# Supplementary material for: Microbial genetic screen identifies bacterial genes that compromise Caenorhabditis elegans reproductive fitness
Source: mSystems. 2026 May 7;11(6):e01698-25. doi: 10.1128/msystems.01698-25 (PMC13289084; doi:10.1128/msystems.01698-25)
Supplement: Table S1 — Differential metabolites in three mutant E. coli strains compared to wild type. [file msystems.01698-25-s0005.xlsx]

## Sheet: Sheet1
	Metabolite	Vip	pvalue	fdr	|log₂FC|	up/down
crcB_vs_BW	Glaucine	5.57024	0.0005187	0.01408	2.49682	up
	Iclaprim	3.86263	0.03523	0.1287	1.62654	up
	CDP-DG(a-13:0/i-17:0)	4.04425	0.02448	0.1011	0.695685	up
	Proscillaridin	3.59251	0.02913	0.1132	0.589729	down
	LysoPG(18:2(9Z,12Z)/0:0)	4.72397	0.0001294	0.006388	0.590599	down
	Pe(22:1/0:0)	5.20081	7.86e-05	0.00455	0.597198	down
	Fexofenadine	4.76321	0.0003369	0.01096	0.600781	down
	Eicosapentaenoic acid	4.85312	0.0001911	0.007656	0.60651	down
	Lpc(18:1)	5.72822	0.0001671	0.007231	0.615535	down
	LysoPE(20:5(5Z,8Z,11Z,14Z,17Z)/0:0)	4.91814	0.004097	0.04928	0.658272	down
	Met-Abu-OH	4.37904	0.0007872	0.01791	0.761728	down
	Lpe(18:2)	4.53779	0.015	0.08011	0.848434	down
	'anandamide (20:5, n-3)'	5.47886	0.0002341	0.008761	0.856284	down
	Pe(20:3(8z,11z,14z)/20:5(5z,8z,11z,14z,17z))	5.40695	0.00269	0.03771	0.867112	down
	Lpc(17:0)	4.86461	0.001678	0.02821	0.961309	down
	Pc(20:5(5z,8z,11z,14z,17z)/18:3(9z,12z,15z))	5.78495	0.0004928	0.01371	0.97257	down
	LysoPE(0:0/18:3(9Z,12Z,15Z))	5.25997	0.007884	0.07322	1.28129	down
	1-Stearoylglycerophosphoserine	5.63654	0.0003043	0.01019	1.44564	down
	N-(1-benzylpiperidin-4-yl)-1-propyl-4-pyridin-4-ylpyrrole-2-carboxamide	5.78404	0.001408	0.02538	1.76921	down
	Pe(18:3/0:0)	5.92143	0.01574	0.08011	1.95086	down
	LysoPC(20:4(5Z,8Z,11Z,14Z)/0:0)	6.49116	0.001112	0.02216	2.40126	down
purE_vs_BW	Arg-ile	2.70764	0.04861	0.1081	2.21029	up
	Pe(20:5(7z,9z,11e,13e,17z)-3oh(5,6,15)/18:3(9z,12z,15z))	4.46583	9.15e-05	0.0008885	1.56704	up
	Actinonin	3.58376	0.007433	0.02308	1.32337	up
	Ser gln phe	2.68534	0.01434	0.0395	1.04376	up
	CDP-DG(a-13:0/i-17:0)	3.91097	6.95e-05	0.0007465	1.0094	up
	Stevioside	3.50949	0.00543	0.01788	0.913699	up
	Pyroglutamyl-phenylalanyl-prolinamide	3.07049	0.01771	0.04701	0.893652	up
	Ala Leu Gly Ile Ser	2.78258	0.00112	0.005096	0.876547	up
	Pi(pgj2/22:4(10z,13z,16z,19z))	3.6882	0.0007117	0.00361	0.864969	up
	Pc(5:0/0:0)	1.94793	0.04146	0.09484	0.645235	up
	Pip(20:3(8z,11z,14z)/18:0)	3.38489	9.16e-05	0.0008889	0.591932	up
	'anandamide (20:5, n-3)'	2.61485	0.03211	0.07679	0.634322	down
	Diflucortolone valerate	3.06645	6.86e-05	0.0007405	0.645234	down
	Pe(20:3(8z,11z,14z)/20:5(5z,8z,11z,14z,17z))	2.73354	0.04242	0.09678	0.669606	down
	1,6-Bis(cyclohexyloximinocarbonyl)hexane	2.7964	0.01445	0.03973	0.703125	down
	Met-Abu-OH	2.59742	0.004356	0.01504	0.71663	down
	Proscillaridin	2.77927	0.00185	0.007586	0.730408	down
	Antramycin	2.58685	0.005773	0.01883	0.799044	down
	1-(6-Hydroxy-2-azabicyclo[2.2.1]heptane-3-carbonyl)pyrrolidine-2-carbonitrile	2.85899	0.0008361	0.004079	0.886525	down
	4b-Hydroxystanozolol	3.46503	0.00012	0.001056	0.9801	down
	(R)-1-O-b-D-glucopyranosyl-1,3-octanediol	2.57349	0.01304	0.03667	1.00332	down
	1-Stearoylglycerophosphoserine	2.76342	0.01801	0.04763	1.02094	down
	(2S)-2-[[(2R,3S,4R,5R)-5-(6-Aminopurin-9-yl)-3,4-dihydroxyoxolan-2-yl]methylamino]-4-sulfanylbutanoic acid	2.61755	0.02452	0.06144	1.0568	down
	Lysyl-aspartyl-glutamyl-leucine	3.43835	0.0001765	0.001354	1.05968	down
	N-(1-Adamantyl)urea	3.05221	0.006104	0.01972	1.13453	down
	1-(1-Hydroxy-2,2,6,6-tetramethylpiperidin-4-yl)-1h-pyrrole-2,5-dione	2.07431	0.02894	0.07068	1.49858	down
	N-(1-benzylpiperidin-4-yl)-1-propyl-4-pyridin-4-ylpyrrole-2-carboxamide	3.42559	0.006105	0.01972	1.5512	down
	Carboprost	3.06084	0.02777	0.0684	1.73061	down
	Cyasterone	3.44915	0.0006382	0.003329	2.00027	down
yojI_vs_BW	Glaucine	4.25811	0.009679	0.0253	2.78438	up
	Iclaprim	3.83763	0.0203	0.04593	2.17596	up
	11-dehydro-txb3	2.57394	0.02547	0.05517	1.03673	up
	CDP-DG(a-13:0/i-17:0)	3.53428	0.01214	0.0304	0.794255	up
	Pc(5:0/0:0)	2.87877	0.01028	0.02662	0.789181	up
	LysoPC(18:3(9Z,12Z,15Z)/0:0)	2.59671	0.0004221	0.002204	0.616636	up
	LysoPG(18:2(9Z,12Z)/0:0)	3.57809	0.0002893	0.002204	0.606785	down
	LysoPI(18:1(9Z)/0:0)	3.8332	2.24e-06	0.0001298	0.614221	down
	Indole-3-acetyl-l-leucine	3.38805	0.006718	0.01887	0.627288	down
	17-Aminogeldanamycin	4.15685	2.09e-06	0.000124	0.657768	down
	Cyclosquamosin G	3.03801	0.02784	0.05938	0.66945	down
	'anandamide (20:5, n-3)'	4.08719	8.46e-06	0.0003265	0.742893	down
	Antramycin	2.77677	0.01417	0.03449	0.752346	down
	Eicosapentaenoic acid	4.17362	7.21e-06	0.0002942	0.761723	down
	'pc(20:5(5z,8z,11z,14z,17z)/20:5(5z,8z,11z,14z,17z))'	4.91853	3.72e-09	2.59e-06	0.788439	down
	Pe(22:1/0:0)	4.55144	1.45e-06	9.74e-05	0.798543	down
	Lpc(17:0)	3.69772	0.001905	0.00687	0.936079	down
	Lpc(18:1)	5.4297	2.76e-08	9.6e-06	0.975415	down
	Pc(20:5(5z,8z,11z,14z,17z)/18:3(9z,12z,15z))	4.83453	1.87e-05	0.0005277	1.15088	down
	LysoPE(0:0/18:3(9Z,12Z,15Z))	3.96115	0.0112	0.02851	1.21428	down
	1-Stearoylglycerophosphoserine	4.1421	0.0005068	0.002282	1.33291	down
	Pe(20:3(8z,11z,14z)/20:5(5z,8z,11z,14z,17z))	5.56615	1.96e-07	3.29e-05	1.60596	down
	LysoPC(20:4(5Z,8Z,11Z,14Z)/0:0)	4.9092	0.001469	0.005549	2.24533	down
	Pe(18:3/0:0)	5.58148	0.0009805	0.003958	4.57475	down
