# Supplementary material for: Microbial genetic screen identifies bacterial genes that compromise Caenorhabditis elegans reproductive fitness
Source: mSystems. 2026 May 7;11(6):e01698-25. doi: 10.1128/msystems.01698-25 (PMC13289084; doi:10.1128/msystems.01698-25)
Supplement: Table S2 — Downregulated reproduction-related genes in C. elegans fed mutant bacteria. [file msystems.01698-25-s0006.xlsx]

## Sheet: Sheet1
	KO_id	Gene_name	KO_name	FC	pvalue	Function
crcBN2_vs_BWN2	K03872	elc-1	ELOC, TCEB1	1.4493e-07	3.98973e-14	Knock down to extend life
	K18420	rde-4	TARBP2	0.00127054	0.00136049	Delayed development reduces fertility
	K19764	ins-8	INS7	0.0146572	0.024732	Key genes related to lifespan
	K16743	aspm-1	ASPM, ASP	0.567575	0.000869425	Spindle pole formation
	K11481	air-1	AURKA	0.633645	0.0329	Spindle pole formation
purEN2_vs_BWN2	K03872	elc-1	ELOC, TCEB1	1.07025e-07	1.28822e-14	Knock down to extend life
	K12197	did-2	CHMP1, VPS46, DID2	0.00064893	4.78429e-05	Repair of the endolysosomal membrane
	K18420	rde-4	TARBP2	0.00124257	0.00131086	Delayed development reduces fertility
	K19764	ins-8	INS7	0.0143621	0.0238862	Key genes related to lifespan
	K11481	air-1	AURKA	0.432024	0.000106827	Spindle pole formation
	K16743	aspm-1	ASPM, ASP	0.468947	1.29829e-07	Spindle pole formation
yojIN2_vs_BWN2	K18420	rde-4	TARBP2	5.14417e-08	7.56257e-16	Delayed development reduces fertility
	K03872	elc-1	ELOC, TCEB1	1.0255e-07	1.09716e-14	Knock down to extend life
	K12197	did-2	CHMP1, VPS46, DID2	0.00060771	4.13322e-05	Repair of the endolysosomal membrane
	K19764	ins-8	INS7	0.0143621	0.0238862	Key genes related to lifespan
	K11481	air-1	AURKA	0.439039	1.92074e-11	Spindle pole formation
	K16743	aspm-1	ASPM, ASP	0.502379	0.00436499	Spindle pole formation
