# Supplementary material for: Microbial genetic screen identifies bacterial genes that compromise Caenorhabditis elegans reproductive fitness
Source: mSystems. 2026 May 7;11(6):e01698-25. doi: 10.1128/msystems.01698-25 (PMC13289084; doi:10.1128/msystems.01698-25)
Supplement: Table S3 — Significantly altered pathways and modules identified by GSEA. [file msystems.01698-25-s0007.xlsx]

## Sheet: Sheet1
	Term description	up/down	setSize	NES	pvalue	qvalue
crcBN2_vs_BWN2	Oxidative phosphorylation	up	51	2.34606	1.45389e-06	8.34072e-05
	GnRH signaling pathway	up	96	2.27458	0.000507257	0.0088223
	Neuroactive ligand signaling	up	29	2.25449	6.47151e-05	0.00212149
	Apelin signaling pathway	up	39	2.24756	0.000136672	0.00348474
	Dopaminergic synapse	up	28	2.19612	0.000663417	0.00963263
	Spliceosome	down	105	-2.29457	1.26777e-06	8.34072e-05
	DNA replication	down	41	-2.42574	1.43437e-05	0.000548584
	Meiosis - yeast	down	31	-2.43159	9.61539e-06	0.000441296
	Cell cycle - yeast	down	47	-2.52876	2.94334e-07	3.37709e-05
	Cell cycle	down	82	-2.63881	1.90665e-09	4.37526e-07
purEN2_vs_BWN2	Neuroactive ligand signaling	up	51	2.55646	9.42684e-08	6.18533e-06
	Oxidative phosphorylation	up	96	2.45019	6.7791e-08	6.18533e-06
	Circadian entrainment	up	29	2.44098	1.5055e-05	0.000329273
	Neuroactive ligand-receptor interaction	up	39	2.43901	1.26961e-05	0.000312391
	Morphine addiction	up	28	2.31736	0.000546821	0.00489261
	Spliceosome	down	105	-2.31721	9.10495e-06	0.000256034
	Meiosis - yeast	down	41	-2.31814	0.000736402	0.00603979
	DNA replication	down	31	-2.43612	4.0128e-05	0.000718079
	Cell cycle - yeast	down	47	-2.52756	4.03757e-06	0.000132461
	Cell cycle	down	82	-2.737	1.74217e-09	3.42933e-07
yojIN2_vs_BWN2	Oxidative phosphorylation	up	96	2.39528	4.40083e-08	7.30318e-06
	Dopaminergic synapse	up	41	2.28291	3.12183e-05	0.000999924
	Insulin secretion	up	27	2.26953	0.000323251	0.00297516
	Calcium signaling pathway	up	60	2.26349	1.29363e-05	0.000580089
	Retrograde endocannabinoid signaling	up	65	2.26122	2.37489e-05	0.000887459
	Virion - Hepatitis viruses	down	12	-2.28686	0.000181517	0.002394
	Base excision repair	down	23	-2.29012	0.000172929	0.002394
	Cell cycle - yeast	down	47	-2.33401	6.64354e-05	0.00148955
	DNA replication	down	31	-2.44763	0.000158309	0.0023663
	Cell cycle	down	82	-2.47915	1.30292e-07	7.30318e-06
