# Supplementary material for: Microbial genetic screen identifies bacterial genes that compromise Caenorhabditis elegans reproductive fitness
Source: mSystems. 2026 May 7;11(6):e01698-25. doi: 10.1128/msystems.01698-25 (PMC13289084; doi:10.1128/msystems.01698-25)
Supplement: Table S4 — Multi-omics data of C. elegans and ΔcrcB. [file msystems.01698-25-s0008.xlsx]

## Sheet: E.coli_Metabolomics_ΔcrcB
Metabolite	BW_1	BW_2	BW_3	BW_4	BW_5	BW_6	crcB_1	crcB_2	crcB_3	crcB_4	crcB_5	crcB_6
1-Methoxy-2-propylamine	4.23409	4.20568	4.10625	4.27428	4.20487	4.19549	4.10491	4.14825	4.07055	4.19786	4.29878	4.27383
3-Hydroxy-2-Methylpyridine	5.16586	5.13487	5.07414	5.16242	5.12869	5.1288	5.06721	5.05724	5.01796	5.06962	5.13483	5.10463
2-hydroxy-3-methyl-2-Cyclopenten-1-one	4.80237	4.80108	4.74003	4.79057	4.74472	4.76091	4.7553	4.72358	4.7041	4.72644	4.80891	4.77703
5-hydroxymethyl-2-furancarboxylic acid	5.45355	5.40938	5.38776	5.42587	5.40103	5.4142	5.38059	5.35285	5.32556	5.36222	5.43371	5.39816
2-Cyclopenten-1-one	4.425	4.382	4.36487	4.4273	4.38	4.39381	4.39469	4.36459	4.30901	4.38121	4.41528	4.39523
Acetoacetic acid	4.14597	4.14552	4.1667	4.17142	4.10549	4.1384	4.1392	4.10122	4.12698	4.08561	4.17797	4.12221
3-Methyl-2-butene-1-thiol	3.09106	3.12841	3.18003	2.97457	3.23122	3.03981	3.35671	3.04996	3.23612	2.86975	3.34424	3.42108
2-Amino-2-methyl-1-propanol	5.39652	5.45925	5.44117	5.45396	5.42945	5.41737	5.31069	5.30919	5.3062	5.29453	5.3452	5.31452
Putrescine	5.13205	5.20533	5.15899	5.1741	5.16393	5.14533	4.9962	5.02045	4.9946	5.00056	5.03413	5.00908
4-[(2,4-Dihydroxy-3,3-dimethylbutanoyl)amino]butanoic acid	2.68397	2.69932	2.71117	3.19656	2.99952	2.70606	2.87342	3.23135	3.28322	2.83123	3.39699	3.26635
Pipecolic Acid	5.51249	5.51825	5.53934	5.60094	5.57406	5.60894	5.64328	5.64074	5.63027	5.62066	5.7179	5.65931
L-Lysine	5.36051	5.33304	5.50796	5.53916	5.40738	5.60425	5.87955	5.93192	6.02959	5.74539	5.83547	5.70098
Lys ala	3.02536	3.04073	3.03243	3.05458	3.06622	3.04747	3.06317	3.04889	3.04577	3.05901	3.04974	3.06881
Lys ser	4.00878	3.94683	3.89787	3.46368	3.9869	3.66216	4.05566	3.98848	4.15272	4.31683	3.96542	4.16778
L-Histidinol	3.48777	3.65273	3.49207	3.34294	3.43499	3.50868	3.58786	3.61974	3.52608	3.52973	3.46611	3.62282
4-Trimethylammoniobutanoic acid	4.45876	4.45447	4.47665	4.53143	4.52509	4.54409	4.48339	4.34602	4.38857	4.40095	4.60924	4.48903
Agmatine	4.83909	5.33165	4.54388	4.61595	5.08929	4.41842	4.58446	4.62192	4.60821	4.64504	4.68623	4.8934
Choline glycerophosphate	5.5222	5.53758	5.52928	5.55144	5.5631	5.54433	5.56005	5.54575	5.54263	5.55588	5.5466	5.56568
N-(3,4-difluorophenyl)-2-(4-methyl-6-oxopyrimidin-1-yl)acetamide	5.42327	5.38195	5.45325	5.47155	5.33384	5.45108	5.35829	5.34535	5.32055	5.28362	5.43669	5.2562
N1-acetylspermine	4.97164	5.03207	5.08411	5.13882	5.0309	5.14285	5.0571	5.00249	5.03317	5.08474	5.08548	4.91617
L-arginine	7.27841	7.23985	7.30018	7.27093	7.22645	7.27335	7.27981	7.30081	7.29724	7.29854	7.29995	7.279
Choline	6.98386	6.98077	6.98252	6.98378	6.96834	6.96444	6.93673	6.94647	6.94601	6.94716	6.95694	6.94272
N1-acetylspermidine	7.50839	7.4862	7.50943	7.50829	7.48442	7.49929	7.48603	7.46966	7.44477	7.42924	7.5263	7.45399
L-erythro-4-Hydroxyarginine	3.04598	3.06136	3.05306	3.07521	3.08685	3.0681	3.0838	3.06952	3.0664	3.07964	3.07037	3.08944
Thr Arg	0.0411554	0.0425693	0.0418006	0.0438824	0.0450162	0.0432041	0.0447165	0.0433387	0.0430433	0.044311	0.0434192	0.0452713
D-alanine methyl ester	5.52025	5.52242	5.514	5.5375	5.52488	5.48913	5.56794	5.7111	5.52395	5.56832	5.49686	5.59757
N2-Acetylornithine	4.76883	4.77906	4.79867	4.76724	4.8285	4.74331	4.8564	4.76739	4.82333	4.87763	4.84675	4.84361
5'-Deoxyadenosine	5.06918	5.10543	5.1149	5.15115	5.13695	5.05023	5.16705	5.09653	5.11892	5.18121	5.10816	5.14923
Etofylline	5.25844	5.27882	5.28399	5.30475	5.27401	5.28063	5.30311	5.30169	5.26207	5.33209	5.32471	5.29584
1-Pyrroline	5.64499	5.60778	5.71059	5.67696	5.57339	5.64253	5.55383	5.5675	5.52962	5.49555	5.66353	5.51265
4-Amino-1-piperidinecarboxylic acid	4.80795	4.87101	4.85891	4.83648	4.92788	4.8793	4.93218	4.877	4.95087	4.88792	4.88554	4.95219
6-Oxopiperidine-2-carboxylic acid	3.77666	3.47848	3.24402	3.80512	3.58955	3.16647	3.60349	3.94068	3.6239	3.82203	3.07406	3.62731
L-histidine	6.80253	6.76564	6.83293	6.80555	6.75409	6.79849	6.76218	6.78314	6.75419	6.72874	6.81086	6.73651
Asparagine ethyl ester	5.58891	5.54724	5.58163	5.607	5.6103	5.54285	5.48959	5.50511	5.46534	5.52706	5.56389	5.49247
Val His	5.13867	5.14271	5.0173	5.03459	5.09718	5.03812	5.10775	5.20739	5.13186	5.17829	5.12735	5.09666
Proxyphylline	4.82683	4.85382	4.83876	4.8747	4.82016	4.85273	4.88399	4.80713	4.81031	4.85034	4.83599	4.83846
Sarcosine	5.9214	5.91585	5.92236	5.94608	5.91294	5.89681	5.90572	5.90642	5.89309	5.92646	5.96178	5.91687
L-Threonine	3.78818	3.81827	3.99332	3.82119	3.84359	3.65762	4.01505	3.89592	3.88208	4.16803	3.61632	4.08536
Timonacic	3.17227	3.16498	3.12874	3.23677	3.74032	3.14379	3.50434	3.19808	3.14209	3.50327	3.40812	3.56148
3,4-Methylenedioxyamphetamine	2.5983	2.61365	2.60537	3.24641	3.33126	2.62038	3.38358	2.6218	3.46148	3.20937	3.80236	3.14787
Glu ala	4.69504	4.72606	4.63489	4.75221	4.67325	4.6198	4.73544	4.78034	4.68532	4.83062	4.83877	4.79378
Pro his	5.07878	5.06349	5.15165	4.96181	5.02529	5.02902	5.02163	5.09868	5.04498	5.26666	5.16351	5.09835
Glu Gln	4.98805	5.07053	4.99155	5.06059	5.06206	5.04652	5.20114	5.22303	5.18638	5.24348	5.11854	5.20458
Ala pro lys	6.15287	6.32265	5.92423	6.10723	6.31569	6.09692	6.33913	6.28067	6.30592	6.42698	6.16394	6.43268
Cysteine-glutathione disulfide	3.68262	3.698	3.6897	3.71186	3.72352	3.70475	3.72046	3.70617	3.70305	3.7163	3.70702	3.77577
Pro asp	3.39061	3.85685	3.39769	3.41985	3.53895	3.66256	3.42845	3.8895	3.46857	3.48774	4.22391	3.74256
Lys gln	5.02767	5.05134	5.00091	5.03516	5.03446	5.07721	5.07893	5.04484	5.02071	5.08608	5.07163	5.06596
'n1,n12-diacetylspermine'	5.8249	5.90554	5.88796	5.93337	5.88137	5.92769	5.85686	5.83244	5.82101	5.84162	5.90442	5.77571
Glu glu	5.23356	5.24794	5.27897	5.20067	5.17257	5.19137	5.17209	5.21847	5.18936	5.091	5.30339	5.1827
Gln pro his	5.27665	5.36758	5.32124	5.23802	5.05366	5.28827	5.19953	5.34668	5.28793	4.90593	5.45308	5.24274
N-acetylhistidine	4.98245	4.97894	4.98303	5.03117	4.95382	4.9033	4.95108	4.8454	4.84835	4.83004	5.03211	4.92213
3-[(1R,2R,3S)-3-Carboxy-1,2,3-trihydroxypropyl]dioxirane-3-carboxylic acid	5.40698	5.42237	5.41406	5.43623	5.44788	5.42912	5.44483	5.43054	5.42742	5.44067	5.43139	5.45047
N-Acetylputrescine	6.34151	6.32724	6.38665	6.41293	6.37659	6.37056	6.25997	6.25707	6.21554	6.20126	6.32602	6.22478
Piperidine-4-Carboxamide	4.79554	4.83794	4.87248	4.82644	4.82673	4.82487	4.90954	4.88206	4.86198	4.94368	4.91968	4.91136
Gamma-glutamyl-L-putrescine	5.2959	5.2801	5.33423	5.31621	5.32739	5.30602	5.27811	5.32343	5.29223	5.31771	5.31164	5.31273
Val ser	3.39158	3.40696	3.74429	3.5445	3.99467	4.02635	3.7941	4.18457	4.09815	4.19209	3.64289	4.39548
Stachyose	3.98151	3.9969	3.98859	4.01076	4.02241	4.11209	4.01936	4.00507	4.00195	4.0152	4.00591	4.025
3-methylpyridine	4.21377	4.03695	4.0396	4.48946	4.18668	4.24583	4.40119	4.50563	4.39246	4.50773	4.65992	4.15105
L-Valine	7.51863	7.4964	7.53468	7.53171	7.49316	7.51912	7.50303	7.49835	7.47681	7.48553	7.53964	7.4902
4-guanidinobutanoic acid	4.76882	4.62038	4.86595	4.78042	4.70292	4.77795	4.80929	4.81314	4.66908	4.65328	4.8117	4.7253
Phellopterin	5.51107	5.48103	5.5249	5.48967	5.46316	5.44749	5.48081	5.46755	5.46605	5.39091	5.51367	5.38766
'erythrono-1,4-lactone'	4.91636	5.13697	5.10665	5.1081	5.11558	5.16193	5.17784	5.13305	5.15748	5.14829	5.2667	5.06622
N-Acetylcadaverine	6.85246	6.82135	6.84015	6.85909	6.81797	6.84167	6.84118	6.81724	6.77081	6.80171	6.9081	6.8179
Hypusine	4.41107	4.10006	4.04034	4.39459	4.21569	3.98952	3.79377	4.24352	3.95421	3.8387	4.4286	3.87632
Val thr	3.35957	2.64861	2.21395	2.56101	3.90948	3.95114	3.98184	4.1784	4.14847	4.26381	3.87889	4.36591
Val Asp	4.98539	4.66095	5.11352	5.06956	5.06261	5.06624	4.96056	4.85636	4.76191	4.76636	4.96051	4.74865
Val glu	5.2061	5.09669	5.33142	5.24776	5.25459	5.26588	5.21264	5.22982	5.158	5.13538	5.28727	5.14203
Isoleucylarginine	1.8899	1.87723	2.39504	3.24635	2.1166	3.23913	1.8994	1.88529	3.41606	3.59053	1.88613	3.4913
Gly arg val	3.50707	3.52245	4.01731	3.53631	3.54796	3.5292	3.64481	3.72284	3.99245	3.54074	3.53146	3.55054
Deoxyguanylic Acid	3.992	4.08279	3.73173	3.7539	3.85915	3.74679	3.7625	3.74821	3.74509	3.75833	3.74905	4.05237
Glu pro gln	5.80061	5.77155	5.81642	5.7606	5.80736	5.8017	5.83396	5.85209	5.78039	5.81457	5.84899	5.82928
2,3-dihydrobenzofuran	5.24673	5.2363	5.30885	5.36627	5.27429	5.26335	5.22108	5.3157	5.28361	5.35336	5.30965	5.3103
Nicotinic acid	6.2634	6.21174	6.26555	6.27286	6.2513	6.2479	6.12192	6.04784	6.01872	6.0778	6.14542	6.01108
Phenacylamine	5.59268	5.54292	5.61932	5.61623	5.57158	5.60723	5.53885	5.56229	5.51863	5.5403	5.60592	5.55294
1-methylguanine	3.96069	3.99935	4.20768	3.82897	4.00667	3.91856	4.20513	4.00301	4.01031	4.07211	4.25512	3.98897
L-Alanine	6.07843	6.05417	6.08234	6.07382	6.03206	6.05471	6.03533	6.05688	6.04022	6.02303	6.07864	6.04261
L-Glutamate	6.30445	6.25729	6.31101	6.27935	6.22332	6.26468	6.129	6.16858	6.17457	6.16178	6.17048	6.16254
4-amino-3-hydroxybutyric acid	4.4656	4.24462	4.29611	4.32013	4.2082	4.16382	4.20694	4.10783	4.07488	4.07524	4.03495	4.1086
Pyrroline	5.46932	5.39839	5.51647	5.44951	5.35129	5.43028	5.33816	5.36742	5.34231	5.24844	5.44926	5.26329
L-proline	7.48831	7.41235	7.5348	7.4755	7.37854	7.47012	7.34826	7.37267	7.33563	7.25018	7.45868	7.28038
N-Methyl-L-glutamate	3.7104	4.07469	4.21968	4.18375	4.19552	3.81522	3.84434	3.70636	3.68036	3.82401	3.94987	3.90557
L-Glutamine	5.37641	5.32552	5.41058	5.33904	5.21989	5.35974	5.30294	5.38471	5.32541	5.19753	5.43203	5.3146
Pro Glu	6.09742	6.07621	6.19259	6.09429	5.97696	6.10325	5.99393	6.07048	6.00736	5.81786	6.12673	5.94932
Uridine 2'-phosphate	4.92341	4.9388	4.93049	4.95266	4.96431	4.94555	4.96126	4.94697	4.94385	4.9571	4.94781	4.9669
1,3-Butadiene	6.15836	6.14664	6.19912	6.1776	6.14094	6.15606	6.12584	6.1429	6.14122	6.0887	6.15894	6.09721
Val Gly Ala	4.31357	4.51936	4.29029	4.08718	4.59798	4.56492	4.80912	4.77969	4.79481	4.87331	4.7478	4.81749
Nalpha-Acetyl-L-arginine	5.05075	4.90377	5.09278	4.93088	4.90857	4.98851	4.90378	4.89407	4.82986	4.83003	5.02798	4.85435
Adenosine 3'-monophosphate	3.75106	3.61347	3.60517	4.23308	3.79181	3.62022	3.72909	4.19038	3.66752	3.63177	4.33702	3.72325
(-)-Naringenin	6.20012	6.1695	6.19597	6.19923	6.2002	6.16448	6.11922	6.11737	6.07795	6.04667	6.138	6.08723
5'-Guanylic Acid	5.391	5.40639	5.39808	5.42025	5.4319	5.41314	5.42885	5.41456	5.41143	5.42469	5.4154	5.43449
Isobutylidene	6.65299	6.60985	6.65742	6.63668	6.59711	6.64679	6.6598	6.67259	6.69664	6.6683	6.66153	6.63691
Ser val	4.29219	4.65504	3.96239	4.36414	4.66614	4.48236	4.92131	5.03158	5.05548	4.87175	4.72883	5.09224
Leu glu lys	5.39208	5.58361	5.30727	5.43226	5.52662	5.5074	5.71493	5.70104	5.72373	5.80068	5.61661	5.72549
His leu	4.7281	4.95371	4.47581	4.62921	4.97293	4.76538	5.20244	5.16273	5.21951	5.49707	4.95434	5.41052
6,7,12,13-Tetrahydro-5H-indolo[2,3-a]pyrrolo[3,4-c]carbazol-5-one	5.64575	5.64899	5.69057	5.64322	5.66594	5.65612	5.63795	5.59832	5.64185	5.58531	5.69263	5.59532
Carnitine	4.476	4.49139	4.48308	4.50525	4.5169	4.49814	4.51385	4.49956	4.49644	4.50969	4.5004	4.51949
Ile thr cys	3.93913	3.95452	3.94621	3.96837	3.98003	3.96127	3.97698	3.96268	3.95956	3.97281	3.96353	3.98261
Lys-leu	5.10914	5.26152	5.00221	5.08233	5.38351	5.12538	5.1943	5.1717	5.25748	5.57946	5.06329	5.47715
Phe Lys	3.88841	3.90379	3.89549	3.91765	3.92931	3.91054	3.92625	3.91196	3.90884	3.92209	3.91281	3.93189
Histidylproline	7.94569	7.92657	7.96638	7.94261	7.92527	7.94684	7.91251	7.91956	7.91127	7.88812	7.93452	7.89821
2-hydroxycinnamic acid	6.40518	6.38501	6.44256	6.40819	6.36508	6.4102	6.36135	6.37753	6.37149	6.33449	6.42563	6.33856
'3-acetyl-2,5-dimethylfuran'	6.99282	6.96979	6.99907	6.97796	6.96739	6.97747	6.95886	6.9593	6.95198	6.93622	6.96997	6.94474
2-phenylacetamide	6.57604	6.55245	6.62378	6.58623	6.54421	6.58178	6.54826	6.55307	6.53781	6.51204	6.605	6.52735
L-Leucine	8.56167	8.54343	8.58228	8.56933	8.53866	8.55615	8.53307	8.5351	8.52056	8.50822	8.57016	8.5176
SN-Glycero-3-Phosphocholine	3.83258	3.81528	3.76576	3.76169	3.91728	4.04434	3.61851	3.7929	3.8288	3.97337	3.92186	3.90327
2-amino-6-methoxypurine	5.04495	5.01736	5.02427	5.02358	5.00126	5.00643	5.01712	5.00884	4.97834	5.02915	5.16671	4.99108
Imidazoleacetic acid riboside	5.22787	5.22239	5.27286	5.26457	5.22695	5.23854	5.19074	5.17196	5.19062	5.23511	5.31614	5.23574
Kinetin	4.80186	4.6977	4.83519	4.82164	4.85742	4.81685	4.81191	4.83437	4.75298	4.64055	4.84266	4.55347
3-hexenedioic acid	5.20415	5.16773	5.20594	5.16945	5.14348	5.11757	5.12151	5.11675	5.15114	5.1613	5.22387	5.11757
Oxypurinol	5.43394	5.42928	5.51419	5.50119	5.4604	5.50269	5.53899	5.48832	5.48342	5.53248	5.6126	5.49274
Ser Val Gln Glu	5.79839	5.79915	5.77255	5.85462	5.85453	5.80314	5.83438	5.83591	5.88599	5.93179	5.8107	5.89201
Tyr glu	3.58541	2.28812	3.27176	3.64689	3.18433	3.57498	3.16256	3.50998	2.3223	3.41928	3.39987	3.29871
Pilocarpine	6.67205	6.69467	6.64229	6.66215	6.68995	6.66472	6.70147	6.67848	6.69175	6.69905	6.6649	6.7088
3-[4-(3-fluorobenzoyl)piperazin-1-yl]-1-methylquinoxalin-2-one	5.26744	5.25261	5.24053	5.24955	5.19686	5.23693	5.39557	5.45945	5.41911	5.36745	5.49739	5.43167
Pro Gln Lys	5.16862	5.19426	5.20047	5.08926	5.05301	5.1498	5.13686	5.2157	5.28264	5.36699	5.25928	5.3559
MG(0:0/PGF1alpha/0:0)	7.03229	7.05421	6.99693	6.97557	6.97297	7.0012	7.04596	7.08377	7.08425	7.05757	7.08136	7.06229
Zalcitabine	6.06166	6.01132	6.0776	6.05985	6.01876	6.0239	6.02124	5.99428	6.00925	6.00197	6.02414	5.99325
3-(3-indolyl)-2-oxopropanoic acid	5.62983	5.59671	5.63585	5.60024	5.56799	5.62242	5.6505	5.6113	5.59928	5.60398	5.62297	5.58793
Prolyl-Asparagine	6.44912	6.42838	6.44567	6.43431	6.41876	6.43644	6.4248	6.43149	6.42411	6.40819	6.45143	6.4107
Isopropyl beta-D-glucoside	5.61741	5.6339	5.64109	5.57722	5.51773	5.50407	5.48889	5.46513	5.44848	5.29616	5.52151	5.45254
Asp ile arg	3.4975	3.90164	3.81246	3.84637	4.00822	3.55352	4.03113	3.81399	4.05835	3.79632	3.92357	3.79635
Val Asp Gly Thr Ile	6.3237	6.30416	6.31168	6.29926	6.23828	6.30756	6.26879	6.27265	6.25187	6.22429	6.32788	6.24194
Guanine	4.5425	4.55478	4.63599	4.55873	4.55412	4.52767	4.42635	4.41611	4.43708	4.4097	4.50449	4.53122
Ile gly	5.24798	5.33081	5.18961	5.23943	5.3333	5.27212	5.53273	5.53659	5.57348	5.66458	5.45729	5.5849
Isoguanosine	3.36853	3.38391	3.49014	3.39777	3.40942	3.39066	3.40637	4.04404	3.38896	3.40221	3.96904	4.10919
Lys phe	4.63224	4.84125	4.69511	4.61131	4.81303	4.66694	4.72688	4.76375	4.82137	4.99185	4.68043	4.85295
Val Glu Gly	5.18236	5.1922	5.1029	5.15268	5.14716	5.15445	5.13719	5.0871	5.13555	5.1688	5.1776	5.15911
Pro Leu Ser	6.45457	6.6198	6.32192	6.44193	6.65053	6.47372	6.66823	6.66473	6.65803	6.76268	6.58069	6.7654
Ile his ala	6.07168	6.12315	5.90008	5.9549	6.08849	5.92568	5.99087	5.94705	5.94179	6.08384	5.88105	6.11576
Val pro gln	6.49645	6.54526	6.45011	6.44969	6.52382	6.46862	6.55609	6.55333	6.52051	6.57605	6.58028	6.59327
Ile ser glu	5.60876	5.68017	5.6398	5.63333	5.65793	5.67088	5.64462	5.70095	5.69908	5.68154	5.69852	5.68429
His val val	3.70959	4.0848	3.73216	4.27862	3.75786	3.69897	3.72844	4.2262	4.25629	4.2028	4.3504	4.37581
Val asn glu	5.45683	5.47834	5.38228	5.38085	5.49048	5.39895	5.50455	5.52816	5.52842	5.60299	5.48153	5.55263
(2S)-1-[(2S)-3-(4H-Imidazol-4-yl)-2-[[(2S)-5-oxopyrrolidine-2-carbonyl]amino]propanoyl]pyrrolidine-2-carboxylic acid	6.04334	6.01311	6.11452	5.98519	5.82659	6.02658	5.87746	5.94518	5.84568	5.61153	6.10125	5.71747
Leu glu gln	5.00379	5.18211	4.96052	5.24933	5.55013	5.14746	5.69016	5.46296	5.73231	6.10701	5.18626	5.80676
Glu lys glu	5.68042	5.61404	5.68612	5.73196	5.67553	5.6551	5.67537	5.56981	5.6639	5.64054	5.71229	5.62081
Ala His Leu Asp	5.89862	5.95866	5.9097	5.94524	5.94714	5.93863	5.99138	5.93791	5.94676	5.97274	5.94895	5.94925
Cyclo-prolylglycine	5.8759	5.86715	5.89006	5.90335	5.88146	5.89283	5.87892	5.88432	5.88141	5.87699	5.92543	5.87587
Gly leu asn	5.39578	5.64255	5.1605	5.40708	5.79367	5.31296	5.69009	5.5992	5.64888	6.0604	5.32708	5.96146
5-chloro-N-(2-ethyl-[1,2,4]triazolo[1,5-a]pyridin-8-yl)thiophene-2-carboxamide	3.47973	4.71469	4.75216	4.5116	4.68386	4.53413	4.71022	4.67632	4.45429	3.93576	4.96037	4.25124
Vertilmicin	6.69152	6.81428	6.49404	6.68254	6.82057	6.65839	6.85529	6.77209	6.83454	6.90299	6.59656	6.91672
Pro ile gln	6.13889	6.40851	5.97009	6.15281	6.50536	6.17869	6.45812	6.42823	6.44262	6.68782	6.25951	6.64008
6-(dimethylamino)purine	5.56484	5.55511	5.69103	5.65944	5.5713	5.64042	5.66921	5.70697	5.64082	5.64396	5.79225	5.59757
Aniline	3.41817	3.35698	3.47814	2.88492	3.16852	3.0907	3.57601	3.34824	3.45167	2.75161	3.30203	2.76139
Kynurenine	5.04845	4.90491	5.01782	4.94872	4.9339	5.03807	4.97051	5.0404	5.06961	4.9303	4.973	4.93004
Ile ser	4.95725	4.9287	4.93521	4.98101	5.01459	4.97867	4.98512	4.95675	4.9838	5.02987	5.07372	5.04061
N6-(1,2-Dicarboxyethyl)-AMP	3.71762	3.73301	3.72471	3.74687	3.75852	3.73976	3.75547	3.74118	3.73806	3.75131	3.74202	3.7611
(3S,8aS)-3-[(1R)-1-Hydroxyethyl]hexahydropyrrolo[1,2-a]pyrazine-1,4-Dione	5.83679	5.84641	5.85311	5.86475	5.83574	5.87406	5.86437	5.84007	5.8369	5.86424	5.89458	5.85812
Asp Tyr	4.60805	4.62344	4.61514	4.6373	4.64896	4.63019	4.6459	4.63161	4.62849	4.64174	4.63246	4.65154
Glu tyr	3.74812	4.38097	3.09162	3.82577	3.76271	4.16037	3.97941	4.24764	3.73184	4.26237	3.85012	4.1118
Phe Ala Thr	4.65776	4.97176	4.31666	4.61996	4.96229	4.62181	5.04331	5.02817	5.0214	5.19938	4.82986	5.09596
Glucitol-lysine	1.10709	1.12129	1.11362	1.13412	3.63018	1.12754	3.47157	1.12885	3.77987	3.73528	1.12963	1.14733
Biotinyl-5'-AMP	4.29615	3.94263	4.43555	3.91766	3.9395	3.823	4.24651	3.82441	4.20237	3.83454	4.27736	3.84434
4-methyl-5-thiazoleethanol	5.21018	5.19638	5.27654	5.24599	5.28132	5.23437	5.20888	5.1903	5.19609	5.18244	5.21352	5.18483
Cinoxacin	3.38246	3.60332	3.38954	3.41169	3.50229	3.40459	3.42029	3.40601	3.40289	3.41613	3.40685	3.42593
Tyr-pro	6.41501	6.55082	6.27476	6.41257	6.62097	6.40705	6.67468	6.6674	6.6778	6.76027	6.55726	6.76168
Gamma-glutamylmethionine	4.66987	4.12304	4.45026	4.41907	4.24172	4.52668	4.587	4.5088	4.24778	4.35177	4.38776	4.25688
Ile asp ala	5.23687	5.26544	5.19833	5.27619	5.29226	5.22491	5.27967	5.33574	5.30947	5.35742	5.29444	5.37295
Val Thr Pro Gly Gly	6.05456	6.19964	5.84788	6.10093	6.28953	6.02236	6.25773	6.13819	6.24395	6.41308	5.92101	6.39579
Gly pro val	6.86295	6.99244	6.71206	6.86751	7.04514	6.84512	7.07568	7.01199	7.03115	7.14616	6.94601	7.13081
Benzoic aldehyde	6.17512	6.14208	6.19421	6.1695	6.13538	6.15879	6.12733	6.13314	6.12144	6.07356	6.15305	6.08525
Leu asn thr	5.2764	5.5187	5.32985	5.33422	5.44359	5.34471	5.52479	5.56284	5.42691	5.6387	5.41853	5.70072
Cytidine, 2'-deoxy-2',2'-difluoro-N-(1-oxo-2-propylpentyl)-	4.90476	5.12107	5.12124	5.0738	4.97258	4.85581	5.08785	4.89988	4.97846	5.37846	5.29703	5.08615
Ile pro asn	6.06192	6.0763	6.14794	6.03368	5.98007	6.08535	6.05361	6.06594	6.03054	5.9441	6.24302	5.99039
Glu thr lys	4.93957	5.03777	4.98407	5.05604	5.23988	5.06791	5.17564	4.80931	5.01335	5.2284	4.99656	5.10957
Glu glu val	5.12575	5.18211	5.20827	5.16989	5.25664	5.29668	5.34072	5.27148	5.27589	5.33207	5.31216	5.30988
Trans-p-Ferulyl alcohol 4-O-[6-(2-methyl-3-hydroxypropionyl)] glucopyranoside	6.26814	6.25082	6.27827	6.21967	6.10578	6.26729	6.31325	6.36394	6.31399	5.9996	6.4297	6.133
Aminofurantoin	4.41899	4.35748	4.41703	4.40698	4.38942	4.45864	4.28208	4.29167	4.39546	4.30938	4.45127	4.34421
[(1S,2S,4S,5S)-2-(6-Aminopurin-9-yl)-5-(hydroxymethyl)-4-bicyclo[3.1.0]hexanyl]methanol	5.34885	5.26767	5.37048	5.39815	5.34174	5.32869	5.26788	5.31345	5.25746	5.32042	5.27984	5.27758
Tyr pro gln	6.82044	6.83571	6.81626	6.80411	6.68813	6.86411	6.8769	6.96308	6.8777	6.65546	6.9752	6.77503
Tyr pro ser	6.3641	6.45053	6.343	6.35218	6.42569	6.36836	6.45545	6.40927	6.41276	6.4556	6.42273	6.46588
Pro Lys Phe	6.21642	6.18475	6.29252	6.16457	6.03621	6.23164	6.04152	6.15079	6.07359	5.828	6.33867	5.94536
Asp val leu	5.78594	5.8434	5.78741	5.8091	5.85353	5.82009	5.88383	5.88135	5.87828	5.96253	5.88397	5.92888
Asp Glu Leu Asn Gln	5.7356	5.67499	5.74176	5.73122	5.70562	5.71755	5.68984	5.72209	5.65284	5.77583	5.77032	5.71085
Galactose-beta-1,4-xylose	5.39973	5.50916	5.22662	5.39231	5.54751	5.34836	5.51677	5.4868	5.47678	5.39619	5.4572	5.52372
Val lys val	3.98946	4.00484	3.99654	4.0187	4.03036	4.01159	4.0273	4.01301	4.00989	4.02314	4.01386	4.03294
Pro ala	5.06133	5.11236	5.07257	5.09408	5.12327	5.1362	5.17615	5.18983	5.20227	5.22776	5.203	5.25767
5-hydroxytryptophan	5.88266	5.86487	5.90386	5.87765	5.86671	5.85596	5.80122	5.82237	5.81204	5.81634	5.86597	5.83955
Leu val ser	3.85422	4.37776	3.89185	3.88346	4.56771	3.92009	4.48486	4.43983	4.60575	5.32889	4.1523	5.1393
Pyroglutamylproline	6.21318	6.18806	6.22714	6.22571	6.18544	6.22512	6.19897	6.20754	6.18862	6.17155	6.23137	6.18105
8-hydroxy-2'-deoxy Guanosine	3.69414	3.70953	3.70122	3.72338	3.73504	3.71628	3.73198	3.71769	3.71457	3.72782	3.71854	3.73762
Phenethylamine glucuronide	5.58572	5.56927	5.62737	5.55625	5.44236	5.51873	5.45407	5.44741	5.44143	5.21814	5.46629	5.4481
His-trp	4.31724	4.24107	4.35105	4.42059	3.69031	4.44591	3.80709	4.37896	4.55439	3.9772	4.58019	4.17185
Methyldopa	4.38234	4.28747	4.29958	4.35042	4.09355	4.36781	4.1796	4.02758	4.39684	4.13109	4.27223	4.38693
Asn leu	4.78809	4.87808	4.7262	4.85496	4.85805	4.84394	4.87859	4.94945	4.86323	4.9249	4.95047	4.86025
Val tyr	3.39771	3.56003	3.69426	2.1143	3.66667	2.13398	3.64151	2.10865	3.75563	2.16262	2.23128	4.33037
Val Arg Val	4.98736	5.00275	4.99445	5.01661	5.02827	5.0095	5.02521	5.01092	5.0078	5.02105	5.01177	5.03085
Antramycin	3.25673	3.53253	3.25298	3.51311	3.12876	3.31007	3.13045	3.27586	3.44007	2.86078	3.53011	3.56523
Ile pro gln	7.37982	7.46375	7.27361	7.36166	7.49339	7.33172	7.48798	7.42317	7.44945	7.57179	7.37537	7.54501
Val Asn Phe	6.75262	6.8177	6.6572	6.73578	6.85099	6.70665	6.82442	6.7691	6.79666	6.91074	6.74449	6.88148
Cys gln gln	6.34202	6.38958	6.22741	6.29003	6.42256	6.23943	6.34454	6.26762	6.29416	6.40335	6.27672	6.3861
3-isobutyl-6-(1-hydroxy-2-methylpropyl)-2(1h)-pyrazinone	6.76884	6.74945	6.79658	6.76891	6.74432	6.77306	6.73692	6.74878	6.73775	6.71399	6.77073	6.72442
Vinylacetylene	5.76626	5.74379	5.81096	5.77478	5.74238	5.76166	5.70701	5.71306	5.72571	5.69203	5.7417	5.70797
Pro ile ala	5.89555	6.08951	5.76465	5.92328	6.16646	5.92461	6.16307	6.16052	6.15609	6.34323	5.99356	6.3127
1-[2-(benzylamino)-2-oxoethyl]piperidine-4-carboxamide	5.70488	5.71127	5.7687	5.71529	5.67774	5.73829	5.70773	5.67703	5.68542	5.65001	5.70949	5.64186
Leu ala gln	4.59007	4.78315	4.74668	4.69743	4.83018	4.40445	4.71202	4.88783	4.80403	4.96596	4.95408	4.90722
Ile His Gln	5.67691	5.72765	5.70711	5.75006	5.74454	5.70192	5.73596	5.64406	5.7021	5.78988	5.77605	5.76826
Isopropyl 2-[[[(1R)-2-(6-aminopurin-9-yl)-1-methyl-ethoxy]methyl-(pyrimidine-4-carbonylamino)phosphoryl]amino]-2-methyl-propanoate	6.38732	6.41232	6.26598	6.40909	6.4431	6.31523	6.35489	6.31383	6.33271	6.31318	6.17187	6.33806
Doxofylline	6.27786	6.27506	6.30246	6.26167	6.20645	6.25193	6.15959	6.18761	6.13964	6.04325	6.23496	6.11608
Phe Asp Arg	6.41133	6.40761	6.47084	6.42294	6.4014	6.42947	6.39331	6.40752	6.39599	6.38011	6.45671	6.37959
4-Deoxyphysalolactone	6.214	6.24825	6.19513	6.23234	6.30641	6.2205	6.20875	6.25351	6.23768	6.31477	6.2134	6.27552
Tyr pro glu	6.3628	6.45603	6.24711	6.48008	6.69748	6.46225	6.78334	6.62989	6.73419	6.95168	6.58082	6.78745
Isoleucyl-Threonine	5.95223	5.9709	5.97953	5.97359	6.02675	5.98824	6.00642	6.04437	6.06396	6.08546	6.01588	6.03704
N-[[1-(hydroxymethyl)cyclopropyl]methyl]-2,1,3-benzothiadiazole-5-carboxamide	4.48129	4.49659	4.58011	4.34611	4.46876	4.38381	4.08234	3.98143	4.12913	3.95303	3.59392	4.35947
Thr leu	5.08078	5.1749	5.0004	5.01042	5.14156	5.13368	5.27634	5.22207	5.18416	5.28553	5.14208	5.32991
Creatine glutamate	4.0431	4.05849	4.05019	4.07235	4.084	4.06524	4.08095	4.06666	4.06354	4.07679	4.06751	4.08659
1-(3-bromophenyl)-3-[2-[5-(pyrrolidine-1-carbonyl)benzimidazol-1-yl]ethyl]urea	5.93594	5.93091	5.97383	5.96076	5.88633	5.88586	5.8301	5.89155	5.81264	5.76162	5.92726	5.81598
Gly pro gly	5.62346	5.66953	5.50678	5.59512	5.71383	5.56101	5.58905	5.55219	5.60027	5.75939	5.55302	5.74039
Piperacetazine	6.01415	6.01088	5.99386	6.03128	6.04309	6.0238	6.07382	6.10169	6.08309	6.09217	6.10629	6.08346
Asp leu	5.7304	5.71452	5.79043	5.74269	5.68051	5.75033	5.61274	5.6865	5.61121	5.57405	5.76082	5.63482
Lomefloxacin	6.22264	6.2353	6.25756	6.24826	6.21739	6.26431	6.19519	6.22454	6.17577	6.17621	6.2213	6.18503
Phe pro lys	6.4824	6.46676	6.537	6.41877	6.33186	6.46205	6.35316	6.40677	6.31726	6.1499	6.53457	6.25777
Pro ser	5.55293	5.53767	5.60789	5.52376	5.51128	5.56379	5.53392	5.57896	5.58494	5.47209	5.60779	5.51881
Isoleucyl-proline	8.25819	8.25385	8.26703	8.23554	8.22996	8.25967	8.26367	8.28078	8.27026	8.20265	8.30266	8.23837
Leu pro thr	6.8761	6.87627	6.91769	6.79221	6.75903	6.83159	6.74277	6.80738	6.70954	6.61763	6.93247	6.71504
4-{[3-(diethylamino)propyl]amino}-4-oxobut-2-enoic acid	6.12816	6.14946	6.1185	6.11933	6.12566	6.16121	6.1762	6.25104	6.2153	6.1199	6.22052	6.15644
Sabeluzole	5.9362	5.93565	5.96411	6.02417	5.93627	6.03479	5.87288	5.9408	5.82071	5.76775	5.90258	5.86692
Glu arg glu	5.58591	5.64904	5.50189	5.56106	5.70532	5.64478	5.64397	5.6767	5.61715	5.77258	5.46251	5.67253
Phosphocholine	5.14511	5.1605	5.15219	5.17436	5.18601	5.16725	5.18296	5.16867	5.16555	5.1788	5.16952	5.1886
Ser phe	3.45043	3.62202	3.56623	3.47967	3.49132	3.47256	3.60476	3.47398	3.47086	3.48411	3.47483	3.4939
Ser val val	3.79839	3.86532	3.76221	3.86007	3.94404	3.46743	4.13524	3.41524	3.37831	4.09231	3.82413	4.16526
Val Asn Phe Asp	5.70775	5.93452	5.49879	5.85117	6.04804	5.83494	6.06823	6.02288	6.00811	6.08024	5.82431	6.16268
Fusidic Acid	6.82918	6.76998	6.90716	6.74274	6.58305	6.81238	6.62386	6.73709	6.5973	6.26774	6.88974	6.47303
N6-phenylisopropyladenosine	5.73751	5.79048	5.79786	5.78005	5.67363	5.81797	5.64676	5.72513	5.58681	5.43075	5.65919	5.59224
Val ile	5.78563	5.95128	5.6692	5.67343	5.92203	5.74821	6.1268	6.13923	6.20526	6.38809	5.95159	6.30797
Gln phe	4.42332	4.0548	4.19794	4.30956	4.18296	4.46082	4.48715	4.69283	4.58053	4.59788	4.37391	4.72475
Gly phe	4.88226	5.00076	4.40897	4.79685	5.06807	4.81573	5.16369	5.18482	5.22388	5.41029	5.03084	5.25833
D-glutamic acid	6.55993	6.49399	6.56176	6.50097	6.45696	6.51787	6.36639	6.4154	6.4084	6.36137	6.43263	6.37221
Pro Pro Tyr	7.06044	7.06961	7.05562	7.08128	7.05627	7.09361	7.11291	7.11902	7.12113	7.04636	7.12749	7.08031
N-(6-methoxyquinolin-8-yl)alanine	5.28576	5.22517	5.24738	5.23596	5.16477	5.26623	5.17104	5.17813	5.1603	5.21122	5.18133	5.20758
2-aminoindan-2-carboxylic acid	5.02059	5.03598	5.02767	5.04984	5.06149	5.04273	5.05844	5.04415	5.04103	5.05428	5.04499	5.06408
Indole-3-Carboxaldehyde	4.88539	4.97992	4.95882	4.88304	4.87517	4.87595	4.88063	4.90495	4.77763	4.77348	4.80052	4.87072
Gly pro ile	6.21724	6.3628	6.09124	6.19154	6.32235	6.15843	6.33777	6.2653	6.28684	6.35753	6.21651	6.37482
L-Canaline	3.1846	3.23342	3.19168	3.21384	3.27301	3.34647	3.22243	3.21082	3.27134	3.21827	3.31386	3.22807
Val pro val	4.38253	4.77678	3.74147	4.5172	4.65009	4.51443	4.70071	4.45381	4.73075	4.77233	4.62102	4.81966
Tuliposide A	4.46414	4.12227	4.58079	4.69266	4.30549	4.77124	4.66625	4.54775	4.66717	4.42752	4.65903	4.43829
Carboxyethyllysine	5.52977	5.47316	5.55911	5.52532	5.50542	5.52831	5.50125	5.48516	5.50266	5.49485	5.51586	5.50709
(S,E)-Zearalenone	5.92178	5.91942	5.93929	5.92509	5.87383	5.92466	5.87336	5.89771	5.97275	5.80745	5.99218	5.83881
Ile lys val	3.6406	3.65599	3.64768	3.66984	3.6815	3.66274	3.67844	3.66415	3.66103	4.03516	3.665	3.68408
Phe asp ile	5.93347	5.90172	5.98566	5.93924	5.86801	5.94731	5.86485	5.88685	5.857	5.82032	5.87347	5.84366
Eptifibatide	6.96536	6.98106	7.02409	7.01125	6.95721	7.02892	7.02155	7.04413	7.03642	7.0242	7.03874	7.00217
4-ethynylaniline	4.6988	4.77354	4.70539	4.71226	4.7299	4.74148	4.65683	4.6605	4.68579	4.58384	4.69076	4.59523
Phenylphosphonic acid	4.96214	4.94605	4.99032	4.96642	4.95548	4.96414	4.91678	4.92752	4.89508	4.86075	4.98635	4.88328
Chlorobenzene	7.01595	7.00587	7.02701	7.01028	7.00731	7.02256	6.97519	6.98625	6.9691	6.9311	7.02764	6.95666
Thr asp ile	5.73967	5.75673	5.78878	5.77633	5.78477	5.77436	5.81078	5.80408	5.83261	5.83053	5.7917	5.82115
5-Benzylacyclouridine	3.49809	3.51347	3.50517	3.52733	3.53898	3.52022	3.53593	3.89433	3.51852	3.53177	3.61415	3.54156
Pro Val Val	5.15585	5.34439	5.0178	5.16072	5.35998	5.20829	5.31687	5.37323	5.32633	5.35514	5.24077	5.37234
Arg Tyr Thr Glu	5.85868	5.82177	5.88239	5.88988	5.81997	5.8546	5.78461	5.84008	5.76781	5.71883	5.85756	5.74451
Methyl 2-amino-3-phenylpropanoate	4.52192	4.24591	4.55561	4.60625	4.52961	4.35368	4.43594	4.31121	4.20392	4.27164	4.486	4.39701
Pyroglutamyltyrosine	5.93613	5.92604	5.96422	5.94086	5.89462	5.94238	5.90728	5.93123	5.91639	5.8948	5.94758	5.90484
Phe val gly	6.07036	6.23051	5.8726	6.117	6.31399	6.0932	6.33539	6.27858	6.32513	6.34809	6.21626	6.39042
N-Acetyl-DL-Methionine	5.42429	5.41809	5.46577	5.45056	5.40565	5.45342	5.38818	5.4087	5.38865	5.4233	5.44096	5.42977
Glu Glu Ile	6.56769	6.53604	6.57794	6.50602	6.43163	6.52343	6.43085	6.49091	6.4163	6.31812	6.56402	6.40298
Val leu	6.07123	6.1185	6.01781	5.98037	6.05562	6.02219	6.21889	6.25595	6.26929	6.38066	6.20814	6.35373
2-methylbutyroylcarnitine	6.08321	6.0986	6.0903	6.11246	6.12412	6.10535	6.12106	6.10677	6.10365	6.1169	6.10762	6.1267
Cys-Arg-Glu-Lys-Ala	6.59913	6.59644	6.61414	6.58262	6.56345	6.57596	6.58638	6.60712	6.57807	6.52526	6.60516	6.5576
Icariside D1	5.23726	5.25331	5.09699	5.35775	5.48366	5.28978	5.23432	4.95437	5.345	5.78137	5.14427	5.58375
Leu asp val	5.53639	5.52798	5.52536	5.50071	5.5299	5.56948	5.48937	5.53082	5.56596	5.54352	5.54487	5.51262
Phe His Arg	6.90972	6.8944	6.92131	6.85001	6.80008	6.88196	6.83894	6.93863	6.86664	6.71452	6.98264	6.82973
Corchorusoside A	5.49196	5.59182	5.40615	5.69463	5.75273	5.66146	5.85677	5.77501	5.885	6.01512	5.65344	5.91627
((2R,3S)-3-Amino-2-hydroxy-2-(1H-imidazol-4-ylmethyl)-5-methyl)-5-methylhexanoic Acid	6.60286	6.57738	6.63091	6.60338	6.56887	6.60522	6.56485	6.56597	6.54877	6.52898	6.59018	6.53489
N-[4-(4-methyl-3-oxo-1,4-benzoxazin-6-yl)-1,3-thiazol-2-yl]-2-phenylacetamide	3.90552	3.85294	4.03719	3.9581	3.75015	3.93055	3.79603	3.88667	3.55915	3.72358	4.00073	3.56355
Ile Val Glu Asp	4.4288	4.26459	4.69859	4.58665	4.48145	4.60012	4.80352	4.86216	4.68368	4.44277	4.56404	4.49238
Milbemycin alpha10	6.48152	6.48458	6.47528	6.46365	6.46664	6.46588	6.47719	6.48881	6.43858	6.41251	6.55204	6.42947
N-Acetyl-DL-Valine	5.44323	5.38787	5.4259	5.4844	5.33565	5.37282	5.351	5.34202	5.29868	5.30317	5.40245	5.32357
N-(2-Cyanoethyl)valine	5.51374	5.49997	5.60364	5.5659	5.61261	5.57782	5.5848	5.58095	5.54512	5.55376	5.61865	5.59124
Tyr ile	3.1642	3.69533	4.19403	3.19343	3.57886	3.98346	3.20203	3.41928	3.34008	3.27612	4.04758	3.67986
L-2-Aminoadipic acid	3.68647	3.09386	3.64764	3.41828	3.44869	3.0878	3.1178	3.08922	3.0861	3.4288	3.17222	3.43839
Phe val	2.02764	3.35336	4.08149	3.63828	3.43702	3.57065	3.88015	3.65089	3.77099	3.54201	3.60101	3.49128
Kyotorphin	5.5581	5.81722	5.23685	5.64534	5.88307	5.5128	5.80737	5.71513	5.81679	6.08129	5.35298	6.0679
6S,9R-Dihydroxy-4,7E-megastigmadien-3-one 9-[apiosyl-(1->6)-glucoside]	6.39777	6.36899	6.50934	6.36667	6.21067	6.4178	6.23085	6.28902	6.21941	5.89193	6.45431	6.06615
Pro gln leu	6.79903	6.92701	6.65084	6.79538	7.00271	6.78451	6.96025	6.93224	6.95298	7.01303	6.81396	7.01493
Gentamicin A sulfate	4.28442	4.48652	4.44093	3.59665	3.87998	4.24104	4.6408	4.78819	4.74171	4.57814	4.4529	4.58751
13-Hydroxy-5'-O-methylmelledonal	6.74677	6.73527	6.74241	6.74443	6.74032	6.74458	6.73817	6.73233	6.74587	6.7275	6.7295	6.7472
N6-Threonylcarbamoyladenosine	4.08914	4.10453	4.09622	4.11839	4.13004	4.11128	4.12699	4.1127	4.10958	4.12282	4.11354	4.13262
Asp pro val	5.90532	5.87457	5.93208	5.92096	5.8792	5.90139	5.87473	5.88248	5.87688	5.86918	5.93379	5.89065
Pivampicillin	5.98708	5.91164	5.99654	5.9463	5.83606	5.93287	5.66484	5.69724	5.52414	5.42014	5.78304	5.54425
Ala-Thr-Trp-Leu-Pro-Pro-Arg	5.87548	5.97527	5.87045	5.97356	6.0469	5.99049	6.04568	6.02122	6.01641	6.04103	5.96188	6.04533
(-)-Fumigaclavine B	4.13077	4.20482	4.06058	4.30252	4.08069	4.1854	4.34554	4.37816	4.29623	4.35319	4.18838	4.20384
Ser Trp	4.90189	4.79102	4.87201	4.80766	4.82447	4.87027	4.78817	4.8576	4.78047	4.83423	4.82712	4.63361
2-[[(2S)-1-[(2S)-2-[[(2S)-1-[(2S)-2-Amino-3-(4-hydroxyphenyl)propanoyl]pyrrolidin-2-yl]methylamino]-3-phenylpropanoyl]pyrrolidine-2-carbonyl]amino]acetic acid	6.4819	6.41218	6.5177	6.47358	6.36674	6.51897	6.4477	6.54405	6.4953	6.22447	6.48379	6.38561
2',3'-Dideoxyuridine	5.58281	5.52752	5.53339	5.54032	5.5498	5.54573	5.55941	5.54284	5.53844	5.44048	5.51825	5.52782
Pro pro thr	6.57147	6.53075	6.61887	6.54838	6.42998	6.5744	6.45544	6.48353	6.40581	6.18303	6.58739	6.32583
Etiocholanolone	2.88806	2.90343	2.89514	2.91728	2.92892	2.91017	3.47022	2.91159	2.90847	2.92171	2.91244	2.9315
Glu lys leu	6.04436	6.01199	6.04483	6.02842	6.02293	6.03734	6.01183	6.03183	5.99916	5.94109	6.07614	5.98721
Difluprednate	6.56007	6.55301	6.59682	6.55428	6.51146	6.56637	6.52671	6.54752	6.5275	6.48872	6.56951	6.49918
Gln Trp	3.52021	4.06195	4.09585	3.84467	3.96094	3.54234	3.93397	3.63048	3.86771	3.91559	3.87878	3.71092
Leu glu his	5.13597	5.21106	5.2498	5.18974	5.1699	5.21106	5.18265	5.17345	5.16533	5.13242	5.21251	5.17956
N-(cyclohexylmethyl)-3-[1-(2-methylphenyl)sulfonylpiperidin-3-yl]propanamide	4.6766	4.55159	4.52748	4.00316	4.14307	4.53238	4.4272	4.71036	4.56733	3.90232	4.72419	4.15372
5-hydroxyindole	3.47001	3.76366	3.91085	3.15331	3.46466	3.84279	3.6254	3.73061	3.10881	3.63327	3.91379	3.47986
Val Val Val	3.45556	3.52897	3.46264	3.4848	3.49645	3.4777	3.4934	3.86276	4.12247	3.9053	3.47996	3.49904
Peg n7	5.16934	5.02688	5.13798	5.11327	5.05284	5.25203	5.0298	4.99629	4.94553	5.01906	5.10529	4.99104
[4-(5-amino-4-methyl-1,2-oxazol-3-yl)piperidin-1-yl]-(furan-2-yl)methanone	5.90476	5.86003	5.9348	5.88888	5.84704	5.89112	5.84364	5.84549	5.83081	5.78941	5.91476	5.82689
Thr ile val	3.65132	3.57088	3.56258	4.00066	4.18692	3.78817	3.66977	4.14792	4.12009	4.58973	3.5799	3.7
Ile Leu Asn Asp	6.66543	6.67852	6.65411	6.69876	6.74225	6.68865	6.78207	6.74549	6.77057	6.78356	6.69747	6.78017
Thr Trp	4.20372	3.80089	4.30558	4.40837	4.3455	4.31222	4.27187	4.40731	4.34587	4.39983	4.56163	4.24244
6-beta-hydroxydexamethasone	4.81557	4.92878	4.53479	4.78031	4.91423	4.57048	5.01331	5.07306	5.05108	5.17712	5.0395	5.14648
Glu ile val	5.31169	5.50776	5.35123	5.34713	5.43428	5.41107	5.48593	5.50101	5.48123	5.45052	5.38677	5.50351
Pro Pro Ile	7.46394	7.5712	7.38514	7.47193	7.60645	7.5028	7.68218	7.67734	7.69394	7.71819	7.63229	7.72171
Phe pro asp	5.05742	5.06478	5.18893	5.16488	4.91948	5.10646	4.85605	5.08808	4.93442	4.75971	5.11176	4.9657
Leu gly val	6.02887	6.19612	5.90448	6.14923	6.29299	6.14352	6.30126	6.35086	6.38752	6.45203	6.07482	6.40737
Gamma-glutamylphenylalanine	6.16624	6.03291	6.15175	6.10454	6.05973	6.13002	6.05397	6.06916	6.02288	5.963	6.1447	5.99417
(1,10,11,12,14,23-Hexahydroxy-6,10,19-trimethyl-24-oxa-4-azaheptacyclo[12.12.0.02,11.04,9.015,25.018,23.019,25]hexacosan-22-yl) 3,4-dimethoxybenzoate	7.19581	7.36796	6.7438	7.24889	7.61461	7.01218	7.26099	6.88193	7.18716	7.69295	6.44924	7.54453
Epsilon-(gamma-Glutamyl)lysine	5.8541	5.81673	5.86798	5.82618	5.77113	5.85521	5.73606	5.77403	5.71426	5.66059	5.82431	5.71405
1-Hydroxytrimazosin	5.67438	5.67859	5.72098	5.66162	5.62889	5.69829	5.59084	5.66524	5.59093	5.58399	5.6863	5.5918
Val phe	4.59601	4.5445	4.58684	4.52245	4.49845	4.57345	4.67195	4.7081	4.72424	4.66952	4.72544	4.8152
Lys Leu Glu	5.32155	5.39454	5.24544	5.32007	5.33927	5.35894	5.34555	5.38056	5.32718	5.26808	5.37255	5.33624
Pro thr	5.54114	5.54369	5.59747	5.56201	5.51066	5.59702	5.56144	5.56243	5.53334	5.47854	5.58508	5.51995
Pro Trp	7.2014	7.24836	7.15868	7.17934	7.23581	7.21738	7.29904	7.32208	7.27868	7.25927	7.28925	7.30224
Glu val thr	5.4364	5.46517	5.51739	5.45272	5.40469	5.46449	5.43258	5.40905	5.37169	5.35107	5.46419	5.39102
N-acetyltyramine	4.83339	4.79124	4.87383	4.83985	4.82762	4.82391	4.76554	4.75205	4.76439	4.68307	4.78627	4.71539
Gln leu asn	3.272	3.25713	3.34587	3.36879	3.37241	3.49255	3.23716	2.82112	3.52532	3.13481	3.11926	3.50004
Tyr Leu	3.87794	3.71377	3.69966	3.92257	2.84807	2.82933	3.86137	3.59889	3.87363	3.8143	4.07393	3.53619
Asp Trp	3.9131	3.92849	3.92018	3.94235	3.954	3.93524	3.95095	3.93666	3.9709	3.94679	3.9375	3.95658
Linalool oxide D 3-[apiosyl-(1->6)-glucoside]	3.7074	3.72278	4.56117	3.73664	3.7483	4.29122	3.74524	3.73095	4.00649	4.11278	3.92196	4.03442
Flavin Mononucleotide	5.3237	5.21081	5.42462	5.30727	5.22047	5.32889	5.2196	5.13249	5.11928	5.13524	5.27359	5.00137
LysoPE(0:0/20:2(11Z,14Z))	5.31689	4.78061	5.65188	5.34794	4.90942	5.47095	4.83771	4.9473	4.47498	4.43499	5.4911	4.85879
Lycoperodine i	5.18349	5.16421	5.26528	5.15559	5.18415	5.16378	5.17006	5.18617	5.07136	5.0913	5.13197	5.12003
Asparasaponin II	7.26192	7.24978	7.26245	7.26043	7.25434	7.28835	7.2983	7.29789	7.30242	7.28542	7.27671	7.2587
Furazabol	6.58094	6.60435	6.55742	6.55491	6.63369	6.5662	6.60358	6.59066	6.6026	6.68059	6.5779	6.63394
(1R,4S,7S,10R,13R,16S)-13-(1H-Indol-3-ylmethyl)-4-(2-methylpropyl)-7-(2-methylsulfanylethyl)-16-(phenylmethyl)-3,6,9,12,15,18,20-heptazabicyclo[8.8.4]docosane-2,5,8,11,14,17,21-heptone	5.46962	5.5192	5.35604	5.46528	5.77219	5.5835	5.75673	5.79535	5.83299	5.93018	5.58355	5.83559
8-amino caprylic acid	4.45573	4.35518	4.27528	3.98749	4.4477	3.96966	3.85041	4.30405	4.31346	4.20762	4.06008	4.05462
Glu val leu	4.89499	4.91151	5.03418	4.98523	4.82598	5.02626	4.90438	4.97145	4.93034	4.7461	4.84981	4.81183
Lys Leu Tyr	4.9465	4.76093	4.8902	4.69255	4.91793	4.84645	4.84761	4.95088	4.6239	4.75868	4.94007	4.83405
Physagulin A	6.07791	6.03861	6.02214	6.05729	6.0974	6.04373	6.04055	6.06694	6.069	6.10181	6.03478	6.12755
Prolyl-Methionine	6.19488	6.17048	6.23379	6.20545	6.1687	6.19543	6.12909	6.16201	6.13285	6.09913	6.19348	6.10545
Vinbarbital	5.82862	5.77839	5.84698	5.79507	5.80507	5.81288	5.73206	5.75647	5.75331	5.70227	5.78861	5.71108
Leu-ile	5.81794	5.92474	5.79739	5.79243	5.88574	5.81243	5.96973	5.98705	5.99284	6.06058	5.91099	6.07587
Ile asp val	5.32876	5.40144	5.38301	5.35992	5.4115	5.41741	5.42454	5.44852	5.50009	5.47188	5.43007	5.43363
20-Cooh ltb4	3.42295	3.43833	3.43003	3.91077	3.46384	3.73314	3.46079	3.4465	3.44338	3.79672	3.92207	3.46642
L-Alanine, 3-(((3-(4-(aminoiminomethyl)phenyl)-4,5-dihydro-5-isoxazolyl)acetyl)amino)-N-(butoxycarbonyl)-, (R)-	6.03909	5.98629	6.04746	6.03862	5.99379	6.04967	6.00406	5.96942	5.91388	5.85436	6.03506	5.88271
Diprotin b	6.73587	6.90989	6.55694	6.75314	7.02898	6.73944	6.98293	6.91798	6.99397	7.19998	6.75178	7.14017
Ile Pro Ala Asp Val	6.47117	6.5004	6.43421	6.42404	6.45219	6.44061	6.53456	6.56505	6.51612	6.44944	6.56075	6.51431
N-Eicosapentaenoyl Asparagine	4.80658	4.63174	4.66532	4.77056	4.63942	4.71199	4.55962	4.77056	4.68426	4.44847	4.67718	4.62319
Norharmane	5.79682	5.71687	5.78685	5.75628	5.69966	5.68814	5.57698	5.61475	5.64749	5.56808	5.75726	5.56868
Pro Pro Phe	7.16117	7.22071	7.11402	7.1697	7.2169	7.19759	7.24008	7.23099	7.19362	7.14971	7.30024	7.19198
Phe gly val	4.00529	3.49643	3.86328	4.16432	2.49583	3.50307	4.25873	4.51066	4.3161	4.56345	4.01438	4.41481
Val Ile Val	4.63697	4.83972	4.70921	4.72244	4.83106	4.78523	4.87266	4.94961	4.86371	5.09641	4.78415	4.99919
Glu Glu Leu Ile Thr	6.09879	6.13293	6.05093	6.10684	6.13915	6.04225	5.96957	5.97949	6.00115	6.03416	5.92266	6.04399
Tyr phe	1.39692	0.512323	0.0028833	0.606107	0.48349	1.36761	1.30059	0.831587	0.00297303	0.222609	0.550932	0.801777
9,13-Dihydroxy-4-megastigmen-3-one 9-glucoside	5.06162	4.97705	5.17286	5.11977	5.04361	5.11054	5.08529	5.18489	5.09707	4.88313	5.12062	4.8701
Physagulin B	6.68512	6.68889	6.7605	6.73249	6.7485	6.73689	6.75201	6.72846	6.73879	6.80089	6.73082	6.71209
1-[5-(4-fluorophenyl)pyrimidin-2-yl]-N-heptylpiperidine-3-carboxamide	4.49588	4.68569	4.57993	4.76298	4.79657	4.48517	4.69006	4.75479	4.83063	4.78419	4.52454	4.74546
Trimazosin	5.80816	5.77486	5.82702	5.76964	5.72455	5.78853	5.71956	5.74739	5.74098	5.70862	5.78724	5.696
Glu leu asn	5.54891	5.51769	5.51072	5.5053	5.51197	5.51399	5.52602	5.49419	5.54736	5.49555	5.60187	5.53256
Glu Leu Lys	5.10231	5.21312	5.06648	4.98504	5.08	5.08055	5.23371	5.09506	5.03661	5.2527	5.26297	5.21242
Plazomicin	5.86366	5.78157	5.82002	5.73397	5.69182	5.72785	5.64437	5.67762	5.64689	5.50895	5.83793	5.60608
L-Tryptophan, N-(N(2)-(N-(N-(N-L-methionyl-L-alpha-glutamyl)-L-histidyl)-L-phenylalanyl)-L-arginyl)-	6.61655	6.59855	6.57258	6.58184	6.5517	6.55913	6.42038	6.39571	6.35467	6.25258	6.4391	6.4049
Ala-Cys-Gly	4.15447	4.28599	4.38499	4.4497	4.29738	4.2471	4.26765	4.19637	4.36433	4.15432	4.39045	4.17676
Octopamine	5.87279	5.83313	5.89111	5.85232	5.77138	5.84922	5.77923	5.8099	5.76824	5.71692	5.84755	5.73487
4-Chloro-L-phenylalanine	6.28989	6.2541	6.29433	6.26217	6.25453	6.27413	6.20637	6.22862	6.21204	6.1408	6.2927	6.18712
Glu asp leu	5.98538	5.95983	6.00734	5.97592	5.93797	5.98886	5.96882	5.99474	5.97651	5.9461	5.98082	5.94262
Leu arg ile	3.30345	3.31883	3.31053	3.33269	3.34434	3.32558	3.34128	3.327	3.32388	3.33712	3.32784	3.34692
L-Methioninamide, N-(5-amino-1-oxopentyl)-L-phenylalanyl-L-phenylalanyl-L-prolyl-N-methyl-L-leucyl-	6.47215	6.49641	6.32397	6.61041	6.71188	6.53784	6.65989	6.37919	6.63521	6.89406	6.18122	6.64731
Blumenol C O-[apiosyl-(1->6)-glucoside]	5.42931	5.40781	5.38471	5.47294	5.62303	5.31129	5.21844	5.18385	5.29681	5.61421	5.1393	5.49241
Lysylproline	5.04545	5.13141	5.00254	5.05688	5.17364	5.16397	5.26451	5.22338	5.25645	5.30667	5.0965	5.26817
Pro phe lys	5.17968	5.19422	5.19057	5.28284	5.25113	5.26173	5.38493	5.31362	5.32775	5.37552	5.1313	5.41989
Glu trp gln	5.78229	5.73123	5.84991	5.77397	5.7416	5.78856	5.72474	5.74579	5.74103	5.6686	5.75865	5.69123
Isoleucyl-Alanine	5.66803	5.68035	5.7005	5.67892	5.69164	5.67522	5.65994	5.69107	5.69093	5.63773	5.69637	5.66144
Queuine	3.73689	3.74927	3.87197	3.60086	3.01679	3.97369	3.40393	3.6397	3.63834	3.05055	3.60718	3.39802
Pectenotoxin 3	6.82069	6.83174	6.77769	6.81357	6.86932	6.83465	6.89294	6.85398	6.86658	6.90184	6.79349	6.89166
Ile val val	4.04707	4.45839	4.00719	3.93474	4.58092	4.15076	4.48382	4.52342	4.66533	4.90803	4.38921	4.82231
N1-(5-Phospho-a-D-ribosyl)-5,6-dimethylbenzimidazole	5.48077	5.31621	5.39719	5.39589	5.36591	5.27475	4.66542	4.59501	4.68759	4.44064	4.5066	4.773
Merodesmosine	6.42307	6.39147	6.47634	6.39303	6.28886	6.42657	6.31209	6.3903	6.30441	6.06834	6.4538	6.21354
Pa(18:3(9,11,15)-oh(13)/17:0)	5.2396	5.51546	5.02732	5.39819	5.74423	5.30269	5.52786	5.25134	5.49726	5.99374	4.59103	5.82121
1h-Benzotriazole	4.89767	4.82907	4.91359	4.83348	4.76466	4.8799	4.79706	4.78598	4.71987	4.64923	4.87028	4.72152
Trypanothione disulfide	6.79313	6.73595	6.79669	6.73547	6.67162	6.66986	6.63297	6.64852	6.661	6.55072	6.75375	6.5086
Goshonoside F6	6.13733	6.13261	6.16156	6.05334	6.01288	6.02352	5.91427	5.96667	5.89806	5.81225	6.10648	5.90628
Merafloxacin	7.09729	7.07248	7.13173	7.08912	7.05329	7.09645	7.0412	7.06857	7.03204	6.9839	7.10699	7.02516
Ile Pro Thr	5.56078	5.60102	5.59804	5.58362	5.58487	5.58916	5.54395	5.58812	5.5224	5.53411	5.61155	5.57634
Asn val phe	5.38884	5.34272	5.42613	5.38192	5.30575	5.39178	5.32764	5.28367	5.32545	5.30888	5.43073	5.31178
Val Leu Leu Gly Thr	2.74337	2.75873	2.75044	2.77257	2.7842	2.86303	2.78116	2.76689	2.76377	2.777	2.76773	2.78678
5-Hydroxycapsanthin-5,6-epoxide	6.66142	6.55502	6.77074	6.60713	6.42312	6.63111	6.31124	6.40643	6.29555	6.01053	6.59107	6.17598
Uzarigenin 3-[xylosyl-(1->2)-rhamnoside]	6.27163	6.28149	6.36448	6.28491	6.16027	6.30886	6.16929	6.29183	6.17787	5.92538	6.27799	6.10393
Canarigenin 3-[glucosyl-(1->4)-6-deoxy-alloside]	5.95784	6.06444	5.92648	6.00943	6.15272	5.99027	6.08742	6.00236	6.07524	6.18031	5.80073	6.1314
Deoxycholylglutamic acid	6.82429	6.84793	6.83783	6.85123	6.85742	6.84736	6.8501	6.86713	6.87248	6.82	6.80601	6.86174
[Leu8,des-Arg9]bradykinin	5.45168	5.56518	5.00222	5.58933	5.96156	5.38304	5.82728	5.79769	5.95099	5.97637	5.10197	5.97064
3-hydroxyphenethylamine hcl	5.4465	5.41334	5.46207	5.43438	5.37823	5.42644	5.37528	5.3797	5.35655	5.30605	5.40032	5.32066
Modrefen	5.6131	5.74654	5.28879	5.54838	5.8493	5.53291	5.81196	5.72073	5.75896	5.96301	5.59446	5.93517
Repaglinide aromatic amine	5.37514	5.31437	5.3908	5.44227	5.34628	5.45577	5.28181	5.47694	5.35333	5.24482	5.43948	5.32132
Gamma-glu-leu	7.1406	7.10311	7.17814	7.13469	7.05485	7.14526	7.05439	7.08478	7.03463	6.96449	7.16152	7.00682
Ile phe	4.19143	4.27866	4.16568	3.95909	3.61509	4.39384	3.87817	4.44256	4.28151	3.97741	4.29719	4.39414
Thr leu ile	3.76838	3.78376	3.77546	3.79762	3.80927	3.79051	3.80622	3.79193	3.78881	3.80206	3.79278	3.81186
2-hydroxybenzonitrile	4.12734	4.28771	3.81667	3.64306	2.93682	3.61951	3.70651	3.66078	4.13164	4.08284	3.84879	3.5463
Propham	4.05791	3.96817	4.25771	4.10842	3.80041	3.83662	3.80509	3.95964	3.98226	4.00254	3.94793	3.88558
Teleocidin B 2	5.14647	5.28583	4.54688	5.16343	5.50803	5.06845	5.23295	4.89924	5.21435	5.59643	4.74168	5.37534
Isoquinoline	3.19064	3.50256	3.14418	3.01035	2.95831	3.47572	3.67039	3.01029	2.96311	2.9511	3.76951	2.96089
Indole-3-acetic acid	3.11977	3.13515	3.12685	3.149	3.16065	3.1419	3.1576	3.17956	3.2248	3.15344	3.14416	3.16323
Phe pro val	5.99507	6.08902	5.89893	5.96784	5.99096	5.98716	6.01032	6.08408	6.00269	5.89933	6.06558	5.99402
Physagulin E	4.68528	5.41258	4.06152	5.19303	5.45341	5.02207	5.25465	4.90657	5.26285	5.80892	5.10259	5.54828
7-O-Succinyl macrolactin A	7.29378	7.27687	7.32673	7.31536	7.26396	7.31624	7.23332	7.25499	7.19239	7.08214	7.26574	7.17732
Olitorin	5.95165	5.97797	6.01272	5.99647	5.85898	5.99179	5.96357	6.00265	5.93465	5.90508	6.05233	5.95339
Ile phe asn	1.73369	0.262662	0.258913	0.269007	2.45291	0.265738	0.273	0.790682	0.264961	3.27728	0.266777	1.90184
17-aag	4.02304	4.03843	4.13387	4.05229	4.06394	4.04518	4.06089	4.0466	4.04348	4.05673	4.04744	4.06653
Arg-Thr-Lys-Arg	8.51416	8.45136	8.6076	8.44636	8.24611	8.49833	8.22466	8.35243	8.19151	7.83296	8.49584	8.04657
PE(20:4(6Z,8E,10E,14Z)-2OH(5S,12R)/DiMe(11,3))	5.27283	5.50844	4.292	5.24562	6.02018	4.67577	5.3131	4.30025	4.9741	6.18083	1.81682	5.76235
Glucosaminylmuramyl-2-alanine-D-isoglutamine	6.24189	6.21442	6.27684	6.25518	6.17043	6.23879	6.22427	6.29075	6.25877	6.18447	6.25324	6.23706
Leu-trp	3.46883	3.57261	3.19269	3.66244	3.74322	3.02458	4.04093	3.16439	3.49105	4.28475	2.46835	4.11319
Lys His Ser	3.77984	3.60117	3.40252	3.80236	2.90788	3.86319	3.29368	3.27966	3.08687	3.6707	2.98885	3.04717
1-[(5-Amino-5-carboxypentyl)amino]-1-deoxyfructose	5.52799	5.56183	5.28865	5.59456	5.81855	5.5247	5.75506	5.72359	5.83252	5.79384	5.48099	5.91042
Argipressin (4-9)	5.8712	5.9065	5.99589	5.99396	5.83801	6.04076	5.9633	6.0534	6.01047	6.07286	6.03958	5.96942
Methyl 2-amino-4-methylpentanoate	5.37317	5.33624	5.41471	5.40422	5.35511	5.3574	5.30619	5.31408	5.25489	5.22852	5.38819	5.2691
[2-(4-propylphenyl)quinolin-4-yl]-(4-pyridin-2-ylpiperazin-1-yl)methanone	3.57919	3.59458	3.58627	3.60843	3.62009	3.60132	3.61703	3.60274	3.59962	3.61287	3.60359	3.62267
Isoleucylproline	6.73108	6.72482	6.76077	6.74339	6.71968	6.7491	6.7065	6.71907	6.69106	6.67393	6.74889	6.68107
N6-(Delta2-Isopentenyl)-adenine	5.36301	5.35324	5.37907	5.35965	5.32978	5.35467	5.28228	5.27581	5.23943	5.24902	5.3632	5.24948
Ile ile val	4.78057	5.00766	4.80193	4.81589	4.85608	4.81588	4.87078	5.05928	4.93107	4.9567	4.96037	5.02588
Ile Ala Ile	4.86411	4.87949	4.87119	4.89335	4.90501	4.88624	4.90196	4.88766	4.88454	4.89779	4.88851	4.90759
Methylcarbamyl PAF C-8	6.16492	6.10344	6.16781	6.1102	6.06596	6.16128	6.07704	6.10021	6.07483	6.03509	6.14889	6.04034
Leu Ile Asp Glu Leu	3.93358	4.56595	2.97558	4.1955	4.71159	3.77436	4.37167	4.25479	4.51328	4.81189	4.09772	4.77159
Leu Phe	6.01272	6.24114	5.81942	6.10632	6.25612	6.03691	6.3965	6.38908	6.45872	6.29177	6.14117	6.49907
Arginylthreonine	5.95573	6.07862	5.78194	6.02602	6.13089	5.95981	6.05799	5.9603	6.01224	6.16999	5.7235	6.13541
Ginsenoside Ro	6.04799	6.03978	6.00054	6.05268	6.04449	6.06435	5.98155	6.0516	6.02368	5.94391	6.03396	5.98971
(2b,3b)-Dihydroxy-30-nor-12,20(29)-oleanadiene-28-glucopyranosyloxy-23-oic acid 3-glucuronide	6.00853	5.90192	5.92772	5.94922	5.92319	5.9732	5.94743	5.97251	5.97814	5.90002	5.90172	5.95897
Ile-trp	3.41533	3.43071	3.42241	3.44457	3.45622	3.43746	3.45316	3.43888	3.43576	3.80975	3.43972	3.4588
1-[4-(azepane-1-carbonyl)thiophen-2-yl]sulfonyl-N-benzylpiperidine-4-carboxamide	3.81527	3.83066	3.97367	3.84452	3.85617	3.83741	3.85312	3.83883	3.83571	3.84896	3.83968	3.85876
Val Val Phe	4.54397	4.65057	4.40061	4.58877	4.42028	4.45851	4.59786	4.59579	4.56943	4.78124	4.6509	4.77391
Glaucarubolone 15-O-beta-D-glucopyranoside	5.62586	5.62241	5.54083	5.65698	5.81564	5.54343	5.7953	5.76859	5.84224	5.9355	5.58996	5.88129
Elaterinide	5.8028	5.80039	5.79316	5.82008	5.91992	5.84219	5.88026	5.81278	5.83176	5.85237	5.62837	5.85018
Ile asp ile	4.84145	4.91997	5.01386	5.0846	5.12106	5.10485	5.26199	5.06382	5.28132	5.27614	4.81924	5.18816
4-Hydroxy-5-(phenyl)-valeric acid-O-glucuronide	3.50098	3.51636	3.50806	3.53022	3.54187	3.52311	3.53882	3.52453	3.52141	3.53466	3.52538	3.54445
Prolyl-phenylalanyl-arginine-4-nitroanilide	2.05899	4.24025	3.82552	4.25319	4.90874	4.36559	5.12093	4.9504	5.07615	5.47868	4.74568	5.06799
PG(i-12:0/20:4(6E,8Z,11Z,14Z)-OH(5S))	6.49657	6.47078	6.56497	6.47118	6.36527	6.5235	6.40368	6.47641	6.40158	6.25768	6.51843	6.30555
Phenylalanylphenylalanine	3.9217	4.20081	4.17375	4.46353	4.29087	4.42559	4.1477	4.10483	4.04574	3.63975	4.22322	3.84163
16alpha-hydroxyprednisolone	4.51777	4.72814	3.75276	4.53521	4.95406	4.33102	4.82727	4.32923	4.82564	5.1632	4.23208	5.09097
Val Ile Leu	2.23864	3.64903	3.64503	2.99887	3.9397	3.60674	4.13909	3.7981	3.68176	4.44131	3.79734	4.25143
Leucine propyl ester	4.84585	4.35521	4.29779	4.28846	4.55845	4.33412	4.20078	4.43418	4.44525	4.44197	4.61929	4.73735
Val Phe Val	0.0859155	0.088718	0.0871955	0.0913126	0.0935469	0.0899733	0.0929567	0.0902392	0.0896554	0.0921578	0.0903982	0.0940487
'7-methyl-5-phenyl[1,2,3,4]tetraazolo[1,5-a]pyrimidine'	4.73885	4.66024	4.75918	4.68524	4.60417	4.72201	4.62194	4.61573	4.66189	4.54771	4.66487	4.58891
Ile gly ile	2.7404	2.74205	2.70297	1.97662	3.63319	2.94415	1.86215	1.09747	1.65498	3.66874	2.6841	1.67926
Ile asp phe	4.31173	4.29755	3.66923	4.37774	4.55281	4.5089	4.66142	4.19678	4.82271	4.74137	4.38863	4.61466
AB-Pinaca	3.28342	1.96001	3.53635	3.06208	1.98525	3.20157	1.98223	3.52972	2.79669	3.34617	3.52105	3.20528
Hoduloside VII	5.95913	6.19809	5.68414	6.19446	6.48233	6.05051	6.43571	6.33971	6.48741	6.69999	6.14741	6.56688
N-Acetyl-D-phenylalanine	5.35689	5.28469	5.37026	5.36474	5.28698	5.33449	5.2014	5.22812	5.22876	5.14735	5.32175	5.1574
Pro Lys Gly	5.40044	5.40779	5.35394	5.40273	5.47355	5.33884	5.52274	5.42162	5.53153	5.45169	5.31626	5.47504
N-(1-ethyl-2-oxo-3,4-dihydroquinolin-6-yl)-5-methylthiophene-2-carboxamide	4.01596	4.03134	4.02304	4.0452	4.05686	4.03809	4.0538	4.03951	4.03639	4.04964	4.04036	4.05944
Digoxigenin bisdigitoxoside	6.73062	6.72394	6.70159	6.70713	6.66702	6.7031	6.69049	6.76513	6.72772	6.54489	6.65557	6.66943
Ile Ser Leu	3.47505	3.49044	3.48214	3.50429	3.51595	3.49719	3.51289	3.4986	3.49549	3.50873	3.49945	3.51853
(R)-2-Hydroxy-2H-1,4-benzoxazin-3(4H)-one	4.51687	4.5901	4.59733	4.57663	4.53483	4.59816	4.48139	4.58114	4.47312	4.49374	4.68646	4.51958
1-(3-methoxyphenyl)sulfonyl-4-[(4-methyl-1,2,4-triazol-3-yl)methyl]piperidine	4.87241	4.86963	4.89218	4.8621	4.8853	4.80702	4.89757	4.91765	4.78465	4.83043	5.00507	4.87853
2-(1-hydroxyethyl)promazine	5.8387	5.89262	5.87443	5.8337	5.81538	5.8222	5.8262	5.86341	5.78742	5.71458	5.91257	5.7972
PA(14:1(9Z)/PGF2alpha)	7.55624	7.53108	7.57559	7.561	7.55686	7.57093	7.55945	7.52752	7.54504	7.55959	7.4927	7.5257
Metabolite A	6.55061	6.48932	6.52316	6.49779	6.44276	6.52684	6.49458	6.64984	6.57734	6.31072	6.48575	6.48648
Cincassiol B	3.79447	3.88235	3.80155	3.82371	3.83537	3.8166	3.83231	3.81802	3.8149	3.83753	3.81887	4.24077
Mg(0:0/lte4/0:0)	7.75767	7.73421	7.77564	7.74015	7.72383	7.74841	7.70564	7.72735	7.692	7.67559	7.75178	7.68207
Asn phe ile	3.13545	3.15083	3.14253	3.16468	3.17633	3.15757	3.17327	3.15899	3.15587	3.16911	3.15984	3.17891
N(epsilon)-(carboxyethyl)lysine	4.83505	4.80702	4.80745	4.84916	4.8	4.84295	4.85182	4.76601	4.80814	4.7318	4.94227	4.75973
Phe-pro	7.1529	7.11814	7.17062	7.14015	7.14487	7.14288	7.09938	7.10351	7.09637	7.07358	7.14268	7.07681
Lotaustralin	6.76755	6.92597	6.51844	6.73988	6.91565	6.67217	6.86713	6.76073	6.79875	6.86475	6.671	6.95183
2-oxo-1-propyl-3H-indole-5-carboxylic acid	4.28606	4.30145	4.29315	4.31531	4.32697	4.3082	4.32391	4.30962	4.3065	4.31975	4.31047	4.32955
Mg(lte4/0:0/0:0)	6.44224	6.4074	6.45618	6.38325	6.27836	6.43082	6.32127	6.43488	6.31559	5.98029	6.49132	6.22851
Tryptophyl-Arginine	3.54262	3.55801	3.54971	3.57187	3.58557	3.56476	3.58046	3.56618	3.56306	3.5763	3.56702	3.5861
5-hydroxyindole-3-acetic acid	3.79363	3.91146	3.80761	3.98871	3.62176	4.10517	3.36039	3.80597	3.90271	3.67129	3.87691	3.71524
Ps(20:5(5z,8z,11z,14z,16e)-oh(18)/20:4(8z,11z,14z,17z))	6.65944	6.68172	6.55875	6.68942	6.79497	6.66408	6.79687	6.76146	6.83618	6.87827	6.64456	6.82526
Citrusin III	6.42755	6.40749	6.43245	6.42179	6.36413	6.38928	6.37359	6.43859	6.4306	6.24843	6.35069	6.38372
Dihydroperillic acid	4.28573	4.40101	4.42928	4.50434	4.42811	4.48242	4.44743	4.49432	4.34713	4.59523	4.72211	4.5772
Brevianamide F	5.24753	5.12738	5.28608	5.18468	5.16727	5.25192	5.14314	5.14793	5.09897	5.09968	5.24509	5.15269
Ile his glu	4.48434	4.91524	1.45004	4.89239	5.15837	4.48359	5.02745	5	4.98668	5.17398	4.76775	5.34767
Phenaceturic acid	5.27424	5.21707	5.24842	5.23127	5.23712	5.22073	5.13731	5.21143	5.06943	5.09478	5.22514	5.08066
Phe pro ile	7.47408	7.6402	7.20899	7.49656	7.73722	7.43917	7.73477	7.64976	7.72269	7.75628	7.48616	7.81334
MART-1 Antigen	6.14473	6.30117	5.69589	6.14734	6.44427	6.12087	6.4363	6.31237	6.42174	6.42762	6.12196	6.5031
Destruxin E	3.96079	3.8389	3.8306	3.85276	4.80896	4.01246	3.86136	3.84707	3.84395	5.10926	3.84792	4.26793
Foliandrin	6.35108	6.4854	6.1877	6.31937	6.58976	6.32051	6.62047	6.50608	6.54546	6.75161	6.44222	6.67893
Gallocatechin	5.4862	5.36154	5.52259	5.47239	5.45767	5.47112	5.23612	5.26883	5.13517	5.05802	5.39311	5.14186
Telithromycin	5.62077	5.54923	5.70234	5.62614	5.51363	5.69819	5.52111	5.46511	5.30078	5.19696	5.71609	5.38052
Threonylarginine	5.06038	5.16781	4.72456	5.02552	5.1536	5.03864	5.1567	5.13151	5.17927	5.26132	4.96696	5.3033
Dihydroouabain	7.22842	7.25348	7.15488	7.25077	7.25571	7.21341	7.24143	7.2003	7.20423	7.10307	7.14401	7.19268
Cucurbitacin I 2-glucoside	7.85145	7.97583	7.66588	7.86421	7.98951	7.82998	8.01119	7.93816	8.00207	8.03764	7.74521	8.06764
Phe asp leu	2.90265	2.91802	2.90973	3.60142	2.94351	2.92477	3.52712	2.92618	2.92307	3.50926	3.90244	2.94609
Tigecycline	6.54262	6.43437	6.50956	6.42161	6.46278	6.61379	6.52888	6.56135	6.41791	6.28563	6.49514	6.39667
31-O-Demethyltacrolimus	6.19237	6.26735	5.88817	6.19423	6.39776	6.12051	6.29087	6.11303	6.19991	6.42951	5.77598	6.3738
Retaspimycin	6.04395	6.15387	5.82115	6.01571	6.23999	5.9638	6.27321	6.18516	6.23944	6.36008	6.1252	6.31567
Lipoyllysine	4.58963	4.52259	4.69583	4.6233	4.64232	4.67528	4.6241	4.64608	4.61156	4.59589	4.59896	4.49476
Gly-Pro-Gly-Arg-Ala-Phe	5.45883	5.50328	5.3785	5.51194	5.55356	5.39154	5.5182	5.50406	5.56434	5.54187	5.40559	5.55255
1-Acetyl-3,27-dihydroxywitha-5,24-dienolide 3-glucoside	6.13918	6.14747	6.18609	6.16069	6.14711	6.17436	6.15839	6.16317	6.16162	6.10451	6.18113	6.12684
Notoginsenoside R10	5.62216	5.65838	5.68302	5.66112	5.54907	5.60717	5.49865	5.60644	5.65077	5.50728	5.58121	5.58378
Pe(20:4(5z,7e,11z,14z)-oh(9)/18:2(9z,12z))	5.8825	5.89563	5.66776	5.91886	6.07317	5.84196	5.90689	5.71108	5.84814	5.96158	5.31756	5.95283
Taxine B	5.59111	5.64421	5.67462	5.68895	5.7375	5.72503	5.90033	5.94156	5.86632	5.76559	5.68566	5.8456
Gamma-Aminobutyric acid-betaxanthin	5.30881	5.24336	5.34338	5.30601	5.16488	5.3124	5.14889	5.18071	5.10806	4.92286	5.28975	5.01729
Leu met phe	5.84603	5.77123	5.88182	5.76224	5.6843	5.80397	5.73598	5.71609	5.65989	5.50472	5.82673	5.63939
Citpressine II	4.15633	4.07492	3.8846	3.55577	4.26717	3.91497	4.24996	4.57952	4.314	3.6031	4.33958	4.07967
Val-glu-pro-ile-pro-tyr	7.26365	7.22532	7.30175	7.2001	7.09348	7.23986	7.10672	7.16577	7.07072	6.82184	7.24913	7.01415
PA(20:4(5Z,8Z,11Z,14Z)-OH(17)/i-18:0)	4.72645	4.92936	4.43217	4.62392	5.3696	4.02621	5.645	5.4126	5.61269	5.8866	5.07249	5.70371
Lansioside A	6.59235	6.66572	6.50549	6.66479	6.78871	6.63604	6.81573	6.80958	6.8618	6.79095	6.521	6.82952
12-Hydroxy-13-O-D-glucuronoside-octadec-9Z-enoate	8.11749	8.26941	7.91703	8.16007	8.39512	8.09498	8.3451	8.22111	8.32239	8.46053	8.06499	8.43739
2,3-Epoxymenaquinone	3.53011	3.5455	3.5372	3.55936	3.57101	3.55225	3.56795	3.55367	3.55055	3.56379	3.55451	3.57359
13(S)-Hydroperoxylinolenic acid	3.80843	3.56734	3.00788	3.93015	3.52743	3.63461	3.54231	3.52634	3.47467	3.53348	4.01946	3.04425
Ps(pgj2/22:5(4z,7z,10z,13z,16z))	6.08539	6.11961	6.11686	6.07803	6.04586	6.08212	6.0819	6.20609	6.09181	5.94676	6.22129	6.04694
Lumichrome	5.31567	5.2264	5.33556	5.24108	5.17075	5.28308	5.01892	5.09005	5.11303	5.00041	5.30833	5.02421
Brivaracetam	5.63815	5.61852	5.66607	5.60608	5.60009	5.65901	5.57439	5.62267	5.59282	5.51117	5.65854	5.52199
Hydroxyprolyl-Isoleucine	4.67824	4.29408	4.6254	4.75334	4.57054	4.76926	4.06595	4.47855	4.51565	3.56258	5.01034	4.01434
1-[(3-fluorophenyl)methyl]-5-pyrrolidin-1-ylsulfonylpyridin-2-one	4.79656	4.57026	4.85992	5.00538	4.2273	3.95203	3.96774	3.95345	3.95033	5.04291	5.03296	5.16493
M-Xylene	4.22444	4.1826	4.22595	4.46737	4.01245	3.47823	3.06106	3.14965	3.04366	4.49367	4.4065	4.61651
4'-Methylacetophenone	5.19749	5.0247	5.08933	5.36121	4.9849	4.35189	3.24791	4.47222	3.98531	5.47148	5.32298	5.58785
10-hydroxy-(2E,8E)-decadien-4-ynoic Acid	5.21274	5.13472	5.2253	5.18064	5.07272	5.18545	5.05072	5.07611	5.02905	4.91098	5.15335	4.96877
Leu Leu Val Val Tyr	4.00221	4.0176	4.01343	4.03146	4.04311	4.02435	4.04006	4.02577	4.02265	4.0359	4.02661	4.0457
Citrusin II	7.03411	7.10762	6.83693	7.05026	7.15611	7.0337	7.29768	7.33757	7.35865	7.20453	7.13846	7.31381
Ginsenoside A1	5.41694	5.60195	5.08484	5.33021	5.97016	5.213	5.38767	4.95941	5.21218	6.1395	3.44545	5.6829
Gingerglycolipid A	6.17781	6.32858	6.10082	6.3104	6.59742	6.20862	6.44232	6.32212	6.46536	6.72224	6.20622	6.63832
Picfeltarraenin ia	6.08023	6.04362	6.11771	6.0602	5.99977	6.08705	6.01676	5.99864	5.98599	5.92834	6.08721	5.95756
Cyclosquamosin D	4.65171	4.69052	4.09047	5.03858	5.14318	4.10552	4.95753	4.89411	5.00418	5.61731	4.11576	5.05823
Pyroglutamyl-phenylalanyl-prolinamide	3.99077	0.150414	3.66378	0.154517	4.21776	4.2436	3.95504	2.86621	0.151898	4.79117	0.153073	4.05148
Digitoxigenin bisdigitoxide	5.22433	5.20213	5.23186	5.12298	5.33074	5.32594	5.14762	5.16536	5.10327	5.17065	5.14971	5.19657
Pip(18:1(15z)/20:1(11z))	5.48067	5.71986	4.41371	5.68864	6.39641	5.35122	6.0178	5.19164	5.93255	6.79201	4.95289	6.31898
Ile Phe Leu	4.59144	4.60683	4.59853	4.62069	4.63235	4.61358	4.62929	4.615	4.61188	4.62513	4.61585	4.63493
Fucoxanthin	5.83866	5.89593	5.8217	5.77762	5.78682	5.79886	5.90565	5.98027	5.90302	5.63666	5.85021	5.86081
Nicotinic acid mononucleotide	3.79489	3.81027	3.80197	3.82413	3.83579	3.81702	3.83273	3.81844	3.81532	3.82857	3.81929	3.83837
Dg(8:0/pgd1/0:0)	6.22422	6.341	6.06353	6.2246	6.33797	6.1814	6.44499	6.39511	6.4603	6.45303	6.15105	6.49618
Ps(lte4/20:4(5z,8z,11z,14z))	3.71645	4.81531	2.88624	4.90338	5.26285	4.65182	5.06451	4.74402	5.42595	5.93112	3.86286	5.5491
Chavicol	5.10107	4.97276	4.96094	5.23004	4.85082	4.22445	3.13045	4.26706	3.74546	5.38993	5.16314	5.47375
1-[(3-fluorophenyl)methyl]-3-pyrrolidin-1-ylsulfonylpyridin-2-one	4.47386	4.13366	4.28077	4.69381	4.13308	3.69138	3.70709	3.6928	3.68968	4.84663	4.62708	4.99323
Echinocystic acid-3-o-glucoside	5.67118	5.54659	5.75737	5.5784	5.49096	5.51968	5.2193	5.36574	5.28154	5.29738	5.5247	5.2971
PS(20:0/5-iso PGF2VI)	6.36778	6.35897	6.39387	6.29775	6.24925	6.33445	6.2008	6.24892	6.18689	6.05132	6.28009	6.15431
Ile glu ile	5.77909	5.76918	5.83922	5.75724	5.72914	5.79915	5.70799	5.72542	5.69278	5.6159	5.76534	5.64996
Tylosin	3.47563	3.49101	3.48271	3.50487	3.51652	3.49776	3.51346	3.49918	3.49606	3.5093	3.50002	3.5191
PA(6 keto-PGF1alpha/20:4(8Z,11Z,14Z,17Z))	6.03204	6.08944	5.85998	6.06222	6.2006	5.95041	6.17762	6.03956	6.23716	6.35516	5.91757	6.30177
1alpha,3beta,22R-Trihydroxyergosta-5,24E-dien-26-oic acid 3-O-b-D-glucoside 26-O-[b-D-glucosyl-(1->2)-6-acetyl-b-D-glucosyl] ester	7.05789	7.06867	6.95285	7.09652	7.14025	7.07651	7.18489	7.14977	7.20391	7.25031	7.03404	7.22393
Monoglucuronylglycyrrhetinic acid	6.52579	6.46017	6.56997	6.46065	6.33555	6.51386	6.35565	6.43111	6.33355	6.06202	6.47587	6.25249
Phenylalanylvaline	5.17354	5.1047	5.18703	5.13377	5.08009	5.17004	5.07221	5.0776	5.05909	5.01675	5.15175	5.0077
Dg(2:0/lte4/0:0)	5.15928	5.6107	4.93093	5.44538	5.75883	5.07399	5.65906	5.39165	5.61873	5.78761	5.12277	5.83138
Dgdg(2:0/20:4)	5.22883	5.29968	5.10023	5.26417	5.3867	5.07255	5.11954	5.27483	5.18134	5.03311	5.35923	5.27277
PS(5-iso PGF2VI/20:0)	6.75823	6.69618	6.85089	6.68991	6.52752	6.73019	6.60968	6.69145	6.62309	6.30534	6.74159	6.45584
Ethyl 3-hydroxydodecanoate	5.69314	5.66915	5.72561	5.90265	5.60566	5.40306	5.12029	5.35474	5.12737	5.90601	5.78858	6.06594
(17E,19E,21E,23E,25E)-4,6,8,10,12,14,16,27-Octahydroxy-3-(1-hydroxyhexyl)-17,28-dimethyl-1-oxacyclooctacosa-17,19,21,23,25-pentaen-2-one	3.00797	3.97887	3.01505	3.99993	3.04884	3.88571	3.99015	3.03151	3.02839	3.04163	4.24926	3.05142
N,15-Didehydro-11,15-dideoxo-1-deoxy-1,15-epoxy-11-hydroxy-4-O-methyl-3-(4-((2,4,6-trimethylphenyl)methyl)-1-piperazinyl)rifamycin 8-(2,2-dimethylpropanoate)	6.67596	6.76242	6.54412	6.70615	6.822	6.6778	6.7634	6.70299	6.73861	6.76188	6.54665	6.79363
Mg(15:0/0:0/0:0)	3.62324	3.63862	3.63032	3.65248	3.66413	3.64537	3.66108	3.64679	3.64367	3.65692	3.64764	3.66672
2-Azaspiro[4.5]decan-3-one	5.49514	5.46944	5.56375	5.5136	5.46215	5.50842	5.46894	5.49867	5.46161	5.45268	5.56673	5.43347
Val-Tyr-Leu-Arg	4.83394	4.97131	3.03934	4.78074	5.14925	4.3807	4.78211	4.78263	5.1016	5.27275	4.29342	5.36947
L-Prolinamide,D-tyrosyl-L-arginylglycyl-4-nitro-L-phenylalanyl-	5.53375	5.37191	5.35935	5.38784	5.50098	5.43865	5.48387	5.47255	5.51997	5.4652	5.48221	5.50875
Tyr-pro-phe-pro-gly-pro-ile	6.8484	7.11611	6.37101	6.93478	7.4574	6.7321	7.20778	6.89704	7.19183	7.73457	6.50036	7.52628
MG(a-13:0/0:0/0:0)[rac]	5.27568	5.13755	5.25138	5.49772	5.21302	5.0152	4.43433	4.86893	4.53993	5.61115	5.35492	5.73119
Crustacean erythrophore concentrating hormone	5.86993	5.83974	5.8045	5.89066	5.87736	5.88897	5.8506	5.91384	5.90756	5.736	5.86383	5.92958
Chinenoside V	5.89071	5.8384	5.88525	5.81558	5.72373	5.89517	5.77331	5.91639	5.84643	5.66096	5.89863	5.72807
Amphotericin b methyl ester	6.06276	5.98882	5.88609	6.10571	6.21154	6.05334	6.24611	6.15714	6.28104	6.36324	6.09366	6.29784
Dakh peptide	5.18342	5.3259	4.54037	5.17973	5.60821	5.06072	5.60871	5.58081	5.81169	6.00883	5.17618	5.88911
Floionolic acid	4.69853	4.48779	4.75526	5.12684	4.549	4.23011	3.57505	4.08238	3.84682	5.32878	4.97478	5.48742
Cyclosomatostatin	5.65947	5.65255	5.69164	5.57613	5.51234	5.66033	5.63989	5.65563	5.6377	5.5434	5.65129	5.60936
1-(6-Hydroxy-2-azabicyclo[2.2.1]heptane-3-carbonyl)pyrrolidine-2-carbonitrile	4.22592	1.9433	3.59568	4.17736	3.59799	4.0877	1.96551	4.20519	3.99121	1.9614	4.40323	1.97109
Glycylalanylprolylmethionylphenylalanylvalinamide	6.07849	6.08807	6.10685	6.06498	6.04674	6.05262	6.06239	6.04959	6.04082	6.01514	6.06833	6.09608
Lysocellin	6.01684	6.16062	5.88686	5.83421	5.94249	5.85306	5.8679	5.88143	5.69873	5.44537	6.02954	5.78524
Kudzusaponin SA1	5.57243	5.59246	5.58461	5.59733	5.56736	5.6632	5.59577	5.5773	5.5762	5.51525	5.56798	5.62663
Glutaraldehyde	3.44845	3.62478	3.46989	3.51862	3.28403	3.32818	2.89593	3.42673	3.04912	3.37712	3.58979	3.52409
Pa(12:0/22:6(5z,8e,10z,13z,15e,19z)-2oh(7s, 17s))	6.48107	6.50088	6.46046	6.51497	6.56076	6.52191	6.59268	6.53563	6.57316	6.51076	6.42933	6.56453
(3E,5E)-1,3,5-octatriene	4.36758	4.27291	4.38379	4.29448	4.35385	4.45526	4.33374	4.38847	4.43894	4.37371	4.50595	4.34659
Aeglin	4.34755	3.77144	4.36092	4.71323	3.94562	4.49299	4.03746	4.64636	3.7071	3.85107	4.92366	2.7396
Hosenkoside f	5.72519	5.85183	5.6861	5.86027	6.05227	5.80344	6.06177	5.98856	6.02729	6.20962	5.82033	6.10907
Ps(14:0/22:6(4z,7z,10z,13e,15e,19z)-oh(17))	5.91648	5.80454	5.92308	5.83727	5.70883	5.89565	5.66051	5.73041	5.6712	5.24813	5.76737	5.49033
Histidinohydroxylysinonorleucine	4.30378	4.07202	3.78608	3.833	4.78472	3.76487	4.0701	3.97175	0.78656	5.07957	3.52315	4.65528
Solithromycin	4.6766	5.01759	4.17156	4.81664	5.39011	4.38977	5.22772	4.78074	5.41308	5.73831	4.48865	5.49
Trigoneoside VIII	6.20617	6.38075	6.05709	6.27309	6.68044	6.15427	6.3653	6.20358	6.29243	6.89914	6.05801	6.54947
Glu ile phe	5.22928	5.23946	5.29091	5.25686	5.21987	5.2662	5.16732	5.23052	5.20703	5.06252	5.21823	5.08582
Kudzusaponin SA2	5.65493	6.05346	3.67695	5.81457	6.39926	5.42119	5.78675	4.20231	5.4978	6.37961	4.17717	6.17282
Prostaglandin D3	5.74676	5.74618	5.75034	5.71728	5.6127	5.75768	5.67655	5.68507	5.62343	5.62028	5.67861	5.62415
Ichangic acid 17-beta-D-glucopyranoside	5.51206	5.53128	5.64049	5.5149	5.26677	5.49316	5.41519	5.47485	5.27523	4.82414	5.68575	5.20209
Glu Ile Ala His Gly	6.15597	6.12494	6.13885	6.10663	6.11474	6.13771	6.14776	6.14779	6.17267	6.09167	6.13105	6.13375
Alliofuroside A	4.78604	4.68672	4.41774	4.99608	5.4169	4.90847	5.2357	4.93872	5.3937	5.95361	4.56812	5.56751
Val Leu Ala Leu Leu	5.87397	5.88936	5.88106	5.90322	5.91488	5.89611	5.91182	5.89753	5.89441	5.90766	5.89838	5.91746
Ps(20:5(7z,9z,11e,13e,17z)-3oh(5,6,15)/15:0)	5.77354	5.73342	5.7333	5.75857	5.78059	5.75959	5.70979	5.70361	5.71019	5.60876	5.59834	5.71753
Indolophenanthridine	3.34627	3.2428	3.2345	3.25665	3.2683	3.70998	4.12983	3.25096	3.27932	3.26109	3.25181	3.27088
Trap-6	1.12028	3.83514	3.88706	3.91376	4.03347	3.99249	4.06853	3.96739	3.27104	4.42885	4.33866	4.41405
2,6-Dimethylpyrazine	4.29248	4.15239	4.20966	4.41853	4.28491	4.31861	3.976	4.24453	4.09014	3.78165	4.54323	3.80378
13-Demethyl tacrolimus	6.01208	6.02381	5.88134	5.98909	6.03971	5.96579	5.98912	5.93753	5.995	5.75812	5.73143	5.9326
Dg(pge2/10:0/0:0)	5.44171	5.4571	5.4488	5.47096	5.48262	5.46385	5.47957	5.46527	5.46215	5.4754	5.46612	5.4852
Haloperidol	5.08005	5.30393	4.8172	5.32306	5.55909	5.26817	5.68251	5.47111	5.64772	5.81337	5.39372	5.65035
Pyroglutamyl-histidyl-glycine	3.87325	3.57942	2.80201	4.22395	3.9712	3.97563	2.83273	3.75131	3.56377	3.21972	4.47391	2.83836
Piriprost	5.15216	4.97548	4.81081	5.25213	5.11446	5.03936	4.9173	5.04627	4.95218	4.96426	5.48372	4.81334
Nummularine A	4.05969	3.97049	3.82163	4.11662	5.0937	3.85242	4.73832	4.03262	4.71147	5.74219	3.83895	5.32602
Gentamicin B	5.10428	5.07947	4.91279	5.13913	5.24854	5.05112	5.04816	4.88419	5.04564	4.90503	5.08254	4.97431
3-(6-Aminopurin-9-yl)-5-(hydroxymethyl)cyclopentane-1,2-diol	5.24339	5.2481	5.28542	5.27303	5.21224	5.26191	5.20068	5.20044	5.19765	5.16513	5.2851	5.18392
5-methyl-N,4-bis(4-methylphenyl)-1,3-thiazol-2-amine	3.13088	3.14626	3.13796	3.16011	3.17176	3.15301	3.18948	3.15442	3.15131	3.16455	3.15527	3.17434
Glu gln lys	3.2716	3.49869	3.27868	3.43306	4.27879	3.9468	3.81626	3.85408	3.94797	3.53583	3.91538	4.13137
Pro ile gly	5.21267	5.33442	5.18908	5.20084	5.34015	5.22165	5.42488	5.3801	5.40486	5.41163	5.37783	5.4321
12(S)-HETrE	5.50479	5.50228	5.55215	5.47876	5.47205	5.50237	5.4417	5.44202	5.41685	5.29084	5.50908	5.41465
Cyclo(aspartylleucylthreonylvalyltyrosylphenylalanylglycyl)	6.07971	6.03484	6.03318	6.01902	6.10323	6.00294	6.05577	6.07517	6.06115	5.876	6.0033	5.97897
Concanamycin	6.2063	6.13836	6.13834	6.08296	6.08258	6.12974	6.12924	6.11388	6.08415	6.09321	6.11449	6.08835
Valerophenone	5.38339	5.37851	5.40483	5.33791	5.29792	5.35702	5.29197	5.31407	5.30134	5.21891	5.33538	5.25398
L-Proline, 1-(N-((3-((propylamino)carbonyl)oxiranyl)carbonyl)-L-isoleucyl)-, (2S-trans)-	5.11784	5.10998	5.12896	5.08689	5.09873	5.17722	5.15607	5.172	5.13567	5.04722	5.08957	5.11709
DG(i-14:0/20:4(5Z,8Z,11Z,13E)-OH(15S)/0:0)	2.73528	2.75064	2.74235	2.76448	2.77611	2.75738	2.77306	2.75879	2.75568	2.76891	2.75964	2.77869
Pseudojervine	5.81972	5.68113	5.84504	5.69573	5.52759	5.78328	5.59719	5.59744	5.55435	5.18451	5.72838	5.37858
Leu Gln Lys Ser Leu	3.6694	3.68479	3.8261	3.69864	3.7103	3.69153	3.70724	3.69295	3.68983	3.70308	3.6938	3.76275
Pi(pgj2/16:0)	6.60606	6.52507	6.6295	6.53469	6.48464	6.54572	6.39655	6.42665	6.33255	6.1607	6.50048	6.28448
Vinaginsenoside R12	5.08179	4.92997	4.93866	4.95276	4.84711	4.93762	4.93885	4.90376	4.8553	4.82569	4.94868	4.78701
Hydrocinnamate-(orn-Pro-dcha-Trp-Arg)	6.19284	6.15319	6.15256	6.06026	6.03753	6.14265	6.06398	6.06304	6.00561	5.88502	6.1725	5.97112
Metildigoxin	5.65167	5.62102	5.57863	5.67519	5.75147	5.61382	5.64854	5.58741	5.62683	5.77081	5.60352	5.65098
Procyclidine	4.01866	3.87105	3.64966	3.6209	3.65219	3.26846	3.28416	4.02499	3.26676	3.88614	4.3449	3.84253
Pc(16:0/lte4)	6.32409	6.3221	6.3661	6.26283	6.18021	6.31532	6.23214	6.27088	6.22659	5.93578	6.25279	6.11012
Pe(18:3(10,12,15)-oh(9)/p-18:0)	5.58766	5.69685	5.28328	5.51848	5.63113	5.48463	5.78928	5.72721	5.74917	5.74324	5.44679	5.80466
Phe Leu Leu Val Phe	0.016315	0.0168922	0.0165783	0.0174291	0.0178936	0.0171516	0.0177707	0.0172067	0.0170859	0.0176046	0.0172396	0.0179982
MG(a-15:0/0:0/0:0)[rac]	5.27154	5.21904	5.24744	5.43504	5.15521	5.1089	4.8313	4.98954	4.75721	5.53196	5.31646	5.64934
Solasodine 3-O-beta-D-glucopyranoside	5.5769	5.59229	5.58399	5.60615	5.61781	5.59904	5.61475	5.60046	5.59734	5.61059	5.60131	5.62039
N-Lauroylsarcosine	3.15976	1.8838	1.87561	1.89748	3.15929	3.62734	1.90598	1.89187	1.88879	1.90187	1.8927	1.91155
Tetranorprostanedioic acid	2.68168	2.69704	2.68875	2.71087	2.72251	2.70378	2.71946	2.7052	2.70208	2.71531	2.70604	2.72509
Pa(10:0/pgd1)	5.65998	5.63893	5.70562	5.67656	5.66912	5.65054	5.61677	5.62313	5.62149	5.55424	5.67803	5.59123
DG(i-16:0/TXB2/0:0)	5.26606	5.28145	5.27315	5.29531	5.30697	5.2882	5.30392	5.28962	5.2865	5.29975	5.29047	5.30955
12-oxo-PDA	3.71476	3.83429	4.25695	3.59726	4.07056	3.82161	4.18196	3.82709	4.16682	4.0789	3.93261	3.86825
N,N,N',N',N'',N''-Hexakis(methoxymethyl)-1,3,5-triazine-2,4,6-triamine	6.06272	6.09001	6.14235	6.09589	6.06441	6.10955	6.07161	6.08677	6.03411	6.04803	6.12334	6.06477
25-Desacetylrifampicin	4.70062	5.00669	3.74325	5.07186	5.52494	4.56517	5.21339	4.48502	4.91828	5.7254	3.97794	5.38794
N2,N2-Dimethylguanosine	5.22253	5.20283	5.26352	5.15495	5.1996	5.1446	4.90058	4.85174	4.86315	4.63387	4.89889	4.78694
PE(PGE2/DiMe(11,3))	5.25227	5.43996	5.52454	5.2329	5.19116	5.30456	5.1676	5.21987	5.10866	4.8844	5.17456	4.79149
Carboprost methyl	4.62022	4.05393	3.74833	4.2791	4.42542	4.28275	3.97767	4.62754	4.54041	3.77493	4.6612	3.78473
Polyglycerol esters of fatty acids	5.10588	5.14711	5.25952	5.44934	5.13089	5.13834	4.76675	4.79407	4.63625	5.61856	5.38898	5.83219
Lauryldiethanolamine	8.08776	8.03516	8.1434	8.10785	8.03561	8.10478	8.04212	8.05809	8.03513	8.04581	8.16458	8.11423
N-Lauroyl Arginine	6.04699	6.04091	6.11717	6.05274	5.99265	6.00876	5.93399	5.9482	5.91481	5.84445	5.98364	5.8879
2-Aminopurine	5.78077	5.76451	5.82113	5.7938	5.77597	5.78541	5.76664	5.8022	5.76406	5.74905	5.80941	5.76425
Heptadecasphinganine	7.14897	7.07214	7.21066	7.09672	7.1039	7.10925	7.06394	7.11554	7.06826	7.01977	7.13235	7.07196
3-ketosphinganine	5.31293	5.04838	5.26898	5.00726	5.12097	5.10112	5.02828	5.09094	5.11305	4.91577	5.01395	5.13014
D-erythro-Sphingosine C-17	4.83361	4.76294	4.85706	4.65255	4.67496	4.81551	4.73975	4.7144	4.66073	4.63058	4.72967	4.62959
Goshuyic acid	4.9644	5.0665	4.95798	5.10364	4.9163	5.03581	4.99903	5.07676	4.91664	5.07468	5.08753	4.8517
PA(8:0/6 keto-PGF1alpha)	6.43738	6.45446	6.5397	6.44381	6.26415	6.45647	6.4668	6.50099	6.45196	6.19768	6.38042	6.29757
N-Myristoyl Arginine	5.38822	5.3775	5.4204	5.34791	5.28339	5.28538	5.19791	5.24605	5.12319	4.96972	5.31319	5.13504
Arachidic acid	6.2572	6.34558	6.3019	6.14122	6.4265	6.28381	6.14849	6.0571	6.34141	6.35556	6.37721	6.1908
1-Cyclohexene-1-carboxylic acid	4.9313	4.90323	4.99575	4.99665	4.84592	4.85522	4.93302	4.92575	4.85796	4.87425	4.88975	4.86041
4-Methylstyrene	5.8678	5.81508	5.97812	5.92573	5.7159	5.81686	5.83752	5.8342	5.82353	5.84306	5.79571	5.80082
Austinoneol	7.58094	7.54948	7.70125	7.68091	7.46256	7.58116	7.60854	7.58257	7.57898	7.61446	7.56117	7.56887
N,N-Dimethyloctanamide	5.04681	5.27988	5.28507	5.14483	5.18377	5.08588	5.13466	5.37555	5.12238	5.01196	5.36396	5.06285
Benzylideneacetone	5.69226	4.54085	3.25569	3.33581	3.05755	3.0388	3.07234	3.50032	3.19616	3.08893	3.22978	3.06013
'9,12-octadecadiynoic acid'	5.69272	5.72389	5.69282	5.69046	5.7217	5.58968	5.46154	5.70645	5.69147	5.64554	5.84703	5.4602
S-methoprene	1.56586	2.31209	2.09567	2.74789	1.60571	1.58742	1.60273	1.5888	1.63189	2.39292	2.65364	2.02491
Pc(14:1/0:0)	5.9724	5.86571	5.92248	5.79031	5.6453	5.56669	5.6261	5.46279	5.34005	5.31395	5.31363	5.38725
LysoPE(0:0/18:4(6Z,9Z,12Z,15Z))	5.17821	5.20698	4.58273	4.94688	5.42788	4.90526	5.33407	5.12437	5.34455	5.54119	4.81165	5.4191
Pc(18:4/0:0)	6.31579	5.88185	5.60919	5.73062	5.78064	5.77572	5.75919	5.76932	5.77095	5.8189	5.74237	5.75026
Nonapropylene glycol	6.69516	6.75063	6.76336	6.76879	6.76176	6.75225	6.7492	6.73679	6.74447	6.75009	6.77264	6.7468
1,2-Cyclohexanediol, 1-methyl-4-(1-methylethenyl)-	5.01143	5.0328	5.11862	5.05731	5.00084	5.03178	5.01018	5.07936	4.96698	5.01223	5.0531	5.01164
Trodusquemine	6.67102	6.66932	6.67819	6.69038	6.72225	6.71207	6.71381	6.69223	6.67559	6.69485	6.68524	6.71373
Arachidonic acid	6.07737	5.86412	5.45927	5.09893	5.02666	4.31893	4.4615	3.68183	3.76354	3.64146	3.63218	3.70863
1-(9Z-hexadecenoyl)-glycero-3-phosphate	5.59025	3.3876	3.3793	3.40145	3.4131	3.39434	3.41005	3.39576	3.39264	3.40589	3.39661	3.41568
Alpha-Bisabolol oxide A	5.40415	5.19672	5.01038	5.01848	4.90585	5.13385	4.97696	4.93166	4.8829	4.79368	5.12623	4.92867
11-Oxahexadecanolide	5.0575	5.30598	5.37932	5.33573	5.35042	5.36485	5.43567	5.39072	5.3852	5.33643	5.352	5.35896
LysoPC(20:5(5Z,8Z,11Z,14Z,17Z)/0:0)	7.79824	7.4561	7.03696	6.49813	6.10986	5.97673	5.78465	5.79181	5.70957	5.78942	5.74513	5.80372
Phthalic acid	4.65446	4.70924	4.82361	4.79901	4.69865	4.79142	4.79122	4.75341	4.73668	4.71777	4.74208	4.70308
Dibutyl Phthalate	5.44421	5.51273	5.61419	5.57287	5.47214	5.57738	5.52026	5.51971	5.50486	5.52633	5.55487	5.51128
Linoleic Acid	5.57064	5.226	4.14052	4.16044	3.79051	2.57586	1.7657	3.83188	2.46326	4.22277	3.49658	3.84577
Tributyl citrate	5.60546	5.66243	5.71378	5.72304	5.66417	5.72812	5.7107	5.68458	5.68629	5.69999	5.68514	5.65462
Pi(18:0/txb2)	5.68364	5.69903	5.69073	5.71289	5.72455	5.70578	5.72149	5.7072	5.70408	5.71733	5.70805	5.72713
Gonal	6.32458	6.4	6.42221	6.46604	6.36375	6.3853	6.35738	6.49466	6.37831	6.38177	6.53261	6.29793
O-arachidonoyl glycidol	5.48561	5.32435	4.83401	4.12852	4.14018	4.12141	4.13712	4.12283	4.11971	4.13296	4.12368	4.14276
Lpe(14:0)	5.20697	5.39472	5.38521	5.26362	5.31465	5.40576	5.09912	5.00845	5.03721	4.89918	5.24559	5.03872
Pc(18:3/0:0)	6.88243	6.6288	6.43506	5.94542	5.86734	5.79555	5.85986	5.86379	5.83779	5.78478	5.82552	5.80188
Cer(t18:0/5-iso PGF2VI)	6.87933	6.89131	6.91494	6.89891	6.91864	6.92274	6.91506	6.90276	6.8943	6.90393	6.91988	6.92713
Ppg n11	6.84	6.84999	6.82826	6.8943	6.87282	6.88923	6.88857	6.88281	6.85815	6.87876	6.8714	6.90734
P-Mentha-1,3,5,8-tetraene	5.27748	5.43287	5.57281	5.52977	5.52495	5.54441	5.46628	5.5065	5.49615	5.49947	5.56547	5.5142
Lpe(18:2)	6.27858	6.07914	5.4098	4.7582	2.70738	2.49612	3.10519	2.16108	2.15798	2.79292	2.16192	3.02248
Pc(17:2/0:0)	6.28113	6.19331	6.26617	6.18321	6.14967	6.19343	6.17769	6.23663	6.15344	6.16566	6.19965	6.18
4-Piperidinone, 1-hydroxy-2,2,6,6-tetramethyl-	5.74068	5.75302	5.52207	5.40441	5.57779	5.61437	5.41381	5.61784	5.88222	5.75477	5.89301	5.49603
Xestoaminol C	5.0866	5.16863	5.32242	5.2929	5.17652	5.20852	5.17417	5.39155	5.11501	5.14831	5.42039	5.08231
Alpha-linolenoyl ethanolamide	3.11088	3.12625	3.74227	3.1401	3.75493	3.32447	3.54191	3.13442	3.4928	3.5129	3.8152	3.75324
L-threo-sphinganine	5.90983	5.92285	5.93573	5.97181	5.94229	5.96552	5.96968	5.92844	5.91754	5.93883	5.94967	5.94046
Myristoyllysophosphatidylcholine	6.1064	5.85472	5.67742	5.38342	5.23416	5.26394	4.8144	4.646	4.8788	4.45496	5.05167	4.87787
Poly thf n6	6.11463	6.21026	6.18124	6.19004	6.21049	6.25708	6.221	6.19552	6.1886	6.17713	6.21153	6.20158
N-(2-hydroxyethyl)tetradecanamide	5.45603	5.33781	5.35386	5.16966	5.19331	5.29867	5.17753	5.23122	5.03899	5.11377	5.33985	5.09612
Palmitoleoyl ethanolamide	6.052	6.13414	6.09592	6.06514	6.13256	6.03489	5.95032	6.12918	6.09323	6.01102	6.17037	5.94714
Pc(20:4/0:0)	7.26386	7.03	6.74556	6.24788	5.76229	6.78138	5.46595	5.01744	4.92498	4.89122	4.8776	4.9027
Phytolaccatoxin	6.45606	6.47145	6.46314	6.48531	6.49696	6.4782	6.49391	6.47962	6.4765	6.48975	6.48047	6.49955
Cetylmannoside	6.52713	6.57383	6.66677	6.61069	6.59278	6.58877	6.56283	6.64229	6.56725	6.56482	6.63045	6.60804
Pc(16:1/0:0)	6.79187	6.73747	6.69228	6.63084	6.53741	6.59548	6.33772	6.22067	6.29772	6.28633	6.45888	6.29177
Mg(18:1(9z)/0:0/0:0)	5.86651	5.85124	5.86075	5.81649	5.77593	5.72573	5.66624	5.6839	5.6946	5.70351	5.75966	5.66915
1-Hexadecanoyl-sn-Glycero-3-Phosphoethanolamine	6.30924	6.35835	6.31398	6.32	6.24091	6.24316	6.07466	5.97311	6.01295	6.02131	6.23076	6.04769
27-Norcholestanehexol	5.387	5.39241	5.40959	5.57759	5.37979	5.46435	5.39266	5.50728	5.43785	5.5178	5.62621	5.48541
Dihydro-alpha-ionone	5.30709	5.3876	5.43899	5.43494	5.40984	5.39892	5.38682	5.39717	5.51043	5.41608	5.47607	5.39372
Hexadecanamide	6.9734	6.96742	7.0455	7.06766	7.01958	7.05295	7.01275	6.97844	7.38744	7.10701	7.08094	7.05734
Octadeca-9,12-dienal	6.53968	6.61322	6.62586	6.65166	6.63955	6.64343	6.62284	6.64958	6.67865	6.63937	6.6996	6.61936
Geranylgeraniol	5.24593	5.38311	5.42051	5.41947	5.44549	5.42114	5.33376	5.42978	5.4816	5.36788	5.47515	5.42074
'5(z),8(z),11(z)-eicosatrienoic acid methyl ester'	5.48951	5.63368	5.73294	5.72041	5.65518	5.68403	5.46745	5.32714	5.47302	5.54346	5.66742	5.49952
Pc(32:2)	5.5993	5.78342	5.71982	5.53868	5.57656	5.68589	5.51341	5.53803	5.5844	5.65507	5.64338	5.62902
3-Amino-2-methoxynonadec-5-en-4-ol	7.27161	7.29302	7.39511	7.35754	7.38795	7.39882	7.30646	7.32872	7.60549	7.39588	7.36865	7.42036
3,4-Dihydroxydodecanoylcarnitine	4.92737	4.91942	4.74469	4.78386	4.8415	4.82937	4.94236	4.73447	4.51757	4.75807	4.79969	4.73054
Pc(20:3/0:0)	6.99243	6.69121	6.51238	6.16153	5.72102	5.88718	5.56511	5.66127	5.5322	5.5955	5.65333	5.65599
LysoPE(0:0/24:6(6Z,9Z,12Z,15Z,18Z,21Z))	4.27023	4.28562	4.27732	4.29948	4.31113	4.29237	4.30808	4.29379	4.29067	4.30392	4.29464	4.31372
LysoPC(20:3(8Z,11Z,14Z)/0:0)	5.01018	5.02557	5.01726	5.03943	5.05108	5.03232	5.04803	5.03374	5.03062	5.04387	5.03459	5.05367
Dg(18:0/0:0/20:5(7z,9z,11e,13e,17z)-3oh(5,6,15))	7.18058	7.22461	7.14696	7.2813	7.2051	7.25163	7.20836	7.2536	7.27679	7.265	7.18786	7.23566
Pe(22:2/0:0)	4.37962	4.51608	4.3486	4.53019	4.77109	4.47701	4.68452	4.68635	4.89356	4.54375	4.84779	4.56357
Cer(d18:1/20:3(8Z,11Z,14Z)-2OH(5,6))	6.00271	6.00044	6.08928	6.09742	6.12179	6.09969	6.06439	6.04266	5.98179	6.05282	6.17184	6.07649
Dg(20:4/20:5/0:0)	3.87777	3.58889	3.58058	3.60274	3.6144	3.59564	3.61134	3.59705	3.59393	3.60718	3.5979	3.61698
Cortol	5.1497	5.132	5.22166	5.15081	5.21525	5.19801	5.15737	5.18549	5.12472	5.20861	5.35716	5.16481
1-phenyl-2-butanone	5.1731	5.20295	5.20374	5.21709	5.19255	5.24078	5.23045	5.1942	5.14707	5.18515	5.23985	5.17361
6-hydroxycaproic acid	5.05579	5.03498	5.03876	5.07871	5.0528	5.09322	5.04886	5.04972	5.00786	5.05683	5.0949	5.03882
Exo-2-Methyl-3-methylenebicyclo[2.2.1]heptan-2-ol	5.99049	6.01215	6.02725	6.03801	6.00952	6.04163	6.01215	5.97724	5.97178	6.02036	6.08062	5.99959
Isophorone	6.70425	6.69463	6.71744	6.74067	6.70854	6.73793	6.72384	6.68333	6.67639	6.71367	6.76971	6.70426
(S)-Oleuropeic acid	5.85804	5.86067	5.8767	5.91313	5.89239	5.92067	5.87906	5.8312	5.81787	5.87906	5.91335	5.86349
Dibutyl sebacate	6.8993	6.88495	6.91832	6.9367	6.90436	6.94427	6.92842	6.88412	6.87476	6.91315	6.96602	6.90974
Bis(2-ethylhexyl) sebacate	8.47916	8.46483	8.49957	8.51704	8.48946	8.52233	8.50685	8.46686	8.45809	8.49877	8.54125	8.48842
Cyclohexanecarboxylic acid	4.0662	4.09503	4.257	4.22888	4.23534	4.1502	4.22315	4.05669	3.91594	4.25052	4.33563	4.10047
Eicosadienoic acid	4.60515	3.81001	3.8017	3.82387	3.83552	3.81676	3.83247	3.81818	3.81506	3.8283	3.81902	3.8381
LysoPC(0:0/18:1(9Z))	3.72365	3.73903	3.73073	3.75289	3.76455	3.74578	3.76149	3.7472	3.74408	3.75733	3.74805	3.76713
1-palmitoyl-sn-glycero-3-phosphocholine	6.51327	6.06153	6.00791	5.36642	4.8751	7.16306	5.57748	4.99489	4.30894	3.93946	4.33926	3.94925
Lpc(18:1)	7.83728	7.5595	7.43466	7.21018	6.8487	6.75006	6.05776	5.49728	5.04718	4.55131	3.60972	3.71994
Palmitoleamide	3.72781	3.34495	3.33665	3.41392	3.74111	3.3517	3.42848	3.35312	3.35	3.36324	3.35396	3.43375
Hexadecadienoic acid	4.46463	3.37187	3.36357	3.38573	3.60229	3.37862	3.39433	3.38004	3.37692	3.68867	3.38089	3.39996
9-cis-retinal	4.32675	3.57909	3.57079	3.59295	3.6046	3.58584	3.60155	3.58726	3.58414	3.59739	3.58811	3.60719
GPEtn(22:6/16:0)	1.69968	1.71477	1.70662	1.72836	1.7398	4.18095	1.73681	2.12544	1.71972	1.73272	1.72361	1.74234
GPEtn(14:0/22:5)	4.22752	4.24291	4.2346	4.25677	4.26842	4.24966	4.26537	4.25108	4.24796	4.26121	4.25192	4.27101
GPEtn(20:5/17:0)	6.02365	4.12784	3.94127	3.88982	4.05586	3.97929	3.99402	3.85139	3.93788	3.79072	3.55356	4.55728
'anandamide (20:5, n-3)'	6.02834	5.59761	5.47373	4.89209	4.7871	4.44073	3.96549	3.73937	2.52175	2.14645	2.93118	1.94243
Pc(20:5/0:0)	5.10613	4.29358	4.28527	4.30744	4.31909	4.30033	4.31604	4.30175	4.29863	4.31188	4.30259	4.32167
Val tyr arg	6.63137	6.67865	6.4209	6.65747	6.5961	6.6412	6.59811	6.64557	6.63649	6.59213	6.3829	6.60492
Macimorelin	6.82258	6.88964	6.70219	6.9964	6.94848	6.97969	6.84429	6.93905	6.999	6.94345	6.71494	6.91679
5-Hydroxy-14,16-hentriacontanedione	5.73353	5.81454	6.06362	6.01397	6.03515	6.03372	6.03508	6.02816	6.17048	6.10694	6.26778	6.02539
GPEtn(18:1/13:0)	6.19801	6.2509	6.40285	6.34888	6.32453	6.35167	6.28008	6.35398	6.4974	6.43421	6.49588	6.34051
(2R,5S,8R)-2,8-Dimethyl-5-propan-2-ylcyclodecan-1-one	4.93248	4.78771	4.93775	4.88891	4.9378	4.95677	4.85708	4.94134	5.02127	4.93334	5.00561	4.88622
Pe(22:1/0:0)	6.80496	6.40714	6.21204	6.02921	5.52458	5.25448	4.65102	4.19114	4.33012	3.34813	3.33885	4.09167
GPEtn(21:0/9:0)	5.32623	5.33816	5.42981	5.43677	5.36243	5.4427	5.42773	5.66819	6.06493	5.60825	5.7067	5.54894
GPCho(20:5/18:4)	4.88299	4.1714	4.1631	4.18526	4.19691	4.17815	4.19386	4.17957	4.17645	4.1897	4.18042	4.1995
Cyclosquamosin A	5.51152	5.93166	4.32215	5.77644	6.32858	5.44414	6.05998	5.20332	5.87159	6.47791	4.33947	6.311
GPEtn(16:0/17:1)	6.97673	7.00802	7.11063	7.10498	7.07487	7.09917	7.04625	7.12153	7.41438	7.1922	7.19468	7.06775
Linoleoyl ethanolamide	3.82038	3.83577	3.82747	3.84963	3.86128	3.84252	3.85823	3.84394	3.84082	3.85407	3.84478	3.86386
'pc(18:3(9z,12z,15z)/18:3(9z,12z,15z))'	6.5536	5.58605	5.08883	4.94492	4.73495	4.85524	4.52733	4.0848	4.48501	4.47908	4.65682	4.18557
PA(18:1(9Z)-O(12,13)/i-14:0)	6.99642	6.98405	7.05112	6.98188	6.95617	6.98519	6.94279	6.97643	6.90236	6.92473	7.02608	6.95428
'n,n-diisopropylethylamine'	6.87058	6.88119	6.92422	6.87721	6.84763	6.85963	6.83785	6.88628	6.83212	6.81015	6.86692	6.85898
N-Methoxysuccinyl-Ala-Ala-Pro-Val	6.6973	6.74092	6.74034	6.72736	6.73681	6.72608	6.71441	6.72064	6.68609	6.72293	6.75214	6.7399
(1R,3S)-3-(6-Aminopurin-9-yl)cyclopentan-1-ol	5.62459	5.62939	5.6242	5.63876	5.59829	5.65028	5.63271	5.62162	5.57628	5.60176	5.66702	5.62092
N-(3,5-dimethylphenyl)-2-(4-morpholin-4-ylphenyl)imidazo[1,2-a]pyrimidin-3-amine	5.86789	5.87932	5.83819	5.89274	5.88702	5.90085	5.83128	5.88092	5.83662	5.85808	5.91753	5.90223
Ophiopogonoside a	7.15069	7.14493	7.19619	7.15024	7.13158	7.15973	7.1459	7.14529	7.10164	7.123	7.19193	7.13107
N-Arachidonoyl Arginine	6.53379	6.49363	6.52181	6.50338	6.48158	6.51206	6.50213	6.49937	6.4643	6.48499	6.55406	6.48847
Pc(38:6)	6.93537	6.23243	6.0622	5.97391	5.92015	5.8519	5.82008	5.83328	5.71202	5.73605	5.83308	5.69131
Pc(p-16:0/txb2)	5.82778	4.26339	4.47549	4.12325	4.1349	4.11614	4.13185	4.21854	4.11444	4.12769	4.35178	4.16529
Triethanolamine	5.85805	5.85449	5.90458	5.87091	5.81358	5.84891	5.81286	5.83301	5.78609	5.80434	5.87591	5.81181
LysoPI(20:4(5Z,8Z,11Z,14Z)/0:0)	4.92099	3.4953	3.48699	3.50915	3.5208	3.50204	3.51775	3.50346	3.77516	3.51359	3.50431	3.52339
'4-{[(cyclohexylideneamino)oxy]carbonyl}-n,n-dipropylbenzenesulfonamide'	6.4557	6.47229	6.45931	6.43212	6.36719	6.41245	6.36124	6.43789	6.39649	6.38365	6.46992	6.40451
Morpholine	4.4338	4.44434	4.53068	4.47393	4.40977	4.44333	4.4214	4.4495	4.4469	4.39829	4.49222	4.36415
3-(1h-indol-3-yl)quinoxalin-2-ol	4.93167	4.9132	5.04826	4.97219	4.871	4.92249	4.94974	4.97124	4.83215	4.85188	4.97245	4.89927
GPCho(18:4/16:1)	5.5583	5.57369	5.56538	5.58755	5.5992	5.58044	5.59615	5.58186	5.57874	5.59199	5.5827	5.60179
GPCho(20:5/15:0)	4.15	4.16539	4.15708	4.17925	4.1909	4.17214	4.18785	4.17356	4.17044	4.18369	4.1744	4.19349
GPCho(18:4/20:5)	4.03587	4.05126	4.04296	4.06512	4.07677	4.05801	4.07372	4.05943	4.05631	4.06956	4.06028	4.07936
GPCho(20:5/20:3)	3.97529	3.99068	3.98237	4.11999	4.01619	3.99743	4.06004	3.99885	3.99573	4.00898	3.99969	4.01878
LysoPI(16:0/0:0)	5.20172	4.50011	3.50712	3.18456	3.39273	2.70526	3.9336	4.29951	3.22343	3.22735	4.17954	3.81128
9-hexadecenoic acid	5.52276	5.58774	5.63042	5.6268	5.50476	5.52498	5.48154	5.63781	5.5883	5.57604	5.67463	5.47959
LysoPC(22:6(4Z,7Z,10Z,13Z,16Z,19Z)/0:0)	4.56311	4.06632	4.05801	4.08018	4.09183	4.07307	4.08878	4.07449	4.07136	4.08461	4.07533	4.09441
LysoPS(18:2(9Z,12Z)/0:0)	5.33054	4.84207	3.78524	4.21556	3.84731	3.79483	4.03929	2.47597	3.75028	2.48607	2.47682	2.49584
Beta-Casomorphin-5	0.161082	0.165909	0.163289	3.84192	0.174174	0.168064	0.173168	0.16852	0.167518	0.171803	0.168792	0.17503
Mgdg(3:0/6:0)	5.44812	5.46351	5.4552	5.47737	5.48902	5.47026	5.48597	5.47168	5.46856	5.48181	5.47252	5.49161
Acetylphosphate	5.50508	5.5085	5.54424	5.48617	5.45038	5.48367	5.40887	5.49756	5.40207	5.42157	5.47573	5.44752
Imidazolone A	5.79301	5.86227	5.75638	5.7661	5.8033	5.85209	5.87812	5.90012	5.84797	5.77159	5.87449	5.84392
Pa(20:5(6e,8z,11z,14z,17z)-oh(5)/10:0)	5.64263	5.61235	5.68681	5.63432	5.5141	5.69126	5.58305	5.64171	5.51628	5.25755	5.63314	5.47773
Pe(20:5(5z,8z,11z,14z,16e)-oh(18)/20:3(8z,11z,14z))	6.07585	6.04018	6.13704	6.05774	5.94767	6.03685	5.88495	5.92503	5.85158	5.68535	5.93828	5.68181
Caprolactam	5.11723	5.20108	5.2804	5.28469	5.27991	5.32025	5.31531	5.32516	5.33213	5.31443	5.39413	5.3417
2-(Ethylamino)ethanol	4.79148	4.78265	4.82126	4.77417	4.74051	4.78766	4.75858	4.76302	4.79518	4.78285	4.85169	4.76848
Phenethylamine	5.07389	5.10465	5.15903	5.098	5.08183	5.11466	5.06924	5.10878	5.09932	5.05443	5.1259	5.0499
4-Aminophenol	5.79677	5.78096	5.81008	5.78411	5.75023	5.77172	5.75415	5.75479	5.74823	5.73598	5.79399	5.73382
Leu Glu Ile Glu	5.4604	5.46589	5.54418	5.44268	5.43742	5.55114	5.42187	5.44701	5.40805	5.20609	5.43502	5.38374
N-Acetyl-9-aminominocycline, (4R)-	5.38018	5.3871	5.36277	5.36865	5.37019	5.4096	5.36035	5.37216	5.35271	5.34322	5.3704	5.36055
'1,3-benzodioxolylbutanamine'	5.60312	5.61448	5.64482	5.62109	5.60667	5.63737	5.61639	5.60743	5.60634	5.61346	5.65523	5.61902
Glutamyl-phenylalanine	5.48724	5.48132	5.49973	5.47527	5.46966	5.52895	5.47576	5.48265	5.48646	5.44127	5.47728	5.41411
Phenylalanyl-Gamma-glutamate	5.52747	5.49906	5.53287	5.53111	5.50224	5.54585	5.52693	5.53655	5.5147	5.46251	5.49761	5.50822
2-pyridineacetic acid	4.56889	4.55997	4.52499	4.5283	4.48034	4.43127	4.47605	4.36034	4.45302	4.47106	4.50673	4.4928
Linoleamide	7.32959	7.35784	7.38393	7.38209	7.39666	7.36954	7.37099	7.39567	7.38053	7.37536	7.44667	7.37189
Palmitoleoyl-EA	5.49864	5.41661	5.45541	5.40803	5.40849	5.41714	5.35871	5.44854	5.469	5.44343	5.55192	5.42485
Eicosapentaenoic acid ethyl ester	4.97575	4.49234	3.51884	3.74517	3.50343	3.48467	3.50038	3.48609	3.48297	3.49622	3.48694	3.50601
Dodecylbenzene	5.85719	5.87954	5.83338	5.88107	5.89103	5.8514	5.90134	5.86806	5.84187	5.89785	5.89604	5.88121
Farnesyl acetone	6.4037	6.43548	6.45261	6.47767	6.48276	6.4631	6.50735	6.47986	6.46841	6.47346	6.50652	6.4982
Myristoyl ethanolamide	5.30267	4.93572	4.89305	4.71438	4.81428	4.81265	4.69996	4.7361	4.65369	4.56821	4.81596	4.73041
Serratol	5.80779	5.82621	5.84145	5.86449	5.87602	5.83546	5.90154	5.87606	5.86028	5.93707	5.91135	5.89885
N-Isovaleroylglycine	5.03677	4.98812	5.05276	5.03724	4.98426	5.0287	5.01832	5.01792	4.99609	4.97727	5.13669	4.99676
Cyanoguanidine	3.68282	3.77738	3.81238	3.74031	3.72564	3.8058	3.75172	3.78135	3.66503	3.71112	3.80803	3.76637
'3-methylamino-1,2-propandiol'	5.03027	5.0537	5.09612	5.05921	5.03806	5.07558	5.04495	5.03105	5.03011	5.01944	5.10319	5.03432
4-hydroxyproline	5.018	5.07472	5.09462	5.04698	5.04121	5.06178	5.06217	5.05102	5.04062	5.01425	5.00367	5.02649
Phthalic Anhydride	5.60921	5.55826	5.60112	5.5864	5.58045	5.64353	5.58298	5.59046	5.57334	5.57653	5.63048	5.59022
Docosahexaenoyl Ethanolamide	4.81548	4.7351	4.63591	4.66229	4.62779	4.91997	4.76442	3.85174	5.01077	5.0863	4.76549	4.36379
Pregnan-20-one, 3,17-dihydroxy-, (3alpha)-	5.042	4.30341	3.73011	3.74341	3.33302	3.5906	3.22033	3.47521	3.34704	3.21711	3.69741	3.03018
7-Hexadecynoic acid	5.29031	4.41393	3.7337	3.28411	3.2123	3.51155	3.2113	3.19005	3.18694	3.74329	3.1909	3.44795
Despropylspiroxamine	4.74838	3.45752	3.21627	3.18517	3.19681	3.17806	3.19376	3.17948	3.23565	3.1896	3.41619	3.1994
2-linoleoyl glycerol	5.58444	5.40322	5.25348	5.08999	5.00328	4.98759	5.01501	5.07942	4.99131	5.03125	5.04372	5.09491
Azacyclotridecan-2-one	5.22255	5.19779	5.1819	5.17496	5.23709	5.19151	5.22609	5.18101	5.21257	5.20973	5.268	5.20502
(4-Methylphenyl)acetaldehyde	4.59946	4.45912	4.50644	4.6556	4.40741	4.23535	4.28709	4.2312	4.34732	4.77179	4.53764	4.8446
5-(azepan-1-ylsulfonyl)-2-chloro-N-[1-(furan-2-yl)propan-2-yl]benzamide	6.50417	6.39844	6.50226	6.58321	6.23901	6.44148	6.44116	6.37729	6.37956	6.29765	6.21072	6.2539
Erythromycin A enol ether	6.45892	6.32077	6.60274	6.38737	6.09832	6.50323	6.13824	6.28605	6.11363	5.76606	6.42752	5.90364
3-hydroxypyridine	5.17727	5.15944	5.18482	5.1646	5.13581	5.144	5.12635	5.09278	5.08605	5.09974	5.16312	5.05784
(1r,2s)-2-Aminocyclopentanecarboxylic acid	5.32909	5.31876	5.3794	5.35059	5.33147	5.35081	5.35302	5.33723	5.35652	5.35649	5.42298	5.36161
3-Methylpyridazine	4.49125	4.48249	4.46178	4.51201	4.45012	4.4936	4.4818	4.4023	4.51944	4.50313	4.59365	4.49031
2-methylpropanal oxime	4.99464	4.9945	5.06186	5.02875	5.01033	5.01801	5.02948	4.99371	5.00887	5.00963	5.10781	5.00583
(2r)-6-methylpiperidine-2-carboxylic acid	5.8107	5.77597	5.87411	5.92695	5.9404	5.95443	6.01282	5.93358	6.02354	6.03752	6.12883	5.98585
2-picoline	4.94286	4.75008	4.87616	5.03108	4.9925	4.93557	5.08318	4.78731	5.11004	5.13148	5.31189	4.86981
Cytosine	5.5586	5.53346	5.54373	5.5672	5.55186	5.55625	5.55282	5.54766	5.57557	5.56275	5.59062	5.54043
Ethyl 3-((6-(4,5-dihydro-1H-benzo[d]azepin-3(2H)-yl)-2-(pyridin-2-yl)pyrimidin-4-yl)amino)propanoate	5.6137	5.46832	5.64178	5.64544	5.47344	5.5885	5.74862	5.58177	5.75992	5.62347	5.59425	5.43151
Aloeresin B	0.0286701	0.0296697	0.0291262	0.0305988	0.0314017	0.0301187	0.0311894	0.030214	0.478353	0.0309022	0.030271	0.214053
Val pro ile	5.66973	5.72614	5.58952	5.61002	5.69228	5.64967	5.67866	5.73503	5.69133	5.72178	5.63748	5.72922
2-(L-Menthoxy)ethanol	4.63046	4.65145	4.65501	4.85422	4.51523	4.38436	3.92722	4.37226	4.04326	4.8367	4.54743	5.06652
(3a,5b,7a,12a)-24-[(carboxymethyl)amino]-1,12-dihydroxy-24-oxocholan-3-yl-b-D-Glucopyranosiduronic acid	6.09282	6.24508	5.80263	6.11692	6.38894	6.0544	6.25044	6.04038	6.23674	6.50957	5.59453	6.39549
L-Proline, 1-(1-L-leucyl-L-prolyl)-	4.68889	4.84958	4.51022	4.70443	4.92427	4.70025	5.07241	5.05543	5.05555	5.14199	4.81763	5.07553
N8-acetylspermidine	4.97736	5.00314	5.11627	5.06991	5.02419	5.09753	5.0404	5.10446	5.10682	4.98892	5.15334	5.09643
Withangulatin A	5.53211	5.48115	5.62377	5.51768	5.47121	5.53281	5.48151	5.51146	5.45428	5.22787	5.60731	5.32296
7-(3,4-diethoxyphenyl)-3-[(4-fluorophenyl)methyl]thieno[3,2-d]pyrimidin-4-one	6.25003	6.16063	6.29439	6.22606	6.02237	6.18137	6.17327	6.19635	6.17986	6.08796	6.03034	6.05459
Licoagrocarpin	5.58059	5.40393	5.49844	5.43243	5.44296	5.32273	4.87147	4.83012	4.70328	4.6002	4.80583	4.83254
Cholylthreonine	4.60845	4.2609	2.55223	2.8967	1.50773	2.68547	2.48087	2.78807	2.05392	2.91985	2.99848	1.79202
LysoPE(0:0/22:4(7Z,10Z,13Z,16Z))	4.89979	3.98232	3.40879	3.39425	3.29746	3.20777	2.90938	3.44235	3.51661	3.09519	3.3784	1.92061
Pc(p-16:0/3:0)	4.66913	1.87226	3.74955	1.88594	1.89745	1.87893	1.89443	1.88033	1.87725	1.89032	1.88116	1.9
Hexamethylene tetramine	4.81758	4.77483	4.79476	4.7667	4.70625	4.75322	4.7257	4.74148	4.65241	4.67358	4.69861	4.7711
GPCho(18:3/20:5)	0.30604	0.313891	0.309637	0.321079	0.327208	0.317378	0.325595	0.318114	0.316496	0.323404	0.318554	0.328577
GPCho(14:1/20:3)	5.32469	5.34008	5.33177	5.35394	5.36559	5.34683	5.36254	5.34825	5.34512	5.35837	5.34909	5.36817
Rubraflavone B	6.03828	6.05735	6.17607	6.09855	6.08809	6.12363	6.01457	6.12066	6.05015	6.08326	6.15204	6.06376
Didrovaltratum	4.99082	4.99777	5.02206	5.00017	5.08346	4.99411	4.96339	5.06753	5.02285	5.05526	5.02268	5.03297
Alfaprostolum	5.33911	5.38694	5.3927	5.35033	5.3478	5.3619	5.31682	5.39238	5.33256	5.34776	5.33229	5.34058
Hydroxyrepaglinide	5.64117	5.67663	5.69235	5.6578	5.59521	5.65178	5.57723	5.65704	5.6745	5.65402	5.68055	5.61295
Ser arg phe	5.97479	5.9977	6.03262	5.98267	5.92577	5.95174	5.90787	6.00711	5.93941	5.93208	5.96905	5.92301
N-ethyl-n-methylcathinone	5.24613	5.252	5.28542	5.27482	5.18246	5.2665	5.19831	5.30407	5.18561	5.20849	5.28286	5.23983
4-Hydroxyisoleucine	5.21004	5.23005	5.28306	5.24472	5.18507	5.26417	5.20733	5.19962	5.18284	5.19931	5.24474	5.1831
Adenine	6.52805	6.5172	6.59541	6.53262	6.51348	6.53534	6.52813	6.51829	6.47652	6.50174	6.59405	6.51158
LysoPE(0:0/24:1(15Z))	6.8425	6.80417	6.86539	6.81079	6.80238	6.85541	6.81765	6.82887	6.7826	6.80052	6.89763	6.80675
GPEtn(15:1/13:0)	7.05422	7.03681	7.14667	7.03187	7.01431	7.04141	7.01263	7.03074	7.00015	7.01387	7.08044	7.01807
Hexamethoxymethyl melamine	6.60907	6.60455	6.65266	6.60785	6.58368	6.61156	6.60716	6.58864	6.55266	6.57774	6.64315	6.58833
Aldehydo-ascarylose	5.88899	5.85969	5.91195	5.89644	5.82366	5.88114	5.84345	5.87479	5.86902	5.83962	5.95639	5.8783
Butylisopropylamine	6.97489	6.98545	7.02666	6.97595	6.94506	6.96367	6.93831	6.99208	6.92921	6.9119	6.96611	6.95697
Tryptophol	4.32941	4.17872	4.387	4.27654	4.179	4.21603	4.29601	4.33128	4.15425	4.07533	4.31228	4.18049
N-Chlorophenylalanine	5.81205	5.80739	5.93184	5.76567	5.79613	5.81401	5.73427	5.7959	5.78635	5.62981	5.91008	5.69164
N-cyclohexyl-1-[2-(4-fluorophenyl)pyrimidin-4-yl]piperidine-3-carboxamide	5.71625	5.64696	5.94457	5.67872	5.42672	5.78177	5.5476	5.74083	5.67463	5.24771	5.86525	5.38302
GPEtn(20:5/18:1)	0.00143526	2.18723	1.72254	1.07475	1.74812	0.00151019	0.165546	0.00151513	1.59528	0.00155082	0.00151808	0.00158615
Pc(20:1/0:0)	4.66638	3.81745	3.95338	4.26766	4.26948	3.8242	3.91352	4.45646	4.53315	4.41533	3.82646	3.84554
GPEtn(17:1/17:1)	5.89787	5.89647	6.06962	5.99946	5.97979	6.06177	5.95036	6.04722	6.15926	6.12109	6.15576	5.99068
GPEtn(15:0/17:1)	6.46397	6.47938	6.59698	6.60847	6.55186	6.6016	6.55127	6.61851	6.84438	6.70681	6.73375	6.58314
'pc(20:5(5z,8z,11z,14z,17z)/20:5(5z,8z,11z,14z,17z))'	7.50489	7.06124	6.86661	6.79	6.58072	6.45367	6.34735	6.22948	6.00946	6.05803	5.91067	5.79945
Leu-Arg-Asn-Arg	4.86518	0.00919592	0.00902354	0.00949091	0.0097462	0.00933844	0.00967866	2.23379	0.00930231	0.00958735	0.00938677	0.00980369
21-Desacetyl Deflazacort	6.88682	6.92274	6.60196	6.91241	6.84911	6.90192	6.86123	6.8756	6.87777	6.85597	6.61556	6.84459
Vomicine	7.05823	7.09223	6.80974	7.0851	6.98937	7.07087	7.00412	7.03689	7.04423	7.02945	6.80413	7.00489
Lpc(17:0)	5.91785	4.80477	3.98691	4.12704	2.33165	3.99835	2.16143	2.14724	2.14414	2.15729	2.14808	2.16703
6-n-Octylaminouracil	6.55844	6.63625	6.45659	6.71153	6.60373	6.68058	6.62911	6.68238	6.68534	6.67921	6.57074	6.64908
Arachidonoyl amide	5.75315	5.22475	4.86242	4.41699	4.39671	4.26675	3.97059	3.79462	3.36632	3.37956	3.85548	3.38936
(1S,2R,3R,4R,5R,6S,7S,8R,9R,10R,13R,14R,16S,17S,18R)-6,16,18-Trimethoxy-13-(methoxymethyl)-11-methyl-11-azahexacyclo[7.7.2.12,5.01,10.03,8.013,17]nonadecane-4,5,7,8,14-pentol	6.69156	6.72859	6.78494	6.69486	6.78511	6.71157	6.8049	6.78849	6.77756	6.80849	6.80072	6.81094
Ginsenoside Rh5	5.56648	5.73471	5.92041	5.53558	5.79833	5.77977	5.51206	5.27305	5.04325	5.60329	6.13172	5.50327
GPEtn(14:0/16:1)	5.63873	5.71879	5.83742	5.73338	5.71334	5.77773	5.72662	5.71366	5.7785	5.83307	5.89302	5.73593
Glyceryl monostearate	6.88185	6.85326	6.93584	6.90186	6.88995	6.91751	6.90495	6.86725	6.86233	6.91189	6.99212	6.8878
SM(d18:1/18:1(12Z)-2OH(9,10))	5.79067	5.80853	5.37521	5.85581	5.78327	5.89073	5.79929	5.81915	5.91365	5.82385	5.53793	5.78798
Ceramide AP	5.82187	5.8112	5.85234	5.88937	5.80994	5.92097	5.81792	5.85773	5.73648	5.9133	5.97451	5.86509
LysoPE(22:4(7Z,10Z,13Z,16Z)/0:0)	4.94591	1.60995	3.97983	1.09398	1.14442	1.08745	1.1019	1.67891	1.50406	1.42832	2.61162	2.04159
3,7-Dimethyl-9-(2,6,6-trimethylcyclohexen-1-yl)nona-2,4,6,8-tetraenamide	0.815751	0.828823	0.82176	0.840656	0.850648	0.834579	0.848026	0.835791	0.833127	0.844457	0.836514	0.852868
Epinepetalactone	4.85121	4.7434	4.75887	4.88815	4.79404	4.9098	4.87006	4.81267	4.77997	4.77626	4.88074	4.78919
Benzene	4.05853	4.01324	4.12156	4.12139	4.14266	4.04808	4.06504	3.98332	3.92701	4.18383	4.15219	4.05324
Sitosterol 3-O-(6'-O-stearyl-beta-D-glucoside)	7.30104	7.35348	7.15642	7.39852	7.30422	7.37885	7.31778	7.31593	7.31192	7.32795	7.17227	7.28585
5-Acetoxydihydrotheaespirane	6.43681	6.4199	6.45379	6.46123	6.44984	6.4573	6.45676	6.41192	6.39396	6.44425	6.50367	6.43508
Sebacic Acid	5.82707	5.83895	5.81377	5.87292	5.83348	5.87462	5.83548	5.78196	5.75828	5.83348	5.87009	5.82418
1,2-Dihydronaphthalene	4.83769	4.80544	4.83027	4.80369	4.80696	4.81023	4.78352	4.80856	4.72133	4.80523	4.8155	4.79681
1-Methyl-1,3-cyclohexadiene	5.24959	5.26093	5.25052	5.29488	5.26268	5.29267	5.26418	5.22269	5.20504	5.26024	5.3249	5.25
Cer(d18:1/18:1(12Z)-2OH(9,10))	5.86362	5.90087	5.92953	5.94983	5.88913	5.99275	5.90638	5.89654	5.83804	5.96544	5.96174	5.89432
DG(i-18:0/0:0/PGE2)	7.20097	7.23731	7.0722	7.28987	7.21061	7.27495	7.2106	7.26368	7.30696	7.28381	7.16776	7.25207
Pc(17:1/0:0)	7.01091	6.70415	6.57923	6.226	5.79207	5.63084	5.47463	5.70169	5.55736	5.52625	5.4263	5.62367
13Z-Docosenamide	6.31716	6.21584	6.29769	6.28485	6.32298	6.35486	6.28554	6.28103	6.78469	6.36834	6.32348	6.45998
'(9z,12z)-octadeca-9,12-dien-1-ol'	5.08351	5.14603	5.22415	5.24939	5.23298	5.21305	5.20722	5.21679	5.17083	5.18401	5.36738	5.18685
Octadecanamide	5.55275	5.58284	5.64221	5.6877	5.56905	5.66638	5.59635	5.72367	7.20335	6.09106	5.87597	5.74438
Lysopc(15:0)	6.46187	6.15233	5.91501	5.59502	4.94149	5.32541	4.52062	4.03515	4.04567	4.35848	4.29549	4.50114
Pro Ile	7.57814	7.63413	7.69115	7.55974	7.57328	7.60764	7.59078	7.66756	7.64869	7.47763	7.68282	7.53443
Sphingosine	8.38099	8.43054	8.49483	8.50688	8.46181	8.47989	8.44411	8.49435	8.51791	8.48484	8.54644	8.45007
Pc(18:2/0:0)	6.94348	6.69006	6.4898	6.08667	5.4706	6.89758	5.34385	5.16092	4.83945	4.91738	4.95343	4.67395
1-octylpyrrolidin-2-one	5.49735	5.50342	5.49997	5.54577	5.50355	5.52698	5.47003	5.54044	5.54248	5.49221	5.60065	5.48413
P-Mentha-1,3,8-triene	4.63827	4.8241	4.80204	4.83278	4.83446	4.81596	4.86541	4.8342	4.88931	4.78339	4.91627	4.78914
Erucamide	5.38354	5.56462	5.61122	5.66978	5.60404	5.62164	5.65015	5.58247	5.59115	5.73142	5.76169	5.67856
DG(PGF1alpha/8:0/0:0)	5.83409	5.77107	5.85708	5.652	5.53574	5.72789	5.37123	5.65716	5.4053	5.38382	5.61193	5.49368
Glyceryl palmitate	4.825	5.07531	5.04707	5.11067	4.95577	5.12132	4.90048	4.44186	4.84611	5.00547	4.9912	4.88608
Cer(d17:1/PGE2)	5.91287	5.812	5.90911	5.77724	5.73634	5.77229	5.58779	5.59315	5.49572	5.50773	5.63256	5.5535
Poly thf n7	5.70177	5.66075	5.68915	5.61051	5.57558	5.58919	5.47026	5.49997	5.38963	5.43017	5.5294	5.4902
Pe(18:1(9z)/0:0)	6.50719	6.41453	6.32795	6.22296	6.03153	6.06606	5.7864	5.61167	5.64106	5.60115	5.93797	5.5231
Pc(22:5/0:0)	0.673329	0.685498	0.678919	0.696535	0.705871	0.690865	0.70342	0.691995	0.68951	0.700085	0.69267	0.707948
4-Vinylcyclohexene	5.23771	5.28694	5.20467	5.19898	5.19899	5.2207	5.12818	5.23911	5.36261	5.26834	5.38284	5.14188
Pa(20:3(8z,11z,14z)-o(5,6)/14:1(9z))	6.10474	6.0733	6.2269	6.09838	6.06813	6.12952	6.08146	6.19163	6.08342	6.08358	6.19247	6.13712
[3h]Thienylcyclohexylpiperidine	6.5183	6.52488	6.6047	6.56429	6.52984	6.54567	6.52054	6.58441	6.53803	6.53718	6.55785	6.56241
LysoPC(18:3(9Z,12Z,15Z)/0:0)	1.75359	1.76871	1.76055	1.78234	1.7938	1.77535	1.7908	1.77674	2.58992	2.67176	1.77758	2.88627
13-(3-pentyloxiran-2-yl)tridec-8-enoic acid	6.30324	6.38867	6.47697	6.45235	6.35921	6.48049	6.30982	6.1672	6.26495	6.2165	6.39791	6.15538
Heptaethylene glycol monododecyl ether	6.17499	6.24295	6.21687	6.24309	6.24657	6.27051	6.21998	6.23072	6.21511	6.18023	6.25184	6.20998
LysoPE(20:3(11Z,14Z,17Z)/0:0)	6.23158	6.08835	5.94275	5.79558	5.81694	5.85628	5.74981	5.86256	5.77712	5.81504	5.83527	5.81371
Chenodeoxycholylarginine	6.60402	6.58506	6.63051	6.68662	6.58455	6.60867	6.61063	6.62303	6.56372	6.58567	6.64919	6.60814
Tangeraxanthin	6.2483	6.13219	6.18058	6.16234	6.11862	6.16299	6.1533	6.15475	6.13079	6.11066	6.15317	6.17845
Ethyl linoleate	5.19505	4.76244	3.91829	3.94045	3.95211	3.93334	3.94905	3.93476	3.93164	3.94489	3.93561	3.95469
Pentadecanoic acid	5.85796	5.5097	4.51724	3.52463	3.53629	3.51753	3.53323	3.61121	3.51583	3.52907	3.51979	3.53887
Cer(d16:1/20:5(7Z,9Z,11E,13E,17Z)-3OH(5,6,15))	6.9266	6.93253	6.96295	6.95281	6.95764	6.96372	6.9597	6.94631	6.94117	6.94792	6.97167	6.96779
(5xi,9xi,13xi,18xi,19beta)-3-Oxolup-20(29)-en-28-oic Acid	5.71653	5.84694	5.85744	5.92555	5.87964	5.88157	5.91044	5.87421	5.88582	5.88589	5.9547	5.92416
Ursolic acid	6.87502	6.89292	6.93026	6.91286	6.92243	6.91472	6.90487	6.9016	6.90481	6.91466	6.92591	6.92335
Acetolein	5.91763	5.80251	5.80347	5.84244	5.81797	5.82456	5.79992	5.85187	5.75512	5.8139	5.76386	5.81634
Glyceryl monolinoleate	5.8341	5.84551	5.82041	5.77941	5.73701	5.77886	5.75997	5.79038	5.74978	5.76628	5.83182	5.74599
Cuminaldehyde	5.28305	5.44538	5.54975	5.52258	5.51693	5.54858	5.46809	5.50019	5.48446	5.48661	5.56444	5.48989
LysoPE(16:1(9Z)/0:0)	5.87135	5.77668	5.57068	5.3891	5.23383	5.51191	5.1348	4.87905	4.8439	5.01581	5.30447	4.8176
N-(2-Hydroxypropyl)dodecanamide	4.92767	4.59596	4.54974	4.16186	4.44588	4.63662	4.49408	4.44355	4.26501	4.34348	4.29134	4.54485
Pe(p-16:0/2:0)	6.42021	6.20571	5.88443	5.68748	5.77883	5.77229	5.71245	5.75804	5.76997	5.74548	5.71742	5.70867
Poly thf n5	6.50643	6.54171	6.58995	6.56326	6.55112	6.58161	6.55522	6.57201	6.53243	6.54155	6.58027	6.54817
7Z,10Z-Hexadecadienoic acid	5.6427	5.38299	5.05142	5.1471	5.01328	5.09918	4.94489	5.0652	5.0538	5.03745	5.17429	4.96515
Polymyxin B nonapeptide	4.37878	4.39417	4.38586	4.40803	4.41968	4.40092	4.41663	4.40234	4.39922	4.41247	4.40318	4.42227
Pe(22:4/0:0)	5.02998	4.53574	3.92237	4.88332	4.8964	4.30913	4.45475	4.83827	4.72164	4.69454	3.96398	4.67389
LysoPE(0:0/18:3(9Z,12Z,15Z))	6.18469	5.93398	5.21147	4.00773	2.39517	3.56626	0.606157	3.40746	3.40068	1.01788	2.18661	0.610405
(3beta,5alpha,9alpha,22E,24R)-3,5,9-Trihydroxy-23-methylergosta-7,22-dien-6-one	5.88386	5.9514	5.9753	5.97528	5.95293	5.9652	5.97746	5.96031	5.97649	5.95951	5.96511	6.0099
Pinolenic acid	5.42825	5.5301	5.50904	5.52209	5.57111	5.46063	5.40123	5.51731	5.52831	5.4981	5.6423	5.36638
LysoPC(22:2(13Z,16Z)/0:0)	7.09364	6.01649	5.73278	5.56969	5.52701	5.59183	5.5345	5.62661	5.54132	5.43071	5.58521	5.51338
Decapropylene glycol	7.06826	7.07908	7.09436	7.11417	7.11297	7.11488	7.10444	7.09957	7.08346	7.08854	7.11761	7.11622
LysoPE(20:5(5Z,8Z,11Z,14Z,17Z)/0:0)	7.15748	6.85217	6.25079	5.61336	5.00832	4.72152	4.12294	4.43246	3.9274	3.10886	4.94869	2.01996
Cis-7-hexadecenoic acid	3.03193	2.73903	2.26881	2.29086	3.15903	2.28378	2.29941	2.80989	2.68939	2.60183	3.00848	2.30502
Choline Phosphate	5.87449	5.44528	5.09668	4.69961	4.14592	4.41263	3.99762	3.72199	3.89559	3.64714	3.76003	3.50213
Nandrolone	3.71702	3.69657	4.12467	4.13597	4.22536	3.66791	3.99664	4.32768	3.52889	4.04318	4.26827	4.0893
LysoPC(18:3(6Z,9Z,12Z)/0:0)	4.86807	4.2288	4.09799	4.15382	4.45676	2.97554	4.26502	4.07127	3.88507	4.16697	4.35322	3.94022
Pe(22:5/0:0)	4.44529	4.5793	5.11289	4.67488	4.81445	4.73305	4.49095	4.49541	4.81606	4.46158	5.05108	4.73388
Bucromarone	3.788	3.80338	4.51202	3.99891	3.8289	4.25026	4.46522	4.40157	4.3784	3.82168	4.4221	3.95014
L-Menthyl (R,S)-3-hydroxybutyrate	5.84542	5.92416	5.95904	5.92184	5.88424	5.94661	5.91412	5.94728	5.86389	5.88531	5.9326	5.87134
3-Oxododecanoic acid	5.26788	5.2649	5.36212	5.32705	5.26265	5.32281	5.30735	5.31611	5.25042	5.25892	5.30532	5.27727
Thr Glu Leu Lys	5.12917	4.89959	5.16226	5.00078	4.87174	5.06603	4.99069	5.20826	4.91809	5.12382	4.9173	4.91882
'1,2-octanoylphosphatidylcholine'	3.54781	2.24931	2.22645	3.44035	3.46965	3.4376	3.57983	3.06155	3.5227	3.43772	3.1987	3.35121
N-Stearoyl Arginine	4.75784	4.86404	4.93152	5.06779	4.90187	4.92354	4.80556	4.93235	4.78323	4.77691	4.94565	4.75205
(22E)-(24R)-1alpha,24-Dihydroxy-26,27-cyclo-22,23-didehydro-20-epivitamin D3/(22E)-(24R)-1alpha,24-dihydroxy-26,27-cyclo-22,23-didehydro-20-epicholecalciferol	5.54183	5.57939	5.64578	5.64483	5.64241	5.66108	5.63001	5.67369	5.65043	5.53348	5.65392	5.59566
Hydratopyrrhoxanthinol	6.61732	6.68816	6.81841	6.73335	6.56234	6.72028	6.75225	6.75492	6.70916	6.54503	6.66112	6.61344
Cucurbitacin B	5.47799	5.49338	5.48507	5.50724	5.5189	5.50013	5.51584	5.50155	5.49843	5.51168	5.5024	5.52148
Xi-Linalool 3-[rhamnosyl-(1->6)-glucoside]	5.28495	5.21964	4.97737	5.48915	5.1299	5.33954	5.42948	5.35756	5.38456	5.39238	5.25823	5.27019
Trp ala arg	6.82929	6.78324	6.92869	6.89032	6.67805	6.81059	6.84844	6.82644	6.82219	6.76705	6.74078	6.75373
Arachidoyl ethanolamide	5.52956	5.71197	5.85507	5.81996	5.69227	5.69362	5.64261	5.33327	5.23037	5.90027	5.86427	5.75662
'1,3-dicyclohexylurea'	5.55754	5.59159	5.65311	5.63944	5.60637	5.61247	5.60086	5.63991	5.57731	5.59642	5.66561	5.60722
2,5-Dimethylbenzaldehyde	5.45722	5.44454	5.59399	5.60871	5.32089	5.46408	5.48532	5.44627	5.47202	5.55052	5.45633	5.48904
Thr lys lys	5.68922	5.73333	5.7185	5.69616	5.70689	5.78481	5.68901	5.46606	5.93567	5.89541	5.72176	5.53382
5	5.39452	5.35906	5.40494	5.39994	5.39389	5.44711	5.34889	5.55448	5.39772	5.42264	5.43499	5.40323
Nonadecanoic acid	6.76937	6.70646	6.82731	6.71626	6.72665	6.74294	6.69552	6.7471	6.73027	6.65352	6.7661	6.70357
'n,n-dimethyltetradecylamine-n-oxide'	4.996	4.66634	4.6129	5.02092	4.65887	5.16037	5.08007	4.57021	4.59452	4.49346	4.74219	4.53396
Mg(19:0/0:0/0:0)	5.71756	5.73352	5.89267	5.80645	5.72562	5.64122	5.38036	5.40484	5.18292	5.83973	5.85083	5.90222
Blumealactone A	7.3259	7.28112	7.40546	7.38127	7.19412	7.33998	7.37808	7.34625	7.35834	7.27586	7.23591	7.26116
Polyoxyethylene 40 monostearate	6.25525	6.30344	6.40946	6.35095	6.28341	6.20755	6.01778	6.02023	5.92935	6.3486	6.36019	6.3909
Tetradecyldiethanolamine	6.55969	6.4612	6.55488	6.65309	6.4022	6.56663	6.44757	6.1868	6.06402	6.52091	6.51728	6.55224
Sorbitan oleate	5.94826	5.98666	6.04822	6.02166	5.95474	5.99653	5.96738	6.0166	5.95006	5.95673	6.00546	6.00036
Anisperimus	5.09236	5.02611	5.08898	5.13097	5.08159	5.01735	5.01761	5.10484	5.01103	5.13492	5.04766	5.20481
(4S,8R)-8,9-Dihydroxy-p-menth-1(6)-en-2-one	5.20679	5.17417	5.24058	5.2275	5.17227	5.21421	5.16029	5.22352	5.1477	5.17034	5.25128	5.16575
Triphenylphosphine oxide	5.2085	5.20336	5.2916	5.24455	5.24496	5.22382	5.16823	5.26346	5.15957	5.19248	5.26389	5.25942
Lauryl diethanolamide	5.54866	5.44154	5.64759	5.70746	5.97039	5.48186	5.5446	5.52257	5.44287	5.54153	5.71061	5.60957
Delmopinol	6.22992	6.1599	6.23914	6.10546	6.1165	6.16333	6.0884	6.14985	6.09296	6.06575	6.18446	6.0908
1-Acetyl-Beta-Carboline	4.91361	4.95278	5.06637	4.94862	4.92827	4.90907	4.7547	4.82174	4.83631	4.71276	4.85531	4.78183
Ergovaline	4.07218	3.93596	3.61444	4.55248	4.70991	3.71048	4.29519	4.23306	4.08901	4.42199	4.56957	4.06535
Gardneramine	5.15356	5.17401	5.20466	5.26509	5.2397	5.2034	5.12464	5.12573	5.13035	5.11292	5.21577	5.12127
Oxodipine	3.81534	3.83073	3.82242	3.84458	3.85624	3.83748	3.85318	3.83889	3.83577	3.84902	3.83974	3.85882
Trihexyphenidyl	4.66415	4.74593	4.70944	4.76732	4.51402	4.50519	4.61971	4.89439	4.48487	4.55696	4.85905	4.64442
Pe(20:5(5z,8z,11z,14z,16e)-oh(18r)/20:3(8z,11z,14z))	6.33379	6.36544	6.48511	6.31535	6.22488	6.26294	6.13219	6.1401	6.12805	5.85238	6.22346	5.95711
Indole-3-Carbinol	4.55198	4.51189	4.52969	4.55043	4.5169	4.52535	4.45058	4.38343	4.45893	4.32942	4.49761	4.41745
12-methyltridecanoic acid	6.13549	6.00009	6.00697	6.25181	5.94938	6.11034	5.88409	5.78613	5.72233	6.16641	6.07685	6.31739
SM(d16:2(4E,8Z)/PGE1)	6.77206	6.7384	6.76135	6.70558	6.57969	6.69819	6.57333	6.60761	6.51488	6.27824	6.64302	6.48241
DG(TXB2/a-13:0/0:0)	3.80761	3.823	3.81469	3.83685	3.84851	3.82975	3.84546	3.83117	3.82804	4.09485	3.83201	3.85109
Cortisone	5.10103	5.11641	5.10811	5.13028	5.14193	5.12317	5.13888	5.12458	5.12146	5.13471	5.12543	5.14451
Galactinol	3.28316	3.49227	3.29024	3.31239	3.32404	3.30528	3.32099	3.3067	3.30358	3.31683	3.30755	3.32662
Indole-3-Carboxylic Acid	3.07614	3.09152	3.08322	3.10537	3.11701	3.09826	3.11396	3.09968	3.09656	3.1098	3.10053	3.1196
Alpha-Carboxy-delta-decalactone	4.54069	4.55607	4.54777	4.56993	4.58159	4.56283	4.57854	4.56424	4.56112	4.57437	4.56509	4.58417
Pi(pgj2/16:1(9z))	5.18447	5.25013	5.06097	5.10727	5.29497	5.25976	5.25707	5.17557	5.14599	5.22943	5.14703	5.25461
Dg(txb2/0:0/12:0)	3.8037	3.81909	3.81079	3.83295	3.8446	3.82584	3.84155	3.82726	3.82414	3.83739	3.82811	3.84719
Ps(20:0/lte4)	6.12474	6.08096	6.07093	6.13083	6.10322	6.00085	5.92478	6.06682	6.00395	5.8335	5.92477	6.02249
Gluten exorphin C	5.89729	5.88173	5.88942	5.89323	5.85452	5.89989	5.94388	5.88325	5.95386	5.90515	5.89948	5.93379
Alliospiroside C	6.10593	6.07968	6.08076	6.05111	6.07666	6.06846	6.10729	6.16589	6.10713	6.09109	6.13954	6.08394
Serylproline	4.56097	4.54095	4.4721	4.46766	4.43373	4.39884	4.3892	4.37242	4.38889	4.15598	4.43386	4.34493
Satratoxin G	5.39283	5.5035	5.35799	5.31977	5.22881	5.43061	5.31093	5.42639	5.24148	5.05035	5.5295	5.23432
Formyl-5-hydroxykynurenamine	4.82472	4.86617	4.86701	4.89339	4.85591	4.85696	4.8706	4.89056	4.85029	4.78743	4.88908	4.83634
Val Ile Val Leu Leu	3.70446	3.71985	3.71155	3.73371	3.74536	3.7266	3.74231	3.72802	3.7249	3.73815	3.72886	3.74794
Angiotensin IV	5.53614	5.59314	5.65622	5.55175	5.63676	5.72958	5.61872	5.66435	5.60267	5.62475	5.65793	5.66127
Isoleucyl-Lysine	5.48804	5.42885	5.49417	5.44624	5.40806	5.45226	5.42233	5.41681	5.43315	5.35421	5.4679	5.39565
Torvoside F	4.89505	5.13794	4.86251	5.09537	5.54163	5.07817	5.46662	5.42952	5.41922	5.55062	4.79989	5.4638
Metazin	5.60578	5.62385	5.66966	5.62781	5.55424	5.6041	5.55465	5.62495	5.56342	5.52802	5.65483	5.55136
Myelopeptides	5.84797	5.87045	5.84724	5.82284	5.8491	5.86655	5.81054	5.90005	5.88086	5.77284	5.86127	5.86208
Pro tyr	5.18594	5.26937	5.06637	5.13761	5.32083	5.14483	5.37124	5.36086	5.34976	5.34926	5.29151	5.43663
2-O-alpha-D-Glucopyranosyl-O-beta-D-galactopyranosylhydroxylysine	6.21181	6.24358	6.09784	6.20282	6.27135	6.18722	6.26284	6.20854	6.25836	6.1894	6.04156	6.25165
Jasmolone	4.11068	4.17554	3.99329	3.48522	4.14903	4.35536	3.83979	4.05825	3.86259	3.76148	4.28149	3.95911
N-phenyldiethanolamine	5.43466	5.42731	5.48219	5.41144	5.40332	5.45448	5.40279	5.39794	5.41717	5.33915	5.44847	5.36557
Cyclo(D-Trp-D-Asp-Pro-D-Ile-Leu)	6.49114	6.4	6.57546	6.46139	6.3009	6.47539	6.32314	6.39705	6.29283	6.04967	6.49384	6.21837
N-Tert-Butyl-3-(4-(2-methoxyphenyl)-piperazin-1-yl)-2-phenylpropanamide	5.35788	5.21415	5.39758	5.29209	5.05763	5.3853	5.16975	5.26017	5.08711	4.6767	5.33405	4.93596
Pyridoxal	4.69776	4.69223	4.72148	4.64768	4.64653	4.63062	4.52428	4.59089	4.51234	4.54522	4.60481	4.60278
Tert-butyl N-[(2S,3R)-3-hydroxy-4-[(4-methoxyphenyl)sulfonyl-propan-2-yloxyamino]-1-phenylbutan-2-yl]carbamate	5.14777	5.17844	5.04898	5.2403	5.295	5.22873	5.26211	5.2648	5.35299	5.27009	5.18299	5.27803
Goshonoside F5	4.30562	4.78368	4.23486	4.47582	5.01005	4.74874	4.82506	4.83924	4.93108	5.41307	4.28543	5.1375
Paxilline	5.24104	5.50224	4.93543	5.47978	5.80013	5.24836	5.46592	4.88905	5.3682	5.83805	4.80669	5.59866
Leu Leu Asp Leu Leu	5.26987	5.33631	5.10961	5.27526	5.39117	5.40243	5.38076	5.31046	5.40918	5.47203	5.07741	5.32727
Milbemycin alpha5	6.13613	6.22082	6.0025	6.25701	6.39338	6.17042	6.3289	6.30351	6.40003	6.50937	6.16106	6.41222
PGP(20:5(7Z,9Z,11E,13E,17Z)-3OH(5,6,15)/i-17:0)	4.95561	4.92091	4.06303	4.90198	5.63142	4.48787	4.82054	4.54771	4.77262	5.92536	4.69845	5.42211
Pro tyr gln	5.34536	5.36238	5.43396	5.33203	5.14659	5.37323	5.37647	5.48206	5.37823	4.90357	5.50767	5.16368
Ps(20:5(6e,8z,11z,14z,17z)-oh(5)/14:1(9z))	5.8059	5.86265	5.74562	5.82242	5.95253	5.78675	5.88496	5.74244	5.93249	6.03	5.70017	5.99566
Casomorphin	4.93428	4.96766	4.82258	4.93917	5.65024	4.52859	5.03653	4.18993	4.97379	6.03905	4.47004	5.33375
Sisomicin sulfate	5.2115	5.36856	4.9226	5.08243	5.30586	5.16986	5.38106	5.38092	5.40074	5.26802	5.29429	5.48959
PA(i-16:0/PGJ2)	5.31811	5.28456	5.32094	5.20444	5.12691	5.23325	5.05396	5.0473	5.0934	5.78141	5.02657	5.17751
Milbemycin A3	4.18082	4.02024	4.15321	4.4128	4.56993	4.28027	4.56311	4.22864	3.90016	5.28231	1.78835	4.90478
Tenacissoside i	5.72082	5.70505	5.68293	5.72467	5.60116	5.74587	5.70722	5.74205	5.64111	5.5445	5.70546	5.61674
Lycoperoside D	5.56288	5.57823	5.52015	5.46677	5.51524	5.58557	5.62802	5.57454	5.53686	5.48233	5.51939	5.55049
Pe(20:5(7z,9z,11e,13e,17z)-3oh(5,6,15)/18:3(9z,12z,15z))	1.31792	1.33259	1.32467	1.34581	4.842	1.33902	4.09701	1.34038	1.3374	5.3211	1.34119	4.79017
Talinumoside I	6.42041	6.33573	6.54318	6.35515	6.16677	6.40841	6.21908	6.29672	6.15402	5.92885	6.49111	6.0916
Kukoamine B	3.47358	3.48896	3.48066	3.50282	3.51447	3.49571	3.51142	3.49713	3.49401	3.50726	3.49798	3.51705
3-Phenylpropanal	4.45662	4.39226	4.40228	4.6556	4.24829	2.86536	2.79906	3.43348	2.78167	4.83427	4.58645	4.95188
Glucosyl passiflorate	6.22869	6.21901	6.22429	6.20131	6.15629	6.22075	6.17596	6.22802	6.18246	5.98269	6.20577	6.08621
Mg(0:0/txb2/0:0)	5.10706	5.16613	4.89957	5.12259	5.19968	5.14475	5.21827	5.23727	5.1554	5.32947	4.9819	5.41594
Prostaglandin E3	6.12145	6.12803	6.16995	6.13071	6.12811	6.16129	6.11337	6.14768	6.10679	6.01269	6.10305	6.08634
N(6)-(Octanoyl)lysine	5.25715	5.21933	5.24352	5.18962	5.21723	5.28634	5.22277	5.27399	5.23848	5.13124	5.25182	5.20156
Licoricesaponin C2	6.24571	6.17706	6.22314	6.17164	6.08193	6.20214	6.11498	6.19306	6.09949	5.98325	6.15416	6.07261
Ps(14:1(9z)/20:4(7e,9e,11z,13e)-3oh(5s,6r,15s))	5.09213	5.03033	5.0194	4.83726	5.17169	4.67707	4.95035	4.96734	5.09266	5.51915	4.78569	5.32403
Dexamethasone acetate	3.67609	3.69147	3.68317	3.70533	3.71699	3.69822	3.71393	3.69964	3.69652	3.70977	3.70049	3.71957
SM(d16:2(4E,8Z)/5-iso PGF2VI)	6.27456	6.31654	6.2278	6.23722	6.26713	6.22486	6.28753	6.25227	6.2513	6.24392	6.19753	6.26569
Pyridinoline	5.67044	5.63334	5.66394	5.66357	5.56535	5.6344	5.63731	5.62269	5.60455	5.50711	5.66509	5.54149
Digitoxigenin 3-[glucosyl-(1->6)-glucosyl-(1->4)-2,6-dideoxyribohexoside]	6.32191	6.33527	6.37772	6.30623	6.20589	6.33012	6.28645	6.30776	6.28326	6.16331	6.34558	6.19492
Physangulide	6.08919	6.05389	6.15154	6.02025	5.85061	6.05378	5.9014	5.97665	5.88423	5.61794	6.08478	5.77187
Heteroxanthin	5.4488	5.58717	5.04958	5.39181	5.67437	5.34917	5.84803	5.80527	5.91212	5.93297	5.29552	5.95792
2-(4-Chlorophenoxy)propionic acid	4.03653	4.1411	4.2418	4.19166	4.10785	4.24436	3.91868	4.12911	4.18618	3.83345	4.03935	3.84109
Cyclosquamosin G	4.4681	4.6029	4.74245	4.53291	4.53316	4.547	4.2118	4.50721	4.86259	4.11925	5.02657	1.39638
Vinflunine	6.14609	6.10317	6.16633	6.14987	6.0346	6.1302	6.05914	6.08774	6.04446	5.95495	6.16327	6.03094
Olitoriusin	6.20453	6.25344	6.16411	6.32029	6.49871	6.26299	6.55113	6.4742	6.5747	6.69434	6.32957	6.58572
Dodecanoic acid	5.97609	5.97369	5.99038	6.17742	5.87665	5.70063	5.41789	5.73419	5.44759	6.13536	5.99405	6.342
Ranaconitine	5.62912	5.61012	5.50817	5.54105	5.61632	5.54291	5.60489	5.54965	5.59081	5.63395	5.41221	5.64725
1-[3-(3-cyclopropyl-1,2,4-triazol-4-yl)azetidin-1-yl]-2-phenoxyethanone	5.59846	5.45255	5.4564	5.76106	5.39884	4.50184	3.71276	4.69919	4.00669	5.90642	5.7007	6.01247
Ipamorelin	7.0466	7.05772	7.03604	7.09953	7.2749	7.08031	7.27123	7.18105	7.31169	7.51278	7.08438	7.36285
(6S,3'S,5'R,6'R)-6,3',5'-Trihydroxy-4,5,6',7'-tetradehydro-7,8,5',6'-tetrahydro-beta,beta-carotene-3,8-dione	6.03077	6.1328	5.89276	6.10676	6.36825	6.04902	6.38668	6.26868	6.3947	6.60834	6.11946	6.49928
2-Fucosyllactose	4.01948	4.03487	4.02656	4.04872	4.06038	4.04162	4.05733	4.04303	4.03991	4.05316	4.04388	4.06296
Cyclo(D-trp-D-asp-pro-D-val-leu)	5.77231	6.02684	5.42857	5.79893	6.16581	5.72633	6.15981	5.98803	6.13572	6.27472	5.77446	6.27121
PS(DiMe(9,3)/DiMe(9,3))	5.18287	5.3743	5.15018	5.35258	5.51037	5.2394	5.74289	5.63113	5.61947	5.86071	5.55691	5.63499
Amaranthussaponin III	6.39572	6.39585	6.41713	6.39757	6.32065	6.38182	6.37232	6.42528	6.36418	6.28202	6.4056	6.30876
Licoricesaponin F3	4.794	4.13615	4.48745	4.70041	5.76909	3.79594	5.13985	4.45943	4.77977	6.0092	4.15196	5.5165
LysoPI(20:0/0:0)	6.20125	6.05855	6.33102	6.11527	5.95511	6.20226	6.01345	6.09212	6.00373	5.69207	6.26433	5.83575
Coutaric acid	5.83695	4.4845	4.70744	4.74516	4.75742	4.77994	4.85598	4.90063	4.69346	4.63961	4.9006	4.7858
2-Methoxyestrone 3-glucuronide	6.008	6.02157	6.02259	6.01776	5.94218	5.97727	5.93034	6.03011	5.95048	5.79751	6.14245	5.84139
Norfenefrine	5.72634	5.67964	5.79636	5.70083	5.66345	5.72966	5.64504	5.64975	5.62951	5.55288	5.73768	5.60199
Filipin II	5.79056	5.90752	5.57661	5.71376	5.88725	5.78931	5.97864	6.0035	6.00944	5.93545	5.78006	5.99272
Cholylcitrulline	5.87389	5.91264	5.90295	5.67543	5.58377	5.73926	5.51996	5.60614	5.38617	4.92584	5.97556	5.25387
2-Hydroxy-p-mentha-1,8-dien-6-one	4.06409	4.03717	4.12856	4.06476	4.2965	4.44141	4.21154	4.22241	4.01631	3.58226	4.43315	3.69518
Pa(lte4/20:4(5z,8z,11z,14z))	6.08109	6.18691	5.91795	6.1228	6.34352	5.99858	6.2016	5.92204	6.17364	6.37659	5.8279	6.30399
PE(5-iso PGF2VI/20:5(5Z,8Z,11Z,14Z,17Z))	6.78941	6.78653	6.75677	6.75691	6.75324	6.77238	6.76143	6.76785	6.74013	6.56214	6.76435	6.69495
Milbemycin alpha7	4.70352	4.73881	2.90318	4.68202	4.81916	4.68578	4.83109	4.96405	4.82353	5.26292	4.6564	5.28697
Pip(pgj2/18:3(9z,12z,15z))	6.11588	6.10445	6.01518	6.14298	6.05358	6.06379	6.09543	6.00441	6.00644	6.03114	6.14573	6.11942
Cyclo(Pro-Phe-D-Trp-Lys-Thr-Phe)	4.16793	4.49645	4.15158	4.27803	5.26548	4.20957	4.82684	4.30764	4.16342	5.37947	3.22092	4.6344
Pa(20:4(8z,11z,14z,17z)-2oh(5s,6r)/16:0)	6.25004	6.24907	6.32565	6.20062	6.02516	6.27357	6.05819	6.20665	6.11063	5.86043	6.27405	5.93879
(1S,2R,4R,8S)-p-Menthane-2,8,9-triol 2-glucoside	5.71359	5.66064	5.74388	5.68231	5.64748	5.68061	5.66761	5.71465	5.66827	5.50921	5.66452	5.62417
N-[2-(cyclohexen-1-yl)ethyl]-2-[(3-oxo-1,2-dihydroinden-5-yl)oxy]acetamide	5.12221	5.17691	5.08627	5.07381	5.06392	5.15245	5.17337	5.21242	5.11528	5.05137	5.10271	5.14994
Corchorusoside E	2.99815	3.29901	3.66402	3.17024	3.76573	3.00285	3.20911	3.74743	3.42841	3.49278	3.43921	3.10014
Mitemcinal	5.36086	5.62729	5.08915	5.62978	5.90247	5.50069	5.76486	5.55585	5.76114	6.057	4.96039	5.92822
Capsoside A	5.94693	5.93383	5.95563	5.93289	5.86939	5.96622	5.83567	5.87123	5.83815	5.80652	5.87109	5.80362
Stercobilinogen	6.0163	6.20736	5.79141	6.0867	6.34986	6.01687	6.39232	6.26038	6.36724	6.6173	6.15819	6.51049
Riboprine	4.21701	4.10706	4.62001	4.66096	3.9346	4.70452	4.30482	4.41767	4.65748	3.8906	4.65026	4.26972
Retosiban	3.77542	2.74116	1.27142	4.26554	4.22343	3.94412	4.13746	3.96451	4.23386	3.85886	3.61706	4.29666
Ile Ile Leu	3.61891	4.14263	3.62599	3.64815	3.83038	3.64104	3.65675	3.7226	3.63934	3.99779	3.64331	3.66239
Nicotine glucuronide	3.59978	3.61516	3.60686	3.62902	3.64067	3.62191	3.63762	3.62333	3.62021	3.63346	3.62418	3.64325
N-lactoyl-phenylalanine	4.1802	3.65416	4.28756	4.26348	4.14972	4.3933	4.21314	4.36057	4.2917	4.365	4.09809	4.27702
Amphotericin B	6.21688	6.19131	6.22562	6.16998	6.10261	6.19803	6.14447	6.29522	6.16144	5.96826	6.29857	6.12579
N-(3-Indolylacetyl)-L-isoleucine	5.05906	5.03947	5.0613	4.943	5.07046	5.01302	5.019	4.98423	4.92382	4.95712	4.90317	4.87363
Indole-3-Acetyl-L-Glutamic Acid	3.91822	3.93361	3.92531	3.94747	3.95912	3.94036	3.95607	3.94178	3.93866	3.95191	3.94262	3.96171
Deoxycholylarginine	5.57593	5.50779	5.70879	5.63536	5.5421	5.54867	5.54797	5.51601	5.50049	5.56281	5.65893	5.38105
Phenylpiperazine	4.69353	4.79118	4.1516	4.64979	4.8853	4.53923	4.85512	4.68573	4.82816	4.84867	4.67484	4.91016
2-O-(6-Phospho-alpha-mannosyl)-D-glycerate	4.36197	4.37735	4.36905	4.39121	4.40287	4.3841	4.39982	4.38552	4.3824	4.39565	4.38637	4.40545
Midecamycin	6.10448	6.09437	6.07365	6.08019	6.06261	6.06445	6.05769	6.14457	6.18393	5.86342	5.93934	5.9884
Nodulisporic acid	5.75817	5.8192	5.61145	5.83498	5.98455	5.763	5.87578	5.864	5.98535	5.87922	5.56484	5.96682
Heteratisine	6.39082	6.47173	6.23067	6.41855	6.57457	6.39386	6.5303	6.55696	6.60072	6.52186	6.28511	6.61776
Pro Asn	5.88643	5.85068	5.91967	5.87235	5.80819	5.90737	5.85792	5.90485	5.88897	5.71947	5.9047	5.80117
Revefenacin	5.61198	5.65066	5.64009	5.72456	5.57839	5.70418	5.58946	5.62825	5.52781	5.59621	5.70369	5.5787
Eleutherazineb	5.58638	5.69186	5.53526	5.53174	5.65391	5.54144	5.68292	5.62047	5.66806	5.7958	5.6056	5.76409
Dihydroergocornine	5.38899	5.47306	5.45813	5.46975	5.62166	5.27667	5.38277	5.16126	5.26335	5.21107	5.23127	5.43603
Ile val ile	4.5234	4.79832	4.46391	4.42896	4.80573	4.42338	4.84136	4.72519	4.70823	5.25251	4.7228	5.08047
Tert-butyl N-[2-(prop-2-enamido)ethyl]carbamate	5.03711	5.13898	5.03383	5.12064	5.17835	5.06028	5.25239	5.11494	5.11294	5.14697	5.17529	5.18952
L-Prolinamide, 5-oxo-L-prolyl-L-norvalyl-	5.66898	5.5801	5.67842	5.65006	5.62555	5.59891	5.59374	5.58301	5.62749	5.5757	5.61397	5.61392
Omadacycline	6.88123	6.89664	6.82094	6.87111	6.88921	6.85646	6.83882	6.85939	6.84956	6.76733	6.78059	6.82201
Acetyl-arginyl-glycyl-aspartyl-serinamide	5.67305	5.58895	5.70593	5.66868	5.60385	5.67766	5.61477	5.63458	5.55165	5.56889	5.69092	5.64071
Ps(20:5(7z,9z,11e,13e,17z)-3oh(5,6,15)/18:4(6z,9z,12z,15z))	7.06827	7.11079	6.91635	7.01194	6.9731	6.99198	7.0795	7.1215	7.01649	6.69508	7.0978	6.97782
Leu Glu Phe	4.3261	4.39107	4.36991	4.48676	4.60998	4.41987	4.73745	4.81064	4.84284	4.94528	4.59677	4.8682
Leu Pro Leu	6.42708	6.5382	6.37839	6.41511	6.56071	6.44892	6.59569	6.57414	6.58046	6.70115	6.53754	6.64494
Polypodoside B	5.34433	5.41151	5.09265	5.52091	5.6792	5.3137	5.38001	5.26439	5.42369	5.75051	4.88401	5.5734
Desglucodesrhamnoparillin	5.91384	6.01794	5.53413	5.92745	6.21304	5.73596	5.91997	5.59553	5.8733	6.23643	5.202	6.09244
Ile thr leu	4.04912	3.93225	3.15028	3.48529	3.53801	3.24798	3.18102	3.39618	3.74869	3.83614	3.80046	4.33148
3-Formyl Rifamycin	6.39326	6.51105	6.18686	6.50778	6.72101	6.4567	6.80864	6.71233	6.81595	6.91304	6.52301	6.86348
Beta-Casomorphin-7	6.18556	6.18012	6.21146	6.12565	6.07667	6.19755	6.15667	6.17948	6.16747	6.01682	6.2223	6.03891
Leu Ser Ile	4.34143	4.45121	4.51796	4.47925	4.24899	4.43666	4.18758	4.3892	4.50368	4.31671	4.09186	4.39779
3-aminoquinoline	5.02157	4.95361	5.07179	5.03214	4.95282	4.92104	4.97532	4.92732	5.01165	4.91127	4.8799	4.94058
Ile gln ile	3.63531	3.74289	3.64239	3.78404	4.4137	3.65745	4.42192	3.83409	4.28788	4.63993	3.65971	4.55221
Noradrenochrome	4.81071	4.85503	4.82856	4.74533	4.68663	4.77157	4.67457	4.74228	4.69154	4.64117	4.89487	4.68801
N-Nervonoyl Cysteine	4.15794	3.75572	4.42137	3.98948	3.91702	3.87792	3.77818	3.90985	3.76077	3.77402	3.97688	3.78382
Ile Thr Ile	3.43352	3.44891	3.44061	3.46276	3.47441	3.45566	3.47136	3.45707	3.45395	3.4672	3.45792	3.477
Quassimarin	4.1691	4.59695	4.29286	4.89171	5.25863	4.78882	5.0263	4.37661	4.94158	5.36652	4.48049	5.16824
N-Succinyl-Leu-Leu-Val-Tyr-7-Amido-4-Methylcoumarin, >=90% (HPLC)	5.93916	5.86731	5.9952	5.86927	5.81266	5.92917	5.89901	5.91122	5.77756	5.65873	5.99175	5.78419
Lurasidone	3.73529	3.75067	3.97235	4.02245	4.24173	3.75742	4.1483	3.75884	3.75572	4.27111	4.10027	4.19542
Ile gly phe	3.96059	3.97598	3.96767	3.98984	4.00149	3.98273	3.99844	3.98415	3.98102	3.99427	3.98499	4.00407
10-Hydroxydecanoic acid	3.27839	3.29377	3.28547	3.30763	3.31928	3.30052	3.31623	3.30194	3.29882	3.31207	3.30279	3.32186
Leu pro ile	6.98939	7.03371	6.93892	6.94194	6.98844	6.96923	7.01421	7.03976	7.00826	6.99372	7.03785	7.03127
Pro trp val	5.48849	5.73065	5.22809	5.43291	5.80112	5.43188	5.80597	5.77581	5.77324	5.96265	5.53674	5.94291
Pro-leu	6.71873	6.69479	6.74416	6.71129	6.68796	6.71172	6.68206	6.69326	6.69332	6.64546	6.72655	6.67762
Pyr-phe-oh	6.6041	6.57773	6.63213	6.59867	6.54827	6.61006	6.54741	6.5704	6.53157	6.49919	6.61572	6.53023
6-(2-Hydroxyethoxy)-6-oxohexanoic acid	5.70572	5.6516	5.69728	5.68804	5.60448	5.66753	5.54893	5.56806	5.49245	5.47126	5.65035	5.51266
Val val tyr	3.83694	1.75077	1.74262	1.76439	1.77585	3.6813	1.77285	3.89269	1.75573	3.86479	3.91886	3.18452
Hexyl-agarose	5.757	5.87161	5.57126	5.93412	6.01929	5.78449	5.96589	5.7008	5.80196	5.98497	5.47696	5.88365
Enkephalin L	6.08647	6.02103	6.13019	6.04089	5.96131	6.07593	6.00591	6.03034	5.98645	5.83851	6.06888	5.92425
25-Acetyl-6,7-didehydrofevicordin F 3-glucoside	5.73401	5.85173	5.66366	5.79546	5.98899	5.78028	6.0876	6.0336	6.09515	6.1954	5.97293	6.09612
Ile Gly Leu	3.35981	3.37519	3.36689	3.38905	3.49544	3.38194	3.41631	3.38336	3.44356	4.0179	3.3842	3.40328
Goshonoside F3	5.86149	5.78856	5.91203	5.76624	5.73648	5.87249	5.85735	5.895	5.8046	5.60033	5.92626	5.75455
Lucyoside R	6.86021	6.82725	6.88168	6.80219	6.72346	6.82958	6.73455	6.78992	6.69593	6.44697	6.85386	6.60967
4-Deoxypyridoxine	5.00926	5.09167	5.06003	5.08368	5.05035	5.12184	5.04787	5.08926	5.03471	5.05705	5.10759	5.01792
Peridinin	6.24617	6.22582	6.26027	6.21887	6.18208	6.22783	6.19954	6.23387	6.1592	6.02727	6.29981	6.1226
5-Phenyl-1,3-oxazinane-2,4-dione	5.11804	5.04672	5.12426	5.12212	5.05103	5.08767	5.02945	5.03702	5.052	4.93501	5.11495	5.0383
Peg n12	5.21676	5.18311	5.35709	5.20672	5.00354	5.94828	5.08016	5.05166	5.06085	4.76535	5.14199	5.15185
His ile ile	3.80363	3.19812	3.18982	4.36642	4.91554	3.80015	4.83456	4.41408	4.79775	5.22797	3.20713	5.11535
Ile pro ile	6.31794	6.59091	6.07018	6.40333	6.81874	6.30954	6.77009	6.57257	6.72248	7.12746	6.2916	6.9531
Isovalerylglutamic acid	5.01908	4.9896	5.08183	5.00412	4.94301	5.05616	4.95751	4.93361	4.8539	4.78888	5.01533	4.95001
Lysyl-aspartyl-glutamyl-leucine	4.65345	4.32198	4.52102	4.73532	4.62244	4.53332	4.44065	3.8694	4.27842	3.74921	4.93868	4.07
Acetyl-DL-Leucine	5.86579	5.79989	5.86557	5.85392	5.79656	5.83885	5.74737	5.75098	5.71919	5.67723	5.84428	5.70003
Leu gly leu	3.52867	3.54405	3.53575	3.57561	3.56956	3.5508	3.56651	3.55222	3.5491	3.56235	3.55307	3.57214
N2-Acetyl,n6-methyllysine	4.77171	4.3487	4.53732	4.86706	4.60798	4.71425	4.24996	4.64831	4.33041	4.14605	5.03122	4.28549
Val Val Ile	2.12808	4.01056	2.13511	2.2496	4.13546	2.15006	4.11153	2.15147	3.53714	4.04314	3.63051	4.38727
5-Hydroxyindoleacetylglycine	3.82785	3.29182	4.09713	3.34537	3.46123	3.53864	3.82837	4.10932	3.29686	3.34843	4.19259	3.81884
Val-leu-pro-val-pro	8.22886	8.32129	8.01174	8.25242	8.44316	8.13809	8.28893	8.1078	8.25516	8.4873	7.8524	8.40633
Anthranilic acid	4.55906	4.59142	4.49166	4.20183	3.82424	4.2484	4.18962	4.44556	4.14512	4.39656	4.38495	4.27579
Ceanothine D	3.97264	3.99704	4.04089	4.07057	3.87199	3.97189	3.86894	3.85465	3.85153	3.86478	3.8555	3.87458
Aplysiatoxin, 17-debromo-	6.04556	5.99452	6.07	5.95535	5.95519	6.00071	5.94719	5.94749	5.88878	5.8178	6.07041	5.91988
Indole	5.02824	5.07106	5.1385	5.08415	5.03446	5.07214	4.99479	5.02492	5.0144	4.96369	5.05283	5.00767
Pa(p-16:0/18:3(9,11,15)-oh(13))	5.4491	5.54292	5.31831	5.53128	5.72949	5.34783	5.57137	5.38329	5.56949	5.80587	5.16778	5.71417
Rhizoxin	5.34332	5.55996	5.131	5.32711	5.69094	5.15005	5.63185	5.58454	5.62686	5.78843	5.32859	5.74464
Val glu phe	4.42331	4.44516	4.25892	4.59767	4.328	4.42388	4.36099	4.61233	4.19091	3.64063	4.39567	3.37377
2,3,5-Trimethacarb	4.87105	4.92365	4.95175	4.95212	4.73006	5.00072	4.79457	4.91396	4.88295	4.91047	4.98907	4.90094
Acetophenone	6.05487	6.03614	6.08645	6.03551	5.98142	6.05068	5.98314	6.0071	5.97716	5.92172	6.02946	5.94786
Pro-Pro-Phe	7.46603	7.51938	7.42605	7.46031	7.46634	7.49896	7.54878	7.53006	7.51606	7.45487	7.6147	7.49807
Tyr-leu	5.2327	5.13378	5.28789	5.24743	5.22051	5.24326	5.15731	5.17084	5.16496	5.12512	5.28471	5.22003
Cholylarginine	4.49177	4.50715	4.49885	4.52101	4.53267	4.5139	4.52962	4.51532	4.5122	4.52545	4.51617	4.53525
Leu ser phe	5.6478	5.6585	5.67267	5.67223	5.66647	5.68491	5.59065	5.64565	5.63259	5.53094	5.69346	5.62175
Ile Val Leu Glu	4.29272	4.27371	4.43719	4.28386	4.23132	4.43759	1.47527	3.89567	4.02555	3.73378	4.19828	1.48072
Gly-val	5.17857	5.14871	5.15763	5.13797	5.13402	5.16605	5.1888	5.19645	5.21281	5.18699	5.18271	5.19274
N6-(delta2-isopentenyl)-adenosine 5'-monophosphate	6.21844	5.98136	6.04019	6.12054	6.0118	5.86815	5.30844	5.06764	5.05194	5.13453	5.35555	5.30277
Chapso	7.06966	6.99988	7.16612	7.0358	6.82533	7.07289	6.84533	6.96331	6.83716	6.44786	7.06445	6.64902
Tyr pro ile	4.3207	4.51988	4.33549	4.46135	4.74694	4.43527	4.63022	4.55418	4.68511	5.06078	4.12773	4.88885
3-[3-(2-methylpyrazol-3-yl)phenyl]-5-pyrazin-2-yl-1,2,4-oxadiazole	4.65456	4.66995	4.66165	4.68381	4.69547	4.6767	4.69241	4.67812	4.675	4.68825	4.67897	4.69805
Etimicin	5.71495	5.46905	5.54186	5.69028	5.56972	5.57676	5.24177	5.49615	5.3631	5.16037	5.92946	5.12947
Zoniporide	6.23255	6.03343	6.08917	6.09406	6.09495	5.9681	5.51005	5.46026	5.40161	5.22121	5.46794	5.46605
P-Cttlvc-T	6.45748	6.47205	6.50326	6.479	6.49636	6.53317	6.57636	6.59557	6.59815	6.60334	6.62093	6.60544
Goshonoside F1	6.16968	6.04607	6.21107	6.11416	5.92912	6.09388	5.84425	5.96377	5.874	5.56543	6.0813	5.76291
Pectenotoxin 7	6.64408	6.64614	6.63928	6.62613	6.63879	6.63385	6.65655	6.66972	6.64733	6.65324	6.66981	6.64012
Adenosine monophosphate	6.17989	6.19528	6.18698	6.20914	6.2208	6.20203	6.21774	6.20345	6.20033	6.21358	6.2043	6.22338
Methionyl-Threonine	5.01114	5.10123	4.90172	5.07393	5.12846	5.08001	5.19219	5.12637	5.2098	5.28949	5.00929	5.21499
Met phe	3.54358	3.42127	4.16096	3.46541	3.44677	3.42801	3.44372	3.42943	3.42631	3.43956	3.46206	3.44936
Tenuifolin	6.15137	6.16546	6.23849	6.24231	6.26749	6.28511	6.37422	6.46163	6.45638	6.41787	6.41494	6.38128
Ile glu leu	5.24816	5.18491	5.25135	5.16196	5.07952	5.27402	5.13448	5.16202	5.11839	4.91214	5.10529	5.02013
Vitamin b7	4.75137	4.69344	4.88045	4.70699	4.67043	4.7365	4.63681	4.65347	4.59664	4.57636	4.68993	4.61545
Val asp leu	5.44476	5.47956	5.45076	5.52224	5.58701	5.48409	5.57951	5.56719	5.61517	5.62296	5.48066	5.55889
Pro val leu	7.52342	7.5469	7.5022	7.46117	7.46109	7.48941	7.45224	7.50304	7.43628	7.3456	7.54936	7.42291
Riboflavin (Vitamin B2)	6.01984	6.02506	6.13935	6.03472	6.00739	6.05436	5.79402	5.8114	5.65687	5.6453	5.79891	5.77682
7,8-Dihydrovomifoliol 9-[rhamnosyl-(1->6)-glucoside]	6.21853	6.21039	6.16993	6.22615	6.27145	6.22743	6.31561	6.33681	6.38279	6.40074	6.29829	6.3642
Indole-3-acetyl-l-leucine	5.59041	5.34937	5.21122	5.04858	5.4384	5.11115	5.03756	5.30916	5.48969	5.39522	5.14729	4.88224
Glu asn leu	5.40019	5.31239	5.37823	5.37912	5.36001	5.38393	5.34439	5.30914	5.33255	5.31683	5.39653	5.27678
(3S,6S)-3-Methyl-6-(2-methylpropyl)piperazine-2,5-dione	5.53683	5.53471	5.59333	5.54337	5.55682	5.57893	5.55332	5.55227	5.51155	5.53461	5.58748	5.52377
Tenuazonic acid	3.88208	4.04565	3.94672	4.17223	4.02861	3.97041	3.37425	3.8727	3.37513	3.69664	3.2444	3.63969
Asp pro phe	4.23699	4.43281	4.00784	4.52458	4.55712	4.49344	4.632	4.70454	4.79239	4.70385	4.49737	4.73776
2-Aminobutan-1-ol	6.2613	6.22468	6.28388	6.23865	6.19791	6.24819	6.17869	6.20449	6.18308	6.12568	6.24764	6.15182
Ile Pro Tyr	4.97675	5.29211	4.14668	5.03582	5.48324	5.02071	5.37857	5.35632	5.48217	5.90426	5.05418	5.72395
Leu Thr Val	4.92212	4.85549	4.86543	4.75217	4.97732	4.90903	4.7884	4.83853	5.01606	5.25852	4.84183	5.14006
Rimegepant	5.0249	4.80769	5.27734	5.39028	5.24056	5.2607	5.00676	4.90973	4.76482	5.04927	4.88315	4.73767
5-((6-((Aminomethyl)amino)-1-oxohexyl)amino)pentanoic acid	5.59914	5.56591	5.6445	5.57261	5.53744	5.61915	5.55567	5.56003	5.54407	5.50792	5.58905	5.5299
PE(14:1(9Z)/5-iso PGF2VI)	6.57104	6.28141	6.63566	6.40776	6.03549	6.39617	5.96399	6.10265	5.93035	5.16557	6.47589	5.34936
PIP(6 keto-PGF1alpha/18:0)	6.19531	6.21846	5.98506	6.22337	6.41105	6.15324	6.39575	6.33279	6.42006	6.51098	6.0656	6.45602
4-nitroso-n-phenylaniline	5.1157	5.07027	5.12872	5.13103	5.04552	5.07173	4.96681	4.96096	4.95323	4.9527	5.07465	4.94087
N-Lactoylvaline	3.82316	3.81196	3.52037	3.54617	3.72429	3.65246	3.45142	3.61732	3.63566	3.58424	3.74247	3.67246
Pc(2:0/20:5(7z,9z,11e,13e,17z)-3oh(5,6,15))	6.74579	6.68242	6.78423	6.69425	6.54207	6.73189	6.58283	6.64262	6.54111	6.26699	6.75404	6.45287
(2R,4S)-4-Carbamimidamido-3-acetamido-2-((1R,2R)-2-hydroxy-1-methoxy-3-(octanoyloxy)propyl)-3,4-dihydro-2H-pyran-6-carboxylic acid	5.50315	5.59529	5.69101	5.54961	5.60588	5.62435	5.57201	5.58756	5.53232	5.43884	5.66242	5.43187
Fruleuile	4.09002	3.97213	4.04933	4.23244	4.13289	4.07207	3.76534	3.96234	4.21499	4.21924	4.05442	4.51175
Ile Ala Val	4.12648	4.17997	4.02621	4.28635	3.9745	4.23402	4.33933	4.20373	4.15878	4.20114	4.26431	4.04122
Cyclosquamosin F	5.8349	5.8334	5.60637	5.83679	6.1658	5.679	5.98877	5.7038	5.94246	6.3464	5.39343	6.15755
Phe Pro Glu	6.78057	6.79943	6.80801	6.73965	6.70051	6.80788	6.80883	6.87278	6.80397	6.62415	6.91426	6.74464
Ser leu val	5.59449	5.5667	5.6109	5.59099	5.53902	5.55747	5.50805	5.56227	5.54513	5.5312	5.55482	5.52311
6-Hydroxy-3,4-dihydro-2(1H)-quinolinone	5.95479	5.91356	5.97731	5.93902	5.92309	5.94535	5.88267	5.90588	5.87666	5.85841	5.94868	5.85512
Ile gln val	3.54492	3.5603	3.65027	3.62403	4.45383	4.1973	4.16229	4.37065	4.32117	4.81701	3.56931	4.57049
Gly pro phe	3.48797	4.15087	3.49505	3.51721	4.29134	3.5101	3.5258	3.51152	3.56645	3.52164	3.51236	3.53144
Palmitoyl 3-carbacyclic Phosphatidic Acid	4.60599	4.17156	4.63333	4.39868	4.22236	4.26973	4.0979	4.4265	4.08331	4.59689	4.09119	4.37702
Tyr val ala	4.83411	5.01138	4.50876	4.91061	4.97627	4.73185	4.83157	4.95525	5.0492	5.09809	4.88757	5.04574
19-Hydroxycinnzeylanol 19-glucoside	5.91087	5.89798	5.80423	5.89965	5.92916	5.837	6.05041	5.96286	6.07114	6.54188	5.99785	6.08086
Leu pro tyr	5.62811	5.78692	5.47691	5.56456	5.91801	5.61738	5.78496	5.73645	5.81535	6.14748	5.55658	6.02004
Galnon	5.41163	5.36668	5.47796	5.56843	5.52074	5.44688	5.63861	5.61912	5.62529	5.63814	5.50323	5.57193
Ile asn val	3.7382	4.24755	4.05308	3.66358	4.25277	4.12885	3.94639	4.21176	4.06396	4.49797	3.7833	4.37217
Pro trp asp	5.61995	5.53284	5.66228	5.60581	5.4048	5.56791	5.34105	5.46443	5.3335	5.19059	5.56039	5.36322
Lys Leu Gln	5.58075	5.42725	5.53979	5.46545	5.40873	5.67055	5.38471	5.35233	5.33296	5.21128	5.44154	5.31192
Leu phe asp	5.22039	5.19694	5.36686	5.23862	5.23527	5.29073	5.28538	5.2267	5.23654	5.18575	5.2673	5.20496
5-methoxy methylone	4.72546	4.59972	4.71443	4.58395	4.54459	4.55245	4.43296	4.41633	4.3197	3.98339	4.61258	4.46255
Cinncassiol C1 19-glucoside	6.06396	6.05061	6.06546	6.0474	6.05184	6.05906	6.05691	6.05094	6.05075	6.032	6.0555	6.02887
Tetrahydrofolic acid	5.86898	5.88437	5.87607	5.89823	5.90989	5.89112	5.90684	5.89254	5.88942	5.90267	5.89339	5.91247
Tyrosyl-Isoleucine	2.9419	2.95727	2.94898	2.97112	3.20875	3.48651	2.97971	2.96543	2.96231	2.97555	3.55482	2.98534
Murabutide	6.18411	6.17912	6.21835	6.19081	6.15042	6.19316	6.0958	6.0766	6.01585	5.90152	6.12704	6.04079
Glu ala phe	4.8226	4.78947	4.76109	4.77743	4.67176	4.77833	4.8042	4.86095	4.49554	4.67932	4.55796	4.73203
N-(1-benzylpiperidin-4-yl)-1-propyl-4-pyridin-4-ylpyrrole-2-carboxamide	4.0824	4.07806	4.22165	3.75432	4.12571	3.80818	0.0412733	0.0399968	0.0397232	0.69406	3.74692	2.5023
Pro ala phe	5.08736	5.34214	4.93005	5.05271	5.20167	5.0071	5.24201	5.23293	5.13695	5.25206	5.11184	5.30771
N-(1-benzylpiperidin-4-yl)-2-chloro-11-oxopyrido[2,1-b]quinazoline-8-carboxamide	1.71687	1.73197	1.72382	1.74557	1.75702	1.73859	1.75402	1.73999	3.17341	1.74993	3.84084	1.75956
Tyr Arg His	6.43992	6.4248	6.45831	6.42119	6.4041	6.43625	6.40537	6.40286	6.3836	6.38054	6.45028	6.38643
Glu Trp	4.43948	3.79705	4.27959	4.18614	4.51538	4.29245	4.66934	4.58694	4.55521	4.6667	4.64115	4.55937
Metkephamid	6.23052	6.18968	6.2952	6.14175	6.075	6.22702	6.07465	6.21851	6.11012	5.94775	6.2885	6.07104
Glu arg ile	4.85271	4.84661	5.02599	5.03029	4.88001	4.76876	4.8042	4.97038	4.81886	4.81343	4.55295	4.79084
Capsianoside I	6.07123	5.95873	6.17422	5.99285	5.83626	6.01213	5.60361	5.83773	5.74881	5.5646	5.86576	5.64256
Cyclo(l-pro-l-val)	7.12713	7.09929	7.15172	7.11878	7.10791	7.12365	7.08293	7.10333	7.08705	7.0489	7.14254	7.07081
Ser Glu Glu Glu Ile	7.09618	7.0812	7.13506	7.11232	7.07669	7.12242	7.10495	7.1322	7.12287	7.0796	7.14282	7.09842
Glu leu asp	5.70668	5.66176	5.79026	5.70153	5.59693	5.72742	5.58213	5.6603	5.58562	5.4142	5.76334	5.53458
3-((((-Oxoheptyl)amino)acetyl)amino)methyl-7-oxobicyclo(2.2.1)hept-2-yl-5-heptenoic acid	5.12045	5.2137	5.06552	4.92546	5.07944	5.10938	4.88683	4.88289	5.06853	4.63142	4.97754	4.97802
Leustroducsin B	7.10617	7.2705	6.86886	7.12195	7.32032	7.04161	7.37936	7.321	7.33677	7.37939	7.15968	7.45838
Pro Val	6.32637	6.28794	6.37959	6.31242	6.21975	6.31205	6.23845	6.26087	6.23414	6.14088	6.32851	6.20081
N-(R)-[2-(Hydroxyaminocarbonyl)methyl]-4-methylpentanoyl-L-t-butyl-alanyl-L-alanine, 2-aminoethyl Amide	4.34087	4.8023	4.29008	4.61264	4.79516	3.96879	4.82385	4.55361	4.83924	5.45233	4.59872	4.88348
Kynurenic Acid	5.49626	5.40687	5.54223	5.52715	5.44936	5.47814	5.36677	5.36593	5.30844	5.21717	5.46868	5.21866
Pro Ser Phe	5.95377	6.00678	5.92632	5.87805	5.92896	5.92913	5.92581	5.98094	5.89679	5.78527	5.97727	5.90094
Pro tyr val	5.41651	5.48186	5.22409	5.32127	5.5793	5.27421	5.59448	5.46794	5.51719	5.71914	5.31358	5.68042
Ile leu	5.44155	5.51216	5.40989	5.39662	5.50372	5.42111	5.69391	5.67927	5.74348	5.84109	5.56056	5.81563
Trp Gly	4.99798	5.00541	5.05081	4.99366	5.0285	5.00647	5.0309	5.09689	5.0129	5.13837	4.99398	5.08276
Pro Phe Gln	5.42427	5.57862	5.28425	5.42772	5.50059	5.41092	5.61456	5.62013	5.59322	5.63717	5.46596	5.63599
Pc(5:0/0:0)	0.613103	0.624791	2.09525	2.38726	2.92723	2.64965	2.74808	2.42601	2.97568	2.80719	2.40349	2.7215
Asn Trp	3.13713	3.00777	3.12269	2.72237	3.07308	3.02824	2.73096	2.71669	2.71358	3.61521	2.71754	2.73659
Trans-p-Menthane-1,7,8-triol 8-glucoside	7.21728	7.11994	7.35613	7.18697	6.98302	7.26072	7.09542	7.19908	7.11671	6.85177	7.3035	6.93973
Neopetasitenine	0.892066	0.905512	0.898248	0.917673	0.927937	2.61182	0.925244	0.912674	0.909937	2.20187	0.913418	0.930216
Pro ser glu	6.01043	5.95717	6.01178	5.99396	5.97801	6.00488	5.97947	5.96166	5.95179	5.89596	6.02476	5.93686
Asp ala phe	5.09326	5.05311	5.0904	5.13671	5.06445	5.16062	5.0382	5.06962	5.06957	5.00435	5.07748	4.84397
Maculosin	7.21211	7.18975	7.24279	7.22375	7.18573	7.21703	7.17915	7.18948	7.17421	7.1572	7.22905	7.17138
Trp Arg Gln	6.29887	6.46647	6.17449	6.354	6.45115	6.31212	6.45039	6.39523	6.42864	6.49217	6.29432	6.50904
Val glu val	5.41557	5.41765	5.49092	5.44553	5.42868	5.47278	5.42078	5.39442	5.42804	5.39608	5.51651	5.39337
Ozolinone	3.18258	2.93296	2.95886	3.19264	3.04156	3.03427	2.81256	3.02389	3.15977	2.39525	3.24631	2.95072
Taurocholic acid	5.34133	5.31309	5.31189	5.44472	5.40984	5.40684	5.37276	5.4439	5.36839	5.26462	5.42421	5.28481
Asn pro leu	5.48514	5.48317	5.53618	5.46303	5.38224	5.47401	5.40695	5.35912	5.39318	5.256	5.47434	5.384
Ile leu thr	4.97123	5.24041	4.63695	4.86042	5.15389	4.98448	5.05145	5.03281	4.98998	5.00213	4.88755	5.25674
Pressinoic acid	6.21675	6.32293	6.26926	6.21462	6.15814	6.12429	6.00533	6.01967	5.91176	5.8642	6.08844	6.02751
Aerobactin	6.32329	6.32514	6.35234	6.34097	6.3152	6.36425	6.36018	6.37546	6.33124	6.3586	6.36782	6.34346
4-indolecarbaldehyde	6.08516	6.03288	6.08924	6.052	6.02587	6.01167	5.97204	5.97595	5.98592	5.96667	6.03463	5.94656
Withaperuvin D	6.30952	6.33729	6.33932	6.33861	6.29051	6.33732	6.30607	6.32715	6.31037	6.3218	6.33626	6.29083
Trp Ala	6.44974	6.42223	6.46683	6.44938	6.40966	6.45139	6.40921	6.4239	6.3979	6.36135	6.44446	6.38306
Trigonelline	4.32432	4.37865	4.3912	4.37451	4.23131	4.246	3.62709	4.1478	3.99801	4.28367	4.07321	4.03171
1-[4-(4-fluorophenyl)piperazin-1-yl]-3-(1-methylindol-5-yl)propan-1-one	5.14905	5.09824	5.15851	5.34986	5.45011	5.36465	5.57455	5.48383	5.5421	5.63805	5.32091	5.55897
Val thr val	3.45049	3.46587	3.45757	3.47973	3.49138	3.61303	3.48833	3.47404	3.47092	3.48417	3.47489	3.60463
Lactosamine	5.78187	5.79726	5.78895	5.81112	5.82277	5.80401	5.81972	5.80543	5.80231	5.81556	5.80627	5.82536
Enallylpropymal	6.27331	6.24273	6.28981	6.26752	6.23378	6.2579	6.2136	6.21366	6.22504	6.17697	6.25061	6.19437
1-Oleoyl-2-{6-[(7-nitro-2-1,3-benzoxadiazol-4-yl)amino]hexanoyl}-sn-glycero-3-phospho-L-serine	6.76793	6.78289	6.80576	6.86204	6.84577	6.8455	6.87872	6.85735	6.91705	6.90883	6.78963	6.86805
Ile Ile Ala	3.59612	4.11057	4.1516	3.62536	4.41673	3.67268	4.29991	4.32128	4.20506	4.49602	4.12245	4.42328
Thr-pro	5.46459	5.45632	5.50936	5.38712	5.35589	5.45056	5.39345	5.4906	5.42444	5.27947	5.57263	5.4059
Nomilinic acid 17-glucoside	6.63806	6.62247	6.65783	6.65884	6.61663	6.64679	6.60224	6.59399	6.55224	6.49726	6.62033	6.59867
Thromboxane b2	4.50503	4.83279	4.3244	4.56109	4.55669	4.70055	4.64449	4.69097	4.6605	4.43893	4.54625	4.40976
Pro phe	7.27016	7.3141	7.22613	7.24163	7.29629	7.26401	7.34586	7.36188	7.34642	7.31785	7.37031	7.35115
Ile Leu Gly	4.62865	4.83141	4.46248	4.5903	4.73626	4.51425	4.86414	4.63675	4.74944	4.84374	4.71153	4.83097
Leu Ile Ser Glu	4.97528	4.74121	5.05145	4.97024	4.7094	5.0347	4.63529	5.09889	5.10589	5.00905	5.12473	4.78242
6-Deoxy-4-O-(3,6-di-O-methyl-beta-D-glucopyranosyl)-2,3-di-O-methyl-alpha-L-mannopyranose	6.66454	6.59827	6.71644	6.63018	6.50614	6.65898	6.47125	6.55276	6.48994	6.3196	6.66829	6.41656
Val asp val	5.59272	5.62376	5.59503	5.62729	5.63935	5.6102	5.66119	5.68265	5.67086	5.67659	5.63911	5.64727
Ile arg val	4.95982	4.97521	4.96691	4.98907	5.00073	4.98196	4.99767	4.98338	4.98026	4.99351	4.98423	5.00331
Glu phe	3.62332	3.55256	3.98898	3.80472	1.23918	3.63906	3.61647	3.55509	1.21992	1.23239	1.22365	3.99704
Asp phe	4.05896	3.79673	4.3413	3.42529	3.8627	4.25315	3.80274	3.57468	3.77816	3.4478	4.13136	3.50604
Ile Val Asn	5.32817	5.31854	5.35134	5.30511	5.38197	5.33221	5.3486	5.39902	5.33145	5.29814	5.36242	5.34433
2-aminoacetophenone	5.87308	5.86057	5.91711	5.86446	5.85337	5.87587	5.80788	5.83109	5.80232	5.76582	5.87305	5.78689
Alpha-Ionol O-[arabinosyl-(1->6)-glucoside]	6.42073	6.39196	6.4595	6.39538	6.38372	6.41901	6.40265	6.39841	6.37843	6.33911	6.38554	6.34337
Glu val trp	4.55803	4.72811	4.60566	4.29498	4.40488	3.12141	4.45389	3.12283	4.27999	4.29537	4.04227	4.0767
Leu Asp Leu	5.84392	5.83736	5.88221	5.81529	5.7606	5.81111	5.81199	5.78177	5.81156	5.738	5.81166	5.73898
Ala pro leu	5.11541	5.27583	4.97691	5.17877	5.2819	5.08581	5.29587	5.28846	5.32581	5.3797	5.19063	5.41699
Pyroglutamylmethionine	6.40575	6.39169	6.45343	6.43116	6.37922	6.41378	6.37742	6.38775	6.36478	6.36021	6.42524	6.36667
5-oxoprolylvaline	6.85822	6.8399	6.89395	6.87247	6.84834	6.86467	6.85757	6.84578	6.84051	6.83899	6.88223	6.8361
1-cyclohexyl-3-[[1-(hydroxymethyl)cyclopropyl]methyl]urea	6.08089	6.08056	6.15634	6.13848	6.09843	6.1033	6.08373	6.09967	6.0587	6.11121	6.13903	6.07744
Tolfenpyrad	2.58514	2.60049	2.59221	2.61432	2.62594	2.60722	2.6229	2.60864	2.60553	2.61874	2.60948	2.62852
Thr phe	3.77094	3.65448	3.96096	4.04391	3.85475	3.43895	3.78777	3.93817	3.89986	3.89019	4.13412	4.04436
5'-Methylthioadenosine	5.97174	5.88281	5.99626	5.9946	5.94316	5.95372	5.91972	5.88898	5.91397	5.93423	6.01748	5.90729
1,2,10-Trihydroxydihydro-trans-linalyl oxide 7-O-beta-D-glucopyranoside	6.36022	6.34607	6.30297	6.34587	6.34574	6.31553	6.25954	6.23618	6.25679	6.2035	6.23756	6.2868
(+/-)-Tryptophan	6.18592	6.18772	6.13035	6.14198	6.18788	6.08483	6.12535	6.09661	6.04703	5.98752	6.02126	6.13433
Trans-3-indoleacrylic acid	6.30103	6.29998	6.26036	6.2635	6.28474	6.20745	6.24434	6.19442	6.15234	6.10952	6.14566	6.24776
'1,5-naphthalenediamine'	4.56123	4.55953	4.55734	4.56438	4.5175	4.62159	4.58385	4.49397	4.55165	4.5067	4.59386	4.57452
2-naphthylamine	5.41133	5.3846	5.43895	5.37193	5.38242	5.38406	5.35843	5.3548	5.29603	5.26695	5.36672	5.29094
2-Methylindole	3.80697	3.84119	3.83699	3.89241	4.01371	3.93579	3.97599	3.75217	3.63071	3.73734	3.90459	4.15303
Gln glu ile	6.2309	6.24519	6.23318	6.31894	6.29913	6.32552	6.35953	6.33594	6.35984	6.28811	6.28367	6.29994
Thr Ile Thr	5.39109	5.38507	5.40814	5.43699	5.30402	5.41154	5.38487	5.41088	5.35793	5.32354	5.41113	5.32753
Ala-phe	4.47438	4.14545	4.62142	4.27376	4.45937	4.4402	4.0626	4.38097	4.028	4.1434	4.23676	4.33069
Glu Asp Ile	6.9027	6.86377	6.94095	6.8666	6.8134	6.86372	6.79012	6.84326	6.79571	6.7673	6.88563	6.79325
Ser gln phe	1.79992	1.46161	1.6363	2.63411	1.09318	0.919775	2.73277	2.1495	2.36044	2.50398	2.3525	2.15204
2-(beta-D-Mannopyranosyl)-L-tryptophan	2.53787	2.55322	2.54494	2.56704	2.57866	2.55995	2.57562	2.56136	2.55825	2.57147	2.56221	2.58124
Ile tyr	5.25763	5.19926	5.29459	5.19605	5.1435	5.24258	5.10951	5.10236	5.10903	4.80191	5.2445	4.9318
Val Gly Val	3.63331	3.17053	3.42782	4.26336	3.66956	3.17728	4.15452	4.16169	3.79502	4.52041	3.20714	4.37289
Lewis y Tetrasaccharide	5.83855	5.86739	5.90685	5.90563	5.87451	5.87942	5.90452	5.90347	5.91372	5.93519	5.94134	5.87563
Leu Val Ala	4.25277	4.53087	4.00743	4.0296	4.66023	4.02607	4.7465	4.63413	4.55399	4.91511	4.40638	4.83863
4-Amino-1-[(1S,2S,4S)-4,5-bis(hydroxymethyl)-2-bicyclo[3.1.0]hexanyl]pyrimidin-2-one	5.90169	5.88587	5.94347	5.90389	5.87531	5.93364	5.88305	5.88525	5.87825	5.86655	5.89966	5.87433
Glycerophosphocholine	4.50509	4.41292	4.66584	4.64534	4.19392	4.68354	4.38208	4.51326	4.44968	4.10947	4.45123	4.1618
Asp Gln Val Leu Ser	7.2229	7.2389	7.22855	7.27864	7.29773	7.26203	7.31527	7.30494	7.32861	7.36165	7.27865	7.33549
Tryptophyl-Threonine	5.71204	5.73585	5.75447	5.69531	5.67115	5.73589	5.68372	5.71641	5.70058	5.59385	5.75457	5.62724
Val Leu Asp Glu	3.7394	3.75478	3.74648	3.76864	3.91562	3.76153	3.77724	3.76295	3.75983	3.92985	3.7638	4.23998
Emideltide	6.14516	6.09785	6.2104	6.13496	6.06907	6.16157	6.18003	6.14194	6.16614	6.21333	6.23761	6.13927
Pro arg gln	4.00883	3.39873	3.82772	4.17701	4.23802	3.298	3.71216	3.85496	3.91768	4.2093	4.25866	3.79655
Trp-glu	5.73034	5.75019	5.70251	5.73595	5.74412	5.71725	5.6978	5.76866	5.84131	5.8067	5.78877	5.7234
Diglykokoll	4.02124	4.50767	4.42673	4.48297	4.40222	4.47346	4.3629	4.34537	4.03817	4.17306	4.1784	4.29454
Lys Tyr Asn	6.20477	6.22937	6.21234	6.20727	6.15704	6.2695	6.16076	6.22476	6.12916	6.09568	6.1706	6.15405
D-glutamine	5.42708	5.39811	5.46115	5.39663	5.28317	5.42765	5.3728	5.39735	5.37275	5.20328	5.4395	5.30244
5'-Guanidinonaltrindole	7.12974	7.25412	6.99597	7.16891	7.36063	7.12772	7.40857	7.32177	7.38087	7.46016	7.22706	7.46327
Thr val val	3.72816	3.74355	3.73524	3.75741	3.76906	3.7503	3.76601	3.75172	3.7486	3.76184	3.75256	3.77164
Asn phe	2.61323	2.62858	2.6203	2.76339	2.65404	2.63532	2.71242	2.7666	3.37691	2.64684	2.63758	3.19806
N-desmethyl loperamide	6.40316	6.42988	6.43989	6.41043	6.3819	6.45295	6.40311	6.44614	6.38739	6.34843	6.38365	6.35575
Pro val glu	5.55702	5.54897	5.63005	5.52122	5.54226	5.5486	5.57828	5.52281	5.56052	5.53225	5.5939	5.54992
'1-(4,6-dimethoxy-1,3,5-triazin-2-yl)-8-methyl-1,2,3,4-tetrahydroquinoline'	5.46642	5.47731	5.53451	5.43791	5.44007	5.49317	5.4374	5.44011	5.37913	5.45661	5.43667	5.41465
Phe his	5.66885	5.61691	5.68715	5.64298	5.62986	5.62115	5.62448	5.59792	5.60964	5.53865	5.61588	5.6094
Ile val lys	3.64567	3.66105	3.65275	3.67491	3.68656	3.6678	3.68351	3.66922	3.6661	3.67935	3.67007	3.68914
Leu val thr	4.94506	5.29309	4.71254	5.04359	5.46209	4.98728	5.397	5.16897	5.28704	5.75539	4.97083	5.66744
O-Desmethylverapamil (D-703)	4.07526	4.09065	4.08234	4.1045	4.11616	4.0974	4.11311	4.09881	4.09569	4.10894	4.09966	4.11874
Leucyl-Arginine	6.2072	6.20812	6.23564	6.20847	6.16554	6.21142	6.17739	6.19925	6.17108	6.15287	6.18259	6.15364
Ser-ile	5.49658	5.44098	5.53454	5.50341	5.51	5.51282	5.48539	5.46614	5.48342	5.47846	5.52818	5.49121
Fenvalerate	4.00485	4.02023	4.01193	4.03409	4.04575	4.02698	4.04269	4.0284	4.02528	4.03853	4.02925	4.04833
Pro pro val	6.46914	6.44676	6.50247	6.42173	6.30678	6.47101	6.4116	6.49434	6.40542	6.13423	6.55113	6.29558
Glu Leu	5.67261	5.68387	5.62712	5.65035	5.67974	5.6624	5.75964	5.81808	5.79687	5.81139	5.77685	5.80314
3-(1-Pyrazolyl)-Alanine	6.27314	6.22069	6.29321	6.25156	6.19733	6.27891	6.20222	6.22403	6.19284	6.14136	6.25456	6.16794
Mulberrofuran T	6.46419	6.47752	6.4671	6.4652	6.42506	6.48537	6.38857	6.43976	6.35686	6.32758	6.39058	6.3832
Trp gln phe	5.75195	5.83904	5.55839	5.77338	5.9403	5.61212	5.8025	5.5872	5.68085	5.96672	5.53197	5.97643
Blumenol C glucoside	5.969	5.93679	5.93896	5.95229	5.97261	5.98456	5.99036	5.96907	5.94765	5.9872	6.02483	6.01133
'n-(1,5-dimethyl-2-phenyl-2,3-dihydro-1h-pyrazol-4-yl)-n'-phenylurea'	6.99203	7.02884	7.0355	7.02691	7.04116	7.04342	7.06146	7.06625	7.04816	7.06636	7.08202	7.07967
Ile val	6.07183	6.19545	5.96414	5.99417	6.22477	6.0783	6.44445	6.48845	6.51047	6.73452	6.29709	6.64046
(3S)-3-hydroxycyclocitral	3.23694	3.25232	3.32919	3.26618	3.63561	3.69908	3.6595	3.26049	3.30791	3.29728	3.4329	4.25356
Zeatin	6.16811	6.09324	6.16525	6.13845	6.09095	6.0988	6.02718	5.9764	5.9543	5.91658	6.05947	5.94969
N-[2-(4-fluorophenyl)imidazo[1,2-a]pyridin-3-yl]naphthalene-2-carboxamide	5.66872	5.71027	5.68359	5.71162	5.67399	5.73658	5.668	5.77696	5.64183	5.417	5.75995	5.57587
Pro glu val	7.40802	7.45371	7.42772	7.43486	7.45012	7.49231	7.50219	7.56825	7.52595	7.3794	7.53862	7.44632
Ser ile thr	5.44503	5.37224	5.50723	5.47406	5.46641	5.50685	5.38405	5.48151	5.39785	5.4291	5.47127	5.44278
Val Glu Thr Glu	6.62085	6.6279	6.65939	6.65642	6.63373	6.66786	6.66462	6.67848	6.66639	6.665	6.6978	6.64812
(s)-(+)-n-boc-3-pyrrolidinol	7.94476	7.92896	7.97579	7.92701	7.86291	7.95723	7.89368	7.94126	7.90508	7.81361	7.98097	7.86537
2-phenylethylamine	5.54395	5.53446	5.5988	5.55448	5.5441	5.5352	5.52467	5.49333	5.48684	5.48635	5.51737	5.50251
His Trp Phe	6.37781	6.42354	6.44684	6.39896	6.4239	6.44851	6.44439	6.44697	6.42392	6.44657	6.4888	6.46056
Arg thr gly	3.70661	4.52607	4.0676	4.14429	4.50676	4.42645	4.51084	4.45703	4.13417	4.7631	4.3504	4.57685
Gln Ile	4.91405	5.1975	4.66717	4.87298	5.15392	5.01589	5.31321	5.25225	5.29798	5.38355	5.22426	5.43579
Pro gln arg	4.07655	4.28519	3.51619	4.28756	4.09225	3.55587	4.14926	4.22561	4.33677	4.03401	4.12567	4.26541
Phe gly	4.55382	4.76553	4.65659	4.69304	4.69223	4.78958	5.08207	5.16815	5.09338	4.99332	5.0412	5.07069
Benzenecarboximidic acid, 4-((2S)-3-(cyclopentylmethylamino)-2-((2-naphthalenylsulfonyl)amino)-3-oxopropyl)-, hydrazide	5.81851	5.77962	5.89732	5.87037	5.70839	5.87921	5.74797	5.84321	5.84491	5.56287	5.95606	5.70702
Leu glu thr	4.6515	4.59599	4.71804	4.41007	4.67427	4.64458	4.76726	4.77255	4.81083	4.86555	4.6467	4.95014
Pro ile thr	5.88535	6.04883	5.79605	5.89894	5.99978	5.90718	5.99899	6.07096	6.02868	6.05194	6.02554	6.08766
2-(2-ethyl-6-methyl-n-oxaloanilino)propanoic acid	5.19815	5.30943	5.28235	5.23992	5.0896	5.17249	5.11521	5.16703	5.06329	4.83922	5.16734	5.08599
Ser leu	5.79392	5.72919	5.81709	5.81527	5.77431	5.7991	5.76673	5.77629	5.73015	5.75877	5.80985	5.75881
Leu asp ala	5.6463	5.70971	5.68202	5.76342	5.74428	5.7289	5.76368	5.77276	5.77757	5.77352	5.75503	5.81891
Pro leu gly	6.48401	6.59699	6.41316	6.4949	6.64152	6.53244	6.68518	6.67048	6.66622	6.76009	6.67416	6.73704
6-aminocaproic acid	4.65886	4.70584	4.68844	4.72796	4.73331	4.73804	4.61798	4.57694	4.6162	4.68026	4.74252	4.6743
Thr pro val	6.43461	6.57847	6.31062	6.44692	6.57968	6.45148	6.62138	6.63052	6.60305	6.59608	6.53427	6.64755
N-(3,5-dimethylphenyl)-2-(5-pyrazin-2-yl-1,3,4-oxadiazol-2-yl)acetamide	1.78938	2.31224	3.93343	3.58285	3.29938	4.08521	1.98152	3.0247	2.84039	2.8219	2.69787	2.39611
Phe glu	6.0816	6.09699	6.08868	6.11085	6.1225	6.10374	6.11945	6.10516	6.10204	6.11529	6.106	6.12509
Leu glu glu	6.44965	6.4782	6.48194	6.51896	6.56975	6.57401	6.63368	6.63246	6.60491	6.60095	6.58991	6.6189
N-fructosyl phenylalanine	4.77054	4.7285	4.68485	4.8741	4.71263	4.8996	4.78699	4.79815	4.72422	4.83641	4.89818	4.66949
Valylmethionine	3.62814	3.64352	3.81175	3.65738	3.6965	3.65027	3.66598	4.34827	3.71307	4.16574	3.65658	4.28853
Val Glu Asn Glu	5.4633	5.46191	5.57228	5.46413	5.49648	5.51658	5.43308	5.45472	5.54487	5.42771	5.53348	5.43398
Canagliflozin	5.97948	5.96012	5.98329	5.90699	5.75543	5.95	5.9377	6.01313	5.90631	5.56735	6.1059	5.67859
Pro tyr lys	4.50173	4.77946	4.19331	4.60714	5.00217	4.54313	5.09004	4.6197	5.11649	5.31199	4.26087	5.25209
Gln val his	3.70585	4.1209	4.42446	4.17724	4.36172	4.32135	3.99017	3.95893	4.54413	3.73954	3.73026	4.60666
Leu gly thr	3.65348	3.66887	3.66057	3.68273	3.69438	3.67562	3.69133	3.67704	4.14431	3.80728	3.67788	4.17229
Biotin	4.98701	4.89362	4.92459	4.9185	4.76531	4.94177	4.60891	4.57868	4.76701	4.80427	4.99588	4.62166
5-mapdb	4.91052	4.89334	4.90409	4.98576	4.90072	5.02625	4.88504	4.88339	4.84273	4.97358	4.99801	4.91412
3-Methyl-1-phenyl-1-butanone	5.34922	5.3288	5.38429	5.32522	5.32484	5.35213	5.2736	5.34414	5.28648	5.29682	5.33823	5.27249
1-[5-(trifluoromethyl)-2-pyridyl]piperidine-4-carboxylic acid	5.45289	5.49029	5.54952	5.50756	5.4459	5.4443	5.42832	5.43884	5.44323	5.46275	5.5377	5.4601
Indoline	7.9904	7.95469	8.00962	7.97718	7.94627	7.97652	7.92843	7.94144	7.92325	7.88606	7.97301	7.90389
'trans,trans-2,4-heptadienal'	5.39552	5.37505	5.42346	5.38461	5.36047	5.39181	5.33348	5.33989	5.32115	5.31524	5.36225	5.28167
1-(oxolan-3-ylmethyl)-1-propyl-3-[3-(trifluoromethyl)phenyl]urea	5.14618	4.97018	5.20325	5.13342	5.0889	5.01278	5.16466	5.14717	5.05781	4.89719	5.0083	5.1079
5-(3-Pyridyl)-2-hydroxytetrahydrofuran	8.46687	8.44058	8.4898	8.45771	8.42538	8.45604	8.4146	8.421	8.40493	8.37068	8.45799	8.3916
Isoindoline	5.45376	5.441	5.53497	5.5114	5.41619	5.52172	5.48976	5.50008	5.41118	5.40461	5.56588	5.45014
Phe Phe Tyr	5.44744	5.49519	5.53152	5.48581	5.40742	5.63413	5.49991	5.50948	5.44568	5.1468	5.52575	5.38406
2-cyclopropyl-1-[1-(3-fluorophenyl)sulfonylpyrrolidin-3-yl]-5-methylimidazole	5.1722	5.30615	5.21605	5.21207	5.32566	5.22386	5.38707	5.36817	5.30766	5.26096	5.16429	5.37011
Phe asp	3.45826	3.47364	3.46534	3.72607	3.49915	3.48039	3.4961	3.48181	3.47869	3.49194	3.48266	3.50174
Ser ile ser	5.65359	5.62783	5.67205	5.68149	5.60404	5.66058	5.66138	5.66176	5.62866	5.57552	5.66326	5.64446
1-Methylguanosine	3.53984	3.55523	3.54693	3.56909	3.58074	3.56198	3.57768	3.5634	3.56028	3.57352	3.56424	3.58332
Leu glu asp	4.4175	4.37904	3.93851	4.64306	4.24974	4.52755	4.53824	4.42635	4.40518	4.35169	4.26854	4.33114
5-Hydroxyindoleacetic acid	3.18284	3.68597	3.18992	3.86021	3.57373	3.45079	3.22066	3.20638	3.20326	3.2165	3.26601	3.2263
Arg pro val	6.87381	6.81731	6.90256	6.86209	6.81767	6.84772	6.80855	6.81854	6.81982	6.77838	6.8495	6.78329
Phe arg	2.79842	2.81378	2.80549	3.61031	2.83926	3.6348	2.83621	3.72856	3.63597	2.83205	2.82278	3.67734
Val val	5.17239	5.26563	5.13653	5.12409	5.20947	5.12183	5.34526	5.36666	5.38432	5.37425	5.28191	5.47977
Pentaerythritol mononitrate	0.955038	0.968746	0.961342	0.981139	0.991591	0.974777	0.98885	0.976046	0.973256	0.985116	0.976803	0.993912
Devd-cho	4.62245	4.89687	3.85503	4.77813	5.18891	4.46307	5.25188	4.88158	5.23599	5.5852	3.87235	5.37894
Pro-Pro-Pro	5.52888	5.51205	5.56562	5.50711	5.44781	5.54593	5.5129	5.50947	5.4787	5.35674	5.58667	5.41302
O6-Carboxymethyl-2'-deoxy-guanosine	4.56763	4.58302	4.57471	4.59688	4.60853	4.58977	4.60548	4.59119	4.58807	4.60132	4.59203	4.61112
7-ethylguanine	5.33693	5.33687	5.38233	5.34849	5.34191	5.33928	5.25574	5.21016	5.2552	5.20601	5.29207	5.19216
Pro pro lys	6.00247	6.1595	5.83402	6.0386	6.20701	5.9933	6.19097	6.0956	6.16708	6.29828	5.88859	6.28589
2-(2,4-dioxo-1,3-diazaspiro[4.5]decan-3-yl)-N-(4-fluoro-2-methylphenyl)acetamide	5.29501	5.26037	5.30259	5.25025	5.29077	5.31633	5.33977	5.33202	5.28039	5.35365	5.32491	5.35125
His phe	3.4814	3.49679	3.48848	3.99225	3.65462	3.50353	3.51924	3.80063	3.50183	3.51508	3.5058	3.52488
Val pro ala	6.3137	6.4024	6.22679	6.25291	6.30813	6.29553	6.40267	6.42795	6.3831	6.33118	6.43033	6.3813
Pro-gly-pro	3.41316	3.42855	3.42025	3.4424	3.45405	3.4353	3.46904	3.43671	3.43359	3.44684	3.43756	3.45664
Ala tyr	3.34389	3.35927	3.35097	3.51874	3.38478	3.36602	3.38173	4.21453	3.81286	3.37757	3.56394	3.39343
Gly tyr	3.37187	3.74268	3.37895	3.74152	3.96932	3.394	3.8335	4.04645	3.91311	5.0086	3.46918	4.93078
Prolylproline	6.12736	6.12404	6.16199	6.13855	6.12504	6.14339	6.10631	6.09461	6.10086	6.08961	6.13267	6.10602
O-6-deoxy-a-L-galactopyranosyl-(1->2)-O-b-D-galactopyranosyl-(1->4)-2-(acetylamino)-1,5-anhydro-2-deoxy-D-arabino-Hex-1-enitol	6.11277	6.08472	6.15836	6.09778	6.05662	6.17893	6.10789	6.15487	6.16362	6.09374	6.13174	6.10577
His pro ile	5.54831	5.66168	5.52262	5.57204	5.66279	5.59314	5.68514	5.66575	5.65689	5.80726	5.55468	5.73747
Glutarylcarnitine	5.52633	5.53676	5.54378	5.54572	5.52846	5.54534	5.50423	5.5329	5.52456	5.49722	5.51184	5.53548
Leu-glu	6.19584	6.2646	6.27851	6.23698	6.26791	6.32193	6.5009	6.53824	6.54144	6.66034	6.51239	6.5524
Beta-L-Dioxolane-cytidine	5.03029	4.9772	5.02449	5.06335	4.97897	4.90585	4.91458	4.86659	4.96546	5.00581	5.03274	4.95747
Ala-ile	4.65731	4.7043	4.64891	4.73021	4.62138	4.72906	4.70545	4.70716	4.84088	4.7128	4.79563	4.82018
Leu ser gln	5.49976	5.50033	5.50182	5.50352	5.54905	5.50884	5.559	5.57451	5.5865	5.68598	5.51986	5.63434
Val Pro Asn	6.50442	6.57656	6.39636	6.45388	6.50911	6.47398	6.58401	6.5902	6.56645	6.46601	6.55823	6.58325
Propionylcarnitine	3.25616	3.27154	3.48201	3.2854	3.29705	3.27829	3.29399	3.27971	3.27659	3.28983	3.28056	3.29963
Gln Phe Gly	5.75379	5.78948	5.65864	5.68299	5.69886	5.70152	5.72959	5.75607	5.7003	5.57351	5.716	5.73351
Pro pro glu	5.29701	5.26757	5.42055	5.24093	5.00146	5.24594	5.06737	5.10874	5.00544	4.6856	5.40674	4.84249
N-fructosyl isoleucine	5.27764	5.18829	5.23111	5.26326	5.28926	5.30272	5.28375	5.29066	5.265	5.22579	5.24506	5.25915
Thymine	5.31023	5.27356	5.37819	5.36059	5.346	5.36978	5.2387	5.16953	5.10504	5.19485	5.25624	5.11561
Lys Ile Asp Asn Glu	5.54862	5.64019	5.67491	5.62975	5.5666	5.54322	5.66964	5.68874	5.59985	5.66027	5.68944	5.69632
5-Acetylamino-6-amino-3-methyluracil	3.37869	3.39408	3.38578	3.40793	3.41958	3.40083	3.41653	3.40224	3.39912	3.41237	3.40309	3.42217
DL-2-Aminoadipic acid	3.25296	3.16588	3.05368	3.8086	3.76587	3.22372	3.08443	3.07014	3.06703	3.09158	3.07099	3.09006
Daporinad	4.30433	4.56672	4.3587	4.3286	5.04888	4.01426	4.71162	4.25054	4.48492	5.41909	4.13403	5.14532
1-(2-Hydroxyethoxy)methyl-5-methyluracil	5.97708	5.94643	5.99726	6.0125	5.98046	5.97755	5.97862	5.95938	5.95788	5.99182	6.01628	5.97819
S-adenosyl-l-homocysteine	3.31783	3.65857	3.58314	3.94139	3.26356	3.66289	3.26051	3.81434	3.2431	3.25635	3.98384	3.26614
Pro lys ala	4.68855	4.99817	4.00232	4.54684	4.91938	4.45239	5.01217	4.9098	4.93962	5.18778	4.7093	5.16632
Guanidylic acid (guanosine monophosphate)	4.45474	4.47013	4.46182	4.48399	4.49564	4.47688	4.49259	4.4783	4.47518	4.48843	4.47915	4.49823
Valylproline	7.72987	7.69724	7.78314	7.70797	7.59898	7.74266	7.64628	7.70693	7.65222	7.45877	7.77688	7.56278
D-pyroglutamic acid	6.12271	6.09839	6.14953	6.13019	6.09643	6.12223	6.09679	6.09883	6.11436	6.12215	6.15732	6.10368
L-2-Aminobutyric acid	5.37825	5.35345	5.38562	5.37567	5.35422	5.36235	5.3904	5.49904	5.35135	5.35586	5.37671	5.38063
5-(3',5'-Dihydroxyphenyl)-gamma-valerolactone-O-sulphate-O-methyl	5.1803	5.20757	5.24164	5.24362	5.19219	5.2532	5.24198	5.2782	5.28196	5.2222	5.2987	5.27646
N-Acetyl-DL-serine	6.40092	6.34722	6.39745	6.34724	6.30211	6.34494	6.20016	6.24161	6.25515	6.22057	6.25645	6.2192
Aspartic acid methyl ester	5.41307	5.34801	5.43761	5.34392	5.27994	5.38264	5.34652	5.37655	5.37645	5.24058	5.44774	5.30857
Homoserine	3.86898	3.99206	3.59937	3.79411	4.10084	3.80194	3.71924	3.61784	3.6854	3.91364	3.77275	3.58149
Glutathione, oxidized	6.32377	6.27967	6.34409	6.34291	6.29721	6.28163	6.20873	6.13111	6.07518	6.13088	6.32096	6.13239
2-Amino-4-[carbamimidoyl(methyl)amino]butanoic acid	6.87614	6.82819	6.89888	6.83915	6.8149	6.87574	6.87655	6.88999	6.89626	6.86083	6.87695	6.85573
Midodrine	4.24079	4.25617	4.24787	4.27003	4.28169	4.26293	4.27864	4.26434	4.26122	4.27447	4.26519	4.28427
Tyramine	6.49782	6.48395	6.50619	6.49165	6.48561	6.4908	6.48105	6.48267	6.48054	6.45983	6.49121	6.47692
Arg-ile	0.574055	0.585393	0.579261	0.595695	0.604423	0.5904	0.602131	0.591455	0.589136	3.62893	0.592085	0.606366
Piperidine	7.7971	7.7711	7.81663	7.79686	7.76108	7.79169	7.76311	7.76837	7.74934	7.74016	7.79669	7.74198
Leu thr	3.44696	3.46235	3.45404	3.4762	3.53649	3.46909	3.4848	3.47051	3.46739	3.48064	3.47136	3.49044
7,8-diaminopelargonate	7.91311	7.88854	7.90155	7.91913	7.87943	7.90624	7.96638	7.94214	7.92337	7.9073	8.00614	7.91787
L-tyrosine	7.35437	7.33014	7.39304	7.36393	7.32098	7.35634	7.31626	7.32664	7.31111	7.28591	7.37785	7.29314
Phenylacetic acid	5.58103	5.55933	5.62108	5.57363	5.52535	5.57779	5.52975	5.53722	5.53302	5.50022	5.58471	5.51046
N-Methyl-L-Threonine	5.38323	5.52889	5.21674	5.34805	5.53714	5.36683	5.71847	5.76765	5.75133	5.87865	5.58914	5.86771
4-hydroxybenzaldehyde	5.89109	5.865	5.94103	5.89321	5.85329	5.89817	5.86616	5.8784	5.86024	5.81863	5.91321	5.83465
Coumarin	5.59915	5.56892	5.62601	5.61304	5.55167	5.58919	5.5586	5.57115	5.56639	5.51309	5.61522	5.52386
6,8-Dihydroxypurine	5.2338	5.26784	5.31674	5.34797	5.23963	5.31051	5.31729	5.33343	5.26867	5.40206	5.38301	5.34591
Levetiracetam	4.87936	4.9246	4.85036	4.82309	4.83202	4.86744	4.88729	4.92611	4.92559	4.87418	4.88529	4.93852
Lys pro val	5.58695	5.7078	5.41023	5.47201	5.66333	5.51525	5.64225	5.6068	5.60803	5.5816	5.58258	5.69785
Theobromine	4.90749	4.77105	4.95797	4.8871	4.84156	4.7715	4.86261	4.76763	4.7374	4.73021	4.8981	4.77495
Glu val	5.79997	5.77764	5.82084	5.76155	5.7589	5.82312	5.75288	5.7908	5.77127	5.66622	5.86686	5.73378
N-acetyl-l-carnosine	5.72139	5.66513	5.6889	5.67012	5.66082	5.68955	5.62914	5.63697	5.60389	5.59976	5.67518	5.62442
Glu his gln	5.80798	5.82862	5.85796	5.86203	5.83198	5.85266	5.88348	5.83738	5.86078	5.86668	5.87661	5.85458
Acetylcarnitine	4.81107	4.82646	4.81816	4.84032	4.85198	4.83321	4.84892	4.83463	4.83151	4.84476	4.83548	4.85456
Gln pro glu	5.58353	5.64858	5.63362	5.6975	5.63525	5.65854	5.6511	5.70216	5.64485	5.66023	5.63796	5.66714
(R)-(+)-2-Pyrrolidone-5-carboxylic acid	6.35625	6.35066	6.39132	6.39961	6.35452	6.37085	6.36225	6.3828	6.36986	6.4057	6.42339	6.38678
Galactoarabinan	5.36245	5.32043	5.4619	5.3304	5.24198	5.3804	5.33204	5.34151	5.32831	4.93782	5.3481	5.16237
Oxidopamine	5.35933	5.36645	5.33623	5.34246	5.31505	5.37335	5.45549	5.52913	5.5091	5.37798	5.4801	5.4324
L-Methionine S-oxide	4.45413	4.47404	4.58182	4.36178	4.34744	4.22246	4.00034	4.23774	4.32413	4.28643	4.45174	4.03416
Isonicotinic acid	6.90117	6.86516	6.90436	6.90159	6.86549	6.85356	6.74882	6.64816	6.63124	6.68581	6.7299	6.61315
S-Ethyl-L-cysteine	7.11729	7.11995	7.14944	7.14512	7.1089	7.13961	7.11658	7.13375	7.10294	7.09011	7.14304	7.10726
L-Cystathionine	3.86642	3.92912	3.87871	3.82895	3.9914	3.84124	3.7204	3.85228	3.90005	3.96757	3.92461	4.11445
N1,N12-Diacetylspermine	5.25937	5.32661	5.33984	5.3249	5.30934	5.42258	5.23955	5.23593	5.17758	5.2532	5.24934	5.13998
Dihydrothymine	4.81595	4.8827	4.80586	4.91383	4.90312	4.88011	4.85066	4.89158	4.81112	4.87532	4.88577	4.87666
Dihydrouracil	5.94531	5.90795	5.9864	6.01332	5.94134	5.97572	5.95457	5.97791	5.94918	5.90486	6.02032	5.97533
1-[[3-(4-chlorophenyl)-1,2,4-oxadiazol-5-yl]methyl]-4-phenylpyrazine-2,3-dione	3.64882	3.80159	3.95537	3.67806	3.68971	3.72544	3.68666	3.67237	3.76949	3.75219	3.77575	3.69229
Gamma-Aminobutyric Acid	5.38313	5.33679	5.37892	5.36626	5.36721	5.36869	5.41355	5.53875	5.35883	5.35874	5.3359	5.40076
Cysteinyl-Proline	4.61695	4.68677	4.71752	4.66955	4.76175	4.82385	4.90339	4.88093	4.72092	4.84982	4.777	4.89823
Ile thr	3.46391	3.4793	3.47099	3.49315	3.5048	3.48604	3.50175	3.55512	3.48434	3.49759	3.48831	3.50739
1-acetylproline	4.65082	4.78903	4.52434	4.55014	4.6981	4.61332	4.93697	5.01659	4.96497	5.12206	4.84059	5.11869
7-hydroxychroman-2-one	5.63034	5.59516	5.67037	5.62768	5.59568	5.62529	5.57536	5.59704	5.56462	5.56363	5.67978	5.5737
L-methionine	6.6989	6.67151	6.7093	6.7102	6.68847	6.7175	6.66147	6.68019	6.64204	6.65938	6.71623	6.67965
1H-Indene-1,2(3H)-dione	4.78011	4.75872	4.85308	4.83119	4.81587	4.82227	4.74972	4.79023	4.77758	4.71593	4.79853	4.72776
(+/-)-2-Hydroxy-4-(methylthio)butanoic acid	5.98588	5.93849	5.98481	5.9884	5.9666	5.99102	5.91863	5.95284	5.91494	5.92711	5.98375	5.94332
Salicylaldehyde	5.10577	5.08347	5.14533	5.13359	5.06605	5.10654	5.07111	5.09537	5.02625	5.05329	5.13967	5.06859
'3,4-dihydroxyphenyl ethanol'	4.74425	4.79233	4.82154	4.83046	4.74331	4.73319	4.74911	4.72917	4.69262	4.72755	4.84249	4.7554
Ile glu lys	5.26966	5.35224	5.21206	5.30048	5.42795	5.36654	5.53617	5.54848	5.57831	5.60942	5.4208	5.52426
S-Adenosylhomocysteine	0.303733	0.311543	0.594153	3.28004	0.324793	0.315012	0.323188	0.315745	0.314135	0.321008	0.316182	0.326156
Pro pro gln	6.28395	6.28423	6.26707	6.22994	6.22102	6.25691	6.25019	6.2606	6.19577	6.06813	6.30906	6.16447
Leu his	4.45791	4.50074	4.45754	4.34059	4.54916	4.36967	4.68027	4.61707	4.72638	4.96665	4.70484	4.74162
Isoleucyllysine	4.49083	4.67533	4.4858	4.51451	4.5913	4.25539	4.73866	4.76406	4.7267	4.86728	4.57517	4.91955
Didanosine	4.44504	4.79314	4.5764	4.30896	4.72264	4.49892	4.60233	4.60957	4.32339	4.71225	4.80298	4.63143
Val Gln	4.42184	4.49189	4.52685	4.38985	4.61571	4.59372	4.76729	4.76452	4.71269	4.86287	4.7049	4.73918
Cyclo(his-pro)	6.9904	6.96685	7.01104	6.99168	6.9853	6.98254	6.96401	6.96548	6.94233	6.95356	6.97958	6.96144
N1,N8-Diacetylspermidine	7.30756	7.25547	7.30065	7.30273	7.25579	7.28158	7.34789	7.33751	7.31878	7.29572	7.37805	7.29845
N-acetyl-l-arginine	5.19471	5.19694	5.31538	5.23175	5.09516	5.16644	5.06535	5.10302	5.06016	4.96314	5.27849	5.04379
O-Acetylcarnitine	1.72498	1.74008	1.73193	1.7537	1.76515	3.38372	1.76215	1.74811	1.74504	1.75806	1.74894	1.76769
N-epsilon-acetyl-l-lysine	4.82949	4.74046	4.83892	4.84459	4.82412	4.81008	4.77638	4.84066	4.81499	4.74353	4.69779	4.84451
9H-Purine-9-ol	5.39882	5.76845	5.56764	5.50958	5.72218	5.52156	5.58903	5.53614	5.39089	5.65696	5.76136	5.55275
1-acetylpiperidine	5.59341	5.56395	5.58963	5.60124	5.5598	5.56753	5.5794	5.56135	5.51662	5.53695	5.65409	5.57078
2-(4-oxoquinazolin-3(4h)-yl)ethyl isobutyrate	3.35438	3.36976	3.36146	3.38361	3.39526	3.37651	3.39221	3.37793	3.37481	3.38805	3.37877	3.39785
Pyrrolidine	6.23255	6.21078	6.25758	6.24417	6.20624	6.24313	6.18876	6.20082	6.18851	6.16214	6.24811	6.20277
1-(3-Carboxypropyl)-3,7-Dimethylxanthine	5.63939	5.63347	5.68308	5.66657	5.66415	5.66046	5.64965	5.65662	5.63286	5.666	5.69218	5.66779
Amrubicinol (mixture)	4.89294	4.99402	4.96344	4.92034	5.14003	4.98745	5.10552	5.13712	5.1524	5.17742	5.08801	5.15453
Lys val	4.78696	5.11492	4.68665	4.84353	5.17926	4.7646	5.11441	5.0032	5.06151	5.43385	4.77596	5.35493
Val Asn	2.47039	2.48573	2.47745	2.49954	2.51116	2.49245	2.50812	2.49387	2.49076	2.50397	3.37289	2.51374
Niacinamide	4.16168	3.92399	4.12711	4.11312	3.96913	3.7945	4.19987	4.44845	4.47262	4.22904	4.49985	4.4996
Glycylproline	5.17489	5.14687	5.2666	5.19775	5.11911	5.19878	5.12524	5.15176	5.12879	5.05868	5.24999	5.11225
Pr dipeptide	3.94048	4.39907	4.36703	4.20108	3.80033	3.96786	4.32797	4.47693	4.4145	4.42596	4.42106	4.5172
Thr glu ser	4.87916	4.93628	4.82167	4.96402	4.98457	4.90429	5.15805	5.15503	5.17589	5.37184	5.10387	5.21471
Penciclovir	5.17246	5.17671	5.09981	5.12874	5.16558	5.1674	5.12235	5.13641	5.13027	5.15564	5.13954	5.17802
6-Fluoropyridoxol	3.40039	3.15519	3.14689	3.3497	3.18069	3.16193	3.23445	3.18858	3.16023	3.17348	3.54308	3.18327
2,3-Diaminopyridine	5.94057	5.91919	5.96605	5.94741	5.88974	5.92957	5.90108	5.90842	5.88301	5.8616	5.94319	5.87765
Val arg	4.20427	4.47098	4.12396	4.38977	4.46092	4.19955	4.52636	4.54891	4.6537	4.70108	4.41579	4.68172
Thr glu	4.3503	4.59348	4.27252	4.6272	4.63136	4.52915	4.73101	4.75806	4.79525	4.94602	4.7627	4.86784
Pro Gln	6.75434	6.71623	6.85864	6.7368	6.57245	6.79875	6.69572	6.79916	6.71727	6.50187	6.88136	6.60276
Cystathionine	1.94106	1.59657	1.58848	1.61008	1.8119	1.7458	1.61848	1.60453	1.60149	2.11074	2.2019	1.62398
2-Aminoheptanedioic Acid	5.63764	5.66164	5.6767	5.694	5.67002	5.65657	5.68519	5.6671	5.65723	5.71443	5.68898	5.69289
Kaltostat	5.09064	5.10462	5.03062	5.21264	5.17062	5.09878	5.25255	5.24239	5.23444	5.33715	5.17056	5.26887
Asp glu asn	5.05215	5.03407	5.02156	5.12581	5.12363	4.97664	5.16466	5.11932	5.17033	5.31743	5.14124	5.19778
Lobucavir	5.44976	5.44018	5.45238	5.45849	5.4683	5.4397	5.43388	5.44321	5.44895	5.53911	5.44278	5.4788
N,N-Dimethylarginine	5.05584	5.06102	5.08547	5.05738	5.0546	5.10118	5.03204	5.03197	5.07119	5.06532	5.10493	5.02202
L-Glutamic acid	6.18304	6.1727	6.19741	6.20243	6.15095	6.14485	6.04353	6.07706	6.07447	6.1399	6.10888	6.10835
L-asparagine	4.94061	4.956	4.94769	4.96986	4.98151	4.96275	4.97846	4.96417	4.96105	4.9743	4.96501	4.9841
Ser glu	4.18368	3.94873	4.11872	4.42216	4.41438	4.34067	4.55994	4.57762	4.58508	4.65604	4.61279	4.65523
Thr Thr	4.92973	4.94512	4.93682	4.95898	4.97064	4.95187	4.96758	4.95329	4.95017	4.96342	4.95414	4.97322
Pyroglutamic Acid	5.17533	5.20562	5.22805	5.1805	5.10383	5.18893	5.16618	5.209	5.19113	5.13427	5.31918	5.17698
N-(5-ethyl-4-phenyl-1,3-thiazol-2-yl)cyclohexanecarboxamide	0.0171359	0.0177416	0.0174122	0.018305	0.0187923	0.0180138	0.0186634	0.0180716	0.0179448	0.0184891	0.0181061	0.018902
2-aminohexanedioic acid	4.53591	4.53244	4.54548	4.61192	4.62347	4.59774	4.50197	4.46391	4.41211	4.4067	4.43745	4.39899
Imidazolelactic acid	5.21661	5.25975	5.28995	5.29728	5.29158	5.29006	5.30841	5.15629	5.14555	5.27745	5.33009	5.22722
Trimethylamine N-Oxide	4.82822	4.74106	4.78079	4.77637	4.71674	4.75532	4.82385	4.73307	4.68624	4.72653	4.87056	4.74676
1-aminocyclobutane carboxylic acid	7.17468	7.13064	7.23663	7.21148	7.11512	7.17481	7.08144	7.09754	7.04781	7.03641	7.20059	7.03742
S-Adenosylmethionine	5.8177	5.76767	5.82927	5.77727	5.82756	5.79024	5.85588	5.76937	5.81112	5.80744	5.859	5.73118
Glu arg	4.7466	4.77674	4.56595	4.65877	4.68549	4.86695	4.73335	4.65305	4.74314	4.9059	4.87793	4.87646
'2,3-dihydroxypyridine'	4.8506	4.83293	4.85125	4.89105	4.87327	4.86076	4.85656	4.83848	4.81783	4.88208	4.8999	4.88365
L-nmma	3.2915	3.35429	3.3881	3.65616	3.363	3.63567	3.58524	3.29426	3.32585	3.30438	3.34056	3.84182
L-Carnitine	3.49373	3.1468	3.80198	3.57004	3.1723	3.97374	3.16925	3.52507	3.15185	3.2069	3.21939	3.58917
2-Pyrrolidinone	4.52571	4.42784	4.45447	4.51936	4.49527	4.48315	4.64899	4.87458	4.60096	4.60775	4.49962	4.71444
8-cyclopentyltheophylline	5.22809	5.23038	5.18981	5.24989	5.21762	5.25414	5.2321	5.20075	5.16168	5.20777	5.25491	5.20249
2-beta-d-Ribofuranosyl thiazole-4-carboxamide	3.65825	3.67364	3.66534	3.6875	3.69915	3.68039	3.6961	3.68181	3.67869	3.69194	3.68265	3.70173
2-Amino-3-methyl-1-pyrrolidin-1-YL-butan-1-one	6.5769	6.54236	6.57947	6.57992	6.53711	6.56089	6.54928	6.53344	6.50697	6.48152	6.58173	6.51952
Arg ala	3.48074	3.49612	3.48782	3.50998	3.52163	3.50287	3.51858	3.50429	3.50117	3.51442	3.50513	3.52421
Propyl gallate	5.48961	5.45954	5.4889	5.51797	5.45485	5.46885	5.46395	5.45621	5.42888	5.43883	5.53021	5.45824
Vinylsulfonic acid	3.02319	3.01804	3.00975	3.03189	3.04353	3.02479	3.04048	3.0262	3.32204	3.25714	3.02705	3.04612
Laminine	5.47462	5.46615	5.50816	5.53996	5.4905	5.47657	5.46977	5.47701	5.4619	5.48832	5.59318	5.48986
L-serine	3.44885	3.30593	3.56557	3.62935	3.42119	3.3624	3.46663	3.43785	3.35613	3.49314	3.33141	3.37545
Lys Asn	3.15673	3.39976	3.16381	3.18596	3.61161	3.45315	3.61803	3.48216	3.71353	3.8938	3.40968	3.74579
Diethyl 2-aminopentanedioate	5.0848	5.21607	5.128	5.11087	4.99092	5.01624	4.87842	4.90082	4.8894	4.79702	4.97117	4.98154
L-alanyl-l-proline	4.16424	4.08414	4.03412	3.89038	4.142	4.05011	4.36062	4.43493	4.34348	4.49207	4.35887	4.53671
L-ornithine	4.14712	4.19938	4.22931	4.24494	4.17955	4.23081	4.21673	4.26048	4.19666	4.2509	4.2225	4.21443
4-piperidinecarboxamide	3.01182	3.33064	3.54146	2.97336	2.96517	3.26672	3.61998	3.44414	3.54761	3.36005	3.45007	3.52092
2-methylpyrrolidine	6.86177	6.81539	6.86523	6.86565	6.80454	6.86623	6.83275	6.83886	6.80989	6.82518	6.86423	6.82667
His Lys	4.23024	4.25152	4.18975	4.04692	4.15991	4.07024	4.30101	4.36791	4.32641	4.48168	4.16315	4.4213
Spermidine	6.33982	6.36542	6.42435	6.40404	6.32542	6.41475	6.26846	6.24004	6.2233	6.19433	6.24624	6.21208
5-(Hydroxymethyl)-4-methoxy-2(5H)-furanone	5.80679	5.75507	5.71394	5.74027	5.70773	5.71258	5.69864	5.67478	5.64055	5.66608	5.73652	5.68872
3-methylsalicylic acid	4.62851	4.54276	4.61998	4.57139	4.64613	4.58743	4.59582	4.55314	4.57411	4.55063	4.62393	4.57825
Delta-valerolactone	4.52052	4.52248	4.48826	4.51842	4.50725	4.48599	4.49803	4.48793	4.41589	4.46531	4.52936	4.47461
4-hydroxypyridine	5.45282	5.43971	5.41655	5.45152	5.42407	5.42319	5.40314	5.37886	5.34718	5.38379	5.41837	5.38567
Uracil	5.28244	5.25582	5.23262	5.2709	5.23009	5.24757	5.2387	5.23376	5.18354	5.23683	5.34976	5.28007
3-Hydroxypyridine-2-methanol	5.46969	5.45341	5.42173	5.47014	5.43105	5.43561	5.41784	5.39118	5.34306	5.39998	5.46291	5.42872
2-benzoxazolinone	4.99716	5.06646	4.98101	5.06207	5.09304	5.04724	5.13973	4.96123	4.83423	4.96838	5.04983	5.00988
Diethanolamine	5.18962	5.17565	5.12278	5.21483	5.19203	5.18853	5.18099	5.15761	5.1061	5.15917	5.20839	5.18871
4-methylpyrimidine	4.73523	4.72214	4.69269	4.74138	4.70673	4.73831	4.69991	4.69019	4.6678	4.70165	4.81091	4.72708
Benzamide	5.40132	5.40801	5.39122	5.41136	5.42191	5.42484	5.39844	5.38269	5.36886	5.42447	5.42383	5.42675
Alpha-methylene-gamma-butyrolactone	4.98383	4.98433	4.95068	5.01142	4.98204	4.98954	4.99957	4.985	4.92681	4.98589	5.04819	5.01134
Mjdbissp00000009	6.89168	6.89411	6.89572	6.89293	6.89965	6.89694	6.86523	6.86505	6.86674	6.82024	6.90925	6.85052
Mjdbissp00000002	7.66021	7.67377	7.70483	7.65211	7.65813	7.66586	7.63761	7.67187	7.6715	7.60137	7.67304	7.63055
Mjdbissp00000001	7.60797	7.60194	7.61196	7.59954	7.60658	7.6093	7.57072	7.58107	7.57563	7.52412	7.61142	7.55696
3-Methyl-1-butylamine	5.46595	5.49224	5.55129	5.54198	5.44459	5.54794	5.38628	5.37029	5.35552	5.33091	5.39457	5.33681
Lysylthreonine	5.3134	5.29568	5.27909	5.31402	5.3268	5.34007	5.34265	5.30701	5.35121	5.3129	5.31691	5.33083
PI(PGF1alpha/22:3(10Z,13Z,16Z))	3.69765	3.71304	3.70474	3.7269	3.73855	3.71979	3.7355	3.72121	3.71809	3.73134	3.72205	3.74113
Cer(d18:0/20:4(5Z,8Z,11Z,14Z)-OH(20))	6.53247	6.51285	6.66238	6.59621	6.5793	6.64528	6.6143	6.54605	6.50105	6.6086	6.76774	6.57735
Linolenic acid	6.4475	6.52711	6.56572	6.54476	6.52603	6.48439	6.42643	6.57161	6.51545	6.49261	6.644	6.4029
Mabioside C	5.97869	6.01791	6.0192	6.10267	6.14786	6.00382	6.09279	5.99723	6.00473	6.1475	5.8923	6.11887
D-lysine	4.0395	4.29668	4.17889	4.16036	4.1501	4.13589	4.17966	4.19227	4.19051	4.18	4.18103	4.1916
2,6-Dichloroindophenol	5.6567	5.61803	5.66596	5.63359	5.62215	5.62747	5.52238	5.54953	5.58747	5.59126	5.55413	5.5653
2-Hydroxynevirapine	1.85206	1.78541	3.59428	0.112378	0.115063	0.110767	0.114354	2.5198	0.110385	1.93001	2.24266	2.32658
20,26-Dihydroxyecdysone	6.28885	6.42135	6.08093	6.36561	6.61367	6.29455	6.50304	6.31508	6.49288	6.70042	6.06291	6.56691
3-(7'-methylthio)heptylmalate	3.48214	3.85285	3.69272	3.51138	4.16513	3.79243	3.51998	3.50569	3.50257	3.51582	3.50654	3.52562
3-Ketosphingosine	7.78022	7.84093	7.88908	7.91079	7.83731	7.85045	7.8186	7.91817	7.84537	7.85484	7.96071	7.80046
4-hydroxynonenal	5.35933	5.34102	5.34666	5.37452	5.35659	5.40617	5.38159	5.328	5.30083	5.35714	5.43202	5.34127
4a-Hydroxytetrahydrobiopterin	2.97226	3.29162	3.90998	3.48711	3.75331	3.23585	3.68179	3.51676	2.99268	3.64462	3.22405	3.73465
Abbott-195773	5.89173	5.93724	5.73184	5.91178	6.098	5.7851	5.86173	5.53646	5.77751	6.12557	5.61689	5.9062
Actinonin	0.0204103	0.0211289	0.0207381	3.69523	4.49539	3.75722	0.0222222	0.0215203	0.02137	4.96173	0.0215613	4.49817
Adenosine	5.85684	5.53959	5.63767	5.66409	5.62019	5.60588	5.84311	5.95532	5.91689	5.89262	5.91722	5.94659
Amastatin	6.38457	5.7854	5.48207	5.11655	4.99844	5.02369	5.17157	5.21624	5.18718	5.16854	5.30723	5.1736
Araloside A	2.76799	5.20037	2.77506	5.10617	6.17461	4.95062	6.14962	5.89247	6.35481	6.87741	5.05732	6.65376
Astromicin	5.69589	5.74909	5.84034	5.62629	5.49424	5.75149	5.58653	5.70041	5.50296	5.26949	5.84997	5.42222
Azithromycin	4.08498	4.10037	4.09206	4.11423	4.12588	4.10712	4.12283	4.10854	4.10542	4.11867	4.10938	4.12846
Baccatin III	6.24645	6.26309	6.28359	6.25844	6.22554	6.25846	6.24286	6.26723	6.22494	6.14717	6.28585	6.17394
Benzyl Alcohol	2.68802	2.70338	2.69509	2.71722	2.72885	2.71012	2.7258	2.71154	2.70842	2.72165	2.71238	2.73143
Berbamine	5.97885	6.0094	6.02042	5.96	5.93383	6.03468	5.96375	6.01672	6.00553	5.93706	6.0102	5.92255
Beta-D-Glucose 1-phosphate	5.54078	5.39381	5.44481	5.42069	5.29451	5.42268	4.91255	5.01975	4.81504	4.76762	5.21761	4.78123
Betaine	7.62306	7.59392	7.64992	7.61934	7.57764	7.61893	7.57397	7.58578	7.56626	7.5309	7.63144	7.54793
CDP-DG(i-13:0/i-13:0)	6.78456	6.97141	6.43191	6.80419	7.07233	6.71307	7.02892	6.86363	6.99349	7.03798	6.50354	7.10537
Carboprost	4.25014	4.03189	0.0862763	3.95113	3.99514	4.05717	0.091983	4.02478	4.23177	0.0911916	4.44106	0.0930647
Cellobiose	4.67819	4.4859	4.52361	4.78526	4.8516	4.98102	5.0123	4.72379	4.83342	4.83381	4.78008	4.71196
Cholestane-3,7,12,25-tetrol-3-glucuronide	5.85878	5.78425	5.95689	5.71537	5.54219	5.80894	5.63156	5.78191	5.60665	4.78452	5.84951	5.15125
Cichoriin	4.43396	4.44935	4.44105	4.46321	4.47487	4.4561	4.47181	4.45752	4.4544	4.46765	4.45837	4.47745
Cinncassiol C3	5.58494	5.62751	5.64225	5.60439	5.63638	5.5927	5.59707	5.57206	5.54526	5.58697	5.64699	5.61785
Cinncassiol D4	3.15054	3.16592	3.15762	3.17977	3.19142	3.17266	3.18836	3.17408	3.17096	3.1842	3.17493	3.194
Cinobufagin	5.263	5.26862	5.43707	5.32292	5.16199	5.23482	5.32651	5.26347	5.27618	5.17126	5.24453	5.21084
Contignasterol	4.14413	4.15952	4.15122	4.17338	4.18504	4.16627	4.18198	4.16769	4.16457	4.17782	4.16854	4.18762
Cucurbic acid	7.01797	7.00008	7.02644	7.0477	7.01332	7.05679	7.03462	6.99017	6.9889	7.03018	7.08691	7.01404
Cucurbitacin S	6.89318	6.91813	6.94284	6.84433	6.75675	6.9062	6.83972	6.93848	6.81876	6.58928	7.00214	6.73318
Cyclo(L-Phe-L-Pro)	6.56872	6.53238	6.58187	6.55886	6.50746	6.55709	6.49171	6.51727	6.49189	6.47486	6.55208	6.49008
D-Digitoxose	4.9273	4.79303	4.71652	4.86437	4.91182	4.73811	4.87218	4.78012	4.93303	5.08456	4.72127	5.00768
D-tyrosine	6.42515	6.37453	6.44514	6.43216	6.38554	6.42756	6.38604	6.39468	6.36852	6.35603	6.45205	6.37484
Dactimicin	5.74676	5.72998	5.76077	5.74462	5.74758	5.75427	5.6989	5.72953	5.74749	5.66616	5.76391	5.65888
Deltaline	5.31655	5.20333	4.93491	5.38943	5.17794	5.32476	5.4113	5.20807	5.39114	5.45586	5.20731	5.29343
Deltorphin II	5.7252	6.14125	5.35953	5.96389	6.4987	5.67723	6.21472	5.67577	6.16295	6.84558	5.64133	6.55252
Demethylphylloquinone	6.70469	6.7329	6.7813	6.77754	6.77185	6.78179	6.76476	6.77837	6.73727	6.76396	6.77554	6.77263
Deoxycholic acid 3-glucuronide	6.3983	6.45229	6.23931	6.44822	6.56327	6.37826	6.50107	6.38113	6.4892	6.53015	6.19065	6.52368
Dg(18:0/18:3(9z,12z,15z)/0:0)	6.55768	6.52698	6.61342	6.62271	6.58807	6.60152	6.60748	6.5456	6.51723	6.57459	6.69187	6.56492
Dg(18:1(11z)/18:3(9z,12z,15z)/0:0)	6.27715	6.28018	6.08099	6.3741	6.31094	6.32774	6.29215	6.33413	6.29932	6.33226	6.15306	6.30878
Dg(18:1(11z)/18:4(6z,9z,12z,15z)/0:0)	6.32634	6.34793	6.15032	6.48789	6.29427	6.4737	6.30821	6.37416	6.49445	6.39855	6.1297	6.33077
Dg(18:3(9z,12z,15z)/18:1(9z)/0:0)	5.43726	5.51094	5.53527	5.64687	5.67138	5.74439	5.60137	5.63006	5.56584	5.66301	5.61439	5.65705
Dg(20:1(11z)/18:4(6z,9z,12z,15z)/0:0)	7.22446	7.25475	7.06842	7.331	7.23053	7.30859	7.22032	7.26422	7.31003	7.27843	7.1222	7.22495
Dg(22:4(7z,10z,13z,16z)/14:0/0:0)	5.80852	5.82391	5.81561	5.83777	5.84943	5.83066	5.84637	5.83208	5.82896	5.84221	5.83293	5.85201
Dg(22:4(7z,10z,13z,16z)/15:0/0:0)	5.40833	5.42372	5.41541	5.43758	5.44923	5.43047	5.44618	5.43189	5.42877	5.44202	5.43273	5.45182
Dg(9d3/9m5/0:0)	6.36983	6.43261	6.36757	6.42787	6.42518	6.43825	6.4843	6.4335	6.44907	6.43663	6.53589	6.44389
Dialdehyde	4.16972	4.18511	4.17681	4.19897	4.21062	4.19186	4.20757	4.19328	4.19016	4.20341	4.19413	4.21321
Digitoxin	6.82923	6.80065	6.81992	6.81458	6.82188	6.83637	6.82641	6.84771	6.83435	6.80075	6.82264	6.82419
Dihydrostreptomycin	7.21513	7.15914	7.23351	7.17333	7.08869	7.21323	7.15285	7.26948	7.18837	6.99869	7.24068	7.08999
Dihydrozeatin	7.94022	7.91317	7.95068	7.92759	7.90974	7.92933	7.90359	7.90497	7.90431	7.88115	7.93366	7.88854
Dihydrozeatin-O-glucoside	4.45767	4.48838	4.75043	4.69055	4.66098	4.4485	4.6253	4.80553	4.66485	4.91367	4.50902	4.8381
Endomorphin-1	7.11832	7.14074	7.09743	7.13323	7.18249	7.12541	7.19692	7.16443	7.19446	7.22716	7.09982	7.2086
Epothilone C	6.32345	6.26432	6.34285	6.26918	6.18381	6.31671	6.1754	6.23509	6.18871	5.90752	6.29265	6.07847
Erythromycin	5.46687	5.62147	5.17838	5.50691	5.5697	5.34724	5.48673	5.58388	5.39166	5.26944	5.52435	5.50673
Erythromycin C	7.99519	8.10603	7.71783	8.05084	8.28409	7.91283	8.08226	7.82063	8.03458	8.33931	7.57103	8.20238
Estrane	5.95402	6.01616	6.01483	6.03564	6.01546	6.03743	6.02045	6.04139	6.06073	6.01761	6.07431	5.98907
Farnesol	5.22514	5.23048	5.3342	5.35145	5.28194	5.29523	5.25421	5.31011	5.36463	5.28437	5.39056	5.30757
Fluocortin	3.81764	3.35302	3.34471	4.1204	3.37852	3.89099	3.91041	3.67309	4.05744	3.39949	3.56235	3.79335
Geldanamycin	6.88194	6.99075	6.7551	6.86093	6.9188	6.8611	6.98576	6.98107	6.98746	6.92964	6.86254	7.02549
Gentamicin C	5.62932	5.76978	5.51548	5.75119	5.99981	5.62982	5.91954	5.70312	5.91455	6.18716	5.48285	6.11345
Gibberellin a7	4.44531	4.34364	4.21547	4.31836	3.70786	4.10335	4.05979	4.33317	4.2864	3.67114	4.33895	3.68093
Glaucine	0.51197	0.522682	0.516887	0.532429	0.540696	0.527418	0.538524	3.48479	3.38878	3.48913	3.47601	3.41253
Gymnodimine	6.11931	6.1347	6.1264	6.14856	6.16022	6.14145	6.15716	6.14287	6.13975	6.153	6.14372	6.1628
Hexadecenal	6.58047	6.62314	6.71319	6.71221	6.68867	6.73966	6.69799	6.71311	6.8304	6.8445	6.8672	6.77769
Himbacine	4.58036	4.11561	3.82762	3.82015	4.30353	4.0941	3.82875	4.4187	4.54409	3.92548	4.55735	3.83439
Inosinic acid	5.15491	5.1703	5.16199	5.18416	5.19581	5.17705	5.19276	5.17847	5.17535	5.1886	5.17931	5.1984
Janthitrem B	6.31068	6.31208	6.39346	6.31145	6.25911	6.31903	6.27523	6.27799	6.21759	6.20671	6.33475	6.2392
L-Prolinamide	4.97744	4.99553	4.97677	4.97446	4.99875	4.97422	4.97281	4.97905	4.93451	5.00192	5.01284	4.99826
Latrunculin B	5.91527	5.92352	5.91321	5.99614	5.96162	5.96988	5.9451	5.93788	5.85985	5.92967	5.8232	5.9687
Leucomycin a5	6.16303	6.2413	6.09223	6.25789	6.3788	6.22361	6.39126	6.37435	6.39154	6.4848	6.2691	6.42662
Leukotriene E4	6.98504	6.94835	7.03453	6.96951	6.86266	6.9694	6.88535	6.92854	6.84956	6.6852	7.01319	6.78155
Leukotriene F4	6.43134	6.40013	6.48449	6.40196	6.26253	6.36556	6.19561	6.31186	6.19153	5.94228	6.40203	6.12996
Leupeptin	4.39072	3.74143	4.0563	4.29285	3.84575	4.39372	3.76389	3.93045	3.8009	3.99125	3.9086	4.18578
Leurocristine	6.13082	6.18861	6.07154	6.2142	6.31059	6.18158	6.36899	6.33646	6.3813	6.44925	6.16347	6.4124
Mesaconitine	5.70366	5.70924	5.53599	5.53698	5.68662	5.60586	5.69272	5.73317	5.80169	5.65343	5.58809	5.74498
Met-enkephalin-Arg-Phe	6.65059	6.56029	6.70056	6.65174	6.55483	6.64283	6.52851	6.60641	6.51462	6.42131	6.68054	6.50759
Methionine Sulfoxide	4.9894	4.89847	4.969	4.98529	4.91166	4.85788	4.83399	4.86511	4.83875	4.84664	4.9821	4.82065
Microcystin RR	3.95377	4.30212	3.22936	3.81391	4.50611	3.98884	4.33404	4.16658	4.32941	4.81294	3.91187	4.48476
Microcystin-LR	6.62077	6.67547	6.58931	6.65349	6.70755	6.60322	6.71863	6.70422	6.74345	6.73957	6.67402	6.75642
N-Methyl-L-Proline	5.54173	5.55748	5.58455	5.59739	5.58213	5.59583	5.58639	5.60818	5.62841	5.59051	5.62283	5.60323
Nalmefene	5.36638	5.56175	5.28533	5.41924	5.62205	5.41392	5.69639	5.65125	5.7207	5.75069	5.60089	5.72137
Neomycin	5.856	5.9125	5.87538	5.9446	5.92328	5.93168	5.95622	5.99814	5.99913	5.9749	5.93061	5.9685
Neuromedin N	5.97246	6.00301	5.98121	5.93568	5.94099	5.96423	5.91428	5.91452	5.85343	5.93296	5.96529	5.92003
Nigericin	5.39529	5.61552	5.27778	5.57782	5.78424	5.36436	5.55591	5.21504	5.4429	5.76733	4.60632	5.67993
Nodularin	6.87866	6.87206	6.80896	6.88491	6.92927	6.86802	6.91651	6.89008	6.9359	6.93718	6.81802	6.90905
Nonactin	4.43272	4.43274	4.42226	4.38534	4.96358	4.53454	4.44899	4.01768	3.7543	5.43175	4.18037	5.05739
Nordihydrocapsaicin	4.83558	4.8277	5.04096	4.98174	4.80597	4.9885	5.45406	5.28262	5.20398	5.17602	5.12687	5.26484
Octopine	5.32308	5.37363	5.38696	5.37543	5.27819	5.26528	5.16792	5.22186	5.14002	4.93993	5.34189	5.20378
Oleamide	7.87372	7.88214	7.88764	7.92252	7.94182	7.925	7.94176	7.90346	7.9532	7.97805	8.01621	7.96715
Oleandomycin	7.44625	7.3631	7.54279	7.39053	7.18723	7.44554	7.19594	7.29312	7.17816	6.82255	7.44023	6.98981
Oryzalexin E	6.53291	6.45861	6.52712	6.48868	6.47384	6.50404	6.48751	6.45141	6.44461	6.49145	6.59252	6.46665
P-Tolualdehyde	5.58814	5.5338	5.66722	5.64026	5.46679	5.58939	5.61164	5.58117	5.60082	5.49011	5.49009	5.49381
PA(10:0/a-17:0)	7.16659	6.07629	5.79612	5.62589	5.52235	5.63324	5.53979	5.6056	5.54596	5.55724	5.64712	5.58691
PE-NMe2(18:3(9Z,12Z,15Z)/22:6(4Z,7Z,10Z,13Z,16Z,19Z))	2.92668	2.94205	2.93375	2.95589	3.67155	2.94879	2.96449	3.77261	2.94709	2.96033	2.95106	3.67764
PE-NMe2(18:4(6Z,9Z,12Z,15Z)/18:3(9Z,12Z,15Z))	6.27061	6.29462	6.2906	6.26979	6.28036	6.30194	6.26393	6.30299	6.30546	6.28583	6.28878	6.29551
PE-NMe2(18:4(6Z,9Z,12Z,15Z)/22:5(7Z,10Z,13Z,16Z,19Z))	3.65171	3.6671	3.65879	3.95802	3.69261	3.67385	3.68955	3.67526	3.67214	3.68539	3.67611	3.69519
PE-NMe2(20:5(5Z,8Z,11Z,14Z,17Z)/18:1(11Z))	6.54416	5.25177	5.03389	4.77585	4.59324	4.84999	4.9449	4.71516	4.40549	4.58642	5.09767	4.50776
PE-NMe2(20:5(5Z,8Z,11Z,14Z,17Z)/20:1(11Z))	5.66049	4.45316	3.88162	3.90378	3.91543	3.89667	3.91238	3.95799	3.89497	3.90822	3.89893	3.91801
PE-NMe2(22:6(4Z,7Z,10Z,13Z,16Z,19Z)/18:4(6Z,9Z,12Z,15Z))	2.59533	2.63257	2.6024	2.62451	2.63614	2.61742	2.63309	2.61883	2.61572	2.62894	2.61968	2.63872
PG(i-12:0/18:2(9Z,11Z))	7.15324	5.94483	5.8275	5.6662	5.66403	5.68648	5.46012	5.75095	5.56117	5.53787	5.74132	5.68271
Pa(16:1(9z)/14:1(9z))	6.62155	6.63116	6.64408	6.63273	6.62112	6.64889	6.65402	6.61621	6.65109	6.63451	6.65671	6.64214
Pa(18:3(9z,12z,15z)/18:4(6z,9z,12z,15z))	6.68842	6.82944	6.48982	6.74357	7.06207	6.61583	6.75686	6.51394	6.68971	7.13549	6.40945	6.95302
Panaxytriol	3.36756	3.38294	3.37464	3.3968	3.40845	3.76775	3.4054	3.39111	3.78367	3.40124	3.39196	3.41103
Paromomycin	3.92204	3.93699	3.32705	3.3492	3.36085	3.34209	3.3578	3.34351	3.34039	3.35364	3.34436	3.36343
Paullinic acid	5.22544	5.26569	5.46096	5.33594	5.38425	5.42392	5.28126	5.31938	5.68002	5.30528	5.2991	5.44691
Pc(14:0/22:6(4z,7z,10z,13z,16z,19z))	6.44234	6.13588	6.15074	6.15989	6.18995	6.16712	6.1396	6.18972	6.09868	6.15433	6.15192	6.15672
Pc(15:0/20:5(5z,8z,11z,14z,17z))	6.62658	6.49488	6.50832	6.45261	6.446	6.44235	6.45073	6.45681	6.47786	6.44004	6.48174	6.41526
Pc(18:4(6z,9z,12z,15z)/18:4(6z,9z,12z,15z))	5.08017	5.09556	5.08726	5.10942	5.12108	5.10231	5.11802	5.10373	5.10061	5.11386	5.10458	5.12366
Pc(20:5(5z,8z,11z,14z,17z)/18:3(9z,12z,15z))	6.92854	6.04918	5.37229	5.08225	4.90754	4.16731	4.50592	2.407	2.40389	2.41709	2.40785	2.42686
Pe(20:3(8z,11z,14z)/20:5(5z,8z,11z,14z,17z))	6.80169	6.04199	5.66307	5.30473	5.06149	4.76738	4.60918	1.80874	4.20403	1.81871	4.17224	1.82837
Pe(22:4(7z,10z,13z,16z)/18:4(6z,9z,12z,15z))	6.53661	6.552	6.5437	6.56586	6.57752	6.55875	6.57446	6.56017	6.55705	6.5703	6.56102	6.5801
Pectenotoxin 1	5.75538	5.8761	5.37349	5.85287	6.04616	5.68143	5.85981	5.65888	5.8713	6.05515	5.31982	5.95607
Phenol	6.15193	6.11515	6.15543	6.1377	6.11447	6.12584	6.07992	6.09335	6.07892	6.04051	6.11389	6.04566
Pimaricin	5.62002	5.46756	5.6238	5.73541	5.74955	5.66394	5.66374	5.61858	5.6571	5.86977	5.76184	5.6843
Policapram	3.69932	3.60732	3.6872	3.7322	3.75904	3.75566	3.82327	3.72308	3.94655	3.89699	4.0621	3.76964
Pravastatin	3.12926	4.48804	3.88661	3.98743	4.40873	4.43543	4.193	4.38509	4.06096	4.00785	4.1094	4.12454
Pregnanediol	5.87969	5.83341	5.98421	5.89867	5.87669	5.91311	5.9005	5.89752	5.83312	5.91978	6.0264	5.88369
Proscillaridin	4.3852	4.22363	3.94977	4.56183	3.88416	4.45712	1.96901	4.19494	1.95179	1.9649	4.86664	1.97459
Ps(14:1(9z)/14:1(9z))	6.20761	6.31426	6.1308	6.24262	6.41281	6.16924	6.42354	6.31014	6.44312	6.60926	6.11958	6.48499
Ps(16:1(9z)/14:1(9z))	3.3873	3.40269	3.39439	3.41654	3.42819	3.40943	3.42514	3.41085	3.40773	3.42098	3.4117	3.43078
Ptaquiloside	3.40491	3.254	2.31212	4.28949	4.01107	4.00343	2.34274	3.38134	3.33384	2.3386	4.69249	2.34835
Rhodamine 6g	3.96644	2.98888	3.23141	3.63355	3.01437	4.57659	4.91576	3.76646	4.2405	4.96285	3.87744	3.01695
S-(2-Methylpropionyl)-dihydrolipoamide-E	2.90032	2.91569	2.90739	2.92953	3.30464	3.15198	2.93812	3.383	3.08097	3.73399	2.92469	3.91244
Saikosaponin A	5.93232	5.94771	5.9394	5.96157	5.97322	5.95446	5.97017	5.95588	5.95276	5.96601	5.95672	5.97581
Scymnol	5.96417	5.92032	6.08133	5.88215	5.82393	5.84421	5.77609	5.79359	5.75877	5.64841	5.78778	5.68338
Secologanate	4.76739	4.58182	4.80258	4.72292	4.6186	4.23839	4.45821	4.05188	4.423	4.33619	4.43121	4.36484
Soyasaponin III	6.04423	6.25164	5.70982	6.16971	6.63209	6.01378	6.67342	6.38988	6.6777	7.04796	6.11699	6.84473
Spinosin	5.70662	5.58025	5.72951	5.80352	5.66242	5.69009	5.64025	5.61275	5.27639	5.62682	5.73257	5.61109
Squalamine	5.98269	5.94341	5.98606	5.96725	5.93506	5.9915	5.94305	5.93846	5.91851	5.81837	5.9715	5.90665
Streptomycin	5.64705	5.57332	5.6705	5.77127	5.64425	5.65359	5.63918	5.57991	5.66121	5.7051	5.62217	5.66619
Styrene	5.79905	5.75861	5.8865	5.85127	5.69129	5.81245	5.82891	5.80168	5.81688	5.74207	5.71251	5.71133
Ternatin	5.61309	5.78892	5.35258	5.6739	6.0085	5.49105	5.77798	5.59935	5.82427	6.0558	5.04134	5.96626
Tropine	5.174	5.26168	5.33976	5.29096	5.16709	5.32009	5.3679	5.10122	5.01781	5.05167	5.27627	5.14896
Glycyl-Lysine	3.56337	3.64059	3.46602	3.5039	3.64235	3.5417	3.79229	3.79236	3.7527	3.97444	3.623	3.98433
3-ureidopropionic acid	4.24024	4.21236	4.26327	4.29818	4.26847	4.29999	4.33515	4.34897	4.26163	4.39834	4.40176	4.38304
Carnosine	4.06767	4.17711	4.00447	3.96342	3.67482	4.04773	4.32229	4.446	4.36932	4.43539	4.38503	4.33887
Sinapyl Alcohol	5.33118	5.30762	5.33546	5.3269	5.31363	5.35383	5.39707	5.40185	5.3865	5.44153	5.37991	5.40395
2-(3-Carboxy-3-aminopropyl)-L-histidine	3.11031	3.12415	3.1236	3.13455	3.1479	3.14295	3.15258	3.14561	3.14123	3.15172	3.14222	3.47312
Citrulline	4.8608	4.84838	4.87625	4.86492	4.83881	4.89361	4.93869	4.94445	4.9148	4.89095	5.00328	4.95246
Allantoin	4.32366	3.83319	4.12904	4.26314	3.99587	4.27641	4.13013	4.31442	4.25484	4.01085	4.17819	4.28378
5-Chloro-2'-deoxyuridine	4.75471	4.77194	4.69732	4.82965	4.83883	4.5856	4.71117	4.75509	4.81559	4.86958	4.76919	4.88366
Threonic acid	5.51348	5.52935	5.54247	5.59026	5.58006	5.52733	5.55026	5.55176	5.5151	5.64333	5.57318	5.58006
N-nitrosomorpholine	4.04206	4.17326	4.25625	4.04269	4.28732	4.10158	4.37666	4.45622	4.46851	4.50286	4.25861	4.48505
4-Acetamido-2-aminobutanoic acid	4.91243	4.82409	4.89976	4.92163	4.9258	4.91796	4.92358	4.89382	4.87088	4.87892	4.89796	4.9075
Serylglutamine	4.88458	4.9402	4.90915	4.89691	4.96427	4.9525	5.09095	5.12624	5.10661	5.10867	5.04237	5.16338
Threoninyl-Gamma-glutamate	4.61759	4.86937	4.6474	4.63709	4.81271	4.67082	5.04674	5.09865	5.10292	5.33541	4.92238	5.24398
L-tartaric acid	4.71505	1.56323	3.84906	3.71625	3.24587	3.66698	3.59595	3.83314	1.57986	1.59008	3.83158	3.73587
N-methyl-l-glutamic acid	4.72159	4.68897	4.79831	4.76736	4.79477	4.71802	4.65963	4.80043	4.65627	4.93141	4.73653	4.68919
L-Coprine	5.57514	5.55942	5.64584	5.53775	5.43255	5.61259	5.55839	5.6705	5.57232	5.3615	5.6978	5.47599
N-Acetyl-b-glucosaminylamine	3.74683	3.87662	4.08318	3.7151	3.71164	3.86498	3.86051	4.00821	4.0351	3.61464	3.81621	3.86673
Desmethyl Fluvoxamine	4.46676	4.71301	4.15792	4.54728	5.02062	4.34451	4.90404	4.74748	4.94087	5.30916	4.54822	5.21922
Imidazole Lactic Acid	5.99074	5.98396	6.02611	6.02937	6.0291	6.02464	6.06794	5.95834	5.94352	6.04224	6.07626	5.95924
Glucosamine 6-phosphate	4.4371	4.45095	4.4504	4.46136	4.47472	4.46976	4.47939	4.47243	4.46804	4.47854	4.46903	4.48312
Gulonic acid	6.1111	6.14614	6.18095	6.19263	6.1775	6.16131	6.27078	6.17224	6.13782	6.22966	6.23611	6.17199
2-Amino-4-[(2-hydroxy-1-oxopropyl)amino]butanoic acid	4.48547	4.46557	4.50383	4.34244	4.44208	4.35029	4.44464	4.5515	4.49229	4.55655	4.51713	4.54597
Histidylglutamine	5.14047	5.08623	5.05202	5.07248	5.10442	5.11848	5.14359	5.14996	5.13328	5.12916	5.14256	5.14743
Cysteineglutathione disulfide	3.52392	3.53777	3.53721	3.54817	3.56153	3.55657	3.5662	3.55924	3.55485	3.56535	3.55584	3.56993
D-xylulose 5-phosphate	5.23092	5.24477	5.24422	5.25518	5.26854	5.26358	5.27321	5.26624	5.26186	5.27236	5.26284	5.27694
Fructose-6-phosphate	3.15306	3.1669	3.30748	3.1773	3.19065	3.1857	3.19532	3.18836	3.29457	3.63298	3.18496	3.28298
L-Epicatechol	4.8867	4.76703	4.88198	4.88603	4.7967	4.88909	4.70843	4.68666	4.67782	4.6024	4.73582	4.59532
Cellulase	5.04003	4.91731	4.90256	4.95844	5.03936	4.80037	4.89938	4.99199	4.93881	5.02835	4.85794	4.8775
DL-Dopa	5.25607	4.80273	4.7752	4.67014	4.5076	3.85968	3.49289	3.60263	4.33322	5.08816	4.90468	4.44083
Gamma glutamyl ornithine	6.37661	6.30767	6.46619	6.34023	6.19833	6.39804	6.31976	6.42702	6.35169	6.13014	6.50801	6.22883
Glcnacasn	5.15826	5.17349	5.10636	5.16207	5.37828	5.23673	5.48528	5.46044	5.51581	5.64307	5.36936	5.53944
5-Aminoimidazole ribonucleotide	3.63123	3.14927	3.59916	3.77083	3.74908	3.51557	3.65872	3.17073	3.45199	3.42687	3.68273	3.18142
Cytidine-3'-monophosphate	3.59778	4.00425	4.30659	3.99064	3.97738	3.80475	3.57797	4.22056	3.92693	4.27391	4.16155	4.19044
Valylasparagine	4.56252	4.44736	4.32505	4.35825	4.68746	4.36692	4.6252	4.6262	4.64791	4.75493	4.3772	4.79802
Glutaminylasparagine	5.02614	4.96515	5.01369	4.98601	5.01865	4.94759	5.01563	5.03418	5.0526	5.06743	5.06767	5.02238
His ser	5.05406	5.00728	5.11698	5.05147	5.03091	5.03793	5.07684	5.1135	5.10366	5.09021	5.07465	5.11363
Acebilustat	4.95566	4.92313	4.94721	4.88615	4.96325	4.90817	5.06396	5.09258	5.08766	5.11931	5.08724	5.09572
Serylvaline	5.0379	5.04529	4.96671	4.99279	5.07013	5.0115	5.13905	5.21548	5.20544	5.10845	5.08211	5.2287
N-Acetylasparagine	4.97561	4.93726	4.96067	4.98593	4.92717	4.95369	4.93917	4.93572	4.97876	4.88198	4.96263	4.93619
N-acetyl-l-aspartic acid	5.18184	5.10952	5.14058	5.14627	5.1322	5.14309	5.1319	5.10809	5.10778	5.08942	5.16886	5.08339
Alpha-AMINO-3-HYDROXY-5-METHYL-4-ISOXAZOLEPROPIONIC ACID	6.30422	6.25282	6.31939	6.26229	6.22157	6.27349	6.23318	6.24698	6.21169	6.18227	6.29856	6.19715
Aceglutamide	5.29706	5.21091	5.23469	5.25049	5.24864	5.20645	5.22398	5.22924	5.19637	5.20488	5.25349	5.20693
N2-Succinyl-L-ornithine	4.98753	4.91018	5.02531	4.94707	4.91135	4.96017	4.94704	4.88357	4.86444	4.75096	4.91882	4.83045
Glutamylaspartic acid	6.57118	6.54007	6.55935	6.54187	6.52572	6.54059	6.52681	6.51603	6.50674	6.49908	6.55407	6.50997
N-fructosyl pyroglutamate	5.79206	5.75707	5.7671	5.75989	5.74364	5.7518	5.78136	5.75879	5.78458	5.75804	5.79978	5.77546
Arginylhistidine	4.61567	4.66428	4.3151	4.51193	4.77546	4.64054	4.81549	4.85962	4.89053	4.95107	4.79535	4.89572
Inosine 5'-monophosphate	3.40335	3.41719	3.41664	3.56635	3.91458	4.03266	4.22906	3.76699	4.17121	3.44477	4.03923	3.95764
Oxidized Glutathione	5.68601	5.6587	5.71916	5.68087	5.68432	5.59885	5.53197	5.46851	5.43892	5.39145	5.60813	5.5308
Glutaconic acid	4.54111	4.4634	4.52559	4.50009	4.4794	4.52903	4.4293	4.37094	4.42373	4.42727	4.49855	4.40115
D-alpha-hydroxyglutaric acid	5.90173	5.83472	5.84513	5.81949	5.83984	5.84518	5.79542	5.78881	5.79667	5.80188	5.7947	5.79521
4-oxoprolinate	5.33283	5.30626	5.35033	5.33079	5.35473	5.34682	5.37416	5.35404	5.39301	5.36541	5.40762	5.38628
2-hydroxyphenylalanine	5.43837	5.39192	5.47726	5.42743	5.38799	5.43946	5.36381	5.39779	5.40224	5.31611	5.42617	5.37212
Uridine	4.24349	3.65908	4.2193	3.78462	4.26849	4.36059	4.6467	4.70939	4.72608	4.85755	4.89579	4.71773
Dihydroxy-valerate	5.86851	5.81928	5.84402	5.81239	5.83116	5.83367	5.80245	5.8124	5.81174	5.8015	5.82536	5.82792
Tetrahydrouridine	6.25082	6.21857	6.23611	6.20453	6.21415	6.22805	6.22474	6.2205	6.22847	6.21812	6.24598	6.22533
L-4-Hydroxyglutamate semialdehyde	6.68642	6.61072	6.659	6.59938	6.57829	6.61619	6.50172	6.53146	6.54406	6.49404	6.53587	6.51346
Mimosine	6.38041	6.34318	6.37419	6.32788	6.33518	6.36902	6.35097	6.344	6.35015	6.32323	6.37711	6.33684
Glu-gln	6.32627	6.28195	6.34561	6.29153	6.24953	6.31458	6.2599	6.28008	6.22491	6.19134	6.33	6.22125
(2E)-Decenoyl-ACP	5.33469	5.31781	5.32396	5.31294	5.32529	5.33761	5.33361	5.35295	5.3376	5.30381	5.32145	5.31844
Gamma-Glutamylhistidine	5.29761	5.27262	5.24858	5.25747	5.27861	5.31793	5.2773	5.34355	5.31008	5.2353	5.3097	5.27321
Serylhydroxyproline	7.03435	7.01043	7.05079	7.03596	7.01912	7.02616	7.01326	7.04058	7.02497	7.00372	7.01746	7.00161
Pseudouridine 5'-phosphate	2.78484	2.52088	3.07777	1.57892	2.79428	2.18427	1.59649	2.99143	3.71859	1.59566	3.08887	2.79451
Griseolic acid	4.29097	4.30482	4.30426	4.31522	4.32858	4.32363	4.33326	4.32629	4.3219	4.3324	4.32289	4.33699
[(2R,5R)-3,4-Dihydroxy-5-(6-oxo-1H-purin-9-yl)oxolan-2-yl]methyl dihydrogen phosphate	3.43556	3.47302	3.44885	3.63311	3.47316	3.52159	3.47783	3.7599	3.92079	3.47698	3.55332	3.92021
Hypoxanthine	6.05755	6.37591	6.15213	6.07794	6.314	6.11846	6.19628	6.14469	6.04117	6.24049	6.30632	6.18329
Prolyl-Gamma-glutamate	5.90872	5.901	5.91598	5.90328	5.88547	5.88554	5.87005	5.8589	5.82677	5.79754	5.91701	5.82879
Asparaginyl-Valine	3.03682	3.05066	3.05011	3.12098	3.29655	3.06945	3.07908	3.62101	3.35378	3.15599	3.06872	3.30096
Xanthine	7.29175	7.30471	7.32402	7.2871	7.25989	7.32743	7.32002	7.30731	7.27508	7.29421	7.33777	7.27832
DL-m-Tyrosine	6.09918	6.09886	6.12605	6.09483	6.06687	6.11586	6.06158	6.07708	6.05665	6.01099	6.08274	6.04708
Glycyl-Methionine	4.22535	4.2392	4.23865	4.24961	4.26297	4.25801	4.26764	4.26068	4.25629	4.26679	4.25728	4.27137
O-Acetylserine	6.71918	6.66562	6.7001	6.64758	6.61527	6.66279	6.52085	6.5634	6.57215	6.53306	6.54467	6.54251
Dethiobiotin	6.74075	6.71873	6.78689	6.71099	6.61514	6.76289	6.67042	6.73212	6.66853	6.4814	6.77032	6.58427
D-ribose-1-phosphate	4.99782	5.01167	5.01111	5.02207	5.03543	5.03048	5.04011	5.03314	5.02875	5.03925	5.02974	5.04384
3-Hydroxy-3-methylglutarate	5.89967	5.88261	5.89287	5.84925	5.86325	5.8898	5.87953	5.87561	5.85499	5.82847	5.84658	5.84184
Glutaminylvaline	4.56223	4.73166	4.43074	4.49007	4.70426	4.54581	4.81759	4.80907	4.77627	4.89446	4.62122	4.87652
Gamma-Glutamyltyrosine	1.98386	3.22437	2.71909	1.79083	3.3898	3.22361	2.3242	3.19763	2.37894	2.27501	2.24699	2.13423
4-pyridoxic acid	4.64695	4.67135	4.66207	4.66451	4.58042	4.74535	4.62967	4.51713	4.45622	4.4121	4.57527	4.53111
L-Alanyl-l-Valine	5.04381	5.08078	5.00972	5.01317	5.097	5.06978	5.27506	5.33165	5.33159	5.39116	5.14974	5.31106
Threonylthreonine	5.09329	5.06041	5.09964	5.06519	5.05493	5.10571	5.08434	5.10075	5.08731	5.01653	5.11651	5.05394
Glycyl-prolyl-glutamic acid	5.76308	5.74494	5.78535	5.74052	5.74876	5.77691	5.77462	5.77461	5.7954	5.76972	5.75744	5.76825
Humilixanthin	4.08073	3.46529	3.52497	3.62888	3.49129	0.83266	3.65477	0.0119012	3.28439	3.57126	3.33623	3.21462
Domoic acid	5.40656	5.21784	5.21202	5.23937	5.07364	5.14318	5.06255	4.99014	5.0746	5.16567	5.22308	5.06039
Tryptophan glutamate	4.58216	4.79155	4.24488	4.7611	4.99258	4.74026	5.05416	4.95318	5.08533	5.16134	4.49013	5.13625
2-Hydroxy-4-carboxybutyrylhistidylprolinamide	5.52894	5.47877	5.58773	5.48516	5.30588	5.52487	5.39069	5.42008	5.35351	5.06933	5.58968	5.23343
Tetraxetan	5.54138	5.47304	5.50303	5.50648	5.51039	5.52046	5.5051	5.51396	5.51429	5.47026	5.48072	5.46852
Asn Asp Leu Asp	5.42408	5.42521	5.3796	5.41403	5.40542	5.43273	5.48908	5.48588	5.52869	5.54584	5.43023	5.53045
Withaperuvin H	5.55266	5.60285	5.41059	5.56018	5.68904	5.50579	5.68566	5.52186	5.66984	5.80808	5.42775	5.71207
N-(2-Hydroxyethyl)nicotinamide	5.68434	5.6844	5.69295	5.68147	5.67839	5.69112	5.69397	5.69531	5.67595	5.69233	5.67822	5.69266
Arginylproline	5.32159	5.30268	5.31735	5.33047	5.35571	5.33451	5.33036	5.35359	5.31223	5.36708	5.35567	5.34496
Valylvaline	5.13435	5.19984	5.0668	5.0289	5.16807	5.13769	5.3231	5.37574	5.38616	5.40613	5.22836	5.46173
Glutaminyllysine	5.84098	5.88355	5.81522	5.85111	5.92438	5.87483	5.94875	5.91903	5.93223	5.99807	5.84291	5.99435
Asp Ile Ser Glu	5.55368	5.52984	5.62371	5.54587	5.537	5.59929	5.62224	5.58871	5.58688	5.58237	5.63807	5.57459
Lysylhydroxyproline	5.8318	5.78812	5.81675	5.79356	5.78575	5.83113	5.80661	5.80771	5.81922	5.74181	5.78572	5.80267
Phenylalanylaspartic acid	4.80889	4.82274	4.82218	4.83314	4.8465	4.84155	4.85118	4.84421	4.83982	4.85032	4.84081	4.85491
Tetramethylchromanol glucoside	5.64148	5.69826	5.69198	5.6931	5.68603	5.70097	5.68952	5.69764	5.65662	5.69461	5.66651	5.71998
Histidylleucine	6.20308	6.22723	6.23262	6.2352	6.22768	6.24388	6.22118	6.23205	6.21978	6.22693	6.21234	6.23157
L-phenylalanine	7.24107	7.2219	7.24947	7.21806	7.20755	7.23551	7.19421	7.20587	7.19607	7.15812	7.21077	7.18202
Tyrosyl-Glutamine	5.75378	5.7447	5.76482	5.74245	5.74166	5.75257	5.7424	5.74945	5.74878	5.74189	5.76067	5.76426
Ala ile	4.78762	4.83724	4.73356	4.6733	4.78188	4.78658	4.89287	4.90978	4.8721	4.8971	4.80913	4.95384
N-Acetylmuramate	6.72033	6.69347	6.74888	6.72956	6.67152	6.71157	6.49684	6.44004	6.34406	6.39017	6.50738	6.36761
3-hydroxy-3-methylglutaric acid	5.62128	5.59766	5.61551	5.61123	5.58804	5.61006	5.60956	5.59548	5.57367	5.56791	5.57356	5.57622
2-aminooctanedioic acid	6.26341	6.25672	6.27158	6.25009	6.24911	6.28518	6.27072	6.26695	6.2539	6.23439	6.23064	6.24715
Glycyl-D-Alanine	5.6278	5.617	5.63363	5.5782	5.51431	5.60846	5.5842	5.62834	5.59664	5.50024	5.65789	5.58386
Semustine	5.25482	5.42992	5.05766	5.28365	5.5296	5.2546	5.56133	5.49163	5.5041	5.68073	5.34514	5.64455
Adenylsuccinic acid	3.27696	3.50296	3.29025	3.38578	3.32858	3.44892	3.75289	3.31226	3.39055	3.31837	3.81915	3.32295
(S)-scoulerine	5.39191	5.48094	5.41693	5.49087	5.49581	5.49601	5.5275	5.53372	5.49065	5.50643	5.43834	5.52698
2-amino-3-methylsuccinic acid	6.52729	6.48042	6.51738	6.46827	6.43605	6.48777	6.34998	6.37673	6.38158	6.34932	6.36571	6.36569
Serylisoleucine	3.05651	3.30465	3.59457	3.47615	3.51537	3.59036	3.37373	3.33669	3.73454	3.30401	3.29268	3.5091
3-Hydroxyhexanedioylcarnitine	4.9513	4.9299	5.01727	4.95067	5.00479	4.99778	5.0124	4.92255	4.95143	4.92734	4.91225	4.95276
Asparaginylisoleucine	5.5499	5.59229	5.50644	5.5236	5.57624	5.56576	5.61804	5.6158	5.61282	5.65375	5.54084	5.66595
Sotrastaurin	5.57669	5.63595	5.66451	5.64282	5.61584	5.66652	5.63523	5.63371	5.56412	5.63254	5.6466	5.65158
Glaucarubol 15-O-beta-D-glucopyranoside	5.69355	5.70544	5.72305	5.68991	5.71267	5.74511	5.73027	5.68439	5.686	5.70725	5.67593	5.7201
5-Hydroxy-1-methylpyrrolidin-2-one	5.18113	5.12741	5.14888	5.16797	5.15569	5.1463	5.07639	5.06584	5.05795	4.95824	5.10576	5.06047
Nigellicine	5.63087	5.60473	5.64636	5.62261	5.63312	5.65883	5.65319	5.64705	5.65414	5.60044	5.62289	5.62928
Beta-D-3-Ribofuranosyluric acid	2.93952	2.95336	2.9528	2.96375	2.9771	2.97215	2.98177	2.97481	2.97043	2.98091	2.97141	2.98549
L-leucyl-l-alanine	2.89835	2.05194	2.0514	2.06226	2.07551	2.38383	2.59508	2.07323	2.54571	2.35625	2.06986	2.08384
(3S,8R,9S,10R,13S,14S)-10,13-Dimethyl-17-pyrimidin-5-yl-2,3,4,7,8,9,11,12,14,15-decahydro-1H-cyclopenta[a]phenanthren-3-ol	5.62151	5.65315	5.60863	5.64163	5.6864	5.65206	5.74554	5.73603	5.7414	5.81699	5.66221	5.77503
Porphobilinogen	5.2399	5.18725	5.2446	5.22482	5.23879	5.2291	5.23093	5.22294	5.25256	5.21163	5.23261	5.24746
5-Methyldeoxycytidine	4.55423	4.27936	4.43337	4.62701	4.50165	4.65958	4.12972	4.44696	4.24856	3.41198	4.99514	3.69077
Valyltyrosine	3.07866	3.0925	3.09195	3.1029	3.14946	3.11352	3.20795	3.11396	3.15946	3.7009	3.11056	3.77824
Bursin	3.81505	4.07958	3.88077	3.88407	4.08343	4.05519	4.0379	4.19946	4.11336	4.03709	3.99469	4.0714
5-Hydroxy-L-Tryptophan	5.3484	5.33584	5.36859	5.34877	5.34839	5.37262	5.34417	5.34198	5.33446	5.32787	5.33339	5.34971
Met-Abu-OH	4.27795	3.78982	4.05666	3.90269	3.32015	4.04169	1.98284	2.82914	2.80053	2.42174	2.849	0.912866
Pisumoside B	5.54965	5.61817	5.49776	5.79541	5.92602	5.75731	5.96393	5.69446	5.93752	6.1772	5.42335	5.93706
4-(Glutamylamino) butanoate	5.97292	5.96555	5.98416	5.96351	5.96211	5.9804	5.9327	5.94827	5.9328	5.933	5.94819	5.9432
Simulenoline	4.98723	5.10333	4.88986	4.92738	5.06565	4.98863	5.00149	5.02656	5.03603	5.18186	4.95542	5.16857
Trans-zeatin	6.04138	5.98457	6.0285	5.97811	6.01468	6.00063	5.95718	5.9223	5.93536	5.82793	5.97748	5.90962
11-Dehydrodexamethasone	3.98823	4.0114	4.01682	3.97888	4.01015	4.13751	4.10145	4.03684	3.99328	3.9698	3.91584	3.94427
Glutamylleucine	3.01818	3.1223	3.03146	3.04241	3.1757	3.05081	3.16607	3.135	3.04909	3.4987	3.60984	3.40596
Clindamycin	5.40919	5.41143	5.27027	5.44582	5.57438	5.47191	5.60058	5.56773	5.67768	5.74593	5.43196	5.70169
'3,4-dihydroxybenzenesulfonic acid'	5.2424	5.2105	5.22782	5.1961	5.22692	5.35504	5.20695	5.20977	5.22065	5.17775	5.2155	5.20334
7-Hydroxymitragynine	5.00661	4.98009	4.79134	4.81027	5.11857	4.7252	4.95605	4.59747	4.90464	5.03637	4.7659	5.10356
Pamicogrel	1.85268	1.86634	1.86579	1.8766	1.88979	1.8849	1.89441	1.88753	1.8832	1.89356	1.88417	1.89809
4,5-Dihydroorotic acid	3.926	3.81498	3.85459	4.03619	3.68859	4.03986	4.01906	3.94635	3.9707	4.03663	3.94158	4.05912
Thr Leu Asp Glu	6.92234	6.93686	6.92147	6.9161	6.93749	6.9478	6.98141	6.98181	6.97674	6.97697	6.96193	6.9778
N-[(2S)-3-[4-[2-(5-Methyl-2-phenyl-1,3-oxazol-4-yl)ethoxy]phenyl]-2-[[(Z)-4-oxo-4-[4-(trifluoromethyl)phenyl]but-2-en-2-yl]amino]propyl]propanamide	6.64183	6.65743	6.64663	6.6522	6.67804	6.67966	6.72691	6.71185	6.73085	6.7436	6.67987	6.71601
Armillarinin	6.10976	6.10646	6.16482	6.12746	6.0563	6.15805	6.16437	6.19271	6.14664	6.15278	6.14305	6.17265
Isoleucyl-Valine	5.64316	5.82442	5.53211	5.57337	5.80743	5.66847	6.03066	6.06093	6.10529	6.31939	5.86342	6.23728
L-Pyroglutamyl-L-histidyl-3,3-dimethylprolinamide	6.27379	6.27621	6.27767	6.25962	6.23688	6.28252	6.25618	6.26797	6.24779	6.20108	6.27719	6.24528
(2S)-3-Hydroxy-1-[(2S)-pyrrolidine-2-carbonyl]pyrrolidine-2-carboxylic acid	5.18516	5.124	5.17027	5.17153	5.09999	5.1981	5.12886	5.09692	5.0981	4.9771	5.17525	5.03754
Asp Leu Ser Glu	6.39209	6.39311	6.40646	6.3821	6.38227	6.408	6.3986	6.39823	6.3872	6.38156	6.39818	6.39546
Sagopilone	7.32151	7.34624	7.31213	7.32792	7.36797	7.34679	7.39407	7.37892	7.38768	7.39313	7.31937	7.39483
3'-Amino-3'-deoxythimidine glucuronide	7.62175	7.62485	7.62909	7.61461	7.61915	7.62913	7.64517	7.65303	7.64293	7.63234	7.6385	7.64316
Cisapride	4.59024	4.66209	4.73243	4.88486	4.9479	4.8528	5.01393	4.90464	4.98264	5.12262	4.73094	5.09292
Mesobilirubinogen	5.56136	5.66845	5.26151	5.63031	5.94664	5.57086	5.88761	5.73866	5.9394	6.15797	5.41879	6.048
Leucyl-Gamma-glutamate	5.52079	5.48175	5.50612	5.458	5.49081	5.49028	5.492	5.4972	5.49383	5.44664	5.46718	5.46446
N-(N-(3-Amino-3-carboxypropyl)-3-amino-3-carboxypropyl)azetidine-2-carboxylic acid	6.48619	6.46796	6.47569	6.44456	6.46137	6.46882	6.46504	6.45699	6.46612	6.42985	6.45944	6.45054
Gamma-Glutamyllysine	5.18917	5.14368	5.19415	5.20204	5.15812	5.16201	5.04017	5.10542	5.05649	5.04507	5.14564	5.0831
Ferrioxamine B	5.80797	5.7969	5.79883	5.81915	5.7944	5.81353	5.80279	5.85009	5.80286	5.79488	5.81199	5.82223
Puromycin aminonucleoside	5.65244	5.6973	5.65609	5.72748	5.76437	5.72973	5.83469	5.85793	5.85379	5.80423	5.70608	5.84395
2-hydroxy-4-(methylthio)butyric acid	6.28608	6.33282	6.38754	6.38966	6.36189	6.44956	6.52218	6.42742	6.41221	6.44268	6.48625	6.41028
7-(1,5-dimethyl-3-(phenoxymethyl)-1H-pyrazol-4-yl)-3-(3-(naphthalen-1-yloxy)propyl)-1H-indole-2-carboxylic acid	6.33419	6.35062	6.34729	6.31591	6.30218	6.33078	6.29503	6.33003	6.28812	6.2786	6.34939	6.30704
Asparaginyl-Phenylalanine	3.42263	3.68359	0.676495	1.10772	3.70154	3.28628	3.50032	3.57539	3.69206	3.71456	3.36215	3.75153
LysoPC(14:1(9Z)/0:0)	4.92754	4.90245	4.88836	4.73267	4.95338	4.88801	4.74057	4.89855	4.93421	4.62543	4.92176	4.74008
6-Hydroxyindoxyl sulfate	6.30567	6.29473	6.31424	6.284	6.29001	6.32207	6.3184	6.3295	6.32511	6.2828	6.30895	6.30235
Threonyltryptophan	3.75364	3.87133	3.91535	4.13028	3.80598	3.49928	4.09877	4.13905	3.74132	4.05905	3.8674	4.01329
Glycyl-Phenylalanine	4.01569	4.0378	3.96749	4.05866	4.15361	4.10439	4.36097	4.40397	4.3343	4.73856	4.23529	4.52894
(2S)-2-Amino-6-[(3-formylpiperidin-1-yl)amino]hexanoic acid	3.53727	3.69721	3.16905	1.94108	3.27548	3.75316	3.87195	3.85313	4.11318	3.80752	3.78904	3.63664
(2R)-2-Acetyl-1-[(2S)-2-[acetyl-[(2S)-2-[[(2S)-2-amino-3-hydroxypropanoyl]amino]-3-carboxypropanoyl]amino]-6-aminohexanoyl]pyrrolidine-2-carboxylic acid	7.26277	7.29629	7.2537	7.25391	7.29069	7.28377	7.33529	7.32741	7.3279	7.32625	7.30208	7.33379
Ala phe	2.93826	2.95209	2.95154	2.97851	2.97583	3.02341	2.98051	2.9905	2.96916	2.97965	2.97015	2.98423
Tetraazacyclododecanetetraacetic acid	4.98121	4.96008	4.94182	4.98345	4.86718	4.93302	4.90099	4.91767	4.89195	4.88922	4.93699	4.89055
Tilsuprost	5.27751	5.37925	5.15985	5.30393	5.48177	5.20843	5.30363	5.14209	5.25372	5.59423	5.19844	5.41083
Zanubrutinib	6.01282	6.00057	5.99631	5.97203	5.98984	5.98955	6.02435	6.00661	6.00217	5.98103	6.00601	5.97241
Cebranopadol	4.54636	4.49099	4.57164	4.57485	4.44054	4.34146	4.53027	4.5722	4.47255	4.41137	4.35574	4.54496
Zaldaride	4.58914	4.69645	4.40508	4.65977	4.62149	4.61892	4.75235	4.69487	4.63032	4.51721	4.51398	4.72249
N-(3-acetamidopropyl)pyrrolidin-2-one	6.27061	6.24717	6.26183	6.25153	6.25744	6.26146	6.25469	6.26142	6.25231	6.25085	6.26203	6.25713
N1-Methyl-4-pyridone-3-carboxamide	4.81086	4.80103	4.85847	4.78072	4.79881	4.82107	4.81856	4.83392	4.7591	4.76018	4.82193	4.79267
Glutamylmethionine	7.18096	7.17293	7.19768	7.16871	7.17831	7.19663	7.1781	7.18506	7.16683	7.14081	7.18739	7.17092
Valganciclovir, (S)-	4.19331	4.13753	4.1564	3.98904	3.98571	4.13827	4.11028	4.0412	4.08893	4.163	4.13786	4.08271
Murnac-tripeptide	5.43393	5.44887	5.43702	5.42544	5.452	5.40043	5.44156	5.49115	5.47535	5.47658	5.48953	5.47515
L-malic acid	7.08198	7.24526	7.16248	7.15922	7.13566	7.22956	7.11021	7.13029	7.05489	7.07287	7.06466	7.11269
2-[(3,17-Dihydroxy-13-methyl-8,9,11,12,14,15,16,17-octahydro-7H-cyclopenta[a]phenanthren-6-ylidene)amino]oxyacetic acid	5.93923	5.94432	5.90866	5.89031	5.93861	5.89796	5.94794	5.96808	5.96488	5.97184	5.91963	5.96233
Ala Ile Leu Asp	4.90171	4.83864	4.85331	4.8888	4.76205	4.71086	4.85934	4.86022	4.81017	4.60848	4.91009	4.87219
StemRegenin 1	5.40542	5.23991	5.35872	5.37109	5.29923	5.34203	4.90092	4.67036	4.66938	4.68918	4.87367	4.77348
1-[[(2S,3S,4S,5R)-3,4-Dihydroxy-5-(hydroxymethyl)-2-[(2R,3R,4S,5S,6R)-3,4,5-trihydroxy-6-(hydroxymethyl)oxan-2-yl]oxyoxolan-2-yl]methoxy]propan-2-one	5.81137	5.79433	5.82716	5.7871	5.77986	5.81916	5.8057	5.79763	5.7891	5.79483	5.78468	5.79225
4-hydroxyphenyllactic acid	6.07723	6.08233	6.13273	6.12845	6.08984	6.17753	6.20813	6.16801	6.15132	6.14806	6.19706	6.15961
2-(1-Ethoxyethoxy)propanoic acid	5.16564	5.11207	5.15957	5.13194	5.13172	5.13208	5.11309	5.06301	5.05036	5.04229	5.12803	5.0596
Pretyrosine	4.3865	4.43921	4.35971	4.45607	4.41599	4.35166	4.18211	4.24335	4.27471	4.2852	4.48219	4.27926
Uridine 5'-monophosphate	5.60588	5.61973	5.61917	5.63013	5.64349	5.63854	5.64817	5.6412	5.63681	5.64731	5.6378	5.6519
Threonylproline	4.1807	3.89729	3.90806	4.11728	4.4132	4.20492	4.17952	4.19075	4.19094	4.05608	4.35192	4.08655
3-isopropylmalic acid	4.98822	4.98341	4.98133	4.97596	5.01679	5.00072	5.01433	4.98688	5.00952	4.95292	4.95593	4.99957
Folcepri	5.77588	5.74224	5.8376	5.71465	5.70174	5.70015	5.59273	5.53535	5.4935	5.51151	5.64711	5.55265
Propanamide, N-((1S,2S)-2-(3-cyanophenyl)-3-(4-(2-fluoroethoxy)phenyl)-1-methylpropyl)-2-methyl-2-((5-methyl-2-pyridinyl)oxy)-	5.12721	5.04526	5.06548	5.08512	5.06336	5.068	5.09266	5.05678	5.05604	5.07887	5.05513	5.06403
Lusitanicoside	5.60074	5.61148	5.65605	5.62446	5.6224	5.62997	5.66343	5.66584	5.67473	5.66188	5.68587	5.66968
N,N'-diacetylchitobiose	6.46713	6.47574	6.49539	6.46247	6.48642	6.49667	6.54222	6.53866	6.55587	6.5371	6.52062	6.52942
Leu Ile Glu Glu	3.68875	3.86234	3.83788	3.77934	3.92521	3.68389	3.74224	3.71734	3.71504	3.69905	3.38782	3.8779
3-Methyl-2-(3-pyridyl)-1-indoleoctanoic acid	5.74501	5.72174	5.75376	5.73227	5.73556	5.76914	5.75285	5.73264	5.72633	5.71335	5.77248	5.73529
9-(3-Imidazol-1-yl-2,6,6-trimethylcyclohexen-1-yl)-3,7-dimethylnona-2,4,6,8-tetraenoic acid	5.88414	5.93619	5.90852	5.8829	5.84192	5.89443	5.83433	5.89952	5.84697	5.65709	5.91893	5.79468
4-[(Hydroxymethyl)nitrosoamino]-1-(3-pyridinyl)-1-butanone	4.87652	4.68665	4.71168	5.00739	4.81283	4.93454	4.49807	4.74999	4.58714	4.37293	5.21662	4.27098
Americine	6.28838	6.22884	6.39522	6.26531	6.15638	6.29892	6.20367	6.29038	6.19877	6.01008	6.4042	6.09364
Methyl 4-amino-5-ethyl-3-thiophenecarboxylate	5.55423	5.5095	5.57015	5.54493	5.50572	5.55985	5.42088	5.42736	5.38215	5.33777	5.44997	5.40617
Glutaminylisoleucine	5.95343	5.92992	5.95902	5.94539	5.94608	5.96915	5.93246	5.93793	5.92875	5.92251	5.93801	5.93823
3-Pyridylacetic Acid	3.63286	3.91375	3.84094	3.82676	3.78412	3.69334	3.82141	3.80256	3.83348	3.61337	3.88431	3.75441
(1S,2S,3S,4R)-3-(1-Acetamido-2-ethylbutyl)-4-(diaminomethylideneamino)-2-hydroxycyclopentane-1-carboxylic acid	5.88993	5.93047	5.84508	5.89723	5.90634	5.89128	5.91882	5.95179	5.91075	5.90374	5.93326	5.93174
Glu Asn Val Glu	5.79944	5.72944	5.74354	5.74414	5.71571	5.76388	5.76047	5.75551	5.76632	5.84954	5.77195	5.7609
Mozenavir	5.69068	5.6389	5.66509	5.61074	5.6025	5.64706	5.58761	5.62117	5.54228	5.54745	5.66351	5.57307
(S)-Reticuline	3.77777	3.7708	3.75204	3.60464	3.72222	3.89341	3.33808	3.65814	3.62091	3.60323	3.59043	3.80186
N-Palmitoyl Aspartic acid	5.6026	5.61174	5.48517	5.59978	5.63666	5.57617	5.60983	5.57225	5.62466	5.85061	5.52647	5.67059
Catechin 7-glucoside	2.69258	2.17338	3.09379	2.5907	2.98659	2.79357	3.52627	1.97536	2.19826	1.98141	1.972	2.93897
Val Thr Ile Asp	6.62506	6.70673	6.52706	6.63412	6.71919	6.61376	6.70982	6.67859	6.68859	6.63911	6.58216	6.71975
N-[(3s)-2-Oxotetrahydrofuran-3-Yl]butanamide	5.71382	5.66959	5.72457	5.6863	5.66515	5.70112	5.6585	5.66238	5.62667	5.5913	5.69375	5.62216
Idarubicinol	5.67754	5.66285	5.68888	5.66336	5.62196	5.7248	5.66966	5.63724	5.64966	5.65235	5.62487	5.68275
N-acetyl-d-hexosamine 1-phosphate	6.12376	6.13761	6.13705	6.14801	6.16137	6.15642	6.16605	6.15908	6.1547	6.16519	6.15568	6.16978
N-Jasmonoylisoleucine	5.0602	5.02345	4.99946	5.04139	4.94378	5.06684	4.98325	5.06686	5.01774	5.07056	5.0585	5.037
4-Formylaminoantipyrine	3.53226	3.47121	3.79774	4.05847	3.84798	4.12672	4.02847	3.89486	4.12978	3.66324	3.76451	3.7974
4-hydroxy-2-nonenal-glutathione conjugate	6.4675	6.46961	6.48205	6.46124	6.47658	6.4923	6.49494	6.50094	6.50395	6.48278	6.49958	6.50499
Arginyl-glycyl-aspartyl-phenylalanine	4.80236	4.87152	4.62485	4.77744	4.82726	4.76582	4.88761	4.8197	4.8071	4.79143	4.88469	4.85202
Tryptophyl-Asparagine	5.04716	5.07263	5.08796	5.04327	5.02899	5.12724	5.1056	5.13429	5.10681	5.01791	5.12177	5.11979
Indole-3-acetyl-glutamine	3.55364	3.60041	3.74894	3.55817	3.16273	3.26939	3.51316	3.60977	3.23291	3.63646	3.77558	3.51039
Allyl cysteine	4.81085	4.72497	4.83798	4.71567	4.68716	4.92931	4.87076	4.96628	4.96357	4.79313	4.9726	4.86506
Uroxanthin	3.3332	3.34704	3.34649	3.35744	3.3708	3.36584	3.37547	3.36851	3.36412	3.37462	3.36511	3.3792
2-Oxa-4,7,12-triazatridecan-13-oic acid, 9-hydroxy-5-(1-methylethyl)-3,6-dioxo-8,11-bis(phenylmethyl)-1-(2-pyridinyl)-, 3-pyridinylmethyl ester, (5S,8S,9S,11S)-	5.61376	5.63968	5.59294	5.61261	5.73157	5.68019	5.73547	5.76147	5.82277	5.82941	5.67174	5.84445
Imazapyr	2.9807	2.99454	2.99398	3.00493	3.54392	3.23848	3.59642	3.74183	3.51289	4.29035	3.67196	4.2025
20-Oxo-leukotriene E4	5.7897	5.77267	5.76144	5.73444	5.72103	5.77854	5.70637	5.74261	5.72551	5.66358	5.7523	5.69086
Val Leu Gln Glu	4.00967	4.2148	4.32402	4.00935	4.20854	4.37385	4.2676	3.90462	4.23387	4.16241	4.09445	4.33205
Lanthionine ketimine	5.13635	5.14659	5.13233	5.14046	5.10872	5.17804	5.1231	5.14289	5.12655	5.12835	5.10369	5.13574
Cilligen	7.53291	7.53203	7.53769	7.51935	7.53082	7.53553	7.53259	7.54648	7.53752	7.52028	7.54463	7.53798
3'-Azido-2',3'-dideoxyuridine 5'-(1,4-dihydro-1-methyl-3-pyridinecarboxylate)	3.12221	3.13605	3.1355	3.14645	3.1598	3.15485	3.16447	3.15751	3.15313	3.16362	3.65936	3.1682
Tripeptide	5.22764	5.23721	5.30365	5.26029	5.25532	5.27227	5.24372	5.33777	5.28509	5.28036	5.27079	5.23314
Cyclopassifloside VI	5.49843	5.67039	5.16328	5.57243	5.96506	5.38349	5.60442	5.30029	5.52772	6.11663	5.16544	5.8701
Valyl-prolyl-glycyl-valyl-glycine	6.25221	6.28239	6.21506	6.29391	6.34857	6.29596	6.37615	6.33996	6.38251	6.41545	6.2817	6.4012
Glutamylphenylalanine	5.65358	5.53242	5.6283	5.59746	5.57829	5.62262	5.57311	5.59894	5.56168	5.51927	5.63954	5.54602
2-isopropylmalic acid	5.36616	5.35548	5.33649	5.32029	5.34424	5.37038	5.28766	5.30098	5.26252	5.23253	5.30398	5.2821
Janthitrem G	5.81636	6.06283	5.43629	5.83318	6.15647	5.72605	6.18862	6.13542	6.11832	6.22017	5.90997	6.32135
12-Hydroxyjasmonic acid glucoside	5.28711	5.28884	5.21966	5.26214	5.39975	5.29359	5.4103	5.43913	5.39768	5.43227	5.25049	5.48876
Lethidrone	5.66189	5.66784	5.67395	5.65794	5.67353	5.68025	5.69044	5.72456	5.71633	5.69207	5.69986	5.71009
Isoleucyl-prolyl-proline	6.13681	6.28403	6.04693	6.18145	6.35571	6.22561	6.44758	6.43466	6.44332	6.53138	6.37798	6.51799
Cyclo(glycylleucylvalylleucylprolylseryl)	5.91824	5.97328	5.84078	5.85969	5.89226	5.91017	6.00386	6.03535	5.97555	5.88835	5.97578	6.03169
Val Ala Ile Glu	4.10395	3.7307	3.95778	3.88172	3.69554	3.93799	3.81547	3.74994	4.00555	3.41619	3.77897	4.17019
(R)-6'-O-(4-Geranyloxy-2-hydroxycinnamoyl)-marmin	5.26611	5.30319	5.23345	5.33818	5.45381	5.35376	5.58962	5.53218	5.61577	5.61463	5.41191	5.61281
N-Desethyl Sunitinib	6.36089	6.35034	6.3446	6.32815	6.33856	6.36628	6.35635	6.35939	6.35072	6.33988	6.34651	6.36138
Ac-Pro-Gly-Pro-OH	6.95862	6.9309	6.98232	6.91055	6.8536	6.9538	6.83473	6.87166	6.81506	6.70476	6.95435	6.79123
Nelfinavir	5.84911	5.85311	5.84994	5.84338	5.83983	5.84196	5.76082	5.75254	5.65933	5.63058	5.74291	5.70466
Austinol	5.57338	5.54369	5.62739	5.52099	5.38661	5.56588	5.41942	5.46593	5.28412	5.00545	5.60238	5.28087
(2S,3R)-2-[(1R)-1-[3,5-bis(trifluoromethyl)phenyl]ethoxy]-3-(4-fluorophenyl)morpholine	3.33456	3.3484	3.34785	3.3588	3.37216	3.3672	3.37683	3.36987	3.36548	3.37597	3.36647	3.38056
Xanthylic acid	4.74904	4.76289	4.76234	4.7733	4.78666	4.7817	4.79134	4.78437	4.77998	4.79048	4.78097	4.79506
5-Formiminotetrahydrofolic acid	5.38242	5.35567	5.3969	5.37602	5.32973	5.50787	5.38656	5.3492	5.41993	5.31874	5.38786	5.327
Terephthalic Acid	4.56861	4.36759	4.49427	4.50608	4.56671	4.48657	4.46613	4.46546	4.39451	4.45699	4.4158	4.46588
2-(2-Aminopropanoylamino)bicyclo[3.1.0]hexane-2,6-dicarboxylic acid	7.25187	7.25396	7.24648	7.22742	7.24736	7.25129	7.25926	7.27107	7.26512	7.24515	7.25549	7.26923
Metolachlor	6.04911	6.1417	5.84962	6.10778	6.31369	6.06196	6.30727	6.25753	6.33173	6.46817	6.00061	6.42688
L-beta-aspartyl-L-phenylalanine	5.40346	5.37522	5.40087	5.38573	5.37098	5.42531	5.35799	5.38651	5.36306	5.34668	5.40119	5.35217
3,3-Bis(carboxymethyl)hexadecanedioic acid	3.74777	3.69327	3.57552	3.65028	3.45658	3.6798	3.63128	3.61125	3.39308	3.21738	3.69723	3.2244
(2S,3S,4S,5R,6R)-3,4,5-Trihydroxy-6-[2-hydroxy-2-(4-hydroxy-3-methoxyphenyl)ethoxy]oxane-2-carboxylic acid	3.61899	3.6732	3.41073	3.24902	4.05142	4.06874	3.68981	3.79159	3.3197	3.8895	3.32992	4.01738
Tetrahydropyranyl adriamycin	6.47408	6.46789	6.45049	6.45209	6.42794	6.46187	6.4564	6.46552	6.44316	6.43338	6.44635	6.45588
Jubanine A	6.17751	6.2634	6.01782	6.2582	6.40125	6.16968	6.35922	6.23227	6.35642	6.54602	6.02271	6.45519
Andersoline	5.87409	5.94611	5.84742	5.90651	5.96699	5.90369	5.97372	5.99758	6.00653	6.00164	5.86393	6.03771
Val pro leu	5.64769	5.87671	5.45217	5.70904	5.99019	5.65477	5.9745	5.90836	5.95185	6.23055	5.72148	6.13726
Ala Val Leu Glu	5.45648	5.55297	5.44499	5.39088	5.30846	5.3682	5.18864	5.25723	5.04597	4.87917	5.38626	5.06535
Ala Leu Gly Ile Ser	2.22644	1.82882	1.71558	1.72633	1.73945	1.73458	1.8288	1.7372	1.73289	1.7432	1.73386	3.46925
Benzoylmesaconine	5.99693	5.96329	5.99844	5.97779	5.80291	5.9842	5.83984	5.94886	5.8381	5.57552	5.9993	5.76289
1H-Pyrrole-3-carboxamide, 5-((5-fluoro-1,2-dihydro-2-oxo-3H-indol-3-ylidene)methyl)-N-((2S)-2-hydroxy-3-(4-morpholinyl)propyl)-2,4-dimethyl-	7.11844	7.10951	7.11435	7.10316	7.10006	7.12739	7.11879	7.12661	7.12056	7.10887	7.11503	7.11864
Petunidin 3-(6''-acetylglucoside)	4.35786	4.37171	4.37115	4.38211	4.39547	4.39052	4.40015	4.39318	4.3888	4.39929	4.38978	4.40388
Lucidenic acid D1	7.05296	7.06376	7.07998	7.06634	7.04642	7.11074	7.11081	7.1535	7.1121	7.00395	7.14234	7.08935
Perulactone B	7.13643	7.11314	7.13604	7.10034	7.08611	7.12876	7.09905	7.10733	7.09663	7.07465	7.11512	7.08872
3-Amino-2-piperidone	4.98809	4.97184	4.98226	4.96744	4.9686	5.00506	4.96382	4.99315	4.96235	4.97931	5.00372	4.95372
Hordatine A	5.96384	5.96804	5.90961	5.93264	6.05326	5.98317	6.1292	6.09518	6.13571	6.21357	5.96963	6.17376
(6S)-6,7-Dihydro-2-nitro-6-[[4-(trifluoromethoxy)phenyl]methoxy]-5H-imidazo[2,1-b][1,3]oxazine	5.76565	5.7795	5.77895	5.78991	5.80327	5.79831	5.80795	5.80098	5.79659	5.80709	5.79758	5.81167
3-methoxyphenol sulfate	5.18578	5.16015	5.19748	5.1574	5.17876	5.20848	5.17192	5.18115	5.14936	5.09366	5.15534	5.16285
Lac Dye	3.13143	3.14527	3.14471	3.15567	3.16902	3.16406	3.17369	3.16673	3.16234	3.17283	3.16333	3.17741
His Asp Tyr Lys	5.17682	5.19709	5.13788	5.23494	5.16233	5.21888	5.17731	5.19427	5.14905	5.2521	5.16446	5.19154
Grepafloxacin	5.73764	5.78949	5.73063	5.83115	5.83226	5.92534	6.01531	6.05216	6.09125	6.05433	5.99785	6.03386
Taurocholic acid 3-sulfate	6.36199	6.47228	6.19579	6.52056	6.72399	6.46921	6.70621	6.49393	6.70154	6.94378	6.24886	6.77982
4-Hydroxy-3-methoxy-cinnamoylglycine	2.87234	2.88617	2.88562	3.01686	3.41013	2.96434	2.91458	3.01168	2.90324	3.0074	2.90422	2.9183
CDP-DG(i-13:0/20:5(5Z,8Z,11Z,14Z,16E)-OH(18R))	5.88748	5.95779	5.97136	5.98737	6.03346	6.02638	6.11272	6.12553	6.11727	6.14565	6.06599	6.16251
Formyllysine	5.31641	5.30815	5.3174	5.30346	5.29738	5.33355	5.29585	5.30964	5.29637	5.3044	5.34711	5.27544
Tyrosyl-Serine	3.78815	3.56261	3.29248	3.60004	3.51826	3.81595	3.26868	3.35196	3.45586	3.5095	3.47523	3.37954
Pantetheine	5.77312	5.61607	5.63656	5.66796	5.69294	5.5604	5.13183	5.06096	4.98274	4.88354	5.09085	5.14214
Gabazine	4.78476	4.76097	4.72934	4.64917	4.75202	4.71857	4.79183	4.77922	4.82326	4.73241	4.76076	4.78869
Dynorphin A (6-8)	5.2292	5.04715	5.37782	5.18526	4.96376	5.23825	4.93284	5.00294	4.87829	4.73485	5.2728	4.8314
7-(3-((3-Acetylphenoxy)methyl)-1,5-dimethyl-1H-pyrazol-4-yl)-3-(3-(naphthalen-1-yloxy)propyl)-1H-indole-2-carboxylic acid	7.02111	7.0145	7.0197	6.99934	7.00517	7.01657	7.02467	7.02454	7.0286	7.01024	7.01151	7.02583
4-Diphenylacetoxy-n-methylpiperidine	3.88975	4.02479	3.75484	3.51998	3.85769	3.85207	3.8436	3.73831	3.93424	3.87835	3.75464	3.98485
Val Ile Leu Asp	4.11989	4.27934	4.26266	4.20371	4.27158	4.39046	4.62684	4.53617	4.46246	4.63282	4.12072	4.48721
Cilastatin	5.7374	5.59772	5.65497	5.60439	5.57454	5.45653	5.46765	5.45162	5.53129	5.5461	5.63689	5.38734
4-hydroxycinnamic acid	4.22304	4.30041	4.17975	4.38572	4.29611	4.35953	4.29267	4.43434	4.36232	4.32392	4.53184	4.37603
Naloxegol	6.54411	6.54678	6.56088	6.53094	6.55198	6.53936	6.5378	6.5434	6.55112	6.55477	6.55129	6.55479
Annomuricatin A	4.80727	5.02752	4.77127	5.12104	5.34811	4.91543	5.25406	5.04645	5.20549	5.46183	4.64998	5.30084
Ab-meca	5.67712	5.61614	5.66085	5.63295	5.64784	5.60852	5.69666	5.7218	5.69447	5.67625	5.65989	5.67677
O-Cresol	4.44621	4.41269	4.45232	4.42692	4.3823	4.41856	4.41331	4.43403	4.38402	4.32594	4.45817	4.35859
L-Hypoglycin A	5.66736	5.66134	5.68317	5.65942	5.65531	5.66115	5.65923	5.66846	5.63905	5.63811	5.68358	5.64914
Valine-betaxanthin	4.82607	4.73813	4.89208	4.7866	4.71707	4.85851	4.67353	4.67543	4.67415	4.63469	4.94431	4.76263
Glu-val-phe	4.28785	4.46284	4.10066	4.17254	4.43356	4.40172	4.39605	4.38074	4.56207	4.35485	4.38441	4.19345
Pyroglutamylisoleucine	6.77943	6.77158	6.79927	6.74616	6.71311	6.78523	6.7195	6.74305	6.69274	6.63137	6.77415	6.68796
Tryptophyl-Glutamate	4.51123	4.52725	4.53118	4.62018	4.27709	4.40252	4.39129	4.44673	4.42252	4.49491	4.55481	4.53281
Ps(pgj2/18:4(6z,9z,12z,15z))	6.56745	6.60153	6.58001	6.5706	6.57179	6.59478	6.61875	6.61121	6.61254	6.59083	6.59249	6.60868
Chidamide	3.25644	3.29503	3.4625	3.28068	3.65878	3.94488	3.60336	3.72655	3.59649	3.29785	3.28835	3.62824
5-l-glutamyl-l-alanine	4.66776	4.67002	4.65965	4.66803	4.63455	4.65497	4.62644	4.66914	4.63399	4.62105	4.63087	4.69295
Leonurine	6.99716	6.98915	7.01973	6.98289	6.96624	7.00698	6.97602	6.97554	6.96195	6.92912	7.00762	6.95357
Periplocin	5.5583	5.61531	5.61335	5.65635	5.7128	5.68625	5.8355	5.8407	5.8853	5.86019	5.78122	5.83395
Physcion 8-gentiobioside	4.67174	4.68559	4.68503	4.69599	4.70935	4.7044	4.71403	4.70706	4.70267	4.71317	4.70366	4.71776
4-O-(Indole-3-acetyl)-D-glucopyranose	1.86721	1.88088	1.88033	1.89115	1.90434	1.89945	1.90896	1.90208	1.89775	1.90811	1.89872	1.91264
Eliglustat	5.53863	5.54034	5.55447	5.5318	5.52697	5.55848	5.53114	5.52465	5.5153	5.51216	5.54346	5.51717
Ps(20:3(8z,11z,14z)-2oh(5,6)/18:3(9z,12z,15z))	3.85173	4.4049	3.7816	4.52304	5.22731	3.80096	3.81059	3.80362	3.93819	5.45844	3.80022	5.06985
Pisumionoside	4.27361	4.28745	4.2869	4.29786	4.31122	4.30626	4.3159	4.30893	4.30454	4.31504	4.30553	4.31962
Acetylleucine	6.49737	6.42707	6.48701	6.47785	6.46444	6.46057	6.42568	6.39452	6.3871	6.35417	6.48921	6.3817
Cyclosquamosin C	5.9624	5.9793	5.97359	5.9662	5.97528	5.93627	5.95115	6.00033	5.99851	5.96674	5.98484	6.01443
Isoleucyl-Tryptophan	3.4852	3.49904	3.49849	3.50944	3.5228	3.51784	3.52748	3.52051	3.51612	3.52662	3.51711	3.5312
PA(PGD1/a-13:0)	6.644	6.76566	6.45013	6.57932	6.65362	6.54222	6.67821	6.7161	6.6198	6.38182	6.67423	6.68097
Clasto-Lactacystin beta-lactone	4.83814	4.79583	4.79974	4.76782	4.75694	4.79765	4.7497	4.70448	4.71999	4.65975	4.80766	4.73061
3-Sulfodeoxycholic acid	5.83977	5.82051	5.84992	5.81716	5.80487	5.82668	5.78639	5.83449	5.81653	5.79343	5.83772	5.79583
Diprotin a	5.33768	5.62826	5.05854	5.45726	5.9106	5.34799	5.85086	5.63644	5.78779	6.22656	5.38311	6.06316
7-Acetylintermedine	4.42844	4.42293	4.47273	4.49065	4.3877	4.36687	4.40485	4.48948	4.37862	4.26473	4.50356	4.39173
N-[2(r)-Hydroxy-1(s)-indanyl]-2(r)-phenylmethyl-4(s)-hydroxy-5-[4-[2-benzofuranylmethyl]-2(s)-[tert-butylaminocarbonyl]-piperazinyl]-pentaneamide	5.94366	5.94803	5.94715	5.89302	5.86698	5.9387	5.86243	5.91807	5.89503	5.76232	5.87747	5.85562
(3b,20R,22R)-3,20,27-Trihydroxy-1-oxowitha-5,24-dienolide 3-glucoside	6.82437	6.82721	6.8321	6.80304	6.80137	6.82714	6.80018	6.805	6.78971	6.74646	6.8267	6.79135
3-Butenylcarnitine	5.17736	5.16023	5.16821	5.17791	5.14342	5.16837	5.1833	5.15878	5.1426	5.13735	5.15608	5.16638
[(2R,3S,4S,6R,7S,8R)-4-Ethenyl-3-hydroxy-2,4,7,14-tetramethyl-9-oxo-6-tricyclo[5.4.3.01,8]tetradecanyl] 2-[2-(diethylamino)ethylsulfanyl]acetate	5.92396	5.96526	5.97212	5.87238	5.76623	5.94031	5.88018	5.95529	5.83798	5.61884	5.99397	5.7632
N-((Hexahydro-1-azepinyl)carbonyl)-leucyl(1-methyl)-tryptophyl-tryptophan	3.78709	3.83017	1.86734	2.23781	3.93557	1.78694	2.89166	1.78956	1.78524	3.68246	1.83224	3.73663
3-O-Protocatechuoylceanothic acid	6.84039	6.90121	6.66054	6.85386	6.97489	6.79032	6.88573	6.74059	6.85951	6.95818	6.58123	6.959
Saccharopine	5.01107	5.04515	4.99165	4.9923	4.96565	4.99871	4.9843	4.95999	4.95575	4.98811	5.03679	4.96372
3-Hydroxymelatonin	5.2337	5.23147	5.25013	5.19503	5.19094	5.22652	5.17781	5.20499	5.18665	5.15149	5.19956	5.16454
N-Acetyl-DL-Leucine	6.59479	6.54538	6.58305	6.5618	6.54001	6.55286	6.47501	6.46794	6.44181	6.42333	6.55196	6.44752
Leucyl-Tryptophan	4.73267	4.74652	4.74596	4.75692	4.77028	4.76533	4.77496	4.76799	4.7636	4.7741	4.76459	4.77869
Gly leu phe	3.78383	3.79767	3.79712	3.80808	3.82144	3.81648	3.82611	3.81915	3.81476	3.82526	3.81575	3.82984
Adb-fubinaca	4.36387	3.99666	4.292	4.52735	4.4989	4.42544	4.10448	4.44865	4.14282	3.30559	4.782	3.82993
Pa(pgd2/18:4(6z,9z,12z,15z))	6.09271	6.11425	6.10378	6.08389	6.09967	6.1315	6.13691	6.11052	6.14504	6.12248	6.08692	6.14395
Ile-Glu-Thr-Asp-fluoromethyl ketone	6.73885	6.74726	6.76039	6.74107	6.76534	6.76169	6.7904	6.77317	6.8022	6.86736	6.75301	6.8136
Pelargonidin 3-rutinoside	4.2685	4.28234	4.28179	4.29275	4.30611	4.30115	4.31079	4.30382	4.29943	4.30993	4.30042	4.31451
Cholylmethionine	5.89249	5.87371	5.94978	5.84328	5.7191	5.8871	5.78181	5.877	5.79107	5.5871	5.95754	5.68303
Suloctidil	4.18923	4.44769	4.2327	4.21006	4.32715	4.36459	4.39167	4.53472	4.43748	4.54469	4.40306	4.55159
[(8S,9S,13S,14S,17R)-3,17-Dihydroxy-13-methyl-6,7,8,9,11,12,14,15,16,17-decahydrocyclopenta[a]phenanthren-1-yl] pentanoate	5.21455	5.22309	5.21384	5.20901	5.17352	5.22128	5.16421	5.17272	5.2068	5.15887	5.18883	5.19664
Dihydroxylysinonorleucine	3.74441	4.1283	3.34277	3.79116	3.90625	3.76043	4.08881	4.07795	4.2817	4.13023	3.5878	3.95785
PGP(20:5(7Z,9Z,11E,13E,17Z)-3OH(5,6,15)/i-13:0)	4.93016	4.96036	4.7394	4.8841	5.15511	4.88054	5.16519	5.14422	5.11005	5.21361	4.92812	5.23552
3-Hydroxytetradecanedioic acid	4.00582	4.01967	4.01912	4.03008	4.04344	4.03848	4.04811	4.04115	4.03676	4.04726	4.03775	4.05184
PA(14:1(9Z)/6 keto-PGF1alpha)	5.62413	5.61848	5.7219	5.61325	5.58107	5.67206	5.59953	5.62669	5.56849	5.45279	5.71063	5.48136
Corchoionol C 9-glucoside	6.14613	6.17691	6.09112	6.16925	6.20091	6.15747	6.19038	6.17997	6.19313	6.21487	6.11563	6.22977
Steviobioside	5.43338	5.31703	5.39634	5.37312	5.36585	5.42154	5.42045	5.36911	5.36754	5.33446	5.41425	5.35407
3-isochromanone	5.52083	5.51658	5.55408	5.55284	5.51138	5.60322	5.62854	5.57222	5.59033	5.62478	5.62283	5.58979
Sulfolithocholylglycine	6.9151	6.89985	6.91979	6.88902	6.893	6.91131	6.90196	6.90799	6.89827	6.86174	6.90765	6.8893
Golotimod	6.56832	6.56767	6.60572	6.57322	6.57718	6.59282	6.5867	6.59564	6.57375	6.52342	6.5844	6.57244
Val-pro-pro	5.30258	5.30299	5.3406	5.26894	5.31331	5.34209	5.31458	5.33723	5.30836	5.29192	5.28736	5.29694
N-[1-[4-[(2,4-Dimethoxyphenyl)methyl]-5-(2-phenylethyl)-1,2,4-triazol-3-yl]-2-(1H-indol-3-yl)ethyl]pyridine-2-carboxamide	5.55381	5.57081	5.56876	5.56802	5.56375	5.57909	5.54798	5.5659	5.59006	5.50598	5.55464	5.55183
PA(PGF1alpha/13:0)	5.55153	5.6822	5.45792	5.65501	5.78666	5.57816	5.7061	5.53635	5.66449	5.79293	5.31478	5.74222
3-Indoleacetic Acid	5.43619	5.41039	5.45241	5.43362	5.40276	5.41247	5.39698	5.40068	5.38543	5.35596	5.43539	5.39049
(1R,7S,13S,15S)-2,15-Dihydroxy-7-methyl-6-oxabicyclo[11.3.0]hexadeca-3,11-dien-5-one	5.13912	5.14641	5.12695	5.10282	5.11244	5.11215	5.09878	5.11532	5.09656	5.10265	5.1196	5.10612
7-Methylinosine	6.08882	6.03899	6.07991	6.05478	6.0175	6.0338	5.91475	5.90432	5.8618	5.85141	5.96711	5.85578
N-acetyl-l-phenylalanine	5.96988	5.92747	5.97051	5.9692	5.946	5.96319	5.91483	5.89388	5.86901	5.85177	5.94404	5.86646
Dihydrokainic acid	4.02459	4.02099	3.98364	3.98487	4.04235	4.05489	3.76735	4.1261	3.85106	3.87998	4.10996	3.81686
(S)-4-(2-(4-Amino-1,2,5-oxadiazol-3-yl)-1-ethyl-7-(piperidin-3-ylmethoxy)-1H-imidazo[4,5-c]pyridin-4-yl)-2-methylbut-3-yn-2-ol	4.22939	4.2203	4.14545	4.26452	4.47235	4.14432	4.48451	4.51459	4.56627	4.63067	4.33324	4.56734
Bipindogulomethyloside	1.6943	3.52651	1.70733	1.71808	2.60765	1.72632	1.73578	2.79508	1.72463	2.93418	1.7256	1.73944
Alloside B	5.97096	5.98508	5.99147	5.94274	5.95784	5.98372	5.97256	5.9568	5.96761	5.94362	5.93934	5.96396
(S)-3-Octanol glucoside	5.97127	5.99781	5.95291	5.90603	5.92692	5.94221	5.9592	5.96431	5.92451	5.88868	6.03819	5.96506
1-acyl-PAF	5.7823	5.80908	5.70691	5.79543	5.81373	5.78574	5.78108	5.76898	5.78142	5.69144	5.65834	5.76806
Tyramine glucuronide	3.07374	3.60447	3.22432	3.09798	3.11133	3.43096	3.116	3.10904	3.10465	3.18822	3.10564	3.11972
Tranexamic Acid	5.48875	5.46073	5.48646	5.4491	5.45165	5.53187	5.47318	5.52144	5.50338	5.49976	5.52	5.50099
Austalide H	5.6772	5.84145	5.3474	5.66802	5.8804	5.51813	5.8404	5.67935	5.73714	5.85594	5.53326	5.95454
Indole-3-lactic acid	5.62054	5.64933	5.68779	5.66667	5.65302	5.6866	5.83562	5.85842	5.80086	5.7564	5.76443	5.83825
2-Aminobenzoic Acid	5.04285	5.03978	5.02926	5.00502	5.00949	5.04427	5.04536	5.03248	5.03313	4.9868	5.00263	5.01432
Leu Phe Ile Asp	3.53923	3.36643	3.33502	3.55621	3.49036	3.58886	3.71429	3.57608	3.52001	3.36315	3.35364	3.48196
3,4-Dihydroxy-2-methoxy-4-methyl-3-[2-methyl-3-(3-methyl-but-2-enyl)-oxiranyl]-cyclohexanone	4.84198	4.61949	4.66298	4.76707	4.68297	4.5569	3.99546	3.86269	3.69865	3.64351	3.92817	3.71909
'quinazoline-2,4-diol'	2.55169	2.5655	2.56495	2.57588	2.5892	2.58426	2.59387	2.58692	2.58254	2.59301	2.58353	2.59759
Phe-Pro-Ile	6.5426	6.7104	6.26941	6.58526	6.82817	6.52742	6.83805	6.73894	6.82015	6.89263	6.57733	6.93471
Indicine-N-oxide	5.28985	5.49475	5.10935	5.29272	5.63812	5.24077	5.64838	5.54246	5.54884	5.83667	5.46624	5.70774
Pc(20:4(5z,8z,11z,14z)/lte4)	5.23752	5.53261	4.63629	5.4754	5.98963	5.29704	6.00427	5.93057	6.11244	6.2952	5.34531	6.20924
Hydroxy-alpha-sanshool	3.22969	3.8356	3.34986	3.59303	3.88645	3.30869	3.88716	3.7058	3.72079	4.00433	3.99749	4.16932
Tanacetol A	1.84141	0.339863	0.339562	0.345542	0.352924	0.350173	0.355532	0.35165	0.349221	2.18341	0.349767	2.26622
2-Benzyl-5-(4-chlorophenyl)-6-(4-methylsulfanylphenyl)pyridazin-3-one	4.00493	4.00844	4.00789	4.01885	4.03221	4.02725	4.03689	4.02992	4.02553	4.03603	4.02652	4.04061
2-Amino-N-[1-[[2-[[1-(2-hydroxyethylamino)-1-oxo-3-phenylpropan-2-yl]-methylamino]-2-oxoethyl]amino]-1-oxopropan-2-yl]-3-(4-hydroxyphenyl)propanamide	3.67838	4.20991	4.14241	3.9283	4.17812	4.1678	4.58941	4.33467	4.5636	4.88888	4.2333	4.70696
17-Dimethylaminogeldanamycin	5.62456	5.69869	5.44401	5.64308	5.83154	5.6662	5.85094	5.77644	5.83418	5.87523	5.55039	5.88148
N-Lactoylphenylalanine	5.24069	5.2078	5.22896	5.21229	5.24544	5.31507	5.38148	5.38681	5.41177	5.41302	5.32693	5.37886
Dalfopristin	5.90421	6.078	5.79098	5.98214	6.28809	6.00015	6.48145	6.23375	6.40195	6.91278	6.15416	6.533
Glu val phe	3.28211	3.09958	3.63906	3.10998	3.12333	3.20357	3.128	3.12104	3.7188	3.64663	3.27539	3.13173
Pa(8:0/20:4(5z,7e,11z,14z)-oh(9))	5.22149	5.19673	5.21149	5.24534	5.1875	5.2897	5.31601	5.37891	5.33958	5.27131	5.12924	5.29153
Ganoderic acid H	5.72395	5.735	5.74328	5.67186	5.68633	5.74077	5.70621	5.71077	5.63564	5.46847	5.65048	5.62009
Bemegride	2.67324	2.68706	2.68651	2.69745	2.71078	2.70583	2.71545	2.70849	2.70411	2.71459	2.7051	2.71917
8beta-Angeloyloxy-15-hydroxy-1alpha,10R-dimethoxy-3-oxo-11(13)-germacren-12,6alpha-olide	5.42527	5.41634	5.47656	5.47189	5.42486	5.45652	5.39574	5.31217	5.26108	5.27142	5.37207	5.2572
Rivenprost	3.74099	3.75484	3.75429	3.76525	3.7786	3.77365	3.78328	3.77631	3.77193	3.78242	3.77291	3.78701
Argatroban	5.46321	5.46276	5.44617	5.39722	5.42622	5.45645	5.48376	5.46325	5.43849	5.38632	5.42908	5.43798
Capsianoside IV	5.36026	5.40381	5.35354	5.34061	5.29962	5.33178	5.32944	5.31079	5.2957	5.31997	5.3036	5.32851
Nepetaside	4.97534	4.98919	4.98863	4.99959	5.01295	5.008	5.01763	5.01066	5.00628	5.01677	5.00726	5.02136
Deoxycholylcysteine	2.82377	2.83759	2.83704	2.84799	2.86133	2.85638	3.34388	3.33686	2.85466	2.86514	2.85565	2.86972
Candidin	4.11323	4.59567	3.99477	4.59	4.94576	4.81438	4.93596	4.95297	5.01026	5.33073	4.63242	5.23866
Prostaglandin PGE2 1-glyceryl ester	7.14141	7.2912	6.91269	7.18188	7.42334	7.10595	7.37747	7.25492	7.34047	7.54178	7.07495	7.50422
2-{4-[(n-phenylpentanamido)methyl]phenyl}benzoic acid	0.00029463	0.000304174	0.000303787	0.000311548	0.000321278	0.000317633	0.000324755	0.000319587	0.000316376	0.302875	0.000317097	2.52273
2-Amino-3-cyclohexylpropanoic acid	2.6273	2.58041	2.57986	2.59079	2.60411	2.59917	2.60878	2.60183	2.59745	2.60793	2.59844	2.6125
Pegvaliase	3.74116	4.01468	3.12278	4.01528	4.32289	3.826	3.89489	3.8426	3.70047	3.91016	4.47559	3.207
PA(LTE4/i-12:0)	7.0251	7.12571	6.70193	7.08406	7.34563	6.9291	7.11783	6.83413	7.07921	7.43817	6.56532	7.29054
[truncated: 901 more rows]

## Sheet: C.elegans_Metabolomics_ΔcrcB
Metabolite	BWN2_1	BWN2_2	BWN2_3	BWN2_4	BWN2_5	BWN2_6	crcBN2_1	crcBN2_2	crcBN2_3	crcBN2_4	crcBN2_5	crcBN2_6
1-Methoxy-2-propylamine	4.4999	4.44966	4.58643	4.63021	4.73228	4.73045	4.65924	4.79599	4.62813	4.75334	4.80529	4.91455
3-Hydroxy-2-Methylpyridine	5.31927	5.25483	5.37981	5.41877	5.51193	5.50605	5.45657	5.56007	5.30865	5.44554	5.50817	5.65461
2-hydroxy-3-methyl-2-Cyclopenten-1-one	5.09083	5.04735	5.11614	5.07527	5.13125	5.13634	5.11627	5.18393	5.07008	5.09269	5.12844	5.15966
5-hydroxymethyl-2-furancarboxylic acid	5.77746	5.7166	5.7921	5.78263	5.85218	5.84173	5.81805	5.88475	5.71051	5.79192	5.82146	5.91305
2-Cyclopenten-1-one	4.8057	4.74138	4.79574	4.79802	4.84129	4.8477	4.8215	4.89979	4.76973	4.80515	4.8416	4.89626
Acetoacetic acid	4.55447	4.48164	4.57764	4.5748	4.65056	4.66988	4.68639	4.70783	4.58481	4.64668	4.66871	4.7133
3-Methyl-2-butene-1-thiol	3.25984	3.08907	3.18225	3.13648	3.25911	3.39443	3.34621	3.44749	3.2524	3.33858	3.27052	3.36082
2-Amino-2-methyl-1-propanol	5.56437	5.86123	5.89978	5.94164	5.92899	5.93878	5.81295	6.02107	5.71592	5.97918	5.93617	6.08619
Putrescine	5.24723	5.6436	5.66745	5.73325	5.69114	5.71035	5.53474	5.76734	5.47764	5.76294	5.69864	5.82749
4-[(2,4-Dihydroxy-3,3-dimethylbutanoyl)amino]butanoic acid	5.74127	5.84358	5.41853	5.93779	5.70283	5.64729	5.22767	4.43104	5.47126	5.8877	5.80368	4.69299
Pipecolic Acid	6.04191	6.28316	6.17284	6.23878	6.21144	6.22808	6.28195	6.38552	6.2022	6.2696	6.20518	6.37297
L-Lysine	6.31333	6.97353	6.73009	6.82848	6.73802	6.78935	6.909	7.06265	6.78156	6.90068	6.68999	7.03727
Lys ala	4.43982	5.20087	4.78662	5.07968	5.00532	4.9786	5.20132	5.20893	5.15506	5.15847	5.02706	5.16916
Lys ser	4.36049	5.37865	5.02948	5.24152	5.25472	5.24852	5.3158	5.45358	5.19267	5.3804	5.2033	5.39105
L-Histidinol	3.34365	3.35433	3.39027	3.34988	3.39921	3.39167	3.3602	3.39514	3.37975	3.34074	3.38343	3.41557
4-Trimethylammoniobutanoic acid	5.37667	5.36052	5.54873	5.5757	5.49278	5.37027	5.07022	4.92255	5.22612	5.56797	5.54804	5.09414
Agmatine	4.87766	5.8976	5.86935	5.9689	6.06934	6.03489	6.08328	6.18254	6.03311	6.22225	6.14581	6.14953
Choline glycerophosphate	6.0877	6.09856	6.07517	6.08237	6.02934	5.95012	5.72034	5.64918	6.02631	6.04118	5.97477	5.79371
N-(3,4-difluorophenyl)-2-(4-methyl-6-oxopyrimidin-1-yl)acetamide	7.01115	6.79263	6.80538	6.84924	6.7263	6.65426	6.49007	6.35873	6.88734	6.74397	6.72246	6.41968
N1-acetylspermine	4.06697	4.07765	4.11361	4.0732	4.12256	4.11501	4.08353	4.11848	4.10309	4.06407	4.10676	4.13892
L-arginine	6.83525	7.75673	7.66933	7.77567	7.70814	7.67936	7.68255	7.6614	7.51834	7.74908	7.69615	7.63011
Choline	8.03991	7.78679	7.89281	7.84089	7.83102	7.83587	7.8437	7.75121	7.82707	7.86066	7.86312	7.81865
N1-acetylspermidine	5.59769	5.84127	5.92835	5.96328	6.03186	5.96601	5.96214	5.86359	5.75454	5.92962	5.92494	5.90465
L-erythro-4-Hydroxyarginine	3.12039	5.45075	5.01769	5.27902	5.30378	5.28483	5.52211	5.56164	5.07995	5.47799	5.23562	5.39667
Thr Arg	4.3815	5.85234	5.4301	5.71822	5.7615	5.74821	5.83484	5.85674	5.72561	5.85664	5.70972	5.74736
D-alanine methyl ester	6.24496	6.40988	6.35227	6.42809	6.35064	6.39607	6.28348	6.04649	6.4344	6.4001	6.43115	6.12264
N2-Acetylornithine	4.74339	4.75408	4.79003	4.74962	4.79898	4.79144	4.75995	4.7949	4.77951	4.74049	4.78319	4.81534
5'-Deoxyadenosine	5.36253	4.00942	3.79226	3.75186	3.80121	4.10378	3.76218	3.79713	3.78174	3.74272	4.09609	3.81757
Etofylline	5.27399	5.28467	5.32063	5.28022	5.32958	5.32204	5.29055	5.3255	5.31011	5.27109	5.31378	5.34594
1-Pyrroline	5.66633	5.81698	5.68248	5.79573	5.70928	5.75783	5.76608	5.79248	5.86406	5.7688	5.72714	5.75667
4-Amino-1-piperidinecarboxylic acid	3.63678	3.64746	3.68341	3.64301	3.69236	3.68482	3.65334	3.68828	3.67289	3.63388	3.67657	3.7448
6-Oxopiperidine-2-carboxylic acid	5.57654	5.93136	5.96776	5.87649	5.90115	5.9286	5.88448	5.77508	5.90895	5.89019	5.91292	5.79991
L-histidine	7.09149	7.32245	7.28309	7.38074	7.2994	7.28518	7.15025	7.03866	7.28572	7.32399	7.28141	7.0424
Asparagine ethyl ester	5.21426	5.5826	5.3701	5.48231	5.52279	5.51706	5.75149	5.66103	5.72944	5.59388	5.5204	5.54904
Val His	5.55044	6.2949	6.06997	6.25551	6.37484	6.30585	6.28396	6.29645	6.38463	6.44591	6.30751	6.22962
Proxyphylline	4.85076	4.86144	4.8974	4.85699	4.90635	4.8988	4.86731	4.90227	4.88688	4.84785	4.89055	4.92271
Sarcosine	7.03795	6.68177	6.78296	6.70899	6.75413	6.78774	6.73039	6.68042	6.7445	6.71487	6.72767	6.67543
L-Threonine	6.03239	6.29477	6.21805	6.27668	6.25447	6.29118	6.2417	6.28764	6.3395	6.20436	6.24898	6.31159
Timonacic	4.86818	5.34715	5.15267	5.17611	5.06956	5.18307	5.30323	5.22737	5.32378	5.12468	5.08996	5.28164
3,4-Methylenedioxyamphetamine	6.16633	5.64118	5.84084	5.84803	5.76871	5.71219	5.57016	5.64111	5.73874	5.73514	5.79369	5.73148
Glu ala	5.25774	5.66368	5.32484	5.5101	5.31484	5.30816	5.57416	5.50536	5.61898	5.43913	5.28262	5.4032
Pro his	4.42699	5.25283	4.99001	5.29123	5.14763	4.99443	4.86036	4.87106	5.29008	5.41006	5.10134	4.56162
Glu Gln	5.11875	5.29234	5.00123	5.25105	5.11056	5.17652	5.20115	5.22582	5.36304	5.30891	5.22311	5.13228
Ala pro lys	4.13055	4.98174	4.50059	4.96712	4.56937	4.70404	4.73425	4.32789	4.91563	4.96082	4.72971	4.2025
Cysteine-glutathione disulfide	5.55371	5.63646	5.88673	5.86587	5.88904	5.89863	5.36249	5.60219	5.33369	5.80499	5.80366	5.77196
Pro asp	5.32251	5.50767	5.23347	5.41451	5.22971	5.20465	5.18437	5.19182	5.31343	5.21892	5.20705	5.15054
Lys gln	3.5717	3.58238	3.61833	3.57793	3.62728	3.61973	3.58825	3.6232	3.90345	3.5688	3.61148	3.64363
'n1,n12-diacetylspermine'	3.77356	3.78425	4.03594	3.77979	3.82914	3.8216	3.79012	3.82507	3.80968	3.77066	3.81335	3.8455
Glu glu	4.7696	5.12852	4.91885	4.9501	4.87856	4.85098	4.90312	4.77488	4.82842	4.86741	4.69287	4.72689
Gln pro his	2.34279	4.17919	2.38923	2.349	2.39815	2.39064	2.35928	2.39408	2.37876	2.3399	2.38242	2.41444
N-acetylhistidine	7.7689	7.70935	7.76945	7.7858	7.77598	7.76549	7.63096	7.48412	7.66596	7.74349	7.76118	7.52814
3-[(1R,2R,3S)-3-Carboxy-1,2,3-trihydroxypropyl]dioxirane-3-carboxylic acid	5.9211	5.71871	5.83132	5.72406	5.78133	5.78096	5.77033	5.55238	5.69261	5.72336	5.75648	5.58657
N-Acetylputrescine	5.73823	5.53602	5.55506	5.55511	5.68636	5.85338	5.81202	5.69556	5.79774	5.73571	5.74391	5.83404
Piperidine-4-Carboxamide	4.01709	4.54732	4.13325	4.3973	4.42083	4.44995	4.64267	4.80859	4.43867	4.48169	4.22109	4.62557
Gamma-glutamyl-L-putrescine	5.26916	5.27984	5.31579	5.27539	5.32474	5.3172	5.28571	5.32067	5.30528	5.26625	5.30895	5.34111
Val ser	5.19091	5.66956	5.37924	5.50666	5.67405	5.66805	5.83673	5.85474	5.80217	5.77101	5.65367	5.72415
Stachyose	4.05597	5.89743	5.64961	5.93347	5.59476	5.50589	5.24387	4.44862	5.03886	5.56529	5.79835	5.36872
3-methylpyridine	3.12831	4.66063	4.76184	3.61211	4.69011	4.77528	4.76445	4.20514	4.9876	4.65133	4.4152	3.93831
L-Valine	7.40257	7.61592	7.62149	7.66517	7.63444	7.62801	7.57381	7.54829	7.6482	7.63485	7.64498	7.54945
4-guanidinobutanoic acid	4.64695	3.91141	4.10186	4.29666	4.22185	4.12718	4.37542	4.01332	4.19024	4.18238	4.19432	4.1276
Phellopterin	4.32062	4.76882	4.36726	4.66392	4.68343	4.69184	4.83101	4.61809	4.75165	4.68661	4.62814	4.6735
'erythrono-1,4-lactone'	5.77711	5.42316	5.52755	5.56324	5.60409	5.61391	5.81561	5.7761	5.54929	5.6777	5.6372	5.84974
N-Acetylcadaverine	6.21079	6.49029	6.38576	6.52927	6.50329	6.65199	6.55786	6.57197	6.58231	6.54325	6.48107	6.58133
Hypusine	3.65286	3.52331	3.55926	3.51886	3.56821	3.56067	3.52919	3.56413	3.54874	3.50973	3.55242	3.58456
Val thr	5.8554	6.37255	6.2239	6.30998	6.47929	6.39748	6.56807	6.53941	6.5294	6.49292	6.4286	6.43786
Val Asp	5.71493	5.90871	5.7774	5.86055	5.87788	5.82006	5.91873	5.83773	5.92265	5.90907	5.85771	5.8022
Val glu	5.99251	6.19998	6.02185	6.14569	6.12607	6.04954	6.20487	6.09961	6.26354	6.20623	6.12811	6.05254
Isoleucylarginine	5.78153	6.37074	6.13839	6.31555	6.34869	6.31452	6.50715	6.48335	6.45156	6.51705	6.33573	6.47588
Gly arg val	3.58151	5.01424	3.97941	4.85681	4.87324	5.00234	5.08322	5.02789	5.06189	5.30482	5.04375	5.07339
Deoxyguanylic Acid	6.99948	6.72409	6.76526	6.74682	6.74584	6.80318	6.81498	6.66794	6.72531	6.80303	6.80656	6.64504
Glu pro gln	3.19113	3.20181	3.23774	3.19736	3.24669	3.23915	3.20768	3.24261	3.22723	3.18823	3.2309	3.26304
2,3-dihydrobenzofuran	5.04881	5.08314	5.09824	5.13978	4.92264	4.89883	4.79474	4.91565	5.05788	4.77312	4.95202	4.94582
Nicotinic acid	6.6779	6.18523	6.32572	6.22926	6.23125	6.26236	6.28722	6.21878	6.2683	6.27663	6.33383	6.22267
Phenacylamine	5.81376	5.93957	5.88269	5.98382	5.93267	5.95286	5.88898	5.89238	5.97649	5.93783	5.94416	5.8854
1-methylguanine	5.60266	5.08417	5.11505	5.18457	5.17604	5.20856	5.16067	5.14063	5.24399	5.24221	5.12256	5.13415
L-Alanine	7.19603	6.8828	7.02475	6.94645	6.97939	6.98415	6.91848	6.79126	6.8976	6.97114	6.95606	6.78254
L-Glutamate	6.7669	6.57178	6.51876	6.57226	6.50479	6.48246	6.49036	6.26462	6.46964	6.49397	6.52028	6.31366
4-amino-3-hydroxybutyric acid	5.98167	6.33103	6.30905	6.36776	6.32962	6.33483	6.26567	6.21665	6.36042	6.33743	6.33344	6.21763
Pyrroline	5.39705	5.5998	5.49516	5.62632	5.51588	5.53857	5.53889	5.51339	5.62305	5.61516	5.53479	5.48047
L-proline	7.47402	7.67619	7.59471	7.72202	7.60017	7.59879	7.58656	7.55975	7.68554	7.68289	7.60646	7.52954
N-Methyl-L-glutamate	5.85016	6.30206	6.38626	6.35047	6.32602	6.29134	6.21256	5.99865	6.22285	6.33472	6.31982	6.03088
L-Glutamine	6.33394	6.52247	6.41039	6.5881	6.50966	6.44751	6.39106	6.24049	6.53419	6.55615	6.49249	6.24385
Pro Glu	4.6564	4.95706	4.78052	4.8059	4.71991	4.43344	4.16022	4.37622	4.51475	4.68349	4.56691	4.23858
Uridine 2'-phosphate	6.09524	5.97921	6.00404	5.93661	5.97684	5.99652	5.88536	5.84164	5.95993	5.9969	6.01678	5.7876
1,3-Butadiene	6.096	6.58542	6.55308	6.61534	6.58538	6.56652	6.48934	6.43498	6.59433	6.5876	6.59605	6.44614
Val Gly Ala	5.48683	6.02102	5.82739	5.95557	6.0956	6.019	6.19593	6.18032	6.15406	6.15507	6.04416	6.07108
Nalpha-Acetyl-L-arginine	5.21822	4.50267	4.50565	4.60674	4.60818	4.62562	4.86552	4.75009	4.84598	5.06619	4.83984	4.72736
Adenosine 3'-monophosphate	7.26436	7.18211	7.246	7.19475	7.23107	7.24683	7.25268	7.10813	7.18313	7.2906	7.26142	7.01398
(-)-Naringenin	4.27716	0.260022	0.276589	0.258022	0.280828	0.277253	0.262678	0.27889	0.271666	0.253953	0.273378	0.288696
5'-Guanylic Acid	6.044	6.45724	6.44499	6.46831	6.51419	6.55474	6.46135	6.54061	6.27199	6.47285	6.44173	6.55871
Isobutylidene	6.18912	7.08299	7.04096	7.10842	7.06113	7.03559	7.0272	7.04055	6.80524	7.08165	7.06039	7.02772
Ser val	5.28493	5.73783	5.55478	5.60899	5.7719	5.75056	5.91675	5.93398	5.85201	5.83697	5.7564	5.85861
Leu glu lys	4.25272	4.2634	4.29936	4.25895	4.30831	4.30077	4.26928	4.30423	4.28884	4.24982	4.29251	4.32467
His leu	6.21387	6.75517	6.5067	6.69853	6.85337	6.83913	6.87202	6.96791	6.86297	6.95269	6.79081	6.86758
6,7,12,13-Tetrahydro-5H-indolo[2,3-a]pyrrolo[3,4-c]carbazol-5-one	3.64719	4.3734	4.86688	4.74337	4.8275	4.62697	3.66374	3.69869	4.27926	4.44273	4.40202	3.71912
Carnitine	5.8713	5.3558	5.38436	5.42016	5.39174	5.35827	5.28912	5.32447	5.29376	5.39497	5.37586	5.33884
Ile thr cys	4.01358	5.77872	5.57197	5.64661	5.67706	5.57214	5.76643	5.7824	5.60244	5.70898	5.53863	5.59759
Lys-leu	6.47814	7.30146	7.00061	7.20832	7.28891	7.26364	7.41674	7.39661	7.33291	7.36461	7.30336	7.31642
Phe Lys	3.96286	5.45439	4.79508	5.38257	5.30942	5.32556	5.48481	5.57025	5.49209	5.61595	5.32599	5.35901
Histidylproline	6.71724	6.08385	6.10719	5.82029	5.77479	5.66739	5.57128	5.59327	5.24761	5.41444	5.38307	5.37041
2-hydroxycinnamic acid	6.55472	6.8228	6.77032	6.85738	6.81655	6.81807	6.73082	6.66239	6.83967	6.81375	6.80239	6.69093
'3-acetyl-2,5-dimethylfuran'	6.23706	6.56082	6.52635	6.60635	6.37747	6.3324	6.28578	6.35522	6.47122	6.30703	6.42978	6.3602
2-phenylacetamide	6.73298	7.02234	6.97053	7.07445	7.0265	7.01915	6.93384	6.88255	7.05491	7.02187	6.99827	6.87688
L-Leucine	8.30721	8.82447	8.76915	8.85115	8.80487	8.80559	8.74559	8.68485	8.84009	8.82583	8.82385	8.67279
SN-Glycero-3-Phosphocholine	6.46968	6.28221	6.25203	6.3268	6.18711	6.1071	5.97047	6.13237	6.21904	6.19198	6.13237	6.17153
2-amino-6-methoxypurine	6.5037	6.26802	6.31415	6.33735	6.35674	6.37785	6.34166	6.2378	6.37755	6.39514	6.35245	6.2296
Imidazoleacetic acid riboside	3.52098	3.53166	3.56761	3.52721	3.57656	3.56902	3.53754	3.57248	3.55709	3.51808	3.56077	3.59291
Kinetin	5.37895	5.39488	5.29123	5.33408	5.29798	5.27754	5.36675	5.28878	5.47704	5.45787	5.27409	4.98082
3-hexenedioic acid	6.11518	6.28022	6.33563	6.46815	6.38787	6.31091	6.27125	6.17965	6.24954	6.35372	6.42794	6.28779
Oxypurinol	6.59669	6.20373	6.29262	6.21343	6.21675	6.24831	6.04312	6.14924	6.11957	6.09228	6.09684	6.25395
Ser Val Gln Glu	4.47255	5.33233	4.51919	4.8891	4.9967	5.08108	5.20155	5.06924	5.32343	5.24777	5.34071	5.15948
Tyr glu	5.63123	6.01296	5.72921	5.93706	5.94932	5.91746	5.94252	5.87298	6.0548	5.99703	5.9483	5.83729
Pilocarpine	4.40806	4.4751	3.53301	4.04867	4.24636	3.66117	4.39454	3.53788	3.66087	3.64879	3.63055	3.55831
3-[4-(3-fluorobenzoyl)piperazin-1-yl]-1-methylquinoxalin-2-one	3.93674	3.94743	3.98338	3.94297	3.99233	3.98479	3.9533	3.98825	3.97286	3.93384	3.97653	4.00869
Pro Gln Lys	1.74304	1.75353	1.78887	1.74915	1.79768	1.79026	1.7593	1.79367	1.77853	1.74018	1.78214	1.81379
MG(0:0/PGF1alpha/0:0)	3.61685	4.42684	3.66348	3.62308	4.06889	3.66488	4.80984	4.85762	4.1021	3.61394	3.65663	4.70969
Zalcitabine	5.17426	4.93728	4.95563	5.40557	4.90149	4.92612	5.19149	5.00167	4.99798	4.73729	5.07327	5.05954
3-(3-indolyl)-2-oxopropanoic acid	4.62976	4.98593	4.72942	4.73791	4.91609	4.88723	4.87058	5.10174	5.01319	4.92773	4.76257	5.04532
Prolyl-Asparagine	4.77919	4.43056	3.95512	4.10965	4.2801	3.67256	3.84445	4.00027	4.10414	3.64321	4.18424	3.78146
Isopropyl beta-D-glucoside	5.4405	5.71893	5.00052	5.18531	5.16429	5.02075	5.0038	4.34696	5.08727	5.22941	5.17343	4.42419
Asp ile arg	4.95136	5.81505	5.49057	5.79407	5.46647	5.43209	5.70028	5.45156	5.70068	5.63421	5.50316	5.32622
Val Asp Gly Thr Ile	3.62538	4.71879	4.1432	4.00695	4.39513	4.24287	4.26017	4.3296	4.16702	4.30008	4.5441	3.69732
Guanine	5.78513	6.03944	6.0106	6.10039	6.07563	5.95934	5.90932	5.70191	5.91062	6.0037	5.97591	5.87103
Ile gly	6.31306	6.72577	6.57943	6.67913	6.76977	6.7451	6.88076	6.84478	6.86121	6.81077	6.76262	6.71764
Isoguanosine	5.97158	6.22671	6.17995	6.30814	6.26036	6.13425	6.08513	5.84427	6.12293	6.19631	6.17301	6.00674
Lys phe	5.68687	6.2954	6.12592	6.32823	6.44346	6.46981	6.30473	6.50306	6.24562	6.51579	6.3263	6.4429
Val Glu Gly	5.73755	6.30301	6.15021	6.37764	6.24363	6.24809	6.16575	5.96911	6.34735	6.33766	6.25217	5.89502
Pro Leu Ser	3.69259	5.47296	5.15808	5.33365	5.28904	5.32037	5.43367	5.54058	5.5689	5.70543	5.44806	5.34369
Ile his ala	4.58195	4.87245	4.62859	4.92033	4.9054	4.94174	4.88572	4.84875	5.06282	5.24452	5.00248	4.98225
Val pro gln	4.0486	4.73087	3.8064	4.86043	4.79553	4.77312	4.53597	4.46748	5.02061	4.82797	4.73821	4.07326
Ile ser glu	4.73996	5.81022	5.73444	5.87695	5.73035	5.76699	5.71075	5.56069	5.90819	5.90871	5.83473	5.61467
His val val	3.71642	5.46082	4.88878	5.41466	5.61851	5.61862	5.40595	5.47726	5.54427	5.70596	5.61333	5.47187
Val asn glu	5.14419	5.77067	5.54329	5.72637	5.60855	5.60889	5.56777	5.54324	5.70926	5.73718	5.65305	5.42658
(2S)-1-[(2S)-3-(4H-Imidazol-4-yl)-2-[[(2S)-5-oxopyrrolidine-2-carbonyl]amino]propanoyl]pyrrolidine-2-carboxylic acid	3.67443	4.25237	3.72106	4.06884	3.88098	3.95995	3.69098	3.72593	4.3674	3.67152	3.71421	3.74636
Leu glu gln	3.82322	5.62275	5.11124	5.51319	5.41945	5.41799	5.58224	5.57824	5.66013	5.58698	5.55117	5.39167
Glu lys glu	4.31357	5.91285	5.71264	5.84787	5.68476	5.7572	5.76487	5.68148	5.98554	5.9299	5.90084	5.6951
Ala His Leu Asp	4.35995	5.18017	4.65694	5.06382	4.959	4.61462	4.78187	4.83253	5.03417	5.00139	4.73973	4.54594
Cyclo-prolylglycine	5.35581	4.90617	4.89887	4.85756	4.82627	4.9757	4.992	4.79658	4.86284	4.83983	4.81655	4.81224
Gly leu asn	4.05323	5.13802	4.67774	5.08594	5.14198	5.04992	5.23267	5.19273	5.34391	5.37587	5.02047	5.02927
5-chloro-N-(2-ethyl-[1,2,4]triazolo[1,5-a]pyridin-8-yl)thiophene-2-carboxamide	6.58808	6.37952	6.5281	6.50112	6.52636	6.44233	6.46295	6.2708	6.39956	6.5294	6.47645	6.3993
Vertilmicin	6.56142	6.5721	6.60806	6.56765	6.61701	6.60947	6.57798	6.61293	6.59754	6.55852	6.60121	6.63337
Pro ile gln	3.81246	5.22758	5.01583	5.13933	5.18268	5.1546	5.31165	5.33575	5.28846	5.37241	5.21434	5.11872
6-(dimethylamino)purine	3.74364	0.347705	0.367882	0.345257	0.373018	0.368687	0.350951	3.32634	0.361904	0.340271	0.363984	0.382523
Aniline	4.38793	5.09924	5.21211	5.2419	5.1544	5.225	4.54595	4.7895	4.90958	5.05844	5.05856	4.78707
Kynurenine	5.53385	6.5343	6.61698	6.70013	6.60728	6.64085	5.96499	6.14956	6.32903	6.46268	6.4845	6.13749
Ile ser	4.78591	5.37169	5.0056	5.2562	5.11158	5.04966	5.31596	5.20796	5.29069	5.20284	5.13812	5.12097
N6-(1,2-Dicarboxyethyl)-AMP	6.35009	6.52521	6.8567	6.62342	6.80205	6.73724	6.31019	5.774	5.9329	6.69235	6.69864	5.74234
(3S,8aS)-3-[(1R)-1-Hydroxyethyl]hexahydropyrrolo[1,2-a]pyrazine-1,4-Dione	4.51334	4.33712	3.55793	3.91219	3.6506	4.23232	4.03979	3.50545	4.52508	4.07045	3.63159	4.02768
Asp Tyr	5.25343	5.31935	5.14326	5.15315	5.17805	5.20775	5.68275	5.61125	5.36791	5.24496	5.17324	5.40699
Glu tyr	5.10083	5.79036	5.52703	5.60079	5.76597	5.72359	5.95314	5.93128	5.81375	5.78667	5.67489	5.72494
Phe Ala Thr	3.72925	3.73993	3.77588	3.73548	3.78483	3.77729	3.74581	4.08894	4.21899	3.72635	3.87574	3.80119
Glucitol-lysine	1.17617	5.69734	5.58168	5.71071	5.83626	5.77677	5.62161	5.58528	5.76196	6.00345	5.78697	5.5546
Biotinyl-5'-AMP	5.8069	5.66806	5.74214	5.68618	5.75292	5.75395	5.67229	5.59002	5.33962	5.75333	5.74426	5.50046
4-methyl-5-thiazoleethanol	3.10658	3.11726	3.15319	3.11281	3.16213	3.15459	3.12313	3.15805	3.14268	3.10368	3.14635	3.17848
Cinoxacin	5.98371	6.25794	6.3302	6.10606	6.35768	6.21073	6.29088	5.90964	6.24043	6.30123	6.27091	5.84234
Tyr-pro	4.85629	5.90009	5.4288	5.8597	5.65737	5.6434	5.61073	5.79238	5.81468	5.86634	5.61929	5.66514
Gamma-glutamylmethionine	3.93148	5.33085	5.39977	5.54657	5.31544	5.3537	4.62628	4.6749	5.00386	5.40592	5.36714	4.75436
Ile asp ala	5.21896	6.07379	5.92707	6.15652	6.08569	6.0365	6.03879	5.82925	6.1655	6.21334	6.11085	5.79192
Val Thr Pro Gly Gly	4.0486	5.29759	4.49533	5.08168	4.95842	5.05909	5.2855	5.3028	5.2547	5.11725	4.98678	5.45506
Gly pro val	5.62265	6.05661	5.83614	5.99223	5.78797	5.78741	5.88934	5.73148	6.03813	5.97037	5.91561	5.68153
Benzoic aldehyde	6.12887	6.41299	6.38407	6.47869	6.41636	6.41806	6.35969	6.27255	6.45962	6.4422	6.40471	6.26565
Leu asn thr	4.12038	4.71013	4.16702	4.12661	4.69936	4.16843	4.91859	4.92052	4.34029	4.64718	4.70493	4.25629
Cytidine, 2'-deoxy-2',2'-difluoro-N-(1-oxo-2-propylpentyl)-	3.44489	3.45556	3.49151	3.45111	4.16497	3.49292	4.60088	4.20369	4.23074	3.68981	3.48467	4.43973
Ile pro asn	4.68312	5.4876	5.14298	5.36666	5.38689	5.10401	5.47422	5.36094	5.50221	5.47389	5.31754	5.2131
Glu thr lys	3.01235	4.48067	3.05894	3.01857	3.97587	3.06035	4.69395	4.70626	4.18685	3.00945	4.37314	4.34798
Glu glu val	4.11334	4.59281	4.15998	4.92615	4.65825	4.48768	4.86977	4.84588	4.58292	4.87857	4.47184	4.86509
Trans-p-Ferulyl alcohol 4-O-[6-(2-methyl-3-hydroxypropionyl)] glucopyranoside	4.04057	4.2085	4.0872	4.04679	4.09615	4.08861	4.05712	4.09207	4.07668	4.03766	4.08036	4.11251
Aminofurantoin	5.70748	5.62393	5.79621	5.69817	5.75834	5.66432	5.57244	5.54047	5.65978	5.69102	5.69524	5.56225
[(1S,2S,4S,5S)-2-(6-Aminopurin-9-yl)-5-(hydroxymethyl)-4-bicyclo[3.1.0]hexanyl]methanol	1.10859	1.11845	1.15177	1.11434	1.1601	1.15308	1.12388	1.1563	1.14201	1.10591	1.14541	2.37047
Tyr pro gln	5.43046	5.09654	4.93395	5.93593	5.59326	5.51622	6.0407	5.87906	5.86993	5.413	5.7594	5.87937
Tyr pro ser	4.07248	4.08316	4.11912	4.07871	4.12806	4.12052	4.08904	4.12399	4.165	4.06957	4.11227	4.14442
Pro Lys Phe	3.05916	4.50183	4.17033	3.34598	3.12375	3.10717	4.82956	3.95382	4.20517	4.23372	4.17894	4.63701
Asp val leu	3.85177	5.11758	3.8984	5.08679	5.01039	4.78025	5.37047	5.27056	5.25352	5.13824	5.0619	5.21537
Asp Glu Leu Asn Gln	5.45177	5.46245	5.49841	5.458	5.50736	5.49981	5.46832	5.50328	5.48789	5.44886	5.49156	5.52372
Galactose-beta-1,4-xylose	4.62967	2.57865	2.61451	2.57421	2.62344	2.61592	2.58451	2.61937	2.75443	2.56509	2.60768	2.63976
Val lys val	4.06391	5.14889	4.11055	5.16922	5.54809	5.45317	5.04606	4.9748	5.44317	5.77243	5.45235	4.92122
Pro ala	4.4648	5.159	4.82513	5.15884	5.17976	5.13695	5.22652	5.14327	5.23741	5.16415	5.135	5.15377
5-hydroxytryptophan	4.89897	5.31422	5.41521	5.4581	5.33433	5.41745	5.00484	5.09372	5.40629	5.3714	5.33181	5.07409
Leu val ser	3.92867	4.75026	3.9753	5.04402	5.08003	5.10077	5.03238	4.94205	5.30221	5.51411	5.14529	5.32625
Pyroglutamylproline	4.24205	4.44692	3.90664	4.49285	3.76173	3.78129	4.2428	3.51436	3.82509	4.40869	3.73187	3.53479
8-hydroxy-2'-deoxy Guanosine	5.42925	6.15511	6.00074	6.19658	6.31408	6.25955	6.19414	6.18238	6.24567	6.34776	6.24877	6.09594
Phenethylamine glucuronide	5.11801	5.00993	4.21436	4.43711	4.03066	4.20522	4.28838	2.16667	3.51399	4.44952	4.52968	2.8432
His-trp	5.04072	5.40792	5.26082	5.28387	5.4667	5.4204	5.64062	5.71829	5.68421	5.63437	5.51291	5.59967
Methyldopa	4.91329	5.41498	5.28193	5.38787	5.53412	5.50002	5.51171	5.62408	5.54095	5.54826	5.48942	5.51994
Asn leu	6.20512	6.74522	6.56396	6.71058	6.86825	6.82857	6.83673	6.85756	6.85254	6.87841	6.81355	6.76449
Val tyr	5.83488	6.48218	6.34649	6.50403	6.62804	6.58532	6.61375	6.62672	6.65808	6.69047	6.58905	6.56677
Val Arg Val	5.06183	5.52807	5.10846	5.57751	5.87583	5.82823	5.60288	5.62722	5.83428	6.11476	5.82075	5.55041
Antramycin	4.70594	5.77407	5.61481	5.8629	5.97966	5.92959	5.69372	5.76171	5.90928	6.12018	5.97042	5.6972
Ile pro gln	5.0481	6.20415	5.94519	6.17175	6.13812	6.11482	6.16953	6.11779	6.2169	6.25533	6.08577	6.02509
Val Asn Phe	4.02759	5.62094	5.19994	5.60177	5.54688	5.47034	5.45669	5.50074	5.70378	5.6388	5.38086	5.32721
Cys gln gln	4.01767	5.06168	4.53768	4.9747	4.62423	4.06572	5.04215	4.21599	5.09227	5.10213	4.7303	4.50141
3-isobutyl-6-(1-hydroxy-2-methylpropyl)-2(1h)-pyrazinone	4.81848	3.87174	4.52671	4.0052	3.91222	3.96392	4.05558	3.43304	4.19382	4.21543	4.50206	3.97989
Vinylacetylene	5.45611	5.03805	4.98315	5.09445	5.00196	5.10505	5.00774	5.03035	5.10239	5.02546	5.03961	5.14182
Pro ile ala	4.83179	5.61365	5.08425	5.45352	5.37141	5.29965	5.51848	5.34379	5.54625	5.58097	5.36245	5.29664
1-[2-(benzylamino)-2-oxoethyl]piperidine-4-carboxamide	4.39662	4.91675	4.58525	4.73747	5.14542	5.1103	5.42741	5.3771	4.60935	5.08802	4.76454	5.15353
Leu ala gln	4.19237	5.53016	5.59702	5.58242	5.53741	5.41967	5.36471	5.38122	5.5821	5.69469	5.73907	5.29073
Ile His Gln	3.66049	4.33926	3.70712	4.04484	4.40173	4.22784	4.19425	4.15861	4.30307	4.52426	4.56306	4.34628
Isopropyl 2-[[[(1R)-2-(6-aminopurin-9-yl)-1-methyl-ethoxy]methyl-(pyrimidine-4-carbonylamino)phosphoryl]amino]-2-methyl-propanoate	5.7847	5.79538	5.83134	5.79093	5.84029	5.83274	5.80125	5.83621	5.82082	5.78179	5.82449	5.85665
Doxofylline	5.58085	5.93967	5.76088	5.80498	5.87432	5.83221	6.09729	5.97613	5.99657	5.8597	5.81838	5.73629
Phe Asp Arg	5.00281	5.57145	5.04944	5.48	5.44001	5.58028	5.73921	5.48863	5.67716	5.65899	5.6471	5.40643
4-Deoxyphysalolactone	2.35173	4.02712	2.39817	3.43234	2.40709	2.39958	4.12635	2.40303	2.3877	3.38872	3.01242	4.11372
Tyr pro glu	3.59616	4.35893	3.54494	4.25004	4.01772	4.00147	4.49131	4.56281	4.68661	4.54304	4.21584	4.40852
Isoleucyl-Threonine	5.56499	6.45657	6.35166	6.43895	6.63692	6.57571	6.55184	6.53507	6.59866	6.62212	6.57509	6.40826
N-[[1-(hydroxymethyl)cyclopropyl]methyl]-2,1,3-benzothiadiazole-5-carboxamide	5.27843	5.07019	5.48502	5.25273	5.29912	4.91303	5.19583	5.05215	5.2955	5.33946	5.44143	4.88411
Thr leu	6.44667	7.16048	7.02474	7.15972	7.32819	7.27224	7.21488	7.23878	7.28553	7.34191	7.24405	7.14116
Creatine glutamate	4.44008	5.27166	5.25652	5.1272	5.50975	5.49074	5.41214	5.38243	5.36257	5.35683	5.44196	5.28171
1-(3-bromophenyl)-3-[2-[5-(pyrrolidine-1-carbonyl)benzimidazol-1-yl]ethyl]urea	5.22878	5.23946	5.27542	5.23501	5.28437	5.27683	5.24534	5.28029	5.2649	5.22587	5.26857	5.30073
Gly pro gly	3.45605	3.46673	3.50267	3.46227	3.51162	3.50408	3.4726	3.50754	3.54608	3.45314	3.49583	3.52797
Piperacetazine	5.01269	5.18765	4.43544	5.70025	5.21471	5.03511	5.92758	5.71208	5.54281	5.21418	5.3929	5.78824
Asp leu	6.59658	6.87909	6.70459	6.81105	6.84381	6.83012	6.94084	6.90105	6.9063	6.84784	6.77244	6.77782
Lomefloxacin	4.33479	5.38524	5.22008	5.40657	5.41237	5.33028	5.18824	5.15026	5.52863	5.50935	5.37818	4.97839
Phe pro lys	2.69283	4.7199	3.72168	3.9688	4.09386	4.02339	4.83505	4.17492	4.66453	4.64402	4.33024	4.47191
Pro ser	4.29562	5.04529	4.81582	5.00844	4.43136	4.90608	4.84585	4.69307	5.12124	5.02336	4.563	4.68488
Isoleucyl-proline	6.74586	7.37222	7.13094	7.32793	7.13358	7.08775	7.11826	7.18761	7.27046	7.21664	7.10705	7.09811
Leu pro thr	5.83776	6.65073	6.40181	6.65484	6.48003	6.38944	6.40413	6.26954	6.64781	6.67115	6.47859	6.19389
4-{[3-(diethylamino)propyl]amino}-4-oxobut-2-enoic acid	3.96363	3.97431	4.01027	3.96986	4.09376	4.38233	3.9895	4.78861	3.99975	3.96073	4.09633	4.30551
Sabeluzole	3.13904	3.14971	3.18564	3.14526	3.2545	3.18705	3.15558	3.19051	3.17513	3.13613	3.1788	3.21094
Glu arg glu	2.65879	4.02412	2.70533	4.12895	4.31115	4.02947	4.50941	4.72886	2.69483	2.65589	4.0632	2.73059
Phosphocholine	6.05226	5.71424	5.91346	5.95009	5.83866	5.77082	5.56236	5.44557	5.78102	5.85708	5.85897	5.51943
Ser phe	5.6817	5.91814	5.78795	5.93315	6.00672	6.04332	5.97554	6.11013	5.98646	6.13416	5.94631	6.04653
Ser val val	3.43232	5.06104	4.01707	5.02978	4.92713	5.05343	5.05844	5.07368	5.36838	5.49264	5.08367	5.2109
Val Asn Phe Asp	4.00498	4.45532	4.05162	4.01121	4.09999	4.05302	4.69194	4.05649	4.38967	4.00208	4.0808	4.07693
Fusidic Acid	2.28255	4.37505	2.32896	4.18235	4.31634	2.33036	4.48524	4.31594	2.6009	2.27966	2.32215	4.23254
N6-phenylisopropyladenosine	2.50291	2.51356	4.26533	4.03552	4.37956	2.55082	4.0777	4.53464	4.37982	2.50002	4.00453	2.57466
Val ile	6.56045	7.4682	7.3046	7.43025	7.55975	7.5088	7.55359	7.60381	7.58441	7.60304	7.51763	7.49424
Gln phe	4.94374	5.26304	5.13065	5.33503	5.37607	5.42138	5.16275	5.53924	5.37725	5.50361	5.40815	5.49452
Gly phe	6.0976	6.69469	6.51054	6.6438	6.67502	6.61098	6.62534	6.56362	6.69877	6.70734	6.59916	6.50199
D-glutamic acid	6.84219	6.85079	6.82517	6.9056	6.81056	6.7908	6.71137	6.49919	6.77583	6.8243	6.82791	6.54697
Pro Pro Tyr	4.01101	5.00489	4.5748	4.8526	4.55389	4.05157	4.82663	4.89261	4.81805	4.48189	4.54442	4.71249
N-(6-methoxyquinolin-8-yl)alanine	3.90491	3.21792	3.25386	3.21347	3.2628	3.25527	3.2238	3.25873	3.24335	3.35494	3.24702	3.6099
2-aminoindan-2-carboxylic acid	5.09756	5.68008	5.63143	5.73321	5.68334	5.68067	5.54968	5.43739	5.70002	5.68888	5.68556	5.39949
Indole-3-Carboxaldehyde	6.3475	6.77256	6.76255	6.85053	6.78438	6.75593	6.65012	6.57384	6.81039	6.80737	6.78868	6.55971
Gly pro ile	5.80366	6.29388	6.0609	6.28144	6.08332	6.03055	6.10566	5.97461	6.25156	6.20432	6.06534	5.87712
L-Canaline	3.63035	4.68955	4.37799	4.5747	4.474	4.63537	4.60631	4.60573	4.77121	4.63392	4.52302	4.54824
Val pro val	4.58875	5.61075	5.25042	5.51786	5.32808	5.03144	5.12539	4.87774	5.40306	5.49585	5.17131	4.94911
Tuliposide A	5.32417	5.31455	5.26995	5.40164	5.49668	5.3756	5.15494	5.03382	5.23525	5.47961	5.2977	5.06955
Carboxyethyllysine	4.30142	4.82006	4.82748	4.82972	4.8238	4.78544	4.94583	4.74939	4.95045	5.00219	4.83763	4.52135
(S,E)-Zearalenone	3.94753	3.95821	3.99416	3.95376	4.00311	3.99557	3.96408	3.99903	3.98364	3.94462	3.98732	4.01947
Ile lys val	3.71505	5.45513	4.98163	5.43086	5.70053	5.59172	5.38794	5.46223	5.63891	5.97173	5.67987	5.34345
Phe asp ile	4.2886	5.28121	4.03847	5.31071	5.20242	5.11205	4.83127	4.84856	5.424	5.38543	5.03815	4.91133
Eptifibatide	6.96828	6.97896	7.01492	6.97451	7.02387	7.01633	6.98484	7.01979	7.0044	6.96537	7.00807	7.04023
4-ethynylaniline	6.09906	5.90473	5.94522	5.97836	5.93261	5.94165	5.84351	5.8185	5.98252	5.94779	5.92316	5.80002
Phenylphosphonic acid	6.11066	5.28772	5.44863	5.26898	5.34108	5.40749	5.51007	5.59005	5.47033	5.18661	5.3073	5.56628
Chlorobenzene	8.12804	7.33757	7.4746	7.3358	7.40173	7.43116	7.50634	7.5862	7.49597	7.30097	7.37416	7.5924
Thr asp ile	3.82583	5.7827	5.41927	5.78261	5.709	5.79484	5.54906	5.62376	5.85434	5.94029	5.75239	5.59332
5-Benzylacyclouridine	5.09351	5.90348	5.79973	5.8561	6.0062	5.97507	6.05187	6.05791	5.87177	5.94693	5.93323	5.90491
Pro Val Val	4.07954	5.54022	5.4929	5.63785	5.59962	5.40148	5.62219	5.40654	5.64487	5.65955	5.48074	5.56233
Arg Tyr Thr Glu	4.20285	4.21353	4.24948	4.20908	4.25843	4.25089	4.2194	4.25435	4.23897	4.19994	4.24264	4.27479
Methyl 2-amino-3-phenylpropanoate	6.09421	6.74524	6.07056	6.45448	6.39236	6.24527	6.73402	6.06622	6.13883	6.33824	6.20197	5.92048
Pyroglutamyltyrosine	4.83051	5.81067	5.68164	5.76993	5.837	5.85262	5.85174	5.84507	5.8948	5.81635	5.77668	5.77762
Phe val gly	4.28722	4.4748	3.91169	4.49722	4.68155	4.77477	4.53813	4.94419	4.99563	5.05115	4.62699	4.52178
N-Acetyl-DL-Methionine	4.4806	5.18855	5.21019	5.20861	5.29524	5.17469	5.21831	5.23296	5.14262	5.32916	5.18488	5.29671
Glu Glu Ile	4.68561	5.36328	4.87442	5.36037	5.26023	5.07286	4.97351	5.14709	5.23514	5.367	5.221	4.80024
Val leu	6.90763	7.80051	7.68049	7.77344	7.87	7.81789	7.87337	7.87424	7.92933	7.91672	7.83945	7.793
2-methylbutyroylcarnitine	6.49213	6.72296	7.04421	6.90127	6.87084	6.95183	6.4206	6.31819	6.64346	6.84502	6.86278	6.40931
Cys-Arg-Glu-Lys-Ala	3.30256	4.2882	4.30634	4.35389	4.37821	3.35059	3.31911	4.42885	4.68412	3.29966	4.73894	3.37448
Icariside D1	4.06158	5.24209	4.97547	5.2253	5.37485	5.07202	5.19305	4.68332	5.1736	5.20766	5.25259	4.50601
Leu asp val	4.92126	5.35292	5.06431	5.31564	5.3873	5.34032	5.42402	5.4996	5.48882	5.56919	5.35788	5.35644
Phe His Arg	3.97386	5.66821	4.68832	5.50889	5.52285	5.56518	5.79254	5.72298	5.67696	5.71998	5.63958	5.51831
Corchorusoside A	2.45407	2.46471	2.74434	2.46027	2.8827	2.50195	2.47057	2.5054	2.49006	4.35095	4.1623	2.52578
((2R,3S)-3-Amino-2-hydroxy-2-(1H-imidazol-4-ylmethyl)-5-methyl)-5-methylhexanoic Acid	4.85163	5.09112	4.96268	4.93476	5.3621	5.37101	5.77395	5.71719	5.279	5.2877	5.2542	5.57942
N-[4-(4-methyl-3-oxo-1,4-benzoxazin-6-yl)-1,3-thiazol-2-yl]-2-phenylacetamide	6.47885	6.62268	6.75129	6.69638	6.721	6.68779	6.61937	6.5258	6.65272	6.7975	6.7519	6.55962
Ile Val Glu Asp	4.2865	6.05571	5.82745	5.83746	5.99464	5.96697	5.97885	5.81617	6.02706	5.92567	6.04306	5.70634
Milbemycin alpha10	2.30384	3.67721	2.35026	2.31004	2.35917	2.35166	4.03557	2.35511	2.33979	3.25875	2.34345	3.90753
N-Acetyl-DL-Valine	5.2558	5.26418	5.29903	5.39962	5.4001	5.42336	5.38836	5.35938	5.50732	5.40695	5.45967	5.45291
N-(2-Cyanoethyl)valine	4.85017	5.13052	4.38345	4.04595	4.38703	5.191	5.29528	5.16975	5.70405	5.22863	3.71249	3.19449
Tyr ile	5.42849	6.07655	5.98454	6.15188	6.25266	6.32037	6.19847	6.40969	6.23495	6.32735	6.20195	6.37286
L-2-Aminoadipic acid	5.74913	6.38015	6.51077	6.46835	6.42191	6.36642	6.23269	5.9634	6.29688	6.44032	6.44403	6.0182
Phe val	5.62571	6.0134	5.86451	6.01594	6.06031	6.12722	6.10915	6.43012	6.09882	6.16127	6.02983	6.31821
Kyotorphin	2.13636	3.95728	3.51641	4.13384	3.98647	3.92971	4.20582	3.78367	3.8949	4.01917	3.38524	3.24296
6S,9R-Dihydroxy-4,7E-megastigmadien-3-one 9-[apiosyl-(1->6)-glucoside]	3.3032	3.31387	3.48382	3.30942	3.35876	4.01462	3.31974	3.35468	3.3393	3.30029	3.34297	3.37511
Pro gln leu	4.50628	5.7367	5.35181	5.62582	5.45351	5.58842	5.71258	5.71063	5.92441	5.81346	5.54833	5.5759
Gentamicin A sulfate	4.50051	5.79075	5.34248	5.57185	5.6382	5.73387	6.0402	5.98904	5.85881	5.79472	5.6755	5.82048
13-Hydroxy-5'-O-methylmelledonal	0.746936	0.755725	4.1049	0.752057	0.793079	2.9476	4.30586	2.74244	2.76722	2.90934	0.779866	0.806847
N6-Threonylcarbamoyladenosine	5.98205	5.04936	5.58015	5.29477	5.27778	5.26645	5.01266	4.53126	5.24143	5.31345	5.3079	4.7705
Asp pro val	3.71577	4.79661	4.53615	4.4475	4.92927	4.81251	4.79218	4.64459	4.97981	4.953	4.88834	3.7877
Pivampicillin	4.01232	4.04144	4.05896	4.01855	4.06791	4.06037	4.02888	4.06383	4.04844	4.00942	4.05212	4.08427
Ala-Thr-Trp-Leu-Pro-Pro-Arg	3.32964	3.34032	3.37626	3.33586	3.3852	3.37766	3.34619	3.38112	3.36574	3.32673	3.36941	3.40156
(-)-Fumigaclavine B	4.55223	5.35311	5.23477	5.37917	5.35294	5.36701	4.96614	4.9216	5.36972	5.3961	5.29764	5.1417
Ser Trp	5.62789	6.34634	6.2435	6.32252	6.43019	6.41494	6.37738	6.39429	6.45912	6.41506	6.39057	6.34309
2-[[(2S)-1-[(2S)-2-[[(2S)-1-[(2S)-2-Amino-3-(4-hydroxyphenyl)propanoyl]pyrrolidin-2-yl]methylamino]-3-phenylpropanoyl]pyrrolidine-2-carbonyl]amino]acetic acid	4.85099	5.73308	5.10437	5.2904	5.39262	5.28796	5.77393	5.71574	5.55602	5.66745	5.58936	5.63465
2',3'-Dideoxyuridine	0.0174025	1.0892	0.0193322	0.521242	0.795389	0.0193935	0.723364	0.0195453	1.00484	0.0172888	0.886334	0.0204654
Pro pro thr	4.42801	5.03754	4.88389	5.04622	4.94375	5.08224	5.07784	4.92272	5.26299	5.09884	4.93621	4.58775
Etiocholanolone	5.07777	5.50393	5.27179	5.55002	5.09956	5.11438	4.95809	4.8829	5.60207	5.25891	5.11316	4.95485
Glu lys leu	4.99098	6.45562	6.19716	6.35159	6.42361	6.40775	6.50029	6.45602	6.39308	6.3834	6.32767	6.32929
Difluprednate	3.25325	4.38372	4.21403	4.44816	3.8847	4.20697	4.37892	4.04899	4.86602	4.86035	3.29302	3.71243
Gln Trp	5.08621	5.6132	5.53952	5.58237	5.73401	5.81186	5.66644	5.87335	5.70371	5.72454	5.71623	5.90916
Leu glu his	4.04832	5.7962	5.40401	5.75447	5.76451	5.82143	5.74409	5.74194	5.87606	5.86064	5.63993	5.61672
N-(cyclohexylmethyl)-3-[1-(2-methylphenyl)sulfonylpiperidin-3-yl]propanamide	4.87358	5.9444	5.15249	5.78505	5.7459	5.63577	5.47279	4.87111	5.39959	5.92613	5.88826	4.80754
5-hydroxyindole	5.51788	4.86847	5.14253	5.2167	5.21309	5.25254	5.14686	4.98356	5.2964	5.1702	5.26695	5.12176
Val Val Val	4.55487	5.92121	5.62707	6.00841	6.0165	6.00391	5.97133	5.97835	6.14419	6.32486	6.08492	6.06836
Peg n7	5.73002	4.20792	4.62855	3.88362	4.381	4.62396	4.46034	4.78138	4.67625	4.29669	4.78685	4.92991
[4-(5-amino-4-methyl-1,2-oxazol-3-yl)piperidin-1-yl]-(furan-2-yl)methanone	5.20581	6.0447	5.8421	6.03122	6.02646	6.00494	5.98295	6.01015	6.20403	6.16081	6.04092	5.96947
Thr ile val	3.62994	5.25375	4.76404	5.28311	5.43494	5.49186	5.21541	5.25262	5.42868	5.65574	5.5005	5.41571
Ile Leu Asn Asp	5.32748	6.12881	5.92712	5.92611	6.01796	5.99676	6.37741	6.20972	6.09495	6.11157	6.04004	6.06339
Thr Trp	5.66234	6.52276	6.47688	6.51978	6.69534	6.63503	6.50566	6.5583	6.62089	6.65652	6.6159	6.5119
6-beta-hydroxydexamethasone	3.81217	4.81638	4.96605	5.62122	5.29616	5.2511	5.62437	5.43214	5.43464	5.17064	5.40423	5.40671
Glu ile val	4.12393	5.22674	4.71101	5.11756	4.97598	4.89246	5.34304	5.05824	5.30879	5.26066	5.02575	5.09734
Pro Pro Ile	6.21494	6.87338	6.62961	6.87459	6.57917	6.53778	6.66691	6.54637	6.8349	6.72254	6.64578	6.48671
Phe pro asp	5.41514	6.04731	5.88979	6.11724	5.85872	5.75494	5.75792	5.54642	6.01839	5.96533	5.89075	5.4153
Leu gly val	5.31235	6.43474	6.14773	6.45245	6.55924	6.49193	6.38368	6.32748	6.61534	6.67711	6.52817	6.26384
Gamma-glutamylphenylalanine	5.86504	6.40174	6.41683	6.55399	6.46378	6.44318	6.21716	6.10016	6.43796	6.48961	6.45159	6.06292
(1,10,11,12,14,23-Hexahydroxy-6,10,19-trimethyl-24-oxa-4-azaheptacyclo[12.12.0.02,11.04,9.015,25.018,23.019,25]hexacosan-22-yl) 3,4-dimethoxybenzoate	4.61461	4.80394	4.73803	4.9232	5.24407	5.13342	4.84676	4.92703	4.8207	5.28894	4.82497	4.68656
Epsilon-(gamma-Glutamyl)lysine	4.39016	5.51334	5.34754	5.53777	5.3263	5.4219	5.39208	5.18907	5.59246	5.56158	5.41559	4.97143
1-Hydroxytrimazosin	0.353207	4.45846	4.21222	4.04947	0.385021	4.05874	4.27322	3.31202	4.62092	4.79495	4.08324	4.33734
Val phe	6.30436	7.00102	6.9083	7.07357	7.2059	7.18391	7.03514	7.17675	7.11498	7.30224	7.1198	7.09857
Lys Leu Glu	4.48711	6.23877	6.08918	6.26048	6.37401	6.31561	6.34003	6.25391	6.35998	6.37721	6.35367	6.15039
Pro thr	4.52069	5.02989	4.93697	5.07523	4.89257	4.86902	4.76836	4.73296	5.08203	4.98801	4.9621	4.64262
Pro Trp	5.497	6.30317	6.13251	6.27519	6.06956	6.00525	5.97162	5.97583	6.21019	6.10261	6.0277	5.94186
Glu val thr	3.68524	4.03392	3.73187	3.77853	3.74082	4.1187	3.70179	4.10815	4.46183	3.9764	3.72502	3.75717
N-acetyltyramine	6.15414	5.86012	6.27281	5.62149	5.95828	5.94408	5.97617	5.89694	5.54168	5.63156	5.89545	5.84121
Gln leu asn	2.78467	4.68264	4.18155	5.23578	4.6656	4.55641	5.65938	5.13883	5.29498	4.59129	5.13984	5.01938
Tyr Leu	6.97987	6.95596	6.95681	6.92898	6.93063	6.90983	7.02557	7.0902	6.98574	6.95606	6.92969	6.96588
Asp Trp	4.95748	5.22674	4.98534	5.16248	5.1303	5.14329	5.38914	5.54811	5.33347	5.20999	5.06795	5.3018
Linalool oxide D 3-[apiosyl-(1->6)-glucoside]	3.78185	5.29534	4.87089	5.13839	5.2116	5.27225	5.80192	5.85632	5.39283	5.43381	5.34078	5.66703
Flavin Mononucleotide	5.80227	5.82403	5.97646	5.86216	5.90824	5.91278	5.98699	5.86769	5.90847	6.13744	6.08561	5.65491
LysoPE(0:0/20:2(11Z,14Z))	3.09316	4.5483	3.8106	4.5073	4.53372	4.37747	4.99718	5.35542	4.46887	4.82042	4.30679	4.15384
Lycoperodine i	4.52359	3.98016	4.38319	4.78731	4.28368	4.65658	4.24173	4.50301	4.61692	4.63298	4.96077	4.42543
Asparasaponin II	3.855	3.86568	4.62823	4.62545	4.65726	4.24607	3.96106	3.9065	3.89112	4.18052	4.40124	3.92694
Furazabol	5.03028	6.43838	6.11975	6.32946	6.25283	6.18429	6.27568	6.35941	6.44167	6.32168	6.27356	6.26606
(1R,4S,7S,10R,13R,16S)-13-(1H-Indol-3-ylmethyl)-4-(2-methylpropyl)-7-(2-methylsulfanylethyl)-16-(phenylmethyl)-3,6,9,12,15,18,20-heptazabicyclo[8.8.4]docosane-2,5,8,11,14,17,21-heptone	1.78594	1.79645	3.39466	3.64849	3.26233	1.83324	3.45632	3.41908	3.50291	3.73813	2.42364	4.17534
8-amino caprylic acid	5.62612	4.90328	4.68168	4.63763	5.00968	5.01576	4.86765	4.75937	4.46609	4.66537	4.65352	5.15468
Glu val leu	4.99521	5.53846	5.18863	5.4693	5.30329	5.20734	5.73759	5.72615	5.57081	5.53068	5.30908	5.45027
Lys Leu Tyr	4.57167	5.45165	5.25705	5.52936	5.35166	5.24467	5.26181	5.24247	5.36092	5.34404	5.3777	5.00476
Physagulin A	4.05777	5.0091	4.8003	5.08001	4.75062	5.03298	5.41587	5.36682	5.28097	4.98758	5.15035	5.23402
Prolyl-Methionine	3.40894	4.24589	3.60526	3.55557	3.93627	4.03956	3.42385	3.37403	3.74053	3.31964	3.36232	3.39446
Vinbarbital	0.5838	0.591722	3.92363	3.55955	3.63093	3.8852	3.4383	3.29732	4.23964	3.78742	2.37908	2.1001
Leu-ile	6.83833	7.76863	7.64003	7.74192	7.85353	7.82365	7.82032	7.90267	7.90072	7.91776	7.83404	7.83601
Ile asp val	3.98602	5.61982	5.48839	5.72727	5.61938	5.64663	5.50961	5.41298	5.74473	5.83803	5.65953	5.41887
20-Cooh ltb4	6.71816	6.48014	6.70232	6.65574	6.6246	6.44793	6.20669	6.00357	6.71642	6.81208	6.69721	6.08455
L-Alanine, 3-(((3-(4-(aminoiminomethyl)phenyl)-4,5-dihydro-5-isoxazolyl)acetyl)amino)-N-(butoxycarbonyl)-, (R)-	2.78593	4.22229	2.8325	3.9853	3.70724	4.18025	4.39418	4.65295	4.36379	4.51819	4.08655	4.29113
Diprotin b	5.90401	6.60869	6.4489	6.6033	6.47051	6.34105	6.38166	6.21825	6.55694	6.60695	6.41546	6.12397
Ile Pro Ala Asp Val	4.28309	5.22968	4.32972	4.88291	4.9709	4.87332	5.31215	5.19836	5.0057	4.9383	5.08518	4.90466
N-Eicosapentaenoyl Asparagine	4.99592	5.90043	5.6101	5.79781	5.71598	5.7715	6.29602	6.17929	5.99565	5.89743	5.88657	6.02248
Norharmane	4.72541	3.74653	3.77916	3.93264	3.77492	3.80242	3.83996	3.70867	3.80912	3.36385	4.33761	4.44091
Pro Pro Phe	5.10277	5.54041	5.08765	5.56195	5.11691	5.02732	5.32893	5.06738	5.38129	5.25674	5.10468	5.10815
Phe gly val	5.85444	6.65283	6.60093	6.66097	6.77743	6.71811	6.66149	6.70853	6.84612	6.81238	6.76414	6.672
Val Ile Val	4.71143	5.36226	4.99112	5.38422	5.60189	5.57013	5.45759	5.52998	5.64722	5.87444	5.6695	5.63886
Glu Glu Leu Ile Thr	3.77188	4.72451	3.81851	4.71999	4.3357	3.81992	5.04304	4.45554	3.808	4.75703	4.39904	4.17142
Tyr phe	4.79299	5.0392	4.93041	5.03801	5.11219	5.17356	5.33309	5.71481	5.19835	5.20954	5.19052	5.56505
9,13-Dihydroxy-4-megastigmen-3-one 9-glucoside	4.45329	5.1687	5.2638	5.85364	5.52059	5.39695	5.95718	5.75526	5.71555	5.2483	5.68079	5.67653
Physagulin B	2.70496	3.72451	2.75151	4.08367	2.90532	2.75291	3.43549	4.15921	3.82745	3.81784	3.48354	3.61116
1-[5-(4-fluorophenyl)pyrimidin-2-yl]-N-heptylpiperidine-3-carboxamide	4.53749	5.45996	4.81538	5.23796	5.26698	5.34642	5.65747	5.60384	5.2867	5.26554	5.1747	5.42424
Trimazosin	4.06202	4.66945	4.10866	4.296	4.36326	4.68808	5.28996	5.33247	4.48558	4.44742	4.31305	4.54652
Glu leu asn	3.49593	3.50661	3.54256	3.50216	3.5515	3.54396	3.51248	3.54743	3.53204	3.49303	3.53571	3.56786
Glu Leu Lys	3.78061	6.2758	5.97718	6.17614	6.32802	6.30284	6.33791	6.37196	6.32589	6.34497	6.32566	6.27597
Plazomicin	2.8014	4.66158	2.84797	2.80762	2.85691	4.12533	4.70239	4.17858	2.83747	3.96975	2.84114	4.49555
L-Tryptophan, N-(N(2)-(N-(N-(N-L-methionyl-L-alpha-glutamyl)-L-histidyl)-L-phenylalanyl)-L-arginyl)-	6.19154	6.20222	6.23818	6.19777	6.24713	6.23959	6.2081	6.24305	6.22766	6.18864	6.23133	6.26349
Ala-Cys-Gly	5.38775	4.54524	4.57943	4.52375	4.5827	4.49916	4.75725	4.84465	4.69598	4.46204	4.4468	4.74763
Octopamine	5.99631	6.40361	6.40783	6.48911	6.44067	6.42923	6.27199	6.23192	6.43136	6.43776	6.4385	6.20597
4-Chloro-L-phenylalanine	7.70491	6.77492	6.98168	6.80466	6.87223	6.89089	6.91231	6.98685	6.96126	6.71469	6.82293	7.01702
Glu asp leu	3.61011	4.24696	3.68749	3.94065	4.12604	3.79163	4.46313	3.84463	3.88437	3.60721	3.67758	3.68205
Leu arg ile	3.37788	4.75261	3.67742	4.96343	5.03833	4.93856	5.18494	5.28965	4.92046	5.21735	5.19661	5.36637
L-Methioninamide, N-(5-amino-1-oxopentyl)-L-phenylalanyl-L-phenylalanyl-L-prolyl-N-methyl-L-leucyl-	4.32047	4.33115	4.3671	4.3267	4.37605	4.36851	5.29484	5.01025	4.35658	4.31756	4.36026	4.39241
Blumenol C O-[apiosyl-(1->6)-glucoside]	2.75584	4.79206	2.8024	4.12342	4.28021	4.3853	4.66724	4.87459	4.3051	4.81216	4.53046	4.58604
Lysylproline	3.47479	3.48547	3.52142	3.48102	3.53037	3.52283	3.79014	3.64468	3.5109	3.47189	3.51458	3.54672
Pro phe lys	0.138868	0.141818	0.152138	0.140582	1.79646	0.152554	0.143462	0.153583	0.149055	0.138075	0.150126	3.83027
Glu trp gln	5.69234	5.70302	5.73898	5.69857	5.74793	5.74039	5.7089	5.74385	5.72846	5.68943	5.73213	5.76429
Isoleucyl-Alanine	4.99186	3.8974	3.67145	3.83624	3.96908	4.17974	3.96342	4.24232	3.63465	3.47352	3.84904	3.91765
Queuine	6.03992	6.13196	6.0183	6.18	5.86881	5.8083	5.41879	4.37401	5.71566	5.72165	5.93995	4.58313
Pectenotoxin 3	2.55247	2.56312	2.59898	2.55868	2.60791	4.38353	2.56898	2.60384	2.58849	2.54957	2.59215	2.62423
Ile val val	3.99075	6.12973	5.93524	6.26099	6.39549	6.3413	6.20377	6.22703	6.41177	6.61501	6.43558	6.31151
N1-(5-Phospho-a-D-ribosyl)-5,6-dimethylbenzimidazole	4.39074	4.40142	4.43737	4.39696	4.44632	4.43878	4.40729	4.44224	4.42685	4.38783	4.43053	4.46268
Merodesmosine	3.80761	5.30028	4.31778	4.78273	5.13824	4.97826	5.17168	5.12683	5.00611	4.98342	4.92467	4.97042
Pa(18:3(9,11,15)-oh(13)/17:0)	4.64108	4.65176	4.68772	4.64731	4.69667	4.68913	4.65764	4.69259	4.6772	4.63818	4.68087	4.71303
1h-Benzotriazole	5.0058	5.4621	5.48007	5.58272	5.50262	5.4762	5.3347	5.21769	5.53188	5.49311	5.51428	5.24859
Trypanothione disulfide	0.169519	0.173	4.12752	0.171542	0.188273	0.185635	4.57637	4.43428	4.21974	0.168582	4.33535	3.90282
Goshonoside F6	3.25302	4.47981	3.98763	4.35006	4.99926	4.52854	4.5778	4.94505	4.95079	5.22298	5.01282	4.53745
Merafloxacin	4.60019	5.39326	5.08403	5.39205	5.05963	5.14649	5.1229	4.97517	5.43554	5.25032	5.15223	4.65643
Ile Pro Thr	3.62962	4.87717	4.28825	4.77746	3.8063	4.71093	4.89758	4.41481	4.94132	4.79807	4.41312	3.70155
Asn val phe	4.11338	5.31523	5.07399	5.15366	5.17899	5.14213	5.31827	5.36834	5.26362	5.24559	5.08351	5.14709
Val Leu Leu Gly Thr	3.05889	5.31128	4.56723	5.22691	5.53158	5.4498	5.13287	5.46907	5.45965	5.5068	5.54136	5.44135
5-Hydroxycapsanthin-5,6-epoxide	1.12961	1.13951	1.17295	1.13538	1.18131	1.17427	1.14496	3.2847	1.16315	1.12692	1.16657	1.19661
Uzarigenin 3-[xylosyl-(1->2)-rhamnoside]	3.59905	4.52184	4.26043	3.60528	4.61839	3.64708	4.87195	3.65055	4.2166	3.59614	4.32365	3.67098
Canarigenin 3-[glucosyl-(1->4)-6-deoxy-alloside]	1.76386	4.27367	1.80974	4.1016	1.81855	1.81112	4.07478	4.51662	1.79938	1.761	4.12074	1.83467
Deoxycholylglutamic acid	1.57377	3.57384	1.61922	3.63166	1.62796	1.6206	4.34441	1.62398	3.56747	1.57094	1.61254	4.12766
[Leu8,des-Arg9]bradykinin	5.06959	5.08028	5.11623	5.07582	5.12518	5.11764	5.08615	5.1211	5.10571	5.06669	5.10939	5.14154
3-hydroxyphenethylamine hcl	5.1105	5.12504	5.29109	5.18184	5.08671	4.98733	4.76292	4.87972	5.09047	4.99069	5.11881	4.84948
Modrefen	3.6886	4.89918	4.89474	4.17886	4.16907	4.29281	3.77681	4.08089	4.7406	4.79347	4.88274	3.76053
Repaglinide aromatic amine	2.7841	3.91125	2.83066	2.79032	3.31567	2.88407	2.80063	3.87281	2.82016	2.7812	2.82383	3.57033
Gamma-glu-leu	6.30316	6.99929	6.9438	7.0546	7.0407	7.03272	6.97392	6.90263	7.10301	7.05141	7.00978	6.81183
Ile phe	6.1584	6.85018	6.79287	6.95934	7.09332	7.05352	6.85011	7.01491	6.95057	7.19899	6.99415	6.97098
Thr leu ile	3.84283	4.79709	3.88946	4.77821	5.01438	5.00125	4.74592	4.8999	5.05869	5.31754	5.05587	5.0655
2-hydroxybenzonitrile	6.52369	6.82813	7.01189	6.95835	6.84733	6.81826	6.51812	6.33339	6.79749	6.73947	6.82419	6.38055
Propham	5.95599	6.25013	6.41035	6.32514	6.25346	6.20466	6.01398	5.76171	6.1482	6.14603	6.18615	5.80346
Teleocidin B 2	3.64861	3.65929	3.69524	3.65484	3.70418	3.69664	3.66516	3.70011	3.68472	3.6457	3.68839	3.72054
Isoquinoline	5.17755	4.92746	5.12791	5.07562	4.95751	5.06284	4.82537	4.75282	5.0932	5.04109	5.03379	4.81618
Indole-3-acetic acid	6.02978	5.67061	5.92576	5.85721	5.69859	5.84423	5.38788	5.30598	5.82152	5.77685	5.68964	5.45106
Phe pro val	5.04771	6.07687	5.86407	6.21437	5.933	5.77572	5.90394	5.71509	6.07681	6.12406	5.95879	5.63879
Physagulin E	0.32641	4.41463	0.351676	3.95865	3.16819	0.352458	0.335237	3.18634	4.16874	4.30842	3.43108	0.365906
7-O-Succinyl macrolactin A	3.82798	5.70466	5.2494	5.54933	5.56148	5.34778	5.97185	5.90145	5.82885	5.80046	5.57905	5.68543
Olitorin	3.64907	3.65975	3.6957	3.6553	3.70465	3.69711	3.67038	4.17497	4.20643	3.85072	3.68885	3.721
Ile phe asn	0.29047	5.295	4.89805	5.26185	5.23905	5.32909	5.32231	5.28892	5.409	5.40697	5.2585	5.23116
17-aag	4.0975	5.29647	4.86842	4.61449	4.94038	4.76181	6.01065	5.89987	5.04437	5.0001	4.13729	5.30309
Arg-Thr-Lys-Arg	4.10982	4.28904	1.87432	4.11623	4.37802	2.50959	4.73833	3.19198	4.11804	4.18107	4.23921	4.34062
PE(20:4(6Z,8E,10E,14Z)-2OH(5S,12R)/DiMe(11,3))	1.86616	1.8767	1.91219	1.8723	1.92103	1.91358	1.88249	1.917	1.9018	1.86329	1.90543	1.9372
Glucosaminylmuramyl-2-alanine-D-isoglutamine	4.20852	4.38974	4.25515	4.21474	4.2641	4.25656	4.22507	4.26002	4.24463	4.20561	4.24831	4.28046
Leu-trp	5.61396	6.57123	6.46348	6.54283	6.64447	6.57934	6.60235	6.64226	6.76208	6.67237	6.64431	6.58755
Lys His Ser	5.30432	5.98496	5.9543	6.49038	6.13243	6.05293	6.55282	6.4039	6.43697	6.09833	6.33335	6.36976
1-[(5-Amino-5-carboxypentyl)amino]-1-deoxyfructose	3.74966	4.75032	4.13145	3.91342	4.65095	3.7977	4.92668	4.68953	4.78347	4.70758	4.30189	4.28997
Argipressin (4-9)	5.87157	5.88225	5.91821	5.8778	5.92716	5.91961	5.88812	5.92308	5.90769	5.86866	5.91136	5.94352
Methyl 2-amino-4-methylpentanoate	5.09335	4.96407	5.06976	5.09611	5.1229	5.16608	5.00142	5.02862	5.10689	5.06742	5.09015	5.03978
[2-(4-propylphenyl)quinolin-4-yl]-(4-pyridin-2-ylpiperazin-1-yl)methanone	3.65364	5.47653	5.07841	5.36493	5.54197	5.42981	5.47737	5.56388	5.55784	5.57594	5.42445	5.46199
Isoleucylproline	5.61044	6.01206	5.76034	5.24347	5.74872	5.99952	5.8176	5.39461	6.50109	6.25983	5.47621	5.04781
N6-(Delta2-Isopentenyl)-adenine	4.993	4.53268	4.54261	4.44102	3.80112	4.14692	3.82722	3.40397	4.21649	4.05143	4.04992	3.95626
Ile ile val	4.85503	5.69211	5.41037	5.72075	5.87395	5.89345	5.81989	5.94045	5.92086	6.11325	5.98975	6.00749
Ile Ala Ile	4.93857	5.42535	5.17682	5.46986	5.607	5.5503	5.52594	5.54899	5.72838	5.89963	5.66645	5.67907
Methylcarbamyl PAF C-8	3.34166	3.88256	3.38827	3.34788	3.39722	3.38968	3.35821	3.39314	3.37776	3.33875	3.38143	3.41358
Leu Ile Asp Glu Leu	3.04289	5.83043	4.81501	5.50232	5.82843	5.82966	5.90131	6.11635	5.73471	5.83811	5.71386	5.88789
Leu Phe	6.16346	6.80248	6.69094	6.87347	6.95477	6.95341	6.84479	7.08252	6.86703	7.05195	6.9108	7.00015
Arginylthreonine	2.98564	2.99631	3.2655	2.99186	3.04117	3.03364	3.55739	3.0371	4.03196	3.69866	3.02539	3.05752
Ginsenoside Ro	5.84129	5.85197	5.88793	5.84752	5.89688	5.88934	5.85785	5.8928	5.87741	5.83839	5.88109	5.91324
(2b,3b)-Dihydroxy-30-nor-12,20(29)-oleanadiene-28-glucopyranosyloxy-23-oic acid 3-glucuronide	4.30586	4.31654	4.3525	4.31209	4.36145	4.3539	4.32242	4.35737	4.34198	4.38059	4.34565	4.37781
Ile-trp	5.60736	6.44737	6.2576	6.41238	6.48503	6.45499	6.48089	6.56462	6.59137	6.54493	6.47133	6.52381
1-[4-(azepane-1-carbonyl)thiophen-2-yl]sulfonyl-N-benzylpiperidine-4-carboxamide	4.4657	3.90041	3.93636	3.89596	3.94531	4.66938	5.10894	5.13414	5.21702	5.44132	4.97455	5.16489
Val Val Phe	3.61647	5.2887	5.00703	5.28345	5.26157	5.13564	5.25058	5.21664	5.41763	5.47301	5.25266	5.35514
Glaucarubolone 15-O-beta-D-glucopyranoside	2.09168	2.10227	2.13796	2.61335	2.14684	2.13935	2.1081	2.14279	2.12752	2.08879	2.13116	2.16309
Elaterinide	2.08498	5.01485	2.13125	3.23266	2.14014	2.13265	4.32885	4.38456	4.25309	2.08209	3.93107	4.40319
Ile asp ile	4.67465	5.77185	5.45714	5.77435	5.73706	5.75723	5.62563	5.75077	5.83324	5.94738	5.77934	5.77205
4-Hydroxy-5-(phenyl)-valeric acid-O-glucuronide	6.84424	6.67181	6.8386	6.84007	6.71571	6.70678	6.38565	6.23931	6.76552	6.70455	6.69322	6.31098
Prolyl-phenylalanyl-arginine-4-nitroanilide	2.13286	2.14346	2.17917	2.91022	3.90016	3.74295	4.02928	3.89224	2.16872	2.12998	3.74015	2.20432
PG(i-12:0/20:4(6E,8Z,11Z,14Z)-OH(5S))	2.72778	2.73845	2.77434	4.32025	3.729	2.77575	2.74431	3.26922	4.23904	4.69874	2.76751	4.19588
Phenylalanylphenylalanine	4.65974	5.29423	5.23165	5.46264	5.47572	5.48022	5.51782	5.76568	5.41644	5.59076	5.51248	5.6703
16alpha-hydroxyprednisolone	3.62888	3.63956	3.67551	3.63511	3.68446	3.67692	3.64543	3.68038	3.66499	3.62598	3.66867	3.70081
Val Ile Leu	2.31271	5.67131	5.33172	5.77756	5.88613	5.85686	5.73849	5.84594	5.93399	6.15331	5.97249	5.94572
Leucine propyl ester	4.93151	3.21295	3.23528	3.1949	3.82352	3.78858	3.88485	3.65351	4.16754	3.18577	4.13237	4.07347
Val Phe Val	4.70484	5.07055	4.46928	4.65261	4.86422	5.00886	5.13987	5.15976	5.15775	5.16684	4.78895	5.07036
'7-methyl-5-phenyl[1,2,3,4]tetraazolo[1,5-a]pyrimidine'	5.31744	4.93731	5.18685	5.05631	4.91718	5.09288	4.50633	4.60081	5.06946	4.9363	4.8558	4.6324
Ile gly ile	3.52281	5.15983	4.54839	5.17603	5.16965	5.09221	4.91256	4.86539	5.26938	5.37911	5.19483	5.14964
Ile asp phe	3.7366	5.18112	4.75924	5.13531	5.19321	5.202	5.36259	5.18189	5.17171	5.28889	5.14992	5.07824
AB-Pinaca	2.01847	4.93223	4.96055	5.58774	5.18569	5.11306	5.63109	5.39962	5.49592	5.09189	5.43394	5.38422
Hoduloside VII	4.05435	4.06503	4.10099	4.06058	4.10994	4.35009	4.07091	4.10586	4.09047	4.05145	4.09414	4.1263
N-Acetyl-D-phenylalanine	4.76997	4.98332	5.04488	5.13932	5.09788	5.04016	4.62391	4.62678	5.11879	5.10427	5.03354	4.54279
Pro Lys Gly	1.26223	1.27234	1.30645	1.26812	1.31496	1.30779	1.2779	1.31108	1.29645	1.25949	1.29994	1.33054
N-(1-ethyl-2-oxo-3,4-dihydroquinolin-6-yl)-5-methylthiophene-2-carboxamide	6.20996	5.56274	5.93089	5.7173	5.68529	5.55929	5.21545	5.15483	5.50592	5.42682	5.54914	5.21368
Digoxigenin bisdigitoxoside	2.79083	4.2507	3.9077	4.73668	4.64594	3.54776	4.92656	4.48903	4.18216	4.85973	4.51236	4.32888
Ile Ser Leu	3.54949	4.82657	4.38274	4.8656	4.96221	4.82088	4.98473	4.98132	5.1025	5.25424	4.97277	5.21067
(R)-2-Hydroxy-2H-1,4-benzoxazin-3(4H)-one	4.25483	4.26551	4.30147	4.26106	4.31042	4.30288	4.27139	4.30634	4.29095	4.25193	4.29462	4.32678
1-(3-methoxyphenyl)sulfonyl-4-[(4-methyl-1,2,4-triazol-3-yl)methyl]piperidine	4.51121	4.52189	4.55785	4.51744	4.5668	4.55925	4.52777	4.56272	4.54733	4.5083	4.551	4.58316
2-(1-hydroxyethyl)promazine	0.0875129	0.0894823	0.0964068	0.0886565	3.28895	0.0966874	0.0905822	3.4264	3.81808	3.2843	0.0950527	0.101565
PA(14:1(9Z)/PGF2alpha)	0.10773	5.39056	4.49945	5.00575	4.20624	4.21082	5.22647	4.74265	4.48215	0.107093	4.36357	4.53008
Metabolite A	3.80754	3.81822	3.85418	3.81377	3.86312	3.85558	3.8241	3.85905	3.84366	3.80464	3.84733	3.87948
Cincassiol B	3.86892	5.62243	5.16199	5.49112	5.52592	5.5862	5.60365	5.65325	5.59436	5.51026	5.52055	5.49717
Mg(0:0/lte4/0:0)	4.50872	4.84663	4.36882	4.07174	4.6359	4.34148	5.32511	5.24581	4.35966	4.50879	4.12	5.03912
Asn phe ile	3.20986	5.26797	4.71947	4.80411	4.99542	4.99331	5.39618	5.3918	5.18455	5.04159	5.08282	5.18799
N(epsilon)-(carboxyethyl)lysine	4.17862	4.87821	4.7541	4.66855	4.74296	4.58967	4.7952	4.9102	4.87364	4.80341	4.66228	4.58569
Phe-pro	5.5516	5.62785	5.4097	5.0137	5.33017	5.54373	5.3417	4.95535	6.08606	5.81241	4.9951	4.34658
Lotaustralin	2.74176	4.05895	3.00757	4.06332	4.19881	3.40209	4.10275	2.79318	3.77179	4.01565	3.75691	3.88093
2-oxo-1-propyl-3H-indole-5-carboxylic acid	4.69993	4.93432	5.20326	5.14169	5.05748	4.82679	4.73119	4.558	5.0668	5.28175	5.15699	4.43247
Mg(lte4/0:0/0:0)	3.56871	4.52783	4.66303	4.67081	4.7825	4.76584	4.72707	4.65884	4.34218	4.73303	4.56115	4.13755
Tryptophyl-Arginine	3.61707	5.82882	5.41638	5.77848	5.73437	5.60034	5.59901	5.06797	5.76311	5.81347	5.77059	4.86039
5-hydroxyindole-3-acetic acid	4.07461	5.09412	5.22236	5.26034	5.18575	5.17818	4.61131	4.63458	4.85052	5.07282	5.02089	4.66597
Ps(20:5(5z,8z,11z,14z,16e)-oh(18)/20:4(8z,11z,14z,17z))	0.113394	0.115873	0.124564	4.35151	4.35724	2.79509	3.43864	0.125783	1.8887	4.37722	0.122867	4.42191
Citrusin III	4.41582	4.82145	5.25902	5.52108	5.71242	4.79045	5.32319	5.20981	5.49397	6.01763	5.72186	4.79968
Dihydroperillic acid	5.74505	5.14003	5.17302	5.21769	5.34993	5.26366	5.2583	5.25256	5.17387	5.21917	5.32525	5.27764
Brevianamide F	3.47564	3.48632	3.52226	3.48187	3.53121	3.85522	3.49219	3.52713	4.78758	4.21161	3.51542	3.54757
Ile his glu	1.51519	4.12747	3.7781	4.13501	3.21708	1.56185	2.82307	3.96074	4.14101	3.80563	1.55383	1.58512
Phenaceturic acid	4.84367	4.83048	5.09627	4.9076	4.89095	4.85934	4.71724	5.13533	5.01816	5.03739	4.94593	4.91456
Phe pro ile	5.61626	6.35732	6.04161	6.3271	6.20698	6.08554	6.32518	6.18574	6.34772	6.3569	6.17255	6.10957
MART-1 Antigen	3.10047	3.11115	3.14708	3.1067	3.15602	3.14848	4.39256	3.15194	3.13657	3.09757	3.14024	3.17237
Destruxin E	3.89797	4.64534	4.56145	4.18793	4.23492	4.71545	5.7691	5.37672	4.48385	4.37378	4.20697	4.7886
Foliandrin	4.33193	5.51992	4.37856	5.30998	5.39838	5.0476	5.1491	5.06827	5.10646	5.34175	4.85573	5.06057
Gallocatechin	3.44896	4.08355	5.55353	5.12418	5.5973	5.22491	3.46552	3.50046	3.48507	4.90118	5.37605	3.52089
Telithromycin	4.21076	4.22145	4.2574	4.21699	4.26635	4.25881	4.22732	4.26227	4.24688	4.20786	4.25056	4.28271
Threonylarginine	3.16104	3.17171	3.20765	3.16726	3.21659	3.20905	3.17758	3.21251	3.19714	3.15814	3.20081	3.23294
Dihydroouabain	3.92266	4.66827	3.96929	4.75587	4.73271	4.38459	5.07766	4.91724	3.95877	4.70991	4.57962	4.98866
Cucurbitacin I 2-glucoside	4.12057	5.13265	4.32724	4.86095	4.95234	4.06304	5.34521	5.33383	4.90515	5.13788	4.35973	4.42249
Phe asp leu	4.02512	5.00936	4.61167	4.91738	4.88635	5.02042	5.20237	5.23012	5.1508	5.09005	4.84047	5.0462
Tigecycline	4.778	4.85537	4.0195	4.10879	4.96731	4.02091	4.11397	4.02437	4.00899	3.96996	4.01266	4.04481
31-O-Demethyltacrolimus	0.654354	0.662692	4.28713	0.659211	0.698222	0.692201	3.91778	0.694963	0.682724	0.652095	0.685638	0.711354
Retaspimycin	2.77301	4.38171	3.24633	3.95383	4.54251	4.25165	4.87248	4.79751	4.16206	4.16825	4.37918	4.05004
Lipoyllysine	4.40092	5.59724	5.27334	5.40544	5.23591	5.28255	5.41955	5.1967	5.52579	5.15997	5.29891	5.26573
Gly-Pro-Gly-Arg-Ala-Phe	4.00879	3.38258	3.41853	3.37813	3.42747	4.05766	3.40466	4.4421	3.40801	3.369	3.41168	3.44383
1-Acetyl-3,27-dihydroxywitha-5,24-dienolide 3-glucoside	2.40977	3.99897	2.45624	2.41597	2.46516	3.99843	3.61401	4.53594	3.72366	2.40688	3.8645	2.48146
Notoginsenoside R10	3.31663	4.23392	3.36325	3.32286	4.1351	3.36465	4.56644	4.29739	4.02149	4.39318	4.60686	4.12278
Pe(20:4(5z,7e,11z,14z)-oh(9)/18:2(9z,12z))	4.30752	5.79444	4.35416	4.35941	4.69099	4.35557	4.32408	4.35903	4.34364	4.30462	4.34731	4.37947
Taxine B	2.21361	2.22423	2.25998	2.2198	2.26888	4.52389	4.23201	3.68372	2.24952	2.21072	2.25317	2.28515
Gamma-Aminobutyric acid-betaxanthin	4.66809	4.67878	4.71473	4.67432	4.72368	4.71614	4.68465	4.7196	4.70421	4.66519	4.70789	4.74004
Leu met phe	3.75075	3.76143	3.79738	3.75698	3.80633	3.79879	3.98955	3.80225	3.78687	3.88175	3.79054	3.84454
Citpressine II	5.603	4.60208	4.47779	4.79107	4.9804	4.7739	4.77403	5.19639	4.57219	4.89417	4.408	5.16326
Val-glu-pro-ile-pro-tyr	4.70087	5.06219	4.8417	5.41307	5.37265	5.5574	5.55905	5.40322	5.31264	5.55171	5.48692	4.77282
PA(20:4(5Z,8Z,11Z,14Z)-OH(17)/i-18:0)	3.35959	3.37027	3.40621	3.36582	3.41516	3.54434	3.37614	3.41108	3.46448	3.48908	3.79175	3.43152
Lansioside A	5.27224	5.68106	5.72005	5.49578	5.52375	5.81325	5.5571	5.06479	5.49569	5.61251	5.76272	5.06765
12-Hydroxy-13-O-D-glucuronoside-octadec-9Z-enoate	5.92247	4.87889	4.20342	4.79666	4.8598	4.89653	4.9947	5.3263	4.84654	5.03902	4.62777	4.97743
2,3-Epoxymenaquinone	3.60456	5.48568	5.43577	5.28808	5.5586	5.41295	5.8244	3.65605	5.53703	5.56018	5.63745	3.67649
13(S)-Hydroperoxylinolenic acid	5.70118	4.37413	4.68275	4.60439	4.49483	4.46844	4.73504	4.80347	4.86097	4.0269	4.50866	4.78612
Ps(pgj2/22:5(4z,7z,10z,13z,16z))	4.01718	4.02244	4.05839	4.01798	4.06734	4.0598	4.64297	4.06326	4.36234	4.6	4.54232	4.0837
Lumichrome	5.70237	5.68812	5.80826	5.92401	5.75765	5.72626	5.88387	5.731	5.90214	5.84653	5.84136	5.76336
Brivaracetam	3.62998	3.57572	3.29778	3.8525	3.81442	4.15277	3.62732	3.72202	4.04012	4.06097	3.29093	3.78891
Hydroxyprolyl-Isoleucine	4.71719	3.95535	4.14341	3.78277	3.6671	3.69296	4.18346	4.12003	4.5886	4.35609	4.06444	3.74987
1-[(3-fluorophenyl)methyl]-5-pyrrolidin-1-ylsulfonylpyridin-2-one	6.36246	4.01503	6.04583	4.92838	4.05994	5.12277	4.80785	4.05586	5.15371	4.00145	6.13952	5.5397
M-Xylene	4.6667	3.28112	4.57289	3.43727	3.27847	3.97048	3.93409	3.14911	3.94889	3.32978	4.86443	4.15809
4'-Methylacetophenone	5.39636	3.66269	5.42565	4.53965	3.08235	4.67372	4.48709	3.07827	4.70112	3.02391	5.68459	4.85635
10-hydroxy-(2E,8E)-decadien-4-ynoic Acid	5.81825	5.36194	5.51877	5.46263	5.45519	5.50172	5.26819	5.37934	5.45649	5.51637	5.45268	5.55736
Leu Leu Val Val Tyr	4.07667	5.68704	5.71443	5.86309	5.95742	5.86389	5.43495	5.16854	5.7412	6.08379	6.03376	5.48527
Citrusin II	3.91057	4.74688	4.6629	5.32723	5.32162	4.5413	5.49529	5.08565	4.95895	5.56979	5.07433	4.47664
Ginsenoside A1	3.39369	3.40437	3.44031	3.39992	3.44926	3.44172	3.41024	3.44518	3.4298	3.39079	3.43347	3.46561
Gingerglycolipid A	4.86945	5.17719	5.14461	5.05256	5.17283	5.15594	5.72077	5.43502	5.16553	5.43549	5.47167	5.40784
Picfeltarraenin ia	3.39713	4.31394	4.63012	3.40335	3.4527	4.79028	4.91925	4.45322	4.85393	4.59926	4.733	4.84391
Cyclosquamosin D	4.15784	4.16852	4.20448	4.16407	4.32989	4.20588	4.1744	4.20935	4.19396	4.15493	4.29101	4.22979
Pyroglutamyl-phenylalanyl-prolinamide	0.168553	0.172018	0.184109	0.170567	0.187222	0.184596	0.173948	0.668069	0.180503	0.167621	0.181756	0.193022
Digitoxigenin bisdigitoxide	3.78162	3.7923	4.21127	3.78785	4.00503	4.15242	4.69597	4.7731	3.81774	3.77872	4.42427	4.47378
Pip(18:1(15z)/20:1(11z))	3.28292	3.2936	3.32954	3.28915	3.33849	3.33095	3.29947	3.33441	3.31903	3.28002	3.3227	3.35484
Ile Phe Leu	4.6659	5.0318	4.85904	5.06307	5.19292	5.04655	5.54244	5.18003	5.28607	5.33443	5.32968	5.50825
Fucoxanthin	1.61544	3.04116	1.66101	1.62152	2.51332	3.09851	4.18278	1.66578	3.10676	1.61261	3.61944	1.68579
Nicotinic acid mononucleotide	4.71038	4.68439	4.76637	4.83991	4.78004	4.71904	4.67735	4.17266	5.01291	5.0354	4.90086	4.14126
Dg(8:0/pgd1/0:0)	6.13091	6.14159	6.17755	6.13714	6.1865	6.17896	6.14747	6.18242	6.16703	6.12801	6.17071	6.20286
Ps(lte4/20:4(5z,8z,11z,14z))	2.95354	2.96421	3.00013	2.95976	3.00907	3.00154	2.97008	3.005	2.98962	2.95064	2.99329	3.02542
Chavicol	5.19109	3.08406	5.24761	4.2822	3.12893	4.4333	4.37973	3.12485	4.47312	3.07048	5.44906	4.64631
1-[(3-fluorophenyl)methyl]-3-pyrrolidin-1-ylsulfonylpyridin-2-one	5.9651	3.75438	5.59525	3.74992	3.79928	4.61495	4.53296	3.7952	4.43963	3.74079	5.66298	5.15947
Echinocystic acid-3-o-glucoside	2.50992	4.41109	4.63643	4.65524	4.78742	4.89329	4.65671	3.85702	4.15949	4.72589	4.89022	3.96524
PS(20:0/5-iso PGF2VI)	2.88552	2.89619	4.52901	2.89174	2.94104	2.93351	2.90206	2.93697	2.9216	2.88262	2.92527	2.95739
Ile glu ile	3.63422	4.74912	3.84734	4.27231	4.67856	5.03518	4.58315	4.98539	5.31247	4.98839	4.45988	4.63062
Tylosin	4.43873	5.27858	6.03044	6.00064	5.99845	5.49498	5.60257	4.76541	5.91877	6.17186	6.1119	4.88695
PA(6 keto-PGF1alpha/20:4(8Z,11Z,14Z,17Z))	3.0577	3.06837	3.1043	3.06392	3.11324	3.1057	4.84944	3.10916	3.09379	4.03094	3.09746	4.37857
1alpha,3beta,22R-Trihydroxyergosta-5,24E-dien-26-oic acid 3-O-b-D-glucoside 26-O-[b-D-glucosyl-(1->2)-6-acetyl-b-D-glucosyl] ester	3.78006	3.79074	4.78658	4.48942	3.83564	4.3699	4.06355	3.83156	3.81617	3.77715	3.81984	3.852
Monoglucuronylglycyrrhetinic acid	4.03236	4.21112	4.28735	4.77556	4.47963	4.0804	4.72934	4.57277	4.52506	4.27244	4.31018	4.24802
Phenylalanylvaline	3.36095	4.14844	3.9095	4.27555	3.79099	4.32154	3.97609	3.41244	3.74711	3.49466	4.13673	3.44955
Dg(2:0/lte4/0:0)	3.08631	3.09698	3.98525	4.19387	3.14186	4.24527	4.21675	3.13778	3.1224	3.48984	3.12607	3.15821
Dgdg(2:0/20:4)	3.5248	4.5857	3.57143	3.98966	3.86713	4.31159	4.38317	4.71919	4.77558	4.49012	4.35443	4.59944
PS(5-iso PGF2VI/20:0)	1.29059	1.30073	1.33495	1.2965	1.34349	2.30488	1.30631	1.3396	1.32493	1.28783	1.32843	1.35913
Ethyl 3-hydroxydodecanoate	5.6691	5.56881	6.40538	5.49511	5.26882	5.35758	5.36807	5.51527	5.60361	5.1425	6.045	5.3432
(17E,19E,21E,23E,25E)-4,6,8,10,12,14,16,27-Octahydroxy-3-(1-hydroxyhexyl)-17,28-dimethyl-1-oxacyclooctacosa-17,19,21,23,25-pentaen-2-one	4.94169	5.16608	4.19606	4.99297	4.5021	3.13038	6.23932	6.20815	5.37585	5.3738	4.73324	6.17662
N,15-Didehydro-11,15-dideoxo-1-deoxy-1,15-epoxy-11-hydroxy-4-O-methyl-3-(4-((2,4,6-trimethylphenyl)methyl)-1-piperazinyl)rifamycin 8-(2,2-dimethylpropanoate)	2.48626	2.49691	4.52148	3.48303	2.54168	2.53416	2.50277	2.53761	2.52227	2.48337	4.41144	2.558
Mg(15:0/0:0/0:0)	5.26961	5.04395	5.7291	3.70391	5.01816	5.41895	4.57266	3.74918	4.26371	4.55326	5.56638	4.34011
2-Azaspiro[4.5]decan-3-one	6.21226	5.94662	6.00616	5.9208	5.94084	5.95504	5.96506	6.03568	5.93539	5.8685	5.92104	6.09596
Val-Tyr-Leu-Arg	3.10666	3.11733	3.15326	3.11288	3.16221	3.15467	3.1232	3.15813	3.14275	3.10376	3.14642	3.17856
L-Prolinamide,D-tyrosyl-L-arginylglycyl-4-nitro-L-phenylalanyl-	1.26018	3.43679	1.30438	1.26607	1.31289	1.30572	3.76325	3.24213	1.29439	1.25743	1.29788	3.43217
Tyr-pro-phe-pro-gly-pro-ile	4.81942	4.78725	4.50942	4.76358	4.77981	4.90227	5.50156	5.2945	4.54349	4.78298	5.00435	4.99978
MG(a-13:0/0:0/0:0)[rac]	5.01157	4.8907	6.0659	4.96895	4.63924	4.81863	5.02317	4.90819	4.88226	4.44343	5.74357	4.74482
Crustacean erythrophore concentrating hormone	3.86008	3.87076	3.90671	3.8663	3.91566	3.90812	3.87663	3.91158	3.89619	3.85717	3.89986	3.93202
Chinenoside V	5.64957	5.66025	5.69621	5.6558	5.70516	5.69762	5.66613	5.70108	5.68569	5.64666	5.68936	5.72152
Amphotericin b methyl ester	4.19141	4.2021	4.23805	4.19764	4.247	4.23946	4.20797	4.37991	4.36055	4.18851	4.23121	4.34212
Dakh peptide	3.15559	3.16627	4.31258	3.16182	3.21115	3.20361	3.17214	3.20707	3.19169	3.15269	3.19536	3.2275
Floionolic acid	3.63665	3.62233	5.54577	4.00563	3.66723	3.65969	4.54497	3.66315	3.64776	3.60875	5.42501	3.68359
Cyclosomatostatin	3.80746	4.27844	4.18362	4.20036	3.86304	4.33676	4.35481	4.84227	4.44991	4.56151	4.25409	3.8794
1-(6-Hydroxy-2-azabicyclo[2.2.1]heptane-3-carbonyl)pyrrolidine-2-carbonitrile	2.00174	3.77408	2.04794	2.00791	2.05681	3.82344	3.83057	2.05277	4.61592	3.59275	2.04116	2.07303
Glycylalanylprolylmethionylphenylalanylvalinamide	1.84716	3.71568	1.89317	3.59379	2.87233	2.95733	1.86349	3.81715	1.88279	2.36442	1.88641	2.83919
Lysocellin	4.61833	5.14761	4.66497	5.02254	5.15111	5.27848	4.97632	4.81925	5.12074	5.35517	5.29422	4.73583
Kudzusaponin SA1	3.56517	4.58898	3.6118	3.5714	3.62075	3.61321	4.29382	3.61667	3.94883	4.12483	3.60496	3.6371
Glutaraldehyde	4.65859	4.32489	4.48608	4.4577	4.45777	4.38811	4.45207	4.36372	4.43384	4.44995	4.48479	4.3823
Pa(12:0/22:6(5z,8e,10z,13z,15e,19z)-2oh(7s, 17s))	4.03958	4.06963	4.24735	3.43472	4.44564	4.6789	5.60835	5.2474	4.66082	3.7306	3.76125	4.90633
(3E,5E)-1,3,5-octatriene	6.16431	5.84211	5.96174	6.01764	5.90953	5.87652	5.73798	5.68878	6.06342	6.04065	5.96614	5.61282
Aeglin	2.77052	2.78119	2.81709	2.77674	2.82602	2.81849	2.78705	2.82195	2.80659	2.76762	2.81025	2.84236
Hosenkoside f	4.42612	3.48539	3.52134	3.48094	3.53028	3.52274	3.49126	3.52621	3.51082	4.33918	4.40234	3.54664
Ps(14:0/22:6(4z,7z,10z,13e,15e,19z)-oh(17))	3.05498	3.06565	3.10158	3.0612	3.11052	3.10299	3.07152	3.10645	4.04399	3.6437	3.09474	3.12687
Histidinohydroxylysinonorleucine	0.832201	0.841328	0.872283	3.41067	0.880042	0.873502	0.846361	0.876503	0.86319	3.45071	0.866362	0.894282
Solithromycin	2.23688	3.15794	2.28327	2.24308	4.15754	4.40862	4.33669	2.28811	3.46113	2.234	3.19895	4.66822
Trigoneoside VIII	4.18051	4.34593	4.76362	4.77165	4.2361	4.90052	4.19707	4.69103	4.21663	4.37475	4.82612	4.80816
Glu ile phe	3.52358	4.06608	3.57021	3.52981	3.78112	3.98819	3.54014	3.6987	3.55969	3.52068	3.56337	3.59551
Kudzusaponin SA2	3.74431	3.75499	4.16048	3.75054	3.79989	3.79235	3.76087	3.79581	3.78043	4.70336	3.7841	3.81625
Prostaglandin D3	4.35318	5.19407	4.96129	4.81331	5.36558	5.00918	4.72185	4.73262	5.09731	5.49299	5.17751	4.42513
Ichangic acid 17-beta-D-glucopyranoside	3.95994	3.97062	4.00658	3.96617	4.01553	4.00798	3.9765	4.01145	3.99606	3.95704	3.99973	4.03189
Glu Ile Ala His Gly	2.60497	2.61563	2.6515	2.61118	2.66043	2.6529	3.56068	2.65636	3.34779	2.60207	3.41174	2.67676
Alliofuroside A	4.30915	4.31983	4.35579	4.31538	4.36474	4.3572	4.40574	4.48091	4.34527	4.30625	4.34894	4.3811
Val Leu Ala Leu Leu	5.94844	6.38913	6.28897	6.43282	6.52688	6.48573	6.18881	6.22855	6.46409	6.62874	6.59861	6.25672
Ps(20:5(7z,9z,11e,13e,17z)-3oh(5,6,15)/15:0)	3.16658	3.17726	4.24416	3.17281	3.22214	3.2146	4.63264	3.92273	3.20268	3.16368	3.20635	3.23849
Indolophenanthridine	5.46158	3.31252	3.65518	3.30806	3.3574	3.56846	3.31839	3.35332	4.08923	3.5896	3.34161	4.63251
Trap-6	1.18952	5.30103	5.29425	5.18049	5.15457	5.06933	5.44626	5.12557	5.25787	5.10568	4.88811	4.68057
2,6-Dimethylpyrazine	4.274	4.13759	4.31273	4.32776	4.39812	4.32856	4.44144	4.50016	4.48552	4.33085	4.40013	4.43247
13-Demethyl tacrolimus	1.85339	4.48966	4.70362	4.7266	4.95502	5.03889	1.86972	4.27826	1.88902	5.01089	4.78515	1.92441
Dg(pge2/10:0/0:0)	5.51618	6.09314	6.09472	6.16963	6.25509	6.25389	5.77203	5.8486	6.22693	6.36806	6.36611	5.93291
Haloperidol	2.36937	2.5699	2.02947	2.25097	2.18661	2.03086	1.99968	2.0343	2.01905	3.0177	2.02269	2.77737
Pyroglutamyl-histidyl-glycine	2.86929	2.87996	2.91587	2.87551	2.92481	2.91727	2.88582	2.92073	2.90536	2.86639	2.90903	2.94115
Piriprost	2.81269	2.82336	2.85926	2.81891	2.8682	2.86067	3.96212	3.88066	2.84876	2.80979	2.85243	2.88454
Nummularine A	3.889	4.83149	4.77906	4.88568	5.20815	4.96103	4.38752	4.32629	4.99369	4.89187	5.12297	4.11468
Gentamicin B	2.61816	2.62882	2.66469	2.62437	2.67362	2.6661	2.63468	3.57969	2.6542	3.9965	2.65786	2.68995
3-(6-Aminopurin-9-yl)-5-(hydroxymethyl)cyclopentane-1,2-diol	5.81809	5.59937	5.6152	5.54182	5.57509	5.5873	5.62365	5.72304	5.53748	5.4758	5.54023	5.73315
5-methyl-N,4-bis(4-methylphenyl)-1,3-thiazol-2-amine	4.35083	5.39001	5.15315	5.37088	5.32389	5.33397	5.35462	5.23459	5.47634	5.41126	5.30924	5.17272
Glu gln lys	3.34603	3.3567	3.39264	3.35225	3.40159	3.39405	3.36258	3.39751	3.38213	3.34312	3.3858	3.41795
Pro ile gly	3.40582	4.63274	4.12126	4.59709	4.14022	4.03401	3.90936	3.45731	4.69352	4.49588	4.12219	3.57537
12(S)-HETrE	6.65966	5.75335	5.86383	5.7746	5.7643	5.80149	5.9292	6.00924	5.98405	5.6637	5.72064	5.97677
Cyclo(aspartylleucylthreonylvalyltyrosylphenylalanylglycyl)	3.50319	4.27143	3.54982	3.50942	4.38517	3.55122	4.52212	4.57897	3.5393	3.50029	4.38789	4.01636
Concanamycin	5.02884	5.79727	5.66377	5.78787	5.91393	5.94998	5.04539	5.29525	5.7188	5.96023	5.96088	5.4905
Valerophenone	5.13212	5.64211	5.57334	5.73463	5.61103	5.56662	5.51664	5.38487	5.69767	5.68083	5.61863	5.40323
L-Proline, 1-(N-((3-((propylamino)carbonyl)oxiranyl)carbonyl)-L-isoleucyl)-, (2S-trans)-	3.65293	3.66361	3.69955	3.65915	3.7085	3.70096	3.66948	3.70442	3.68904	3.65002	3.69271	3.72486
DG(i-14:0/20:4(5Z,8Z,11Z,13E)-OH(15S)/0:0)	3.74193	6.18967	6.10036	6.17469	6.32085	6.29587	5.95076	5.94548	6.21411	6.43273	6.41837	5.98912
Pseudojervine	4.14285	4.67069	4.64518	4.59831	4.72912	4.48555	4.32307	4.19435	4.73031	4.91676	4.77351	4.26631
Leu Gln Lys Ser Leu	3.74385	5.50029	5.37976	5.5654	5.65975	5.58895	5.10609	4.51269	5.56565	5.63381	5.65957	5.00197
Pi(pgj2/16:0)	3.65374	4.75113	5.14262	4.69196	5.26441	5.08519	4.58619	3.749	3.68985	4.98305	5.13807	4.82282
Vinaginsenoside R12	2.13057	5.93308	5.84073	5.99315	6.09979	6.03928	5.64811	5.71649	5.87598	6.16943	6.14427	5.83765
Hydrocinnamate-(orn-Pro-dcha-Trp-Arg)	4.3355	4.92916	4.70644	4.65026	4.83299	4.87098	4.92994	4.38701	4.37162	4.94058	5.06865	4.51454
Metildigoxin	4.26955	5.05811	4.92132	4.79039	5.32313	5.33482	4.86887	4.32106	4.96915	5.37682	5.19173	5.08833
Procyclidine	5.38598	3.91748	4.41512	3.32698	3.60145	4.14961	4.5308	4.66199	3.83004	3.31785	4.41453	4.00032
Pc(16:0/lte4)	3.96726	4.00311	4.29898	3.97349	4.87526	4.49376	4.204	4.59098	4.54811	4.62468	4.83208	4.0392
Pe(18:3(10,12,15)-oh(9)/p-18:0)	1.75672	3.5306	3.37699	1.76285	1.8114	2.78977	3.58933	3.70416	3.42899	1.75387	3.87554	4.60809
Phe Leu Leu Val Phe	0.0192996	5.83954	5.78594	5.87602	5.99416	5.9511	5.67834	5.45953	5.90223	6.01271	6.04521	5.57379
MG(a-15:0/0:0/0:0)[rac]	5.10741	5.08418	5.81294	4.9491	4.80034	4.85786	4.57079	4.90961	5.07138	4.44721	5.59367	4.62655
Solasodine 3-O-beta-D-glucopyranoside	5.65137	6.05457	5.99061	6.11168	6.14976	6.16344	5.85799	5.70287	6.08875	6.23476	6.24165	5.86739
N-Lauroylsarcosine	5.17327	5.26229	5.17247	5.34499	5.23714	5.28001	5.30219	4.74693	5.27436	5.19462	5.22932	4.87447
Tetranorprostanedioic acid	3.98455	5.07154	3.81847	2.76222	4.61234	5.219	5.27079	5.10544	5.77752	5.27239	3.60348	4.28213
Pa(10:0/pgd1)	3.96281	4.68304	4.00944	4.72074	4.58007	4.45402	3.97936	4.01431	4.38106	4.82798	4.77945	4.52462
DG(i-16:0/TXB2/0:0)	5.34053	5.72546	5.71874	5.77696	5.85386	5.83541	5.65759	5.56674	5.85613	5.91344	5.82312	5.56731
12-oxo-PDA	4.02579	4.98687	4.33315	3.67112	4.78332	5.1536	5.22488	4.58636	5.55609	5.3546	4.64027	4.19937
N,N,N',N',N'',N''-Hexakis(methoxymethyl)-1,3,5-triazine-2,4,6-triamine	6.40632	6.28636	6.30464	6.21239	6.24193	6.25883	6.2946	6.36206	6.18593	6.16084	6.21592	6.42565
25-Desacetylrifampicin	3.22638	3.23706	3.27299	3.2326	3.28194	3.2744	3.24293	3.27786	3.26248	3.22348	3.78672	3.29829
N2,N2-Dimethylguanosine	4.19072	4.2014	4.23736	4.19695	4.24631	4.23877	4.20728	4.24223	4.22684	4.18782	4.23051	4.26267
PE(PGE2/DiMe(11,3))	4.14939	4.16007	4.19602	4.15562	4.20497	4.19743	4.16594	4.20089	4.18551	4.14648	4.18918	4.22133
Carboprost methyl	3.8157	3.82638	3.86233	3.82193	3.87128	3.86374	3.83225	3.8672	3.85181	3.81279	3.85549	3.88764
Polyglycerol esters of fatty acids	5.49751	5.05464	5.78239	5.16501	5.03788	5.12118	4.89079	5.11724	4.80115	4.65497	5.63019	5.35415
Lauryldiethanolamine	8.58933	8.02929	8.1328	7.97492	8.0008	8.1024	8.13761	8.15588	8.12745	7.85209	7.98139	8.20296
N-Lauroyl Arginine	3.35549	6.06458	5.70346	6.13539	6.11764	6.11586	5.65585	5.77837	5.8923	5.93246	5.99754	5.68381
2-Aminopurine	6.236	6.15562	6.15901	6.10446	6.14139	6.13781	6.1727	6.21777	6.08776	6.0776	6.11548	6.27501
Heptadecasphinganine	7.73324	7.19527	7.26899	7.02925	7.14045	7.20301	7.29455	7.25668	7.2942	6.9632	7.0765	7.32341
3-ketosphinganine	5.88981	5.1512	5.38185	5.13599	5.15023	5.17374	5.34878	5.16174	5.40823	5.01029	5.0483	5.38897
D-erythro-Sphingosine C-17	5.59068	5.55677	5.42948	5.26072	5.29858	5.38744	5.47481	5.48475	5.36858	5.19342	5.35894	5.41794
Goshuyic acid	5.84442	5.4718	5.23482	5.2438	5.26226	5.19046	5.47584	5.41004	5.30614	5.26437	5.33446	5.34492
PA(8:0/6 keto-PGF1alpha)	3.66451	4.68625	3.71114	4.82369	4.88108	4.91493	5.10592	4.91572	5.0464	5.05637	5.06989	4.40445
N-Myristoyl Arginine	4.55646	4.59998	4.64947	4.41233	4.15005	4.02236	4.08746	4.02582	4.75676	4.37469	4.7483	4.26809
Arachidic acid	6.43082	6.36535	6.34586	6.06776	6.30989	6.20793	6.36122	6.02479	6.34573	6.10221	6.26624	6.46792
1-Cyclohexene-1-carboxylic acid	5.56558	5.16703	5.24979	5.16491	5.1156	5.14189	5.19108	5.28173	5.26399	5.10669	5.23504	5.25754
4-Methylstyrene	6.49229	6.05373	6.16205	6.03084	5.98829	5.95609	6.07266	6.11295	6.14446	5.92002	6.1874	6.14169
Austinoneol	8.2351	7.70732	7.84809	7.6843	7.64714	7.60643	7.79016	7.7985	7.83761	7.57525	7.8749	7.82617
N,N-Dimethyloctanamide	5.8384	5.3648	5.3057	5.18435	5.39112	5.43636	5.59418	5.61176	5.37451	5.20617	5.47264	5.40051
Benzylideneacetone	3.09107	4.8388	3.13768	3.0973	3.14662	3.13908	3.10762	3.14254	3.12717	3.08817	3.13084	3.16297
'9,12-octadecadiynoic acid'	6.23701	6.01084	5.92073	5.82987	5.8009	5.94177	5.94073	6.03478	6.02796	5.88847	5.95253	5.98155
S-methoprene	5.23132	5.60694	5.49925	5.64	5.53939	5.55939	5.79088	5.99395	5.80624	5.81221	5.65576	5.94839
Pc(14:1/0:0)	6.36361	6.23719	6.52889	6.53423	6.52574	6.59892	6.40959	6.53432	6.48685	6.61205	6.55525	6.46746
LysoPE(0:0/18:4(6Z,9Z,12Z,15Z))	6.23713	6.697	6.56963	6.66594	6.59694	6.62738	6.84703	6.88517	6.77971	6.76134	6.60355	6.87118
Pc(18:4/0:0)	7.36753	7.58648	7.54541	7.60609	7.58679	7.58845	7.66893	7.6487	7.64568	7.67386	7.6085	7.68634
Nonapropylene glycol	6.86217	6.70421	6.7125	6.68058	6.6857	6.74273	6.71713	6.81205	6.58293	6.64067	6.69009	6.85345
1,2-Cyclohexanediol, 1-methyl-4-(1-methylethenyl)-	5.27596	4.9915	5.12343	5.03117	5.0449	5.13338	5.14122	5.07795	4.94031	4.91868	5.06944	5.24306
Trodusquemine	6.6715	6.384	6.41588	6.37802	6.4554	6.44346	6.42607	6.57235	6.28365	6.31401	6.38043	6.61223
Arachidonic acid	6.91257	6.92648	6.94744	6.97402	6.96908	6.96852	7.0179	7.15645	7.00648	7.00838	7.00352	7.17064
1-(9Z-hexadecenoyl)-glycero-3-phosphate	5.66848	6.32664	6.07451	6.20166	6.14055	6.13539	6.30065	6.46017	6.23862	6.25146	6.13527	6.42583
Alpha-Bisabolol oxide A	6.11199	6.13577	6.02268	6.04911	6.02712	6.23995	6.33452	6.30607	6.39401	6.29583	6.24689	6.1831
11-Oxahexadecanolide	3.94457	3.95525	3.9912	3.95079	4.00015	3.99261	3.96112	3.99607	3.98068	3.94166	3.98435	4.01651
LysoPC(20:5(5Z,8Z,11Z,14Z,17Z)/0:0)	8.98917	8.95521	8.97213	8.96089	8.96375	8.9713	9.02633	8.93408	8.9562	8.96829	8.97889	8.96303
Phthalic acid	4.9482	4.67937	4.68095	4.66438	4.66018	4.68775	4.66084	4.80343	4.56038	4.24821	4.69963	4.71046
Dibutyl Phthalate	5.79143	5.4789	5.52531	5.35492	5.42391	5.50228	5.42556	5.59838	5.46614	5.318	5.40878	5.46804
Linoleic Acid	5.90727	6.31414	6.33678	6.4043	6.4232	6.47457	6.44048	6.73272	6.50836	6.51403	6.44846	6.71946
Tributyl citrate	5.61018	5.33254	5.37182	5.30374	5.27624	5.355	5.33119	5.53587	5.2704	5.12788	5.26772	5.53452
Pi(18:0/txb2)	5.75811	6.47783	6.26913	6.43196	6.35846	6.24941	6.5778	6.72621	6.42697	6.46717	6.33058	6.65127
Gonal	6.86088	6.39336	6.24973	6.13108	6.12784	6.22182	6.34238	6.47127	6.14912	6.04331	6.20275	6.34385
O-arachidonoyl glycidol	6.49943	6.52378	6.50384	6.5541	6.55217	6.56363	6.61016	6.78886	6.57925	6.57279	6.59101	6.78518
Lpe(14:0)	5.74349	6.14264	6.18291	6.18838	6.22012	6.15634	5.96907	5.95809	6.05231	6.0662	6.1382	5.93892
Pc(18:3/0:0)	7.86155	8.15818	8.12041	8.17787	8.17447	8.1861	8.18619	8.23242	8.20181	8.2086	8.17734	8.21849
Cer(t18:0/5-iso PGF2VI)	6.93859	6.69133	6.70409	6.6541	6.74248	6.71866	6.665	6.85313	6.56602	6.61475	6.63445	6.93579
Ppg n11	6.77532	6.55932	6.58196	6.58312	6.61656	6.62384	6.54867	6.72875	6.45608	6.47486	6.50338	6.82832
P-Mentha-1,3,5,8-tetraene	5.49942	5.06614	5.16684	4.71999	5.01009	5.07425	5.05316	5.32602	5.03762	4.36198	4.67646	5.23724
Lpe(18:2)	7.20351	7.23577	7.1989	7.22619	7.20303	7.13154	7.3622	7.28959	7.19171	7.26402	7.22327	7.20039
Pc(17:2/0:0)	6.9198	7.08444	7.08697	7.13731	7.12845	7.12228	7.23651	7.15239	7.08562	7.11282	7.12715	7.08464
4-Piperidinone, 1-hydroxy-2,2,6,6-tetramethyl-	5.87796	5.54843	5.04235	4.98319	5.4131	5.47089	5.61505	5.69074	4.98439	4.96842	4.91841	5.4051
Xestoaminol C	5.75977	5.17644	4.95877	4.62647	4.75579	5.06349	5.29356	5.34906	4.73109	4.81322	5.02542	5.14301
Alpha-linolenoyl ethanolamide	5.41199	6.17352	5.85055	5.96198	6.00606	5.99026	6.04277	6.00802	6.1529	6.00438	5.99456	5.99853
L-threo-sphinganine	5.97487	5.75168	5.80837	5.72828	5.8012	5.80817	5.76921	5.93524	5.6867	5.72376	5.7303	5.9481
Myristoyllysophosphatidylcholine	7.59196	7.50168	7.58968	7.58404	7.5742	7.49659	7.31136	7.2468	7.51751	7.50127	7.5621	7.23992
Poly thf n6	6.00647	5.69244	5.73521	5.62515	5.72068	5.75107	5.62702	5.86864	5.6009	5.56494	5.59151	5.85071
N-(2-hydroxyethyl)tetradecanamide	6.35235	6.31002	6.04781	6.17183	6.23623	6.28548	6.42135	6.29537	6.53189	6.39847	6.38417	6.32759
Palmitoleoyl ethanolamide	6.65196	6.58407	6.33249	6.3666	6.35273	6.43621	6.51112	6.54112	6.62144	6.49381	6.48929	6.57678
Pc(20:4/0:0)	8.71859	8.6778	8.69578	8.68787	8.66506	8.66978	8.69343	8.59668	8.66762	8.65421	8.65406	8.63135
Phytolaccatoxin	6.8749	6.81588	6.90038	6.83288	6.87621	6.68224	6.96807	6.58203	6.89165	7.02237	6.98861	6.66261
Cetylmannoside	6.62311	6.41295	6.41159	6.33856	6.39772	6.43536	6.32716	6.49611	6.31888	6.25111	6.28549	6.52695
Pc(16:1/0:0)	7.89952	8.00985	7.93949	7.98181	7.96726	7.95467	8.00229	8.05159	8.0003	7.9937	7.95646	8.02687
Mg(18:1(9z)/0:0/0:0)	6.45245	6.56723	6.46856	6.50727	6.4994	6.48709	6.44163	6.74864	6.41262	6.49053	6.42254	6.72639
1-Hexadecanoyl-sn-Glycero-3-Phosphoethanolamine	6.99203	7.0218	7.0955	7.04681	7.06769	7.09138	6.86649	6.92823	6.92147	6.98866	6.98598	6.87706
27-Norcholestanehexol	4.69233	4.7075	4.75215	5.00418	5.0807	4.29312	4.34966	4.66429	4.52187	4.5232	4.96479	5.01476
Dihydro-alpha-ionone	5.69255	5.4211	5.32817	5.17086	5.35453	5.40188	5.5273	5.65851	5.25049	5.13782	5.36233	5.54973
Hexadecanamide	7.32238	7.31961	7.33918	7.27614	7.30683	7.34058	7.33667	7.43446	7.26485	7.27341	7.28171	7.43398
Octadeca-9,12-dienal	6.88767	6.68614	6.64517	6.54081	6.60526	6.69561	6.81802	6.91829	6.57791	6.50904	6.64609	6.8245
Geranylgeraniol	5.60498	5.39702	5.27198	5.07224	5.2489	5.46418	5.52688	5.6885	5.19934	5.18888	5.26264	5.46997
'5(z),8(z),11(z)-eicosatrienoic acid methyl ester'	5.41694	5.86726	5.88656	5.85281	5.92466	5.90706	5.9619	6.14166	5.70249	5.78232	5.82736	6.14717
Pc(32:2)	5.59975	5.25951	5.77816	5.59628	5.71709	5.92634	5.96205	6.06728	5.63089	5.76386	5.94364	6.17904
3-Amino-2-methoxynonadec-5-en-4-ol	7.41629	7.39167	7.3966	7.28941	7.39666	7.47948	7.64973	7.77269	7.35862	7.31274	7.43694	7.74923
3,4-Dihydroxydodecanoylcarnitine	4.80661	4.6148	4.49508	4.18504	4.13499	4.89394	4.60822	5.15365	4.32068	4.42025	4.11919	4.85384
Pc(20:3/0:0)	8.43785	8.45918	8.45254	8.46056	8.45003	8.43527	8.5801	8.42719	8.48726	8.47991	8.45348	8.46591
LysoPE(0:0/24:6(6Z,9Z,12Z,15Z,18Z,21Z))	5.46893	5.02345	5.31347	5.03003	4.45216	4.86723	5.14388	4.3962	5.12113	5.27718	5.3021	4.41664
LysoPC(20:3(8Z,11Z,14Z)/0:0)	5.38706	5.74451	5.77155	5.86183	5.80502	5.70869	5.79485	5.15293	5.8083	5.86833	5.66551	5.5477
Dg(18:0/0:0/20:5(7z,9z,11e,13e,17z)-3oh(5,6,15))	6.90356	6.88246	6.86637	6.83991	6.82533	6.85286	6.78586	7.1676	6.76093	6.71856	6.72774	7.07673
Pe(22:2/0:0)	7.04305	6.83157	6.82841	6.85913	6.84612	6.84834	7.02843	6.68641	6.79659	6.79544	6.81987	6.66479
Cer(d18:1/20:3(8Z,11Z,14Z)-2OH(5,6))	6.18261	5.9235	6.02511	5.8499	6.06463	6.03438	5.97562	6.21157	5.81226	5.79424	5.96869	6.22846
Dg(20:4/20:5/0:0)	5.59982	6.37746	6.38674	6.24093	6.33473	6.49193	6.19974	6.48913	6.33435	6.00882	6.08381	6.47638
Cortol	5.33288	4.51279	4.95845	4.76282	4.83762	5.1838	5.10739	5.28969	4.73674	4.78021	5.03916	5.33212
1-phenyl-2-butanone	5.49807	5.34061	5.32927	5.2543	5.36801	5.36019	5.4217	5.49099	5.34487	5.30387	5.33158	5.48266
6-hydroxycaproic acid	5.38496	5.26333	5.28379	5.2624	5.29213	5.30112	5.32629	5.4287	5.21178	5.22462	5.22861	5.39333
Exo-2-Methyl-3-methylenebicyclo[2.2.1]heptan-2-ol	6.32225	6.18512	6.20551	6.15764	6.21169	6.25887	6.23168	6.31575	6.12356	6.17385	6.18374	6.31004
Isophorone	7.03497	6.91806	6.93573	6.89478	6.92776	6.94348	6.94572	7.0249	6.86952	6.88452	6.91387	7.01753
(S)-Oleuropeic acid	6.14924	6.00078	6.02739	5.98661	6.045	6.05731	6.05841	6.1382	5.96534	6.00027	6.02222	6.14594
Dibutyl sebacate	7.16904	7.07635	7.0719	7.03418	7.07827	7.09442	7.08613	7.15801	6.99479	7.02774	7.04325	7.13674
Bis(2-ethylhexyl) sebacate	8.72179	8.60617	8.62353	8.5802	8.61739	8.63037	8.65321	8.71154	8.55429	8.56567	8.59428	8.70804
Cyclohexanecarboxylic acid	4.60965	3.94652	4.25778	3.93879	3.96609	4.26787	4.37877	4.59449	4.24504	4.02768	3.98131	4.39572
Eicosadienoic acid	6.00523	6.18969	6.10595	6.18653	6.26861	6.27595	6.32746	6.39034	6.28894	6.2907	6.25626	6.41385
LysoPC(0:0/18:1(9Z))	7.37492	7.37543	7.38794	7.3414	7.21444	7.16936	7.09852	7.10483	7.24398	7.27534	7.20806	7.16742
1-palmitoyl-sn-glycero-3-phosphocholine	8.20763	8.14783	8.19955	8.2042	8.17592	8.13777	8.04448	7.87204	8.16765	8.17275	8.17745	7.90263
Lpc(18:1)	9.02637	8.98009	9.00014	9.00388	8.96828	8.95726	8.99213	8.93063	8.96612	8.99435	8.97439	8.94776
Palmitoleamide	5.14705	5.77538	5.77078	5.80919	5.81264	5.85137	5.73237	5.3612	5.82864	5.83294	5.96593	5.34155
Hexadecadienoic acid	5.7892	6.10764	5.80915	5.94173	5.96241	6.11595	6.21335	6.04348	6.41189	6.31135	6.29565	6.09438
9-cis-retinal	5.9186	6.08061	6.21119	6.1903	6.17887	6.16059	6.05681	5.84377	6.23532	6.1971	6.30287	5.76935
GPEtn(22:6/16:0)	6.22319	6.43313	6.29396	6.28401	6.39311	6.42494	6.24158	6.6771	6.26701	6.19955	6.12515	6.56457
GPEtn(14:0/22:5)	6.45506	6.63232	6.54801	6.50892	6.67361	6.70464	6.75903	6.94939	6.61617	6.53005	6.44588	6.88626
GPEtn(20:5/17:0)	6.46499	6.53399	6.59179	6.4162	6.58624	6.63598	6.63016	6.7427	6.41617	6.44341	6.3251	6.72351
'anandamide (20:5, n-3)'	7.51608	7.23323	7.29013	7.2487	7.26036	7.24264	7.21693	7.08152	7.27391	7.28525	7.27406	6.98761
Pc(20:5/0:0)	6.85855	7.0688	7.08576	7.13452	7.08458	7.08434	6.79755	7.06452	7.06814	7.12141	7.04436	7.1081
Val tyr arg	6.52382	6.32692	6.26348	6.1727	6.24327	6.26523	6.21709	6.58094	6.14427	5.96143	6.08827	6.57057
Macimorelin	6.53508	6.4838	6.34774	6.21599	6.27878	6.39631	6.31475	6.82538	6.37643	6.05667	6.03346	6.84631
5-Hydroxy-14,16-hentriacontanedione	5.05062	5.06131	5.09726	5.05685	5.10621	5.09867	5.06718	5.10213	5.08674	5.04772	5.09042	5.12257
GPEtn(18:1/13:0)	4.19226	4.20294	4.2389	4.19849	4.24785	4.2403	4.20882	4.24377	4.22838	4.18935	4.23205	4.32069
(2R,5S,8R)-2,8-Dimethyl-5-propan-2-ylcyclodecan-1-one	6.17574	6.52893	6.64722	6.63682	6.62226	6.55317	6.70652	6.34418	6.65984	6.69029	6.78892	6.30772
Pe(22:1/0:0)	8.3669	8.42934	8.52852	8.5002	8.45203	8.40452	8.41845	8.13028	8.34385	8.40719	8.46844	8.18785
GPEtn(21:0/9:0)	3.94889	4.39424	4.32896	4.20016	4.55518	4.33199	3.81124	4.50399	4.43392	4.1661	4.28982	4.95918
GPCho(20:5/18:4)	7.29178	7.59028	7.47699	7.55887	7.60377	7.67306	7.60008	7.65404	7.72945	7.65393	7.53895	7.64936
Cyclosquamosin A	4.38952	4.40021	4.43616	4.39575	4.44511	4.43757	4.40608	4.44103	4.42564	4.38662	4.42932	4.46147
GPEtn(16:0/17:1)	6.39556	6.18705	6.2473	6.20744	6.20002	6.26865	6.2734	6.38434	6.1234	6.17529	6.14668	6.30667
Linoleoyl ethanolamide	5.87574	5.09493	5.37887	5.15272	5.00579	4.89873	5.11556	4.43619	5.15055	5.12894	5.04939	3.96678
'pc(18:3(9z,12z,15z)/18:3(9z,12z,15z))'	7.47174	8.06814	7.94708	8.02172	8.09542	8.12052	7.84926	8.14864	8.0755	8.14086	8.06516	8.15544
PA(18:1(9Z)-O(12,13)/i-14:0)	7.14855	7.11662	7.11812	7.04287	7.10072	7.12809	7.1864	7.20449	7.01932	7.00888	7.03202	7.23312
'n,n-diisopropylethylamine'	7.18104	7.0504	7.06966	7.02249	7.06293	7.07364	7.10654	7.14821	7.00444	7.02134	7.05465	7.24833
N-Methoxysuccinyl-Ala-Ala-Pro-Val	6.9346	6.89599	6.91325	6.89109	6.92743	6.90392	6.96318	6.99459	6.86575	6.87727	6.88812	7.05756
(1R,3S)-3-(6-Aminopurin-9-yl)cyclopentan-1-ol	5.90321	5.83075	5.85784	5.84785	5.86641	5.85289	5.83701	5.88798	5.7892	5.84171	5.80222	5.93497
N-(3,5-dimethylphenyl)-2-(4-morpholin-4-ylphenyl)imidazo[1,2-a]pyrimidin-3-amine	6.10754	5.98379	6.06183	6.01627	6.03293	6.00846	6.07462	6.1059	5.96303	6.0063	6.01731	6.15762
Ophiopogonoside a	7.37869	7.24786	7.28112	7.23705	7.25152	7.26312	7.30547	7.35309	7.21115	7.21358	7.24437	7.38285
N-Arachidonoyl Arginine	6.7042	6.62176	6.62303	6.58572	6.59049	6.61147	6.64605	6.67024	6.56719	6.5642	6.59675	6.74615
Pc(38:6)	7.6011	8.13305	8.04479	8.08928	8.12007	8.12411	7.75099	8.1144	8.00713	8.17647	8.10882	8.14176
Pc(p-16:0/txb2)	7.0886	7.59567	7.5314	7.55093	7.62735	7.64262	7.29387	7.62601	7.53843	7.62186	7.59359	7.69476
Triethanolamine	6.26217	6.11738	6.15582	6.12667	6.11849	6.14142	6.18979	6.22141	6.11848	6.09647	6.12609	6.26537
LysoPI(20:4(5Z,8Z,11Z,14Z)/0:0)	5.91567	6.29423	6.3041	6.37962	6.35317	6.29886	6.41429	6.21994	6.32789	6.40323	6.41711	6.23625
'4-{[(cyclohexylideneamino)oxy]carbonyl}-n,n-dipropylbenzenesulfonamide'	6.46681	6.51185	6.58482	6.51865	6.5132	6.56415	6.57087	6.66482	6.48296	6.45411	6.47603	6.63252
Morpholine	4.90616	4.76126	4.77271	4.7547	4.72943	4.74516	4.73167	4.84919	4.76295	4.77095	4.75042	4.85215
3-(1h-indol-3-yl)quinoxalin-2-ol	4.26848	3.59985	3.63579	3.59539	3.64474	3.6372	3.60572	3.64066	3.62528	3.58626	3.62895	3.6611
GPCho(18:4/16:1)	5.71815	5.75487	5.8609	5.7289	5.84496	5.88208	6.18883	5.94742	5.87564	5.76255	5.81923	5.97994
GPCho(20:5/15:0)	5.81517	6.87576	6.96214	6.86916	6.93845	6.90859	6.46009	6.67389	6.77332	6.76722	6.91143	6.78587
GPCho(18:4/20:5)	6.16567	6.05291	6.05336	6.03047	6.13625	6.15025	6.56375	6.24378	6.22684	6.11218	6.08895	6.35518
GPCho(20:5/20:3)	6.73359	6.59887	6.58094	6.52769	6.61877	6.68506	6.96741	6.67898	6.5823	6.53578	6.54801	6.80616
LysoPI(16:0/0:0)	6.53238	6.7046	6.79235	6.79286	6.77787	6.73555	6.67499	6.52523	6.7569	6.7889	6.88405	6.57021
9-hexadecenoic acid	6.03606	5.75416	5.56708	5.35196	5.2567	5.3194	5.6002	5.68232	5.48666	5.3049	5.38186	5.62982
LysoPC(22:6(4Z,7Z,10Z,13Z,16Z,19Z)/0:0)	6.15498	6.19264	6.31366	6.33081	6.36204	6.30261	6.58295	6.27292	6.38063	6.38587	6.40058	6.41202
LysoPS(18:2(9Z,12Z)/0:0)	6.33236	6.3915	6.4175	6.45068	6.47277	6.47211	6.45915	6.30861	6.47111	6.5334	6.4877	6.37594
Beta-Casomorphin-5	5.27968	5.49419	5.64652	5.71864	5.69041	5.69087	5.70172	5.50613	5.65493	5.714	5.70633	5.66263
Mgdg(3:0/6:0)	5.86983	5.863	6.0175	6.08527	6.03666	5.94763	5.83883	5.57584	5.96941	6.03918	5.92128	5.60842
Acetylphosphate	5.92372	5.80511	5.82212	5.76964	5.80058	5.81399	5.81485	5.87967	5.74139	5.74726	5.76807	5.95784
Imidazolone A	5.56698	5.57766	5.61362	5.57321	5.62257	5.61503	5.58354	5.61849	5.6031	5.56407	5.60677	5.63893
Pa(20:5(6e,8z,11z,14z,17z)-oh(5)/10:0)	3.79335	3.92243	3.83999	3.79958	4.01395	3.84139	3.99779	3.84486	3.82947	3.79045	3.83314	3.86529
Pe(20:5(5z,8z,11z,14z,16e)-oh(18)/20:3(8z,11z,14z))	4.37505	4.38573	4.48269	4.38128	4.83947	4.4231	4.57337	4.62003	4.41117	4.37215	4.56461	4.62627
Caprolactam	5.34651	5.26528	5.22768	5.21636	5.20772	5.16317	5.15338	5.1444	5.03634	5.10968	5.13882	5.12495
2-(Ethylamino)ethanol	5.28675	5.29235	5.32796	5.38111	5.4347	5.44197	5.47766	5.53293	5.43036	5.47009	5.55062	5.63566
Phenethylamine	5.08084	5.28783	5.27662	5.37876	5.35219	5.32509	5.32708	5.2636	5.29971	5.35538	5.36159	5.34778
4-Aminophenol	6.06629	6.08587	6.15457	6.20386	6.19195	6.17336	6.15371	6.12638	6.12331	6.14577	6.21043	6.18442
Leu Glu Ile Glu	0.60282	2.25647	1.44879	1.68719	0.144969	0.142842	0.134243	0.143815	0.139532	0.129153	0.140544	0.149675
N-Acetyl-9-aminominocycline, (4R)-	4.08034	3.60788	3.64383	3.60343	3.65277	3.64523	3.61375	3.64869	3.63331	3.59429	3.63698	3.66913
'1,3-benzodioxolylbutanamine'	6.18954	6.06297	6.25753	6.12648	6.23522	6.16337	6.04875	6.05832	6.07952	6.1357	6.20718	6.13764
Glutamyl-phenylalanine	4.12693	5.03563	4.50138	5.09172	4.82684	4.97564	4.81626	4.6992	5.12771	5.05544	4.79261	4.19888
Phenylalanyl-Gamma-glutamate	3.54774	4.35591	3.92056	4.49638	3.6589	3.90163	3.56429	4.04083	4.58372	4.67692	3.91539	3.61967
2-pyridineacetic acid	5.31656	5.7131	5.83344	5.86705	5.73215	5.7	5.47938	5.2904	5.65726	5.66001	5.71415	5.36911
Linoleamide	7.96852	7.97263	7.84645	7.56243	7.53219	7.57076	7.81729	7.91712	7.75032	7.66994	7.56335	7.86262
Palmitoleoyl-EA	6.28203	6.27905	6.25883	6.09321	6.10901	6.17544	6.28784	6.33063	6.34774	6.40477	6.3589	6.43226
Eicosapentaenoic acid ethyl ester	5.36398	5.55323	5.71122	5.81835	5.82858	5.88389	5.98938	6.06782	5.99747	6.02411	6.06912	6.13627
Dodecylbenzene	6.30978	6.33425	6.32035	6.02602	5.94407	5.99781	6.31241	6.42657	6.2683	6.18566	6.0356	6.36891
Farnesyl acetone	7.02914	7.03219	6.87824	6.62073	6.5812	6.62293	6.843	6.95787	6.79597	6.67038	6.59402	6.88965
Myristoyl ethanolamide	6.01155	5.92501	5.94867	5.87106	5.95292	5.99179	6.15582	6.1499	6.19009	6.2794	6.22346	6.29761
Serratol	5.9749	5.87856	5.895	5.93109	5.92668	6.01034	6.01403	6.00382	5.93174	5.88327	5.8961	5.97693
N-Isovaleroylglycine	5.2104	5.23266	5.27739	5.2713	5.28061	5.30591	5.28765	5.32093	5.33159	5.29109	5.36087	5.29747
Cyanoguanidine	4.31649	4.07051	4.13082	4.0859	4.10679	4.11809	4.1086	4.19654	4.12025	4.07319	4.12513	4.31829
'3-methylamino-1,2-propandiol'	5.43277	5.36703	5.38502	5.35237	5.36121	5.38383	5.38629	5.42669	5.35896	5.33434	5.37467	5.54209
4-hydroxyproline	5.21327	5.09153	5.17133	5.141	5.12535	5.14602	5.15739	5.20838	5.16424	5.14224	5.18201	5.17619
Phthalic Anhydride	6.19715	6.11663	6.11922	6.06805	6.06778	6.0963	6.09848	6.12418	6.05738	6.0622	6.05694	6.16079
Docosahexaenoyl Ethanolamide	6.22279	4.74016	5.25723	4.139	5.441	5.19638	5.158	4.68952	5.36273	3.84892	4.23055	5.16808
Pregnan-20-one, 3,17-dihydroxy-, (3alpha)-	5.32078	5.68787	5.82141	5.87268	5.90375	5.90283	5.97459	6.11903	6.07546	6.08606	6.02559	6.18037
7-Hexadecynoic acid	6.14409	6.37964	6.30853	6.29847	6.35329	6.43797	6.53707	6.44269	6.67972	6.69818	6.66942	6.59154
Despropylspiroxamine	5.65831	5.68226	5.66262	5.64028	5.62129	5.78601	5.96216	5.8858	5.95622	5.95733	5.85194	5.85446
2-linoleoyl glycerol	6.0487	6.13398	6.20345	6.25942	6.274	6.25819	6.32974	6.36031	6.30868	6.35804	6.3845	6.42459
Azacyclotridecan-2-one	5.83744	5.82904	5.74331	5.41737	5.36477	5.39546	5.69748	5.82672	5.6599	5.5645	5.39315	5.75546
(4-Methylphenyl)acetaldehyde	5.2225	4.73881	4.90894	4.6848	4.62522	4.69655	4.75511	4.76043	4.79585	4.53253	4.96526	4.82349
5-(azepan-1-ylsulfonyl)-2-chloro-N-[1-(furan-2-yl)propan-2-yl]benzamide	7.07425	6.2879	6.3519	6.30039	6.17388	6.14688	6.33334	6.40892	6.38295	6.11537	6.13854	6.5244
Erythromycin A enol ether	4.12082	4.13151	4.16746	4.12705	4.17641	4.16887	4.13738	4.17233	4.15694	4.11792	4.16062	4.19277
3-hydroxypyridine	5.38303	5.36874	5.36475	5.31318	5.36159	5.33443	5.36625	5.43205	5.31252	5.31179	5.32521	5.3473
(1r,2s)-2-Aminocyclopentanecarboxylic acid	5.76039	5.70449	5.74687	5.755	5.75199	5.73449	5.77495	5.78519	5.71771	5.70799	5.76314	5.7406
3-Methylpyridazine	4.89242	4.83642	4.86034	4.84122	4.84407	4.8479	4.86763	4.97784	4.82583	4.85202	4.81039	4.68825
2-methylpropanal oxime	5.60092	5.55555	5.59225	5.59458	5.58641	5.58631	5.62315	5.62493	5.53102	5.54598	5.576	5.56425
(2r)-6-methylpiperidine-2-carboxylic acid	6.5294	6.51719	6.57378	6.623	6.62432	6.63564	6.6483	6.64591	6.6021	6.62141	6.65809	6.47
2-picoline	5.55925	5.43562	5.49051	5.46935	5.4658	5.46047	5.51251	5.56687	5.42168	5.4233	5.40613	5.13799
Cytosine	5.62806	5.52646	5.55091	5.55063	5.53832	5.55154	5.59312	5.62331	5.51721	5.51716	5.52742	5.62824
Ethyl 3-((6-(4,5-dihydro-1H-benzo[d]azepin-3(2H)-yl)-2-(pyridin-2-yl)pyrimidin-4-yl)amino)propanoate	6.70004	5.97448	5.98765	5.89319	5.88286	5.77893	6.02704	6.11165	6.074	5.84499	5.81414	5.94791
Aloeresin B	5.84552	6.20905	6.25454	6.37612	6.2214	6.1137	5.94572	5.66227	6.31179	6.27252	6.22519	5.64324
Val pro ile	3.6559	4.53328	4.11658	4.35543	4.08314	3.99962	4.09885	3.7074	4.31701	4.55805	3.69569	3.72784
2-(L-Menthoxy)ethanol	4.31905	4.35101	5.27847	4.37631	3.51785	3.76214	4.17964	4.15442	4.42367	3.37122	4.9496	3.39408
(3a,5b,7a,12a)-24-[(carboxymethyl)amino]-1,12-dihydroxy-24-oxocholan-3-yl-b-D-Glucopyranosiduronic acid	1.59216	1.60258	1.63767	2.37866	1.64642	1.63905	1.60831	1.64243	1.6274	1.96079	1.67443	1.66242
L-Proline, 1-(1-L-leucyl-L-prolyl)-	3.33867	3.34935	3.38529	3.3449	3.39424	3.3867	3.35522	3.39016	3.81468	3.33577	3.37845	3.47697
N8-acetylspermidine	4.96792	4.8198	4.46644	4.36768	4.16715	4.19711	4.33187	4.05233	3.66222	3.32517	3.65566	4.15531
Withangulatin A	1.77143	1.78194	1.81732	1.77756	1.82614	3.03054	2.8395	1.82212	1.80697	3.9357	1.81058	1.84226
7-(3,4-diethoxyphenyl)-3-[(4-fluorophenyl)methyl]thieno[3,2-d]pyrimidin-4-one	7.01159	6.31156	6.33078	6.30498	6.23757	6.13393	6.38215	6.45048	6.3714	6.16236	6.16401	6.54834
Licoagrocarpin	3.82073	3.83141	3.86736	3.82696	3.87631	3.86877	3.83728	3.87223	3.85684	3.81782	3.86052	3.89267
Cholylthreonine	5.95598	5.98602	6.05451	6.14425	6.15161	6.15459	6.04039	5.98093	6.01425	6.14624	6.15127	6.03094
LysoPE(0:0/22:4(7Z,10Z,13Z,16Z))	6.25987	6.36001	6.54663	6.54922	6.55541	6.49614	6.61731	6.32741	6.50816	6.50085	6.57212	6.45539
Pc(p-16:0/3:0)	6.56646	6.35344	6.4988	6.44053	6.44404	6.40665	6.65065	6.16072	6.32539	6.33342	6.44677	6.35473
Hexamethylene tetramine	5.05153	4.82193	4.8988	4.70687	4.85474	4.90927	4.84173	5.04167	4.7096	4.79303	4.80376	5.14508
GPCho(18:3/20:5)	5.59764	5.45552	5.41349	5.37905	5.57389	5.63201	6.02554	5.72219	5.63775	5.5626	5.59506	5.80283
GPCho(14:1/20:3)	5.39915	6.25453	6.08577	6.17747	6.30074	6.31523	6.15423	6.37849	6.2774	6.32397	6.23904	6.43821
Rubraflavone B	6.26785	6.13722	6.09799	5.99276	6.00613	6.04287	6.13775	6.24689	6.15958	5.92918	5.92674	6.25023
Didrovaltratum	5.11577	4.799	5.10879	4.79578	4.85544	4.6147	4.75466	4.92743	4.79332	4.80265	4.79151	5.09921
Alfaprostolum	5.38438	5.23125	5.30411	5.18544	5.17659	5.17094	5.22957	5.38319	5.17532	5.12556	5.216	5.36629
Hydroxyrepaglinide	5.6191	5.63479	5.66654	5.51472	5.5895	5.65415	5.7186	5.79827	5.62312	5.56747	5.59569	5.80924
Ser arg phe	5.97406	5.89733	5.98262	5.86737	5.876	5.90682	5.89609	6.05056	5.84375	5.89157	5.82348	6.04192
N-ethyl-n-methylcathinone	5.54703	5.41589	5.53281	5.4287	5.42961	5.44295	5.48955	5.52819	5.39755	5.40272	5.43776	5.61102
4-Hydroxyisoleucine	5.60489	5.44655	5.49765	5.45461	5.44737	5.44993	5.51293	5.55611	5.40669	5.43645	5.43385	5.57156
Adenine	6.8657	6.72895	6.75913	6.7202	6.74291	6.74991	6.80068	6.80632	6.69785	6.71402	6.73797	6.8467
LysoPE(0:0/24:1(15Z))	6.96517	6.80677	6.82757	6.7874	6.81969	6.83897	6.86388	6.92167	6.74981	6.76925	6.78072	6.99418
GPEtn(15:1/13:0)	7.22154	7.10792	7.12347	7.05707	7.11381	7.11783	7.2078	7.22526	7.03499	7.06107	7.07016	7.28262
Hexamethoxymethyl melamine	6.8313	6.71645	6.73631	6.68497	6.70374	6.7238	6.78978	6.79881	6.66353	6.67616	6.67813	6.82161
Aldehydo-ascarylose	6.32667	6.32472	6.35619	6.34807	6.3479	6.35333	6.40683	6.41465	6.32047	6.31522	6.34126	6.46609
Butylisopropylamine	7.28331	7.15775	7.17656	7.13637	7.17054	7.18604	7.21244	7.2559	7.11672	7.12868	7.16167	7.3549
Tryptophol	4.71174	5.41945	5.38022	5.54056	5.39653	5.32554	5.26319	5.05735	5.44733	5.47225	5.38469	5.0083
N-Chlorophenylalanine	6.70981	5.90718	6.00117	5.93042	5.94211	5.91033	6.18621	6.11135	6.12802	5.85952	5.90997	5.97218
N-cyclohexyl-1-[2-(4-fluorophenyl)pyrimidin-4-yl]piperidine-3-carboxamide	4.12705	4.13773	4.17368	4.13328	4.18263	4.17509	4.1436	4.17855	4.16316	4.12414	4.16684	4.19899
GPEtn(20:5/18:1)	5.93691	6.7803	6.78902	6.82439	6.94277	7.02285	6.31842	6.82858	6.8793	6.92288	6.7868	6.78255
Pc(20:1/0:0)	7.21666	6.86078	7.04352	6.86904	6.78867	6.76959	6.78532	6.63703	6.73311	6.8046	6.78008	6.59772
GPEtn(17:1/17:1)	5.05925	4.90788	4.30676	4.1847	4.77599	4.87362	5.22593	5.22658	4.21459	4.27721	4.21827	5.15499
GPEtn(15:0/17:1)	5.08653	5.38151	4.85973	5.1547	5.1461	4.81792	4.99346	5.6964	4.8975	4.63821	4.28579	5.13781
'pc(20:5(5z,8z,11z,14z,17z)/20:5(5z,8z,11z,14z,17z))'	8.80849	8.80769	8.78604	8.77097	8.82101	8.88336	8.82263	8.80211	8.86653	8.80885	8.79768	8.84023
Leu-Arg-Asn-Arg	6.97731	7.39841	7.47447	7.49157	7.4328	7.37738	6.99503	7.14524	7.22292	7.3457	7.34194	7.20067
21-Desacetyl Deflazacort	6.64229	6.60935	6.60676	6.51978	6.5587	6.56731	6.5648	6.86819	6.46061	6.41121	6.49839	6.80981
Vomicine	6.96758	6.93885	6.9045	6.81114	6.82137	6.85956	6.79968	7.04525	6.72834	6.70158	6.73775	7.07194
Lpc(17:0)	8.02972	7.78826	7.98555	7.86275	7.80713	7.73599	7.79403	7.41803	7.73625	7.78938	7.84427	7.43091
6-n-Octylaminouracil	6.3774	6.36509	6.40769	6.33658	6.32634	6.30699	6.19252	6.45377	6.18805	6.02454	6.23064	6.40353
Arachidonoyl amide	6.65451	7.02674	7.15444	7.16425	7.17849	7.09985	7.03628	6.80928	7.08	7.0884	7.23496	6.8463
(1S,2R,3R,4R,5R,6S,7S,8R,9R,10R,13R,14R,16S,17S,18R)-6,16,18-Trimethoxy-13-(methoxymethyl)-11-methyl-11-azahexacyclo[7.7.2.12,5.01,10.03,8.013,17]nonadecane-4,5,7,8,14-pentol	4.14841	4.01477	3.39955	3.41491	2.94978	3.63568	2.73007	4.6266	3.86002	3.2105	1.70652	3.88857
Ginsenoside Rh5	5.54087	5.60177	5.83712	5.29181	5.59303	5.69158	5.85029	5.90523	5.78811	5.11087	5.32792	5.78393
GPEtn(14:0/16:1)	4.78986	4.80054	4.8365	4.79609	4.84545	4.8379	4.80641	4.84137	4.82598	4.78695	4.82965	4.86181
Glyceryl monostearate	7.1988	7.0752	7.09809	7.07171	7.09092	7.10297	7.12197	7.16337	7.03803	7.05303	7.06527	7.14564
SM(d18:1/18:1(12Z)-2OH(9,10))	3.98554	4.95902	4.84673	5.17939	4.04112	5.1529	4.64338	5.69403	5.2669	3.98263	4.88407	5.58262
Ceramide AP	6.00434	5.79958	5.9127	5.69952	5.73079	5.92712	5.92443	5.92818	5.8042	5.72919	5.80633	6.04841
LysoPE(22:4(7Z,10Z,13Z,16Z)/0:0)	6.8589	7.2751	7.34231	7.37024	7.29049	7.25105	7.02517	7.09351	7.2434	7.2822	7.25884	7.12017
3,7-Dimethyl-9-(2,6,6-trimethylcyclohexen-1-yl)nona-2,4,6,8-tetraenamide	5.78285	5.62168	5.79076	5.6863	5.678	5.77959	5.70616	5.2788	5.79263	5.7228	5.81981	5.07429
Epinepetalactone	5.14043	4.98428	4.95882	4.92848	5.11842	5.04532	5.07774	5.19743	5.06083	4.95964	5.04336	5.09467
Benzene	4.33587	4.17368	4.18326	3.91247	4.37765	4.26451	4.29518	4.42589	4.18352	4.22877	4.24657	4.4681
Sitosterol 3-O-(6'-O-stearyl-beta-D-glucoside)	6.9211	7.04117	6.97427	6.91505	6.94924	6.94985	6.7917	7.14099	6.69141	6.71071	6.77398	7.18741
5-Acetoxydihydrotheaespirane	6.71451	6.55985	6.58902	6.53741	6.59037	6.61128	6.64608	6.69886	6.50551	6.52821	6.57798	6.70184
Sebacic Acid	6.12648	5.99008	6.0124	5.96507	6.02413	6.05202	6.05526	6.10651	5.9132	5.97067	5.98003	6.10183
1,2-Dihydronaphthalene	5.10017	4.8729	4.96102	4.80874	4.88637	4.95769	4.9838	5.18136	4.87301	4.80558	4.88827	5.10415
1-Methyl-1,3-cyclohexadiene	5.59489	5.43533	5.4373	5.39903	5.44463	5.4678	5.52835	5.59111	5.3654	5.41171	5.42787	5.56217
Cer(d18:1/18:1(12Z)-2OH(9,10))	5.93623	5.62407	5.66475	5.74573	5.79537	5.86485	5.7615	5.86957	5.69928	5.61043	5.76472	5.93386
DG(i-18:0/0:0/PGE2)	6.8688	6.87753	6.89049	6.8393	6.89317	6.87848	6.71883	7.05834	6.73242	6.71557	6.76584	7.00463
Pc(17:1/0:0)	8.3393	8.46609	8.56694	8.53991	8.51059	8.46482	8.50441	8.29376	8.48646	8.48896	8.53729	8.33252
13Z-Docosenamide	6.51157	6.54766	6.58573	6.40995	6.50883	6.53113	6.56704	6.69812	6.46469	6.36784	6.52368	6.77915
'(9z,12z)-octadeca-9,12-dien-1-ol'	5.22555	5.21873	4.86652	5.0427	5.2567	5.21794	5.02709	5.2685	5.01529	4.97696	4.91199	5.18486
Octadecanamide	6.35913	6.44069	6.65829	6.83927	6.58767	6.42221	6.14606	6.30403	6.46014	6.97951	6.35798	6.57179
Lysopc(15:0)	7.99225	8.07609	8.19909	8.12932	8.06807	7.9759	7.7891	7.56164	7.96599	7.9461	8.08566	7.60259
Pro Ile	5.6933	6.12648	5.75395	5.98009	5.76537	5.72165	5.86504	5.76689	5.93179	5.86079	5.72337	5.63076
Sphingosine	8.75989	8.57734	8.55184	8.43355	8.48805	8.54217	8.66208	8.77311	8.48867	8.42094	8.51518	8.69791
Pc(18:2/0:0)	8.62336	8.34674	8.41921	8.3305	8.30744	8.23123	8.51159	8.28581	8.3807	8.40809	8.38816	8.22005
1-octylpyrrolidin-2-one	5.85317	5.50984	5.43113	5.28143	5.40477	5.49322	5.62852	5.76915	5.36079	5.1649	5.476	5.64205
P-Mentha-1,3,8-triene	5.11672	4.79576	4.65835	4.48436	4.62432	4.69587	4.98841	5.08408	4.51001	4.50086	4.53254	4.89155
Erucamide	5.42645	5.14191	5.20098	5.09033	5.31781	5.35453	5.03458	5.39762	5.09401	5.12435	4.89389	5.3448
DG(PGF1alpha/8:0/0:0)	4.98902	4.32087	4.3815	4.44358	4.36578	4.37406	4.4107	4.81799	4.34631	4.30729	4.53178	4.38214
Glyceryl palmitate	5.6524	5.65789	5.75863	5.74477	5.76825	5.76598	5.39099	5.5818	5.53974	5.62776	5.6667	5.54665
Cer(d17:1/PGE2)	4.97588	4.3349	4.37086	4.8289	4.79512	4.81262	4.96562	4.83339	4.36034	4.73295	4.4102	4.9672
Poly thf n7	5.21763	4.24163	4.20326	4.28142	4.21221	4.68567	4.81922	4.55729	4.19274	4.31587	4.19642	4.66119
Pe(18:1(9z)/0:0)	7.45035	7.51306	7.46713	7.47054	7.45484	7.47156	7.42581	7.54287	7.35579	7.43246	7.37949	7.52313
Pc(22:5/0:0)	6.23929	5.9344	5.94695	5.77622	5.43774	5.63526	5.90704	5.23358	5.78061	5.50931	5.27195	5.67952
4-Vinylcyclohexene	5.53974	5.23073	5.0182	4.91348	5.06116	5.18625	5.28897	5.40258	5.01834	4.83911	5.0458	5.30178
Pa(20:3(8z,11z,14z)-o(5,6)/14:1(9z))	6.32076	5.99987	6.0552	5.95161	5.95565	6.07556	5.83217	6.37279	5.98544	5.85269	5.84522	6.32457
[3h]Thienylcyclohexylpiperidine	6.61424	6.42611	6.43212	6.38555	6.41296	6.45012	6.38221	6.54714	6.38868	6.29868	6.335	6.60283
LysoPC(18:3(9Z,12Z,15Z)/0:0)	5.20217	5.66783	5.76167	5.75815	5.70785	5.74754	5.4248	5.48106	5.82698	5.74528	5.61739	5.42625
13-(3-pentyloxiran-2-yl)tridec-8-enoic acid	6.01358	6.74106	6.74057	6.8135	6.81354	6.75284	6.87381	7.00864	6.73033	6.76912	6.81468	6.99646
Heptaethylene glycol monododecyl ether	6.06827	5.7021	5.77119	5.68751	5.79623	5.77543	5.8024	5.98086	5.66298	5.66455	5.67557	5.93052
LysoPE(20:3(11Z,14Z,17Z)/0:0)	6.92315	7.10216	7.07427	7.09069	7.09927	7.09339	7.21966	7.25341	7.08428	7.09884	7.08222	7.23146
Chenodeoxycholylarginine	6.66489	6.47232	6.49547	6.43943	6.5212	6.51632	6.46854	6.66324	6.36605	6.37685	6.45043	6.69771
Tangeraxanthin	6.20364	5.9774	6.08893	5.9632	6.05265	6.04246	5.99733	6.15354	5.82567	5.92269	5.96108	6.22191
Ethyl linoleate	5.9589	6.14197	6.08287	6.14017	6.19546	6.15415	6.25623	6.46416	6.17261	6.16693	6.14252	6.45988
Pentadecanoic acid	6.78726	7.02847	6.81312	6.90334	6.90447	7.01819	7.12247	6.99233	7.20629	7.08486	7.04775	6.97913
Cer(d16:1/20:5(7Z,9Z,11E,13E,17Z)-3OH(5,6,15))	6.97924	6.78419	6.79546	6.71639	6.8348	6.79857	6.7834	6.92341	6.70962	6.68148	6.75222	6.9924
(5xi,9xi,13xi,18xi,19beta)-3-Oxolup-20(29)-en-28-oic Acid	5.93881	5.71247	5.73266	5.58726	5.69116	5.76388	5.61003	5.83309	5.51596	5.55333	5.63357	5.83125
Ursolic acid	6.97284	6.77338	6.79602	6.7553	6.82313	6.8204	6.77468	6.92159	6.69416	6.70829	6.75431	6.98211
Acetolein	5.86822	5.54781	5.54117	5.43566	5.58965	5.58607	5.52589	5.69078	5.4282	5.53338	5.52505	5.86429
Glyceryl monolinoleate	6.43787	6.42406	6.4421	6.44407	6.44867	6.33434	6.51542	6.59309	6.40794	6.49151	6.47333	6.51241
Cuminaldehyde	5.45532	4.996	5.06662	4.98341	4.98957	5.14434	5.00378	5.36097	5.14523	4.71556	4.7677	5.27133
LysoPE(16:1(9Z)/0:0)	6.45263	6.96604	6.75561	6.88195	6.83234	6.8011	6.85736	7.01958	6.80997	6.84041	6.83803	6.9876
N-(2-Hydroxypropyl)dodecanamide	5.7959	5.97592	5.75988	5.81674	5.82891	5.89398	6.05892	5.86063	6.17326	6.05461	6.08363	5.86599
Pe(p-16:0/2:0)	7.40991	7.43906	7.42243	7.44026	7.4324	7.4679	7.57314	7.56341	7.43886	7.43168	7.41751	7.57352
Poly thf n5	6.60158	6.4089	6.43943	6.37304	6.45992	6.4479	6.38639	6.5439	6.30723	6.31964	6.37135	6.61207
7Z,10Z-Hexadecadienoic acid	6.28979	6.56293	6.31394	6.40258	6.43664	6.55657	6.5789	6.53575	6.7631	6.69526	6.69382	6.57511
Polymyxin B nonapeptide	5.99206	6.426	6.43558	6.39416	6.31865	6.38687	6.43274	6.41685	6.39535	6.37544	6.36753	6.38963
Pe(22:4/0:0)	6.84327	6.85624	6.83923	6.88843	6.83454	6.89219	6.8844	6.77315	6.77701	6.76345	6.77998	6.80775
LysoPE(0:0/18:3(9Z,12Z,15Z))	6.70592	7.26661	7.14717	7.23657	7.23985	7.26339	7.33164	7.47674	7.25342	7.25873	7.19334	7.42029
(3beta,5alpha,9alpha,22E,24R)-3,5,9-Trihydroxy-23-methylergosta-7,22-dien-6-one	6.03265	5.77091	5.84815	5.75279	5.84144	5.87823	5.73855	5.91352	5.64021	5.70916	5.76668	5.95385
Pinolenic acid	5.92149	5.41099	5.1814	4.972	4.97306	5.10041	5.21115	5.3942	5.12157	5.05744	5.23191	5.13766
LysoPC(22:2(13Z,16Z)/0:0)	5.92005	5.50028	5.23755	5.09354	5.37919	4.84704	4.72232	5.49168	4.73139	4.92216	5.02426	5.48843
Decapropylene glycol	7.12571	6.92435	6.96924	6.90042	6.96759	6.96803	6.92982	7.05265	6.8436	6.8538	6.89901	7.14699
LysoPE(20:5(5Z,8Z,11Z,14Z,17Z)/0:0)	7.93285	7.98483	7.9821	7.98705	8.00197	7.98772	8.11219	8.13758	8.01205	8.03025	8.02205	8.12801
Cis-7-hexadecenoic acid	4.61219	5.46747	5.1984	5.37871	5.19578	5.24357	5.33207	5.64198	5.44376	5.33032	5.30398	5.64607
Choline Phosphate	7.05346	7.04627	7.0364	7.05805	7.05807	7.05836	7.20824	7.15685	7.14607	7.13947	7.13478	7.22642
Nandrolone	5.22465	5.12562	4.90815	4.98524	4.88109	5.12409	4.97731	5.04221	5.20626	5.07562	4.9105	4.95372
LysoPC(18:3(6Z,9Z,12Z)/0:0)	6.06173	6.13693	6.21342	6.25366	6.31416	6.25623	6.36767	6.29168	6.26996	6.32449	6.34121	6.38821
Pe(22:5/0:0)	6.73199	6.94509	6.87348	6.93413	6.84203	6.95184	6.87331	6.78	6.77139	6.79416	6.74298	6.86993
Bucromarone	5.43591	5.64086	5.46275	5.68435	5.66999	5.51986	5.8444	5.62977	5.64095	5.71743	5.50082	5.63602
L-Menthyl (R,S)-3-hydroxybutyrate	6.10768	5.96568	5.98251	5.93839	6.01312	6.00752	5.94101	6.07712	5.87092	5.92247	5.95576	6.13215
3-Oxododecanoic acid	5.51667	5.48052	5.48149	5.40613	5.41359	5.40822	5.41958	5.51141	5.26738	5.32978	5.37789	5.51429
Thr Glu Leu Lys	6.0259	6.75159	6.60626	6.7313	6.75834	6.81683	6.8187	6.92754	6.82617	6.87716	6.68894	6.98809
'1,2-octanoylphosphatidylcholine'	6.31441	6.59087	6.49304	6.55895	6.51028	6.56449	6.56293	6.49725	6.55288	6.55618	6.45442	6.57412
N-Stearoyl Arginine	6.34719	5.99239	5.98365	5.88019	5.72799	5.72469	5.50434	5.95827	6.09751	5.96694	5.86969	6.10486
(22E)-(24R)-1alpha,24-Dihydroxy-26,27-cyclo-22,23-didehydro-20-epivitamin D3/(22E)-(24R)-1alpha,24-dihydroxy-26,27-cyclo-22,23-didehydro-20-epicholecalciferol	5.82803	5.7329	5.65252	5.74021	5.66067	5.70698	5.67885	5.67166	5.58772	5.59826	5.7515	5.85824
Hydratopyrrhoxanthinol	4.43072	4.73588	4.47736	4.70602	4.51819	4.47877	4.9938	4.48223	5.16254	5.00076	5.05109	4.50267
Cucurbitacin B	5.55245	5.89643	5.967	5.94372	5.93664	5.80179	6.16752	5.81451	6.01435	6.14822	6.06939	5.65706
Xi-Linalool 3-[rhamnosyl-(1->6)-glucoside]	6.1131	5.57542	5.63604	5.65333	5.52305	5.38821	5.6887	5.66627	5.72883	5.40993	5.70449	5.28831
Trp ala arg	7.38711	6.92539	7.02966	6.9032	6.85318	6.81669	6.98142	7.03652	7.00352	6.80139	7.04395	7.08295
Arachidoyl ethanolamide	4.98744	5.32461	5.76276	5.47891	5.47938	5.19727	5.19215	4.98078	5.34978	5.15258	5.70133	5.15549
'1,3-dicyclohexylurea'	5.86083	5.87743	5.8616	5.84637	5.87757	5.85235	5.79567	5.8946	5.7768	5.82837	5.81735	5.9737
2,5-Dimethylbenzaldehyde	6.12285	5.59802	5.71019	5.58004	5.51923	5.51072	5.64092	5.69109	5.72583	5.46395	5.76295	5.70251
Thr lys lys	6.89153	5.63022	6.21345	5.67394	6.25116	6.08479	6.1357	5.97856	6.21723	5.4163	5.80562	6.25892
5	5.56799	5.5438	5.46141	5.30118	5.37985	5.46176	5.30312	5.61582	5.32484	5.41223	5.44905	5.6619
Nonadecanoic acid	7.29459	6.77925	6.83973	6.59074	6.69818	6.76159	6.88122	6.85574	6.88242	6.51959	6.60173	6.91412
'n,n-dimethyltetradecylamine-n-oxide'	5.24003	4.95114	5.27359	5.08812	5.17307	4.7802	5.04107	5.00319	5.29338	4.45779	5.11034	5.07472
Mg(19:0/0:0/0:0)	5.10442	5.6206	5.79976	5.52517	5.38771	5.31131	4.89141	4.93439	5.3195	5.23461	5.91597	5.12652
Blumealactone A	8.01781	7.45401	7.51737	7.50008	7.42529	7.38482	7.5708	7.61104	7.55281	7.40616	7.39877	7.6236
Polyoxyethylene 40 monostearate	5.99154	6.24472	6.30955	6.12511	6.09158	6.02676	5.81981	5.78436	6.09715	6.00517	6.37218	5.94882
Tetradecyldiethanolamine	6.18554	6.38564	6.71044	6.48019	6.47418	6.17545	6.21826	6.08168	6.46628	6.16155	6.612	6.18148
Sorbitan oleate	6.18986	6.25238	6.21932	6.22895	6.19295	6.23309	6.24947	6.32093	6.13455	6.20518	6.18674	6.36883
Anisperimus	5.42695	5.44811	5.36103	5.3658	5.3368	5.2696	5.36517	5.48265	5.24778	5.17588	5.30135	5.39792
(4S,8R)-8,9-Dihydroxy-p-menth-1(6)-en-2-one	5.58244	5.53423	5.52784	5.48886	5.53387	5.54303	5.58235	5.62365	5.47504	5.45736	5.51583	5.63954
Triphenylphosphine oxide	5.52837	5.59123	5.59997	5.52852	5.48895	5.5593	5.5177	5.673	5.47474	5.45444	5.54743	5.69145
Lauryl diethanolamide	6.17459	5.79611	5.97533	5.76682	5.79528	5.6987	5.74562	6.26857	5.90519	5.80597	5.88278	5.94655
Delmopinol	6.7691	6.49111	6.51972	6.37489	6.41646	6.42315	6.49081	6.60664	6.54509	6.37369	6.46	6.66144
1-Acetyl-Beta-Carboline	5.09507	5.29381	5.21508	5.32751	5.08944	5.20353	5.58671	4.75299	5.36731	5.26286	5.30373	4.64632
Ergovaline	3.68181	3.69249	3.72844	3.68803	3.73738	3.72984	4.2626	3.73331	3.71792	4.02778	3.72159	3.75374
Gardneramine	5.87864	5.58295	5.70357	5.58806	5.69	5.56185	5.67076	5.67318	5.51144	5.46993	5.55842	5.80555
Oxodipine	5.19043	4.78344	5.02847	5.08971	4.7236	5.51495	3.90635	3.94129	4.8809	4.2873	3.92958	4.94888
Trihexyphenidyl	5.71088	4.76003	4.76763	4.53281	4.77019	4.89394	5.22943	5.10239	4.81007	4.36935	4.82548	5.03631
Pe(20:5(5z,8z,11z,14z,16e)-oh(18r)/20:3(8z,11z,14z))	1.59503	4.4313	1.64054	1.6011	1.64929	4.03333	1.61117	1.6453	1.63027	1.5922	1.63386	1.66529
Indole-3-Carbinol	5.69313	5.48824	5.58761	5.65406	5.65043	5.84282	5.51955	5.40702	5.80636	5.66241	5.70574	5.44817
12-methyltridecanoic acid	6.28963	6.00356	6.5166	6.06606	6.01975	5.84992	5.87869	5.89291	6.22141	5.56972	6.30917	5.86762
SM(d16:2(4E,8Z)/PGE1)	5.357	5.62499	5.59501	5.76252	5.78411	5.82918	5.49267	5.40851	5.7016	5.74265	5.7677	5.57091
DG(TXB2/a-13:0/0:0)	3.88206	6.53422	6.49977	6.58941	6.64198	6.63199	6.41087	6.3879	6.61756	6.734	6.71677	6.4545
Cortisone	5.96767	5.82408	6.14347	6.01963	5.80345	5.64495	5.61331	5.25214	6.05101	5.78169	5.81807	5.24744
Galactinol	5.2426	5.08966	5.20809	5.10756	4.74909	5.3649	3.37413	5.09947	5.35119	5.13315	5.16217	5.14205
Indole-3-Carboxylic Acid	5.10769	3.90056	4.23418	3.93578	3.75996	3.55633	3.4741	3.34022	4.0474	3.92743	3.85014	3.22245
Alpha-Carboxy-delta-decalactone	5.61923	5.29911	5.44273	5.34738	5.30584	5.15575	5.26229	4.85438	5.45208	5.29469	5.42132	4.69445
Pi(pgj2/16:1(9z))	3.72606	3.73674	3.77269	3.73229	3.78164	4.17357	3.74262	3.77756	3.99463	3.72316	3.76585	3.798
Dg(txb2/0:0/12:0)	3.87816	6.59053	6.54424	6.60687	6.70921	6.68316	6.40973	6.3582	6.65476	6.79394	6.78132	6.42926
Ps(20:0/lte4)	4.38456	4.92857	4.22505	4.44173	4.89461	4.62262	5.21945	4.96423	5.11978	5.03874	4.8937	5.09134
Gluten exorphin C	3.49199	4.52759	4.03869	3.49822	3.54757	3.54003	4.60241	4.19812	3.5281	3.48909	3.53178	3.56392
Alliospiroside C	4.21004	5.98844	5.89807	6.03557	6.16856	6.18607	5.67333	5.31072	6.02847	6.24786	6.23934	5.73145
Serylproline	2.95368	4.55779	4.41135	4.80815	4.50352	4.52821	4.12574	3.00513	4.73901	4.59855	4.55037	3.58852
Satratoxin G	4.66075	4.67143	4.70739	4.66698	4.71634	4.7088	4.67731	4.71226	4.69687	4.65785	4.70054	4.7327
Formyl-5-hydroxykynurenamine	4.20216	5.55758	5.6283	5.76531	5.59552	5.635	4.95996	5.11166	5.40061	5.50455	5.49811	4.95574
Val Ile Val Leu Leu	3.77891	6.18924	6.157	6.26384	6.33513	6.29554	5.97807	5.83528	6.29162	6.44334	6.43802	5.95348
Angiotensin IV	2.21576	4.24605	2.26213	2.22195	3.92595	2.26353	4.15521	3.56726	2.25167	2.21287	2.97874	4.30441
Isoleucyl-Lysine	3.12408	2.76598	2.80188	2.76153	2.81081	2.80328	2.77184	2.80674	2.79137	2.75241	2.79504	2.82715
Torvoside F	3.98189	3.99257	4.02852	3.98811	4.43594	4.54424	3.99844	4.03339	4.018	3.97898	4.36431	4.42548
Metazin	6.09369	5.85066	5.89827	5.84425	5.82637	5.85762	5.88821	5.99456	5.81504	5.74814	5.78656	5.98795
Myelopeptides	4.32212	4.53484	4.37478	4.08916	4.71691	4.36625	4.75156	4.61705	4.7099	4.72382	4.35194	3.66703
Pro tyr	3.37337	4.18332	3.50816	4.22262	3.75903	3.48511	3.49092	3.42486	4.36705	3.83494	3.41315	3.44529
2-O-alpha-D-Glucopyranosyl-O-beta-D-galactopyranosylhydroxylysine	3.35176	2.75736	2.79325	2.75291	2.80219	2.79466	2.76322	3.21693	2.78275	3.26861	3.73381	2.81852
Jasmolone	5.25091	4.30658	3.94836	4.08049	4.27524	4.19662	4.69811	4.54193	4.6931	4.04466	4.5683	4.48223
N-phenyldiethanolamine	3.45712	0.309806	3.37521	1.09511	3.42294	0.00495987	0.00461481	0.00499934	0.0470149	3.79043	2.1806	3.7405
Cyclo(D-Trp-D-Asp-Pro-D-Ile-Leu)	3.37172	3.3824	3.41834	3.37795	3.42729	3.41975	4.34405	3.42321	4.0745	3.36882	3.4115	3.44365
N-Tert-Butyl-3-(4-(2-methoxyphenyl)-piperazin-1-yl)-2-phenylpropanamide	2.97016	2.98083	3.01675	2.97638	3.02569	3.01816	2.9867	3.02162	3.00624	2.96726	3.00991	3.04204
Pyridoxal	3.18508	3.10139	3.46622	3.484	3.29907	3.13872	3.10726	3.14218	3.12681	3.6957	3.69422	3.42138
Tert-butyl N-[(2S,3R)-3-hydroxy-4-[(4-methoxyphenyl)sulfonyl-propan-2-yloxyamino]-1-phenylbutan-2-yl]carbamate	5.11636	5.12705	5.163	5.12259	5.17195	5.16441	5.13292	5.16787	5.15248	5.11346	5.15616	5.18831
Goshonoside F5	3.6027	4.071	3.64932	3.98198	3.65827	3.65073	4.12706	4.50226	3.63881	3.59979	3.64248	3.67463
Paxilline	3.46038	3.84258	3.507	3.46661	3.86585	3.50841	3.47693	4.09969	3.49649	4.4671	3.50016	4.31077
Leu Leu Asp Leu Leu	4.88371	5.43208	5.23798	5.54176	5.8395	5.81287	4.98693	5.50534	5.53702	5.82325	5.79651	5.66508
Milbemycin alpha5	3.53383	4.51098	4.25864	3.74517	4.78804	4.05092	4.31578	4.46289	3.56994	4.45065	3.88763	4.09096
PGP(20:5(7Z,9Z,11E,13E,17Z)-3OH(5,6,15)/i-17:0)	4.3273	4.82535	3.83344	4.32409	4.57301	2.49572	2.46434	4.36038	2.48383	4.62634	4.55369	2.51955
Pro tyr gln	0.989233	2.84355	2.77961	0.994828	1.03944	1.03259	1.00412	2.90737	3.22859	0.986626	1.02511	1.05433
Ps(20:5(6e,8z,11z,14z,17z)-oh(5)/14:1(9z))	4.36486	4.64865	4.23706	4.2106	4.45801	3.38393	0.276432	4.5841	4.21088	3.49295	4.24254	0.303396
Casomorphin	2.53786	2.54852	2.58437	2.54407	2.5933	2.58578	4.58006	4.59471	4.29922	2.53497	2.57755	4.06631
Sisomicin sulfate	3.76263	3.9973	3.80927	4.15084	3.90353	3.88555	4.07808	3.99597	3.83655	3.75973	4.3721	3.96186
PA(i-16:0/PGJ2)	2.37671	2.38735	4.22626	3.03409	4.42457	3.5998	3.07238	2.42801	4.15562	4.22046	4.52398	4.11393
Milbemycin A3	1.83763	1.84816	1.88363	4.25848	1.89246	2.5375	3.95512	1.88844	3.91896	1.83477	3.96987	1.90862
Tenacissoside i	2.50189	2.51254	2.54839	3.63795	2.55731	2.54979	2.51839	2.55324	4.1742	4.1545	4.6648	2.57363
Lycoperoside D	2.60065	2.61131	4.33362	2.60686	2.65611	4.6547	2.61717	2.65204	4.16507	4.18328	4.28888	2.67243
Pe(20:5(7z,9z,11e,13e,17z)-3oh(5,6,15)/18:3(9z,12z,15z))	1.38908	3.98287	1.43391	1.39506	1.44254	1.43527	1.40498	4.58097	1.42379	3.87609	1.42732	3.78411
Talinumoside I	4.12983	4.33697	4.3606	4.39345	4.37903	2.97196	4.63704	2.97542	4.29569	2.92106	2.96371	4.70627
Kukoamine B	3.54802	5.762	5.68052	5.78284	5.9071	5.89932	5.54882	5.57177	5.78218	5.99512	6.01107	5.57842
3-Phenylpropanal	4.58391	3.01181	4.61644	3.50637	2.89113	3.58961	3.23501	3.02503	3.64218	2.83271	4.88637	4.05364
Glucosyl passiflorate	1.30328	3.83957	4.16154	1.30921	2.93681	1.34906	5.03786	3.97552	4.35793	1.40816	2.90054	4.08038
Mg(0:0/txb2/0:0)	2.27626	3.9752	3.67315	2.28246	2.33157	3.78429	2.29273	3.44368	2.3122	4.24274	2.31585	2.34786
Prostaglandin E3	2.16658	2.17719	4.14838	2.17277	4.22738	4.75152	2.18303	2.21776	2.20246	2.16369	2.20611	2.23808
N(6)-(Octanoyl)lysine	5.08327	5.09396	5.12991	5.0895	5.13886	5.13132	5.09983	5.13478	5.11939	5.08037	5.12307	5.15522
Licoricesaponin C2	4.27963	4.29031	4.32627	4.28586	4.33522	4.32767	4.6015	4.38231	4.35779	4.27672	4.31942	4.35158
Ps(14:1(9z)/20:4(7e,9e,11z,13e)-3oh(5s,6r,15s))	4.72939	5.73004	5.84645	6.24572	6.06605	5.69682	6.31192	5.78442	6.28961	6.47571	6.23121	5.18395
Dexamethasone acetate	5.12422	5.02529	5.14912	5.18427	4.99796	5.05093	4.97225	3.81399	5.14813	5.16263	5.19414	4.53887
SM(d16:2(4E,8Z)/5-iso PGF2VI)	2.86315	2.87382	3.74521	2.86937	3.48486	2.91114	2.87969	2.9146	2.89923	2.86025	3.8282	2.93501
Pyridinoline	5.45085	5.46154	5.49749	5.45708	5.50644	5.4989	5.46741	5.50236	5.48697	5.44795	5.49065	5.5228
Digitoxigenin 3-[glucosyl-(1->6)-glucosyl-(1->4)-2,6-dideoxyribohexoside]	0.0494409	4.44467	0.0547066	4.17258	0.0557756	0.0548735	0.0512531	4.58095	4.12278	4.6795	4.23716	0.0577805
Physangulide	3.61104	4.71065	4.26611	3.61727	4.23066	3.88077	4.50255	4.56136	4.38724	4.56425	3.65082	3.68297
Heteroxanthin	2.94173	2.9524	2.98832	2.94796	2.99726	2.98973	2.95827	2.99319	2.97781	2.93883	2.98148	3.01361
2-(4-Chlorophenoxy)propionic acid	5.58124	4.61253	4.74728	4.59725	4.61871	4.66364	4.82332	4.87611	4.8109	4.45315	4.64222	4.82371
Cyclosquamosin G	4.79299	5.99141	4.84522	5.5261	5.33451	4.96305	6.73353	6.63873	5.84535	5.62057	5.60828	6.17066
Vinflunine	2.4848	2.49545	3.54154	2.49101	2.54022	4.15195	2.50131	2.53616	4.37255	4.18672	2.52447	3.97813
Olitoriusin	4.24176	1.57776	4.46268	4.29513	1.62154	1.61418	5.49954	5.18583	4.85026	4.40999	4.41385	3.66483
Dodecanoic acid	6.19282	5.94434	6.7465	5.89542	5.61673	5.67137	5.86878	5.89768	5.95079	5.44934	6.40559	5.74183
Ranaconitine	1.64618	1.65662	1.69182	4.24904	1.70059	1.6932	3.92068	3.98487	1.99155	1.64334	1.68511	1.71663
1-[3-(3-cyclopropyl-1,2,4-triazol-4-yl)azetidin-1-yl]-2-phenoxyethanone	5.76384	4.10027	5.74878	4.60407	3.97284	4.94442	4.73962	3.6188	4.93739	3.5644	5.89792	4.99145
Ipamorelin	5.19955	5.87485	6.04015	5.59915	5.97233	5.96191	6.19019	6.13134	6.02508	5.61502	5.95348	5.69874
(6S,3'S,5'R,6'R)-6,3',5'-Trihydroxy-4,5,6',7'-tetradehydro-7,8,5',6'-tetrahydro-beta,beta-carotene-3,8-dione	4.17237	5.22767	5.58376	5.73423	5.57524	5.19817	5.35047	5.07197	5.45899	5.75755	5.5036	4.93959
2-Fucosyllactose	5.28964	5.28892	5.69261	5.73265	5.82709	5.82023	5.08029	5.00216	5.54991	5.48322	5.82704	5.10597
Cyclo(D-trp-D-asp-pro-D-val-leu)	3.27528	3.28596	4.04785	3.28151	4.1686	3.3233	4.39552	4.4764	3.31138	4.2092	3.31505	4.13681
PS(DiMe(9,3)/DiMe(9,3))	4.33522	4.3459	4.38186	4.5747	4.39081	4.38327	4.35178	4.60187	4.37134	4.33232	4.37501	4.44031
Amaranthussaponin III	4.32266	4.33334	4.36929	4.32889	4.37824	4.3707	4.33921	4.37416	4.35878	4.31975	4.36245	4.39461
Licoricesaponin F3	3.84825	3.85893	3.89488	3.85448	3.90383	3.89629	3.86481	3.89975	3.88437	3.84535	3.88804	3.92019
LysoPI(20:0/0:0)	4.3544	4.87289	4.40209	5.20965	4.58022	4.40245	4.97416	4.62136	5.29259	5.21436	4.83033	4.61512
Coutaric acid	2.16777	4.00964	2.21411	2.17396	2.22301	2.21551	2.18422	2.21895	2.20366	2.16489	2.20731	3.76255
2-Methoxyestrone 3-glucuronide	3.02732	3.038	3.07392	3.03355	3.08286	3.07533	3.04387	3.07879	3.06341	3.02442	3.06708	3.09921
Norfenefrine	5.85083	6.24867	6.22177	6.35469	6.23641	6.25869	6.10629	6.04615	6.26826	6.32619	6.27678	6.0397
Filipin II	5.64399	5.65467	5.69063	5.65022	5.69958	5.69204	5.66055	5.6955	5.68011	5.64109	5.68379	5.71594
Cholylcitrulline	0.202088	4.04944	0.731272	0.204416	3.99846	2.60079	1.12615	2.03282	4.04684	1.90177	0.217323	1.22779
2-Hydroxy-p-mentha-1,8-dien-6-one	5.02827	3.30245	3.82403	3.97521	3.81417	4.01782	4.21611	4.27142	4.25695	4.13172	4.09273	4.02731
Pa(lte4/20:4(5z,8z,11z,14z))	4.28277	4.29345	4.3294	4.289	4.33835	4.33081	4.29932	4.33427	4.31889	4.27986	4.32256	4.35471
PE(5-iso PGF2VI/20:5(5Z,8Z,11Z,14Z,17Z))	3.5606	4.88236	3.60723	3.56683	4.43925	3.60863	4.92575	4.94514	4.91399	3.55769	4.37919	4.40968
Milbemycin alpha7	2.97048	4.07755	3.01707	2.9767	3.02601	4.05595	4.59227	3.02194	4.06309	3.55258	3.01023	3.04236
Pip(pgj2/18:3(9z,12z,15z))	4.40345	4.41413	4.45009	4.40968	4.45904	4.4515	4.42001	4.45496	4.43957	4.40055	4.44324	4.4754
Cyclo(Pro-Phe-D-Trp-Lys-Thr-Phe)	3.27095	4.76347	3.31756	3.27718	3.32651	3.31897	4.45491	4.44325	3.30705	3.26805	3.31072	3.34286
Pa(20:4(8z,11z,14z,17z)-2oh(5s,6r)/16:0)	2.7388	3.82038	4.31365	3.87581	4.53091	4.24115	4.55306	4.28145	3.86868	3.73114	4.20902	2.81063
(1S,2R,4R,8S)-p-Menthane-2,8,9-triol 2-glucoside	3.52615	3.53683	3.57277	3.53237	3.58172	3.57418	3.5427	3.57764	3.56226	3.52324	3.56593	3.59808
N-[2-(cyclohexen-1-yl)ethyl]-2-[(3-oxo-1,2-dihydroinden-5-yl)oxy]acetamide	3.19333	3.93486	3.23994	3.19955	3.24888	3.47057	3.83194	3.2448	4.4591	4.15468	3.2331	3.26523
Corchorusoside E	5.04008	5.37987	5.62684	5.87576	5.47159	5.41219	5.67556	5.27265	5.70456	5.72968	5.58411	4.91561
Mitemcinal	3.55669	3.56737	3.60332	3.56292	3.61227	3.60473	3.57324	3.60819	3.5928	3.55379	3.59647	3.62862
Capsoside A	4.21447	5.46791	4.69115	5.41899	4.50029	4.26523	5.00414	4.55052	5.61469	5.36389	5.11034	4.3024
Stercobilinogen	1.38803	1.39828	1.43286	1.39401	4.227	4.13559	4.66896	4.58215	4.42333	4.65838	3.97906	4.11185
Riboprine	5.23088	4.95799	4.975	5.11962	4.38115	4.44555	4.04648	3.67895	4.86617	4.48697	4.52757	3.94256
Retosiban	1.33545	1.34564	3.81107	4.19556	1.38862	1.38139	3.98119	2.02572	1.36996	3.30259	1.37348	3.92128
Ile Ile Leu	3.69335	5.71484	5.35461	5.73057	5.86083	5.78182	5.72201	5.86738	5.96276	6.15548	5.96856	5.99599
Nicotine glucuronide	5.24645	4.97677	5.20908	5.22813	5.18896	5.13929	4.82002	3.93556	4.99313	4.92824	5.14646	3.74616
N-lactoyl-phenylalanine	5.22421	5.71216	5.84641	5.9869	5.82699	5.78249	5.15675	5.49162	5.7114	5.72296	5.66457	5.41334
Amphotericin B	1.56087	1.57126	1.60629	1.56693	3.87456	1.60767	1.57698	4.47214	1.59604	1.55805	1.59962	1.631
N-(3-Indolylacetyl)-L-isoleucine	2.86328	2.87395	2.90986	2.8695	2.9188	2.91126	2.87982	2.91472	2.89935	2.86038	2.90302	2.93514
Indole-3-Acetyl-L-Glutamic Acid	3.99268	5.02946	5.11133	5.30871	5.20605	5.26745	4.79204	4.55373	5.23288	5.30511	5.13549	4.68501
Deoxycholylarginine	6.71933	6.3127	6.4398	6.29104	6.37069	6.3959	6.31247	6.45178	6.30776	6.17183	6.30475	6.54259
Phenylpiperazine	4.21897	4.22965	4.26561	4.2252	4.27456	4.26701	4.23553	4.27048	4.25509	4.21607	4.25876	4.29092
2-O-(6-Phospho-alpha-mannosyl)-D-glycerate	5.28696	5.40867	5.60092	5.61734	5.60181	5.35704	5.55303	5.28448	5.7193	5.65226	5.71852	4.90129
Midecamycin	3.96417	3.97485	4.01081	3.9704	4.28644	4.01221	3.98073	4.01568	4.29118	3.96127	4.00396	4.03612
Nodulisporic acid	3.22764	4.29909	3.44639	3.23386	4.29687	3.71592	5.07054	5.56264	3.79498	3.22473	3.37032	5.04828
Heteratisine	2.79864	4.12009	2.84521	2.80486	3.80786	4.09433	2.81518	4.26152	3.877	3.88146	4.1132	4.36097
Pro Asn	3.01188	3.14844	3.05848	3.0181	3.06742	3.05988	3.02842	3.06334	3.04797	3.00898	3.05164	3.08377
Revefenacin	0.722485	0.731164	0.760664	0.727541	0.768075	0.761828	0.735954	4.06481	0.751989	0.720132	0.755015	1.83811
Eleutherazineb	4.3905	5.07903	4.91616	5.0107	5.19004	5.06746	5.08777	5.21415	4.83061	5.21914	5.02371	4.96654
Dihydroergocornine	2.69873	2.70939	2.74528	2.70494	2.75421	2.74668	3.95048	2.75014	2.73478	2.69583	2.73844	3.93506
Ile val ile	3.89921	6.07887	5.82139	6.16042	6.23127	6.16858	6.188	6.1758	6.32162	6.4862	6.31879	6.31572
Tert-butyl N-[2-(prop-2-enamido)ethyl]carbamate	3.74373	5.09414	4.60832	5.01173	4.89735	5.00691	5.32921	5.33167	5.15176	5.27927	4.83943	5.25909
L-Prolinamide, 5-oxo-L-prolyl-L-norvalyl-	1.26829	3.20594	1.31254	1.27419	1.32106	1.31388	3.68815	1.31718	1.30254	3.70316	1.30603	1.33665
Omadacycline	3.53249	4.68474	3.85191	4.25514	4.42236	4.49559	4.93508	4.70388	4.34959	4.29288	4.40975	4.53246
Acetyl-arginyl-glycyl-aspartyl-serinamide	3.65326	4.6463	3.69988	4.37222	3.92898	3.94527	4.66248	4.43163	4.79313	4.36079	3.69304	3.72519
Ps(20:5(7z,9z,11e,13e,17z)-3oh(5,6,15)/18:4(6z,9z,12z,15z))	2.21981	3.28243	4.42682	4.3857	4.04287	3.47417	4.20318	3.47238	4.08124	4.27486	3.50393	2.29136
Leu Glu Phe	4.40056	5.55284	5.43427	5.7412	5.72165	5.608	5.56878	5.47397	5.84987	5.90332	5.82144	5.45396
Leu Pro Leu	3.99543	5.95894	5.51579	5.90461	5.7445	5.60184	5.75079	5.55421	5.89313	5.81231	5.68917	5.36503
Polypodoside B	4.39855	3.54076	3.5767	3.53631	3.58565	3.57811	3.54663	3.58157	3.56619	3.52717	3.56986	3.60201
Desglucodesrhamnoparillin	2.05693	2.06752	2.10318	2.06311	2.11206	2.10458	2.07335	2.10801	2.09275	2.8037	2.09639	3.66616
Ile thr leu	3.21761	4.92587	4.68368	5.11516	5.27292	5.16191	4.9301	4.92269	5.22646	5.56477	5.24041	5.2291
3-Formyl Rifamycin	2.80489	2.81555	2.85146	2.81111	2.8604	2.85286	4.67392	2.85632	3.32251	4.25071	2.84462	2.87673
Beta-Casomorphin-7	2.42324	2.43388	2.46971	4.33212	2.47863	2.47111	4.70872	4.7825	2.45922	4.09703	2.46289	4.07844
Leu Ser Ile	4.14191	5.10249	4.8953	5.35446	5.34709	5.31295	5.15201	5.24096	5.39186	5.665	5.4271	5.30661
3-aminoquinoline	4.88972	4.9004	4.93636	4.89595	4.94531	4.93776	4.90628	4.94123	4.92584	4.88681	4.92951	4.96167
Ile gln ile	3.70976	5.32854	5.02307	5.3391	5.4496	5.49087	5.51748	5.61778	5.56006	5.74273	5.50461	5.60722
Noradrenochrome	4.39946	4.41014	4.44609	4.40569	4.45504	4.4475	4.41601	4.45096	4.43558	4.39655	4.43925	4.4714
N-Nervonoyl Cysteine	5.688	5.13729	5.35328	5.03222	5.17551	5.29118	5.18693	5.39625	5.18614	5.08471	5.12477	5.42589
Ile Thr Ile	3.50796	4.82478	3.88776	4.84964	4.83023	4.72546	4.76801	4.6205	4.96562	5.22213	5.00727	4.9285
Quassimarin	2.84629	2.85695	2.89286	2.85251	2.9018	2.89427	2.86282	2.89773	2.88236	2.84339	2.88603	2.91814
N-Succinyl-Leu-Leu-Val-Tyr-7-Amido-4-Methylcoumarin, >=90% (HPLC)	2.17886	3.62214	2.22521	2.18505	2.2341	2.22661	2.19531	2.23005	2.21475	2.17597	2.2184	2.25037
Lurasidone	3.80974	5.67192	5.03863	5.54735	5.80111	5.77604	5.71004	5.68918	5.86204	5.83242	5.8129	5.67206
Ile gly phe	4.03504	4.9405	4.74956	5.16103	5.27578	5.08551	4.91712	4.72528	5.06803	5.47675	5.20095	4.77105
10-Hydroxydecanoic acid	5.36225	4.31382	3.39944	4.42656	4.61584	4.73272	4.72615	3.40431	4.01193	4.01917	4.22182	4.67816
Leu pro ile	5.92399	6.85142	6.51791	6.81294	6.60495	6.53127	6.6838	6.51625	6.75054	6.68079	6.59658	6.38477
Pro trp val	2.05758	3.76983	2.10383	2.06375	2.11271	2.10523	4.14263	2.10866	2.0934	2.0547	2.09704	3.32456
Pro-leu	5.76761	5.78737	5.56202	5.38383	5.51249	5.69072	5.54407	5.2652	6.09516	5.878	5.32464	5.02892
Pyr-phe-oh	5.83764	6.48906	6.36105	6.54445	6.48799	6.51133	6.39008	6.38408	6.60178	6.50408	6.41025	6.3003
6-(2-Hydroxyethoxy)-6-oxohexanoic acid	4.08611	4.05408	4.36385	3.54798	4.44444	4.46657	3.72524	3.70927	4.58952	4.57478	3.89035	0.985188
Val val tyr	1.80887	5.67911	5.15428	5.5188	5.64134	5.65613	5.68407	5.78292	5.52716	5.52858	5.57131	5.68367
Hexyl-agarose	2.96037	5.02625	4.62133	5.06701	3.0159	4.16947	2.97691	3.01182	4.70187	4.27411	3.00012	3.03225
Enkephalin L	4.15081	5.01046	4.19745	4.70853	4.47597	4.47885	5.01694	5.07503	4.23457	4.14791	4.36258	4.71158
25-Acetyl-6,7-didehydrofevicordin F 3-glucoside	3.30342	4.3157	4.17647	4.53324	4.23937	3.35144	4.1935	3.3549	4.60599	4.25584	3.34319	3.37534
Ile Gly Leu	3.47589	5.36477	5.05717	5.44925	5.49156	5.45699	5.25463	5.23088	5.43848	5.71884	5.47776	5.37103
Goshonoside F3	1.77095	1.78145	1.81683	1.77707	1.82565	3.22475	1.78723	4.14561	1.80648	2.62773	3.22338	4.26849
Lucyoside R	0.363476	2.58957	3.56071	0.367019	3.53753	0.391366	0.372941	0.393426	0.384323	3.58662	3.71349	0.40572
4-Deoxypyridoxine	4.6421	3.30049	3.33643	3.29604	3.34538	3.80377	3.30637	3.87731	3.32592	3.28691	3.52425	3.69186
Peridinin	3.92868	5.62988	4.77657	5.41003	5.69898	5.68918	5.74277	5.78123	5.54658	5.65202	5.64108	5.44996
5-Phenyl-1,3-oxazinane-2,4-dione	5.11612	5.22239	5.2953	5.30375	5.2488	5.39596	5.08833	5.08378	5.4164	5.20699	5.12855	4.79462
Peg n12	5.96269	4.65669	4.82827	4.5454	4.50693	4.74838	3.96301	4.45125	5.18497	4.19809	5.24352	4.65503
His ile ile	3.25716	3.26784	3.42225	3.46514	4.20837	3.49824	3.27371	4.22799	3.39599	3.25425	3.71509	4.15381
Ile pro ile	5.26482	6.1602	5.86968	6.13094	5.9447	5.88431	6.07881	5.89509	6.10916	6.07991	5.89983	5.77088
Isovalerylglutamic acid	3.46755	4.01268	4.04216	3.51937	4.3443	4.50803	3.75311	0.00165067	4.55573	4.43481	4.18292	0.00173006
Lysyl-aspartyl-glutamyl-leucine	1.84247	4.07748	1.88847	3.96674	1.89731	1.88986	1.85879	4.27149	4.25032	4.14883	3.85709	1.91347
Acetyl-DL-Leucine	4.98019	4.95543	5.06655	5.10754	5.11289	5.17686	4.88731	4.89637	5.0368	5.13082	5.11742	4.99775
Leu gly leu	3.60311	5.46029	5.20541	5.65205	5.67051	5.59005	5.51937	5.41659	5.75887	5.92283	5.67504	5.50944
N2-Acetyl,n6-methyllysine	4.32564	4.96917	4.72474	3.47431	4.61816	5.15567	4.79014	4.20783	5.63102	5.37155	4.26887	3.83098
Val Val Ile	3.77845	6.08222	5.81726	6.15638	6.26924	6.19793	6.01078	6.09482	6.34128	6.50519	6.28683	6.20334
5-Hydroxyindoleacetylglycine	5.0666	5.11776	5.30759	5.14592	5.12595	5.15759	5.29043	4.88516	5.16569	4.99141	5.2663	4.92087
Val-leu-pro-val-pro	5.75464	4.88862	4.72865	4.90842	4.38161	4.76913	5.26711	4.82196	5.10109	4.27383	5.11685	4.45418
Anthranilic acid	6.33619	6.64181	6.82558	6.77072	6.66848	6.63397	6.34281	6.16666	6.60064	6.55419	6.64108	6.20821
Ceanothine D	4.01162	5.27423	5.14496	5.35353	4.8948	4.9872	5.21328	5.17995	5.61343	5.4449	5.28264	5.24766
Aplysiatoxin, 17-debromo-	3.95218	3.96287	3.99882	3.95841	4.00777	4.00023	3.96874	4.00369	3.9883	3.94928	3.99197	4.02413
Indole	6.52293	6.11593	6.32143	6.23796	6.1618	6.11884	5.99841	6.01518	6.30087	6.23758	6.1466	5.97761
Pa(p-16:0/18:3(9,11,15)-oh(13))	5.21784	5.22852	5.26448	5.22407	5.27343	5.26588	5.23439	5.26935	5.25396	5.21493	5.25763	5.28979
Rhizoxin	2.09452	3.83108	2.1408	2.1007	2.14969	3.31632	3.63787	3.73022	2.13036	2.09163	2.134	3.38842
Val glu phe	3.40473	5.16384	4.75095	5.26848	5.40185	5.37684	5.0879	5.30116	5.33916	5.5639	5.3794	5.34552
2,3,5-Trimethacarb	6.98051	6.48387	6.99621	6.65909	6.89099	6.78641	6.35635	6.28057	6.61982	6.71013	6.85223	6.40382
Acetophenone	6.21466	6.08909	6.37	6.20152	6.23043	6.12977	5.86167	5.80188	6.11714	6.09154	6.22904	5.87551
Pro-Pro-Phe	5.34889	5.68413	5.48322	5.68656	5.3921	5.32361	5.40978	4.96211	5.67138	5.76372	5.40349	5.14002
Tyr-leu	4.46056	3.97656	3.24422	1.72971	4.00922	2.73237	3.26271	3.2614	1.75906	3.61589	3.90857	2.11262
Cholylarginine	4.56623	5.60548	5.64891	5.69034	5.73014	5.29538	5.74414	5.60349	5.59656	5.50372	5.54893	5.31579
Leu ser phe	4.25322	4.86639	4.68831	5.19433	4.99898	4.89291	4.61319	4.82389	5.02454	5.1187	5.01515	4.9247
Ile Val Leu Glu	3.08803	6.52142	6.02691	6.30752	6.74076	6.77211	6.68576	6.7904	6.64121	6.73323	6.72613	6.66899
Gly-val	4.89032	5.32075	5.20294	5.25184	5.28231	5.34318	5.38332	5.26514	5.53838	5.38543	5.27669	5.09573
N6-(delta2-isopentenyl)-adenosine 5'-monophosphate	4.11068	3.82231	4.59276	4.3935	4.5992	3.85966	3.82818	3.97609	4.17864	4.30546	4.03922	3.88357
Chapso	2.15502	2.16563	2.40737	2.16121	2.21024	3.44587	5.16018	4.66218	2.1909	2.15213	3.03997	4.19628
Tyr pro ile	4.62191	5.50162	5.188	5.58173	5.33873	5.13774	5.31622	4.982	5.54407	5.45464	5.32316	4.91829
3-[3-(2-methylpyrazol-3-yl)phenyl]-5-pyrazin-2-yl-1,2,4-oxadiazole	4.72902	5.71065	5.66633	5.61499	5.8154	5.69817	5.54133	4.91029	5.79485	5.86715	5.68452	5.04128
Etimicin	3.78822	5.53161	4.76352	5.01899	5.32218	5.38753	5.60013	5.43632	5.66617	5.53126	5.41909	5.2428
Zoniporide	4.7705	3.58874	4.43319	3.58429	3.75487	3.62609	3.59461	3.62956	3.61417	3.57516	3.61784	3.64999
P-Cttlvc-T	6.48584	6.49652	6.53248	6.49207	6.54143	6.53389	6.5024	6.53735	6.52196	6.48294	6.52564	6.55779
Goshonoside F1	2.15315	3.01896	3.86063	3.93647	3.44124	3.68893	2.85458	2.20431	3.62716	4.23641	3.93868	2.22463
Pectenotoxin 7	4.46702	4.4777	4.51365	4.47325	4.5226	4.51506	4.48357	4.51852	4.50314	4.46411	4.50681	4.53897
Adenosine monophosphate	6.94621	6.97344	7.1212	7.04909	7.09143	7.08461	7.01666	6.82613	6.95996	7.09382	7.12876	6.7562
Methionyl-Threonine	4.9691	4.97978	5.01574	4.97533	5.02469	5.01714	4.98566	5.02061	5.00522	4.96619	5.00889	5.04105
Met phe	3.48032	4.60529	4.56675	4.74987	4.93099	4.90492	4.85258	5.19862	4.62089	4.79962	4.82158	5.05413
Tenuifolin	4.22386	4.85122	4.2705	4.23009	4.27945	4.27191	4.75401	4.27579	4.25998	4.22096	4.26365	4.55339
Ile glu leu	4.62712	5.72265	5.63925	5.86961	5.79039	5.74849	5.35331	5.10748	5.86161	5.87769	5.72245	5.02009
Vitamin b7	5.11506	5.17722	5.4007	5.36426	5.22092	5.25336	4.7968	4.57895	5.16008	5.18039	5.23408	4.60683
Val asp leu	4.9233	5.78586	5.5327	5.77189	5.78976	5.78102	5.71116	5.74876	5.82553	5.95752	5.7415	5.71077
Pro val leu	5.12726	6.25123	6.03737	6.2823	6.19381	6.04266	5.97341	5.82986	6.21681	6.28381	6.20627	5.83681
Riboflavin (Vitamin B2)	6.81497	6.80896	6.93606	6.79326	6.85476	6.81138	6.85184	6.71779	7.13529	7.12745	7.06128	6.57994
7,8-Dihydrovomifoliol 9-[rhamnosyl-(1->6)-glucoside]	4.15064	4.1907	3.90799	4.72436	2.19941	4.10834	4.70537	2.19536	4.31712	2.14131	3.41804	2.21567
Indole-3-acetyl-l-leucine	4.23105	2.28137	2.31714	2.27694	4.01439	2.31854	2.28721	2.32199	2.30668	2.26785	2.31033	2.34234
Glu asn leu	3.72903	4.83309	4.39886	4.77562	4.82202	4.65804	4.80551	4.69267	4.72719	4.67174	4.67451	4.24682
(3S,6S)-3-Methyl-6-(2-methylpropyl)piperazine-2,5-dione	5.12406	3.81461	3.94345	3.97243	4.12125	4.29865	4.23277	4.41262	4.16997	4.02024	3.88779	4.26337
Tenuazonic acid	5.09871	4.84085	4.80704	4.84263	4.87688	4.6915	5.04956	4.70766	4.8082	4.95126	4.77045	4.56636
Asp pro phe	5.11515	5.74511	5.55796	5.79375	5.52673	5.32123	5.35225	5.06582	5.68111	5.69494	5.48035	5.0735
2-Aminobutan-1-ol	6.18771	6.73109	6.72183	6.81424	6.74733	6.72877	6.60148	6.54789	6.75503	6.77432	6.78035	6.58139
Ile Pro Tyr	4.08324	4.78115	3.91828	3.88414	4.56523	4.41095	4.81877	4.89582	4.37896	4.73523	4.43638	4.77732
Leu Thr Val	4.79739	5.66956	5.43346	5.75768	5.94525	5.87988	5.56042	5.65469	5.87711	6.21529	5.91369	5.74651
Rimegepant	4.68551	5.76948	5.67079	5.88823	5.74713	5.5646	5.35382	4.39605	5.91947	6.02914	6.07986	4.8281
5-((6-((Aminomethyl)amino)-1-oxohexyl)amino)pentanoic acid	2.56278	3.18378	2.60929	3.04081	3.44042	3.28421	3.3421	3.16549	3.01784	3.34008	3.74687	3.7449
PE(14:1(9Z)/5-iso PGF2VI)	0.0100721	4.4144	2.84707	0.0102159	0.0114295	2.78799	4.16464	3.49998	4.1206	0.0100057	0.0110264	4.07774
PIP(6 keto-PGF1alpha/18:0)	4.3763	4.38698	4.42294	4.38253	4.43188	4.42434	4.39285	4.42781	4.41242	4.37339	4.41609	4.44825
4-nitroso-n-phenylaniline	4.18301	3.89317	4.22504	4.02682	3.99221	3.92884	3.34146	2.55763	3.77212	4.06412	3.5666	3.78992
N-Lactoylvaline	4.89328	5.22144	5.45217	5.52933	5.39898	5.43322	4.87939	5.119	5.23005	5.30358	5.20868	5.15381
Pc(2:0/20:5(7z,9z,11e,13e,17z)-3oh(5,6,15))	2.84054	4.70764	2.88711	4.72661	3.74202	2.88852	4.95975	4.13794	4.58608	4.51122	4.36191	4.2789
(2R,4S)-4-Carbamimidamido-3-acetamido-2-((1R,2R)-2-hydroxy-1-methoxy-3-(octanoyloxy)propyl)-3,4-dihydro-2H-pyran-6-carboxylic acid	4.42113	4.98504	5.0674	5.26787	5.12587	4.97323	4.98837	4.72048	5.12871	5.11737	5.19509	4.49308
Fruleuile	5.76416	6.28014	5.76915	6.18445	6.18774	6.07546	5.96651	5.42393	5.99892	6.28582	6.25638	4.66314
Ile Ala Val	4.69814	5.94828	5.70356	6.02025	6.12252	6.07986	5.97803	6.01672	6.16766	6.37647	6.16821	6.11103
Cyclosquamosin F	3.83872	4.29166	3.88535	3.84495	3.8943	3.88676	4.53148	3.89022	3.87484	3.83582	3.87851	3.91066
Phe Pro Glu	4.57966	5.8062	5.5257	5.9175	5.74178	5.63841	5.5314	5.43999	5.86177	5.82105	5.67921	5.3674
Ser leu val	3.73757	5.42154	5.0546	5.46581	5.53233	5.50969	5.3634	5.40503	5.64568	5.86896	5.58734	5.54463
6-Hydroxy-3,4-dihydro-2(1H)-quinolinone	4.37483	3.94134	4.10192	4.27555	4.29709	4.18848	4.06062	3.96268	4.43109	4.14485	4.0247	4.12132
Ile gln val	4.55253	6.2598	6.09632	6.26492	6.3508	6.27459	6.30887	6.24669	6.391	6.40213	6.38507	6.17134
Gly pro phe	4.98088	5.92619	5.56852	5.86317	5.63698	5.58645	5.52715	5.40421	5.84121	5.78153	5.64363	5.32613
Palmitoyl 3-carbacyclic Phosphatidic Acid	4.84787	5.39912	5.50106	5.53374	5.43101	5.16694	5.56777	5.30193	5.76624	5.64994	5.61198	5.18747
Tyr val ala	4.79098	5.65437	5.33717	5.63001	5.45307	5.3921	5.40582	5.21557	5.72816	5.60859	5.38119	5.06775
19-Hydroxycinnzeylanol 19-glucoside	4.0061	4.01678	4.05273	5.01223	4.06168	4.05414	4.02265	4.45013	4.25254	4.11209	4.04589	4.07804
Leu pro tyr	5.14283	5.1677	4.99636	5.17636	5.17882	5.00069	5.52288	5.52607	5.05571	5.03757	5.02685	5.3798
Galnon	0.0377925	4.627	0.0418766	0.0383151	0.042707	4.08755	4.87605	4.4233	0.0409202	0.0375511	0.0412518	0.0442658
Ile asn val	4.34415	5.78501	5.63499	5.86325	5.94041	5.86867	5.74739	5.82298	5.97078	6.13697	5.89781	5.77337
Pro trp asp	3.30369	3.31437	3.35031	3.30992	3.35926	3.69666	3.32024	3.35518	3.3398	3.30079	3.34347	3.82011
Lys Leu Gln	5.88859	4.63013	4.93417	4.56705	4.55556	4.68448	4.56529	4.90843	4.88079	4.49637	4.94435	4.72859
Leu phe asp	3.79027	5.92731	5.50142	5.89567	5.97102	5.92272	5.87531	5.82022	6.11695	6.09432	5.98722	5.80225
5-methoxy methylone	6.70465	6.50852	6.97828	6.6439	6.58595	6.31527	5.87435	5.61017	6.27071	6.24232	6.69331	5.63982
Cinncassiol C1 19-glucoside	2.23655	2.24717	2.28293	2.24274	2.29183	2.28433	2.60342	2.66964	2.27247	3.49953	3.79435	2.30811
Tetrahydrofolic acid	6.37564	5.95557	6.07469	5.95536	5.99904	6.31022	6.27199	6.40889	6.36048	6.52883	6.30196	6.43004
Tyrosyl-Isoleucine	5.18753	6.01535	5.63903	5.89292	5.8934	5.91953	5.93075	5.55792	5.92195	5.83997	6.06195	5.62881
Murabutide	3.69165	4.54011	4.34804	4.73049	4.58477	4.44355	4.31466	3.74315	4.62992	4.50077	4.58936	3.76359
Glu ala phe	3.60078	5.41363	5.23342	5.61165	5.41621	5.46908	4.83591	5.01831	5.56942	5.61359	5.43462	4.76963
N-(1-benzylpiperidin-4-yl)-1-propyl-4-pyridin-4-ylpyrrole-2-carboxamide	0.0447227	5.401	5.31288	5.30365	5.6744	5.70685	5.59508	5.73895	5.5776	5.65915	5.69165	5.68967
Pro ala phe	3.71379	5.12321	4.89244	5.01792	4.78507	4.85438	4.9185	4.60386	5.03577	5.18908	4.94239	4.54282
N-(1-benzylpiperidin-4-yl)-2-chloro-11-oxopyrido[2,1-b]quinazoline-8-carboxamide	7.14769	6.45438	6.80612	6.60283	6.67743	6.66803	6.39352	6.33487	6.5008	6.51762	6.49759	6.43278
Tyr Arg His	4.56598	5.47308	5.2603	5.21769	5.34231	5.37707	5.82094	5.63319	5.43311	5.31126	5.42767	5.521
Glu Trp	5.22131	5.89541	5.77597	5.74571	5.9565	5.91771	6.14344	6.1957	5.99484	5.9123	5.87809	5.9838
Metkephamid	2.49066	4.13364	2.53715	2.49687	2.54608	2.53856	4.49746	4.34074	2.52666	3.26645	2.53033	4.63933
Glu arg ile	4.6702	6.031	5.89502	5.98975	6.1311	6.11004	6.16018	6.16841	5.9751	6.05786	6.00804	5.98571
Capsianoside I	2.58052	2.59118	2.62705	2.58674	2.63598	4.23941	2.59704	4.16947	2.61655	2.98293	4.5748	4.2784
Cyclo(l-pro-l-val)	6.12279	6.30444	6.17656	6.07805	6.21259	6.30595	6.18147	6.01875	6.6151	6.42596	6.07936	5.88936
Ser Glu Glu Glu Ile	6.14278	5.17315	5.12002	5.25949	4.96231	4.8236	4.7339	4.56229	5.14795	4.90097	4.92824	4.24371
Glu leu asp	3.71756	3.72824	3.76419	4.45946	3.77314	4.11521	4.61374	4.26778	4.07962	4.1467	3.75734	4.3132
3-((((-Oxoheptyl)amino)acetyl)amino)methyl-7-oxobicyclo(2.2.1)hept-2-yl-5-heptenoic acid	4.56542	6.73629	6.35779	6.58013	6.84371	6.87003	6.82262	6.86226	6.78378	6.83168	6.84507	6.75186
Leustroducsin B	4.62229	5.2269	5.30238	5.33433	5.50786	5.57885	5.67913	5.39794	5.26718	5.44721	5.45493	4.69424
Pro Val	5.13692	5.80585	5.40452	5.64476	5.44145	5.41447	5.50233	5.38297	5.58867	5.51489	5.43328	5.39398
N-(R)-[2-(Hydroxyaminocarbonyl)methyl]-4-methylpentanoyl-L-t-butyl-alanyl-L-alanine, 2-aminoethyl Amide	4.02111	5.24944	4.87549	5.29323	5.17497	5.09878	5.26351	5.26812	5.2403	4.96036	5.19495	5.02753
Kynurenic Acid	3.38494	3.39561	3.43156	3.39116	3.4405	3.43296	3.40149	3.43642	3.42104	3.38203	3.42471	3.45686
Pro Ser Phe	3.24351	3.79618	2.73197	2.69164	2.7409	3.9537	2.70194	2.73683	3.89929	4.41944	3.9308	2.75723
Pro tyr val	4.18228	5.30752	5.10397	5.42373	5.28836	5.19178	5.12463	4.59025	5.3911	5.45226	5.2398	4.49857
Ile leu	6.28795	7.38581	7.24691	7.38564	7.47529	7.42766	7.46294	7.48153	7.52342	7.52659	7.45431	7.38493
Trp Gly	5.64049	6.50836	6.37245	6.44577	6.51653	6.45405	6.42796	6.35039	6.52804	6.49557	6.48153	6.29998
Pro Phe Gln	3.7107	4.6423	3.79551	4.11309	4.52021	4.31235	4.94492	5.06798	4.68838	4.49918	4.7037	4.8246
Pc(5:0/0:0)	5.54707	5.69682	5.89636	5.96772	5.73416	5.59889	5.71853	5.27378	5.66245	5.60766	5.80163	5.44038
Asn Trp	5.9488	6.37623	6.31623	6.30871	6.46565	6.43481	6.42782	6.40306	6.43353	6.40654	6.46826	6.30233
Trans-p-Menthane-1,7,8-triol 8-glucoside	4.53202	5.74062	5.35662	5.72358	5.35429	5.29537	5.58694	5.54145	5.86474	5.76939	5.41932	5.41353
Neopetasitenine	5.36673	5.2471	5.31205	5.43761	5.46449	5.76544	5.93787	6.13159	6.12266	6.16801	5.72286	6.03382
Pro ser glu	3.36791	3.58414	3.59461	3.83916	4.15432	3.41594	4.57668	4.258	4.46572	3.36501	3.95669	3.43983
Asp ala phe	4.31293	5.80118	5.63761	5.90288	5.81816	5.77285	5.65955	5.45752	5.81478	5.90804	5.82168	5.41978
Maculosin	6.07191	5.93119	5.7253	5.76625	5.75613	5.76844	5.55812	5.47374	5.92931	5.84541	5.78418	5.64179
Trp Arg Gln	5.97568	6.43663	6.21753	6.36379	6.46753	6.44485	6.45898	6.20729	6.51199	6.44518	6.50426	6.15808
Val glu val	5.27697	6.58422	6.50847	6.71474	6.61624	6.60154	6.51021	6.16241	6.72122	6.73988	6.66353	6.08959
Ozolinone	4.5668	5.96373	5.42448	5.35045	5.31554	5.21957	5.17046	1.75189	5.22309	5.3531	5.32616	1.77198
Taurocholic acid	1.71883	1.72931	1.76462	1.72494	1.77342	1.76601	1.73508	1.76941	1.75429	1.71598	1.7579	1.78951
Asn pro leu	4.92804	5.45893	5.17168	5.48279	5.39558	5.19806	5.29484	5.07026	5.50342	5.46594	5.37176	5.02665
Ile leu thr	4.70433	5.2793	5.09099	5.31482	5.43958	5.40379	5.52137	5.55071	5.58598	5.69451	5.46498	5.65363
Pressinoic acid	4.31282	4.43613	4.52583	4.31905	4.36841	4.36087	5.19254	4.37741	4.7895	4.5788	5.09109	4.38477
Aerobactin	3.57723	3.58791	3.62386	3.58346	3.63281	3.62527	3.59379	3.62873	3.61335	3.57433	3.61702	3.64917
4-indolecarbaldehyde	6.17663	6.46419	6.50774	6.56445	6.48433	6.51272	6.33849	6.27361	6.52888	6.50979	6.52825	6.28843
Withaperuvin D	2.30976	4.42425	4.18606	4.2408	2.36509	4.36883	4.60843	4.14811	2.34571	2.30686	3.58176	3.75441
Trp Ala	4.4531	0.000242062	0.00026295	3.85778	0.000268423	0.000263803	3.97162	0.000265914	3.79506	0.000234608	0.000258839	0.000278725
Trigonelline	5.60916	5.90671	6.0655	6.07201	5.95317	5.92214	5.63059	5.37865	5.70427	5.60939	5.97213	5.43827
1-[4-(4-fluorophenyl)piperazin-1-yl]-3-(1-methylindol-5-yl)propan-1-one	3.79086	3.9266	3.83749	3.79709	4.79013	4.20768	4.42173	4.74293	4.87023	4.92612	4.57336	4.35938
Val thr val	3.52493	4.6217	3.57155	4.80141	5.1537	5.10328	4.94677	5.04992	5.2902	5.58892	5.11087	5.18905
Lactosamine	5.89238	5.95945	6.06284	6.60687	6.04807	5.99125	6.32576	6.00618	6.24149	5.97173	6.24742	6.03085
Enallylpropymal	1.74843	4.6573	4.02648	3.26389	4.01829	4.72574	4.47147	2.74434	5.22053	4.91624	1.78754	1.81919
1-Oleoyl-2-{6-[(7-nitro-2-1,3-benzoxadiazol-4-yl)amino]hexanoyl}-sn-glycero-3-phospho-L-serine	3.20681	3.21748	3.25342	3.21303	3.26236	3.25483	4.23213	3.25829	3.24291	3.2039	3.24658	3.27872
Ile Ile Ala	3.67057	5.09132	4.48198	5.12494	5.28382	5.1744	5.09705	5.23568	5.22316	5.51511	5.17996	5.3035
Thr-pro	3.9957	4.79743	4.56427	4.66849	4.14767	4.34989	4.19242	4.60211	4.78703	4.58439	4.27399	3.99769
Nomilinic acid 17-glucoside	6.4861	6.49679	6.53274	6.49233	6.54169	6.53415	6.50266	6.53761	6.52222	6.4832	6.5259	6.55805
Thromboxane b2	6.08659	6.38485	5.77158	6.14498	6.18003	6.07918	6.01489	5.36325	5.91217	6.33401	6.27198	4.91251
Pro phe	6.29281	7.05626	6.86785	7.0606	7.01141	6.95797	6.80114	6.92396	6.96688	7.00814	6.91043	6.8901
Ile Leu Gly	5.36394	5.6517	5.59824	5.61782	5.69802	5.7453	5.60966	5.56128	5.63818	5.83916	5.69264	5.70852
Leu Ile Ser Glu	4.61357	6.24986	6.0375	6.17597	6.31476	6.1757	6.10192	6.04353	6.24515	6.28819	6.3276	5.98927
6-Deoxy-4-O-(3,6-di-O-methyl-beta-D-glucopyranosyl)-2,3-di-O-methyl-alpha-L-mannopyranose	3.92492	5.44414	4.88993	5.4721	4.93381	4.81269	5.12696	4.97033	5.45225	5.241	5.23591	5.00446
Val asp val	5.39943	5.70569	5.44607	5.72197	5.70589	5.62192	5.55307	5.49475	5.79624	5.90209	5.65695	5.48073
Ile arg val	5.03428	5.57513	5.08092	5.58509	5.8513	5.80253	5.67624	5.73662	5.80676	6.12476	5.82586	5.68237
Glu phe	5.81919	6.40441	6.33465	6.38136	6.50597	6.47774	6.50939	6.53128	6.405	6.43346	6.40464	6.41261
Asp phe	6.04941	6.26188	6.16279	6.13574	6.19445	6.18005	6.49222	6.44805	6.27541	6.20527	6.16137	6.25221
Ile Val Asn	5.26883	5.82976	5.68669	5.87854	5.91869	5.77619	5.80389	5.62493	5.88228	5.93158	5.95249	5.62161
2-aminoacetophenone	6.84208	6.67526	6.69126	6.7302	6.68298	6.68822	6.61778	6.60202	6.7334	6.68545	6.68198	6.59172
Alpha-Ionol O-[arabinosyl-(1->6)-glucoside]	3.2204	4.12829	3.26701	3.22662	3.27595	3.26842	3.23694	3.27188	4.44057	4.17574	3.26017	3.29231
Glu val trp	4.60371	5.84521	5.67571	5.99207	5.8166	5.69285	5.64778	5.32132	5.98703	5.88971	5.8074	5.27077
Leu Asp Leu	4.33028	5.48666	5.04708	5.43914	5.25153	5.10566	5.32329	5.25136	5.49571	5.50581	5.38592	5.25534
Ala pro leu	4.96974	6.01916	5.64579	6.02013	5.83096	5.69277	5.7885	5.38732	6.03851	6.03577	5.80646	5.27696
Pyroglutamylmethionine	4.18141	5.45911	5.17694	5.40214	5.43719	5.47998	5.41938	5.4102	5.47228	5.37728	5.29638	5.29876
5-oxoprolylvaline	5.89653	6.37152	6.35455	6.45149	6.39666	6.35182	6.35924	6.26723	6.45822	6.43202	6.36256	6.15412
1-cyclohexyl-3-[[1-(hydroxymethyl)cyclopropyl]methyl]urea	6.92104	6.63672	6.70715	6.58708	6.64706	6.67657	6.68098	6.82295	6.58288	6.56228	6.61268	6.89851
Tolfenpyrad	4.57386	4.57184	4.24848	5.4674	4.58047	4.75255	5.61436	5.14367	5.41787	4.61345	5.18258	5.07067
Thr phe	5.46717	5.93281	5.90956	6.00382	6.11103	6.16769	6.03487	6.26184	5.96835	6.14144	6.01246	6.21414
5'-Methylthioadenosine	6.23303	6.5081	6.64704	6.54029	6.70129	6.54464	6.34566	6.21388	6.27093	6.48801	6.59942	6.37633
1,2,10-Trihydroxydihydro-trans-linalyl oxide 7-O-beta-D-glucopyranoside	4.55917	5.13086	4.45369	4.83398	4.58371	4.71596	5.07125	5.08916	4.98784	4.20801	4.02079	4.96552
(+/-)-Tryptophan	7.60076	8.06466	8.042	8.12842	8.05526	8.04101	7.92837	7.85359	8.08202	8.07614	8.06501	7.83854
Trans-3-indoleacrylic acid	7.74428	8.20527	8.19543	8.28253	8.2073	8.19645	8.07542	7.98982	8.24241	8.23382	8.21846	7.98381
'1,5-naphthalenediamine'	6.06189	6.50626	6.49048	6.57466	6.50842	6.48422	6.40119	6.31493	6.52704	6.53415	6.51493	6.31596
2-naphthylamine	6.25625	6.70694	6.69787	6.78542	6.70919	6.71017	6.57318	6.49107	6.75054	6.74232	6.72346	6.49067
2-Methylindole	5.83026	6.29986	6.28637	6.37798	6.30131	6.29626	6.18451	6.09305	6.34702	6.33539	6.31575	6.08285
Gln glu ile	3.12272	5.80242	5.33665	5.75048	5.64345	5.57727	5.70642	5.68136	5.8357	5.88898	5.62712	5.53186
Thr Ile Thr	3.84288	3.85357	3.88952	3.84911	3.89847	3.89092	3.85944	3.89439	3.879	3.83998	3.88267	3.91483
Ala-phe	5.95354	6.59094	6.36276	6.61782	6.63038	6.62753	6.57316	6.64176	6.62114	6.75355	6.56763	6.53496
Glu Asp Ile	5.18034	5.47555	5.64574	5.43352	5.23218	5.21649	5.00414	4.95011	5.25401	5.239	5.40352	4.52388
Ser gln phe	3.7105	5.54875	5.38492	5.11311	4.95608	4.53507	5.07279	5.34184	5.49985	5.54519	5.68365	4.90826
2-(beta-D-Mannopyranosyl)-L-tryptophan	6.05767	5.83094	5.06744	5.64349	5.58147	5.40843	4.8281	3.44966	5.15765	5.65894	5.64443	3.81242
Ile tyr	5.53558	6.54413	6.40535	6.57003	6.71688	6.66788	6.57278	6.72506	6.6926	6.77502	6.6346	6.69698
Val Gly Val	4.28445	5.59811	5.25929	5.63418	5.7575	5.6845	5.30501	5.43323	5.80852	5.91182	5.68877	5.35069
Lewis y Tetrasaccharide	5.71824	5.72893	5.76488	5.72447	5.77383	5.76629	5.7348	5.76975	5.75436	5.71534	5.75804	5.79019
Leu Val Ala	4.32132	5.53882	5.14615	5.58666	5.64249	5.60031	5.58327	5.65808	5.68639	5.87572	5.63526	5.7714
4-Amino-1-[(1S,2S,4S)-4,5-bis(hydroxymethyl)-2-bicyclo[3.1.0]hexanyl]pyrimidin-2-one	4.46035	3.95863	2.9825	3.89218	3.88012	4.2101	4.35475	3.83656	4.18753	4.35397	4.49122	4.22611
Glycerophosphocholine	7.02625	6.65304	6.73952	6.71973	6.60358	6.52728	6.29721	6.37443	6.62279	6.57959	6.55425	6.45512
Asp Gln Val Leu Ser	4.19057	4.76196	4.23721	4.1968	4.35076	4.23861	4.93097	4.56052	4.89689	4.19458	4.36921	4.87701
Tryptophyl-Threonine	3.65351	3.66419	3.70014	4.28168	4.00033	3.89033	3.67006	3.70501	4.06458	4.42482	3.82639	4.30228
Val Leu Asp Glu	3.81385	5.85146	5.48298	5.69644	5.8513	5.97452	5.69676	5.69123	5.84707	5.7941	5.8505	5.72231
Emideltide	6.07748	6.08816	6.12412	6.08371	6.13307	6.12552	6.09404	6.12899	6.1136	6.07457	6.11727	6.14943
Pro arg gln	5.39602	5.66189	5.46401	6.12263	5.71328	5.74734	6.37272	6.13523	6.04906	5.64705	5.88733	6.15281
Trp-glu	5.21456	5.56389	5.16992	5.55315	5.49776	5.51461	5.49209	5.48687	5.69799	5.7491	5.53738	5.41224
Diglykokoll	5.23003	5.3085	4.85121	5.33861	4.63232	4.68184	4.73271	4.94776	5.17585	4.86204	4.84512	5.01015
Lys Tyr Asn	3.92693	4.73681	4.71858	4.57016	4.63232	4.37887	5.19545	4.66004	4.72575	4.80087	4.83823	4.70924
D-glutamine	6.36068	6.56777	6.48098	6.66834	6.56676	6.50404	6.41136	6.23707	6.5719	6.6096	6.5606	6.26135
5'-Guanidinonaltrindole	4.58364	6.16941	5.92152	6.15045	5.92733	5.86634	6.22166	6.00582	6.25674	6.18009	6.01684	5.71595
Thr val val	3.80261	5.31031	4.7247	5.37292	5.45462	5.43572	5.105	5.31727	5.50609	5.76638	5.4512	5.29543
Asn phe	5.39488	5.50931	5.33109	5.51716	5.5654	5.63666	5.59683	5.81431	5.57641	5.69382	5.48906	5.73511
N-desmethyl loperamide	0.0255312	0.0261483	0.0283332	1.7303	0.0289039	1.91367	0.0264937	4.43452	0.0276764	0.0253659	0.0279041	0.58941
Pro val glu	3.67809	3.9128	3.77167	4.51597	4.50364	4.31857	4.45649	4.39315	4.84451	4.72669	4.16304	3.75003
'1-(4,6-dimethoxy-1,3,5-triazin-2-yl)-8-methyl-1,2,3,4-tetrahydroquinoline'	2.46228	4.01539	2.50876	4.05729	4.3282	4.53537	4.41184	4.56434	4.08697	4.31853	3.90205	4.58243
Phe his	3.59778	4.60213	3.64441	4.58061	4.06796	4.61691	4.20359	4.48384	4.30609	4.17433	4.1113	4.61956
Ile val lys	3.72011	5.47214	5.13749	5.51419	5.50614	5.52738	5.30531	5.37263	5.59803	5.77373	5.54148	5.47423
Leu val thr	3.73319	5.84232	5.42957	5.88497	6.04627	6.01532	5.85176	5.97699	6.15198	6.35213	6.04601	6.01412
O-Desmethylverapamil (D-703)	5.47488	5.84196	5.44735	5.8329	5.51857	5.50838	5.3605	5.09801	5.8926	5.86975	5.45314	5.22563
Leucyl-Arginine	3.51876	3.52944	3.56539	3.52499	3.57433	3.59237	3.53531	3.57026	3.61157	3.82414	3.55854	3.59069
Ser-ile	5.03417	5.27745	5.03954	5.14293	5.1131	5.16909	5.35872	5.28972	5.25475	5.19045	5.15588	5.12247
Fenvalerate	5.55393	5.34444	5.39517	5.42593	5.34978	5.40263	4.82092	4.86601	5.13313	5.33299	5.27898	4.73865
Pro pro val	4.86261	5.86584	5.40258	5.80578	5.30529	5.48621	5.47922	5.47872	5.75992	5.65617	5.51193	5.45674
Glu Leu	6.41441	6.8463	6.68076	6.76859	6.79167	6.7629	6.89257	6.8624	6.88772	6.77663	6.71306	6.71933
3-(1-Pyrazolyl)-Alanine	6.41795	6.73951	6.71833	6.84177	6.72818	6.70277	6.55662	6.40307	6.70696	6.75944	6.72007	6.41781
Mulberrofuran T	5.2498	5.26048	5.29644	5.25603	5.30539	5.29785	5.26636	5.30131	5.28592	5.24689	5.28959	5.32175
Trp gln phe	2.79042	4.2923	2.83699	2.79664	4.49112	4.15718	2.80695	4.44714	3.46394	2.78752	4.35672	2.86226
Blumenol C glucoside	3.54995	4.15981	3.65008	4.44789	3.99935	3.59906	4.27794	3.88864	3.99445	3.97659	4.2143	4.01765
'n-(1,5-dimethyl-2-phenyl-2,3-dihydro-1h-pyrazol-4-yl)-n'-phenylurea'	4.3696	3.99	3.71562	4.27701	4.59509	4.06074	3.76163	4.35876	4.42418	4.70557	4.05156	4.12229
Ile val	6.12147	7.06768	6.91823	7.02418	7.17141	7.10791	7.21694	7.20178	7.25763	7.21405	7.13303	7.09696
(3S)-3-hydroxycyclocitral	5.76957	5.43441	6.09347	5.82939	5.98208	5.92133	5.44746	5.30112	5.52162	5.84165	6.05805	5.42585
Zeatin	6.34681	6.38832	6.43888	6.54374	6.44634	6.15434	6.29418	6.23271	6.50736	6.62252	6.48765	6.10424
N-[2-(4-fluorophenyl)imidazo[1,2-a]pyridin-3-yl]naphthalene-2-carboxamide	2.11102	3.86617	2.15732	2.1172	3.8922	2.15872	2.12745	2.16215	2.14687	2.10814	2.15052	2.18246
Pro glu val	5.78636	6.45525	6.23723	6.4708	6.23581	6.1388	6.07523	5.96585	6.43081	6.41645	6.22618	5.88932
Ser ile thr	3.69982	3.71757	3.74645	4.34823	4.11137	4.08788	4.30834	4.39984	4.34882	4.38498	4.31724	4.40082
Val Glu Thr Glu	2.4492	2.45984	3.98695	2.4554	4.33051	4.05424	4.40095	4.34886	4.67596	4.54568	4.38696	4.18561
(s)-(+)-n-boc-3-pyrrolidinol	5.89251	6.60658	6.31427	6.5542	6.31101	6.20993	6.37487	6.30931	6.51766	6.42277	6.34798	6.26297
2-phenylethylamine	4.29074	3.39785	3.43717	3.14373	3.06086	3.71025	3.40468	3.88836	3.48506	3.00242	3.04508	3.70248
His Trp Phe	0.507033	1.77024	0.53969	0.511334	0.546076	0.540692	0.518506	0.54316	0.532234	3.61235	0.534832	0.557847
Arg thr gly	4.79925	6.10195	5.69387	6.0031	6.08328	6.06852	6.15795	6.12605	6.08038	6.20918	6.08563	6.13378
Gln Ile	6.04953	6.55852	6.38658	6.60845	6.71771	6.68642	6.54622	6.66054	6.7214	6.80591	6.68264	6.60292
Pro gln arg	5.53695	5.62687	5.28543	6.14549	5.6847	5.61391	6.428	6.19782	6.07208	5.55956	5.87571	6.18751
Phe gly	4.86411	4.85363	4.52688	4.91111	4.91925	4.95406	5.14353	5.39295	5.05768	5.10861	4.99454	5.30208
Benzenecarboximidic acid, 4-((2S)-3-(cyclopentylmethylamino)-2-((2-naphthalenylsulfonyl)amino)-3-oxopropyl)-, hydrazide	3.65992	3.6706	3.70655	4.33282	3.7155	3.70796	3.67647	3.71142	3.69603	3.65701	3.6997	3.73185
Leu glu thr	3.6682	5.48479	5.09011	5.50829	5.44809	5.42343	5.50104	5.36137	5.63395	5.67549	5.47317	5.42704
Pro ile thr	3.58171	4.82635	5.06594	4.3161	4.92421	3.62975	4.55636	4.45788	4.88351	4.64323	5.07683	4.24281
2-(2-ethyl-6-methyl-n-oxaloanilino)propanoic acid	4.70983	4.75251	3.8439	4.61871	4.20602	2.86504	2.59833	2.19886	4.40819	4.7646	4.363	3.219
Ser leu	6.21532	6.82457	6.61919	6.75486	6.80101	6.77194	6.89873	6.83354	6.92052	6.90043	6.79556	6.76993
Leu asp ala	4.96326	5.80548	5.59929	5.89123	5.71573	5.74579	5.64728	5.47298	5.88336	5.90864	5.76208	5.55729
Pro leu gly	5.44501	6.08293	5.75673	6.04969	5.91952	5.81951	5.84954	5.59831	6.07986	6.11262	5.9023	5.63573
6-aminocaproic acid	5.09057	5.40926	5.28159	5.47203	5.61806	5.57803	5.44628	5.4162	5.62628	5.71655	5.56989	5.36407
Thr pro val	5.13865	5.85178	5.49463	5.823	5.76846	5.56057	5.64181	5.41593	5.81882	5.94464	5.72878	5.41934
N-(3,5-dimethylphenyl)-2-(5-pyrazin-2-yl-1,3,4-oxadiazol-2-yl)acetamide	6.19276	6.07903	5.44154	5.92281	5.66268	5.41475	5.37047	4.56111	5.5492	5.7752	5.75027	4.34572
Phe glu	6.20681	6.64485	6.41557	6.57983	6.62308	6.59189	6.65775	6.60754	6.72553	6.69705	6.603	6.53439
Leu glu glu	3.97477	5.33693	4.02141	5.30185	5.39032	5.25215	5.31833	5.38626	5.30976	5.513	5.37638	5.46864
N-fructosyl phenylalanine	6.47688	6.39203	5.78991	6.14857	5.93406	5.8074	5.66178	4.74321	5.86235	6.11656	6.06619	4.68389
Valylmethionine	4.7891	6.14427	5.99237	6.0877	6.32173	6.19288	6.00426	6.14677	6.11911	6.20934	6.16524	6.05019
Val Glu Asn Glu	4.12395	4.13463	4.17059	4.13018	4.17954	4.17199	4.14051	4.17546	4.16007	4.12105	4.16374	4.1959
Canagliflozin	4.49358	4.50427	4.54022	4.49981	4.54917	4.54163	4.51014	4.54509	4.5297	4.49068	4.53338	4.56553
Pro tyr lys	6.45876	6.55143	6.36496	6.6438	6.34218	6.31337	6.34116	6.20313	6.65672	6.55199	6.44253	6.2085
Gln val his	4.69019	5.43996	4.67515	5.42739	4.83182	5.08982	5.2668	5.13159	5.52263	5.32828	4.97688	5.19205
Leu gly thr	4.18857	5.52453	5.19446	5.4373	5.45322	5.41461	5.53862	5.40156	5.67859	5.54454	5.53595	5.40491
Biotin	3.8377	3.84838	3.88433	3.84392	3.89328	3.88574	3.85425	3.8892	3.87381	3.83479	3.87748	3.90964
5-mapdb	5.99566	5.59845	5.71262	5.55027	5.60375	5.60581	5.65172	5.81825	5.50743	5.47141	5.56217	5.92251
3-Methyl-1-phenyl-1-butanone	5.27327	5.58143	5.596	5.5911	5.59023	5.51756	5.52069	5.46618	5.57332	5.58274	5.5375	5.40081
1-[5-(trifluoromethyl)-2-pyridyl]piperidine-4-carboxylic acid	3.91205	3.92273	3.95868	3.91828	3.96763	3.96009	3.9286	3.96355	3.94816	3.90914	3.95184	3.98399
Indoline	7.92279	8.22842	8.18808	8.28531	8.22476	8.21421	8.14994	8.06773	8.25674	8.25193	8.22623	8.05565
'trans,trans-2,4-heptadienal'	5.44158	5.63474	5.62047	5.68462	5.64891	5.62795	5.56966	5.50532	5.65752	5.66178	5.62904	5.49672
1-(oxolan-3-ylmethyl)-1-propyl-3-[3-(trifluoromethyl)phenyl]urea	4.00993	5.14366	4.44977	5.38718	5.06751	5.0586	4.02648	4.06452	5.32397	5.31546	5.18708	4.38025
5-(3-Pyridyl)-2-hydroxytetrahydrofuran	8.38831	8.70428	8.67443	8.75797	8.69863	8.69147	8.6189	8.54836	8.72764	8.72158	8.6924	8.53139
Isoindoline	5.39615	5.69811	5.69483	5.80089	5.73521	5.73034	5.68318	5.57676	5.78009	5.78447	5.72009	5.53615
Phe Phe Tyr	1.20154	2.91475	1.24539	2.87835	1.25384	2.30225	3.39207	2.94919	3.23409	3.73226	3.29372	1.2693
2-cyclopropyl-1-[1-(3-fluorophenyl)sulfonylpyrrolidin-3-yl]-5-methylimidazole	3.60786	3.61854	3.65449	3.61409	3.66344	3.65589	3.62441	3.65936	3.64397	3.60495	3.64764	3.67979
Phe asp	5.50537	5.87224	5.55495	5.80962	5.83536	5.8536	5.92871	5.96671	5.84625	5.85948	5.80135	5.88761
Ser ile ser	0.000150265	0.000154007	0.000167298	0.000152436	0.00017078	0.000167841	0.000156104	0.000169184	3.78641	3.94839	0.000164682	0.000177336
1-Methylguanosine	4.96622	5.13094	5.05842	5.61072	5.07683	5.0977	5.78358	5.4213	5.52425	5.00036	5.37111	5.46941
Leu glu asp	3.73466	5.21078	4.81502	5.20205	5.22335	4.97442	5.06505	5.08909	5.15862	5.31352	5.17965	4.82961
5-Hydroxyindoleacetic acid	4.89596	5.83807	5.97103	6.03024	5.91734	5.95441	5.29653	5.39586	5.64361	5.78627	5.82031	5.42314
Arg pro val	5.13967	5.04639	4.68915	4.99976	4.98265	4.9039	5.20067	5.08945	4.92373	5.0747	4.77713	4.91687
Phe arg	5.72013	6.02517	5.98487	6.05801	6.18467	6.19383	6.26802	6.47319	6.00897	6.22304	6.14708	6.41541
Val val	6.47741	7.32901	7.17142	7.28975	7.42584	7.37233	7.46666	7.44782	7.47904	7.46003	7.38943	7.3344
Pentaerythritol mononitrate	5.81273	5.18349	5.34038	5.16191	5.27919	5.3999	5.23369	5.18518	5.27784	5.22658	5.32977	5.21559
Devd-cho	3.9224	3.93308	3.96903	3.92863	3.97798	3.97044	3.93895	3.9739	3.95851	3.91949	3.96219	3.99434
Pro-Pro-Pro	6.97766	7.06323	6.90078	7.11152	6.84679	6.81743	6.87119	6.7979	7.08268	6.96876	6.88045	6.82143
O6-Carboxymethyl-2'-deoxy-guanosine	4.64209	5.06403	5.10863	5.59628	5.24194	5.21537	5.41996	5.38617	5.38531	5.1323	5.29657	5.25233
7-ethylguanine	6.12493	5.23069	5.60606	5.29911	5.35628	5.40549	5.19352	5.38002	5.23767	5.24091	5.26372	5.38395
Pro pro lys	3.51333	3.52401	3.55996	3.51956	3.5689	3.56136	3.52988	3.56482	3.54944	3.51043	3.55311	3.58526
2-(2,4-dioxo-1,3-diazaspiro[4.5]decan-3-yl)-N-(4-fluoro-2-methylphenyl)acetamide	5.27357	6.07421	5.89709	6.09819	6.00174	6.02175	5.9127	5.71965	6.12469	6.13675	6.0579	5.66265
His phe	5.24673	5.40175	5.32366	5.37121	5.50986	5.46668	5.59278	5.84474	5.44931	5.59222	5.42516	5.77382
Val pro ala	4.212	5.25232	5.00633	5.19367	5.1864	5.1385	5.11046	4.96675	5.22894	5.33681	5.08123	4.96862
Pro-gly-pro	5.42704	5.3596	5.32961	5.5369	5.25125	5.12157	5.07721	4.82919	5.50254	5.48955	5.27984	4.7046
Ala tyr	5.32467	5.87908	5.57252	5.87277	5.9156	5.9126	5.8761	6.03923	5.95076	6.0218	5.8553	5.93772
Gly tyr	5.73749	6.26415	6.09759	6.20718	6.26951	6.2194	6.22507	6.14379	6.28892	6.27174	6.22584	6.10225
Prolylproline	5.04685	4.11336	3.63599	3.5638	3.57853	3.45823	3.89567	4.00512	3.44631	3.4073	3.50375	4.08793
O-6-deoxy-a-L-galactopyranosyl-(1->2)-O-b-D-galactopyranosyl-(1->4)-2-(acetylamino)-1,5-anhydro-2-deoxy-D-arabino-Hex-1-enitol	3.98089	3.99157	4.02752	3.98712	4.03647	4.02893	3.99744	4.03239	4.017	3.97798	4.02068	4.05283
His pro ile	3.70313	4.98826	3.74976	4.5431	3.95534	3.75117	4.29328	3.94118	4.73377	4.6111	4.27066	3.77507
Glutarylcarnitine	6.35431	6.49874	5.727	6.02833	5.66211	5.53493	5.45503	4.67925	5.73013	5.83481	5.8439	4.91252
Leu-glu	6.58684	7.04928	6.83352	6.9708	6.99386	6.92163	7.09765	7.00159	7.13152	7.064	6.99764	6.90789
Beta-L-Dioxolane-cytidine	4.82173	4.83242	4.86837	4.82796	4.87732	4.86978	4.83829	4.87324	4.85785	4.81883	4.86153	4.89368
Ala-ile	6.21451	6.64416	6.57065	6.6408	6.81252	6.79721	6.82467	6.93088	6.77965	6.8563	6.75027	6.82152
Leu ser gln	4.66415	5.80104	5.88334	5.62305	5.60881	5.55361	5.64538	5.61548	5.74066	5.81344	5.8164	5.50386
Val Pro Asn	4.1473	5.42138	4.6896	5.26803	5.19531	5.19392	5.35967	5.24783	5.41586	5.36062	5.22921	5.06784
Propionylcarnitine	7.05113	5.93059	6.40595	6.1185	6.39633	6.3594	6.09267	5.5174	6.39422	6.56899	6.42663	6.00093
Gln Phe Gly	3.9349	4.61934	3.14596	4.18337	4.15985	4.17693	4.86814	4.55844	4.26073	4.11633	4.18841	4.29506
Pro pro glu	4.40124	4.90472	4.5423	4.83729	4.43962	4.44087	4.32795	4.41358	4.73969	4.46164	4.67424	4.55098
N-fructosyl isoleucine	6.44319	6.56474	5.74897	6.09922	5.76937	5.68076	5.5432	4.62833	5.7785	5.96236	5.90936	5.02668
Thymine	4.9379	4.04657	4.06017	3.40403	3.74989	4.16777	4.3001	4.56779	3.99706	3.70945	3.40305	4.64145
Lys Ile Asp Asn Glu	5.30008	5.31076	5.34672	5.30631	5.35567	5.34812	5.31663	5.35159	5.3362	5.29717	5.33987	5.37203
5-Acetylamino-6-amino-3-methyluracil	4.62712	4.89268	4.89721	4.85856	4.92849	4.97036	4.93209	5.06317	4.81904	5.00471	4.94065	5.04218
DL-2-Aminoadipic acid	5.72538	6.2374	6.30687	6.31549	6.24437	6.22907	6.10356	5.88203	6.14169	6.27677	6.26481	5.90726
Daporinad	3.58553	4.78149	3.63216	4.17186	4.14362	3.9785	4.50467	3.97566	4.33908	4.18554	4.5339	4.19894
[truncated: 1,552 more rows]

## Sheet: C.elegans_RNA-seq_ΔcrcB
gene_id	gene_name	crcBN2_1_count	crcBN2_2_count	crcBN2_3_count	crcBN2_4_count	crcBN2_5_count	crcBN2_6_count	BWN2_1_count	BWN2_2_count	BWN2_3_count	BWN2_4_count	BWN2_5_count	BWN2_6_count	crcBN2_1_tpm	crcBN2_2_tpm	crcBN2_3_tpm	crcBN2_4_tpm	crcBN2_5_tpm	crcBN2_6_tpm	BWN2_1_tpm	BWN2_2_tpm	BWN2_3_tpm	BWN2_4_tpm	BWN2_5_tpm	BWN2_6_tpm
[truncated: 46,926 more rows]

[truncated: 1 more sheets: E.coli_Proteomics_ΔcrcB]
