# Supplementary material for: Microbial genetic screen identifies bacterial genes that compromise Caenorhabditis elegans reproductive fitness
Source: mSystems. 2026 May 7;11(6):e01698-25. doi: 10.1128/msystems.01698-25 (PMC13289084; doi:10.1128/msystems.01698-25)
Supplement: Table S5 — Multi-omics data of C. elegans and ΔpurE. [file msystems.01698-25-s0009.xlsx]

## Sheet: E.coli_Metabolomics_ΔpurE
Metabolite	BW_1	BW_2	BW_3	BW_4	BW_5	BW_6	purE_1	purE_2	purE_3	purE_4	purE_5	purE_6
1-Methoxy-2-propylamine	4.23409	4.20568	4.10625	4.27428	4.20487	4.19549	4.30121	4.30738	3.74017	4.05968	4.16011	4.11965
3-Hydroxy-2-Methylpyridine	5.16586	5.13487	5.07414	5.16242	5.12869	5.1288	5.10374	5.08632	4.59195	4.77217	4.92215	4.86262
2-hydroxy-3-methyl-2-Cyclopenten-1-one	4.80237	4.80108	4.74003	4.79057	4.74472	4.76091	4.67492	4.75532	4.57618	4.68588	4.79855	4.71816
5-hydroxymethyl-2-furancarboxylic acid	5.45355	5.40938	5.38776	5.42587	5.40103	5.4142	5.35628	5.39737	5.17682	5.31439	5.43055	5.37738
2-Cyclopenten-1-one	4.425	4.382	4.36487	4.4273	4.38	4.39381	4.28671	4.37185	4.23957	4.32717	4.44094	4.37579
Acetoacetic acid	4.14597	4.14552	4.1667	4.17142	4.10549	4.1384	4.01781	4.11812	4.22397	4.0331	4.17985	4.08249
3-Methyl-2-butene-1-thiol	3.09106	3.12841	3.18003	2.97457	3.23122	3.03981	3.13842	2.90429	3.30947	3.15055	3.39107	3.5927
2-Amino-2-methyl-1-propanol	5.39652	5.45925	5.44117	5.45396	5.42945	5.41737	5.2997	5.33506	5.40581	5.37508	5.43062	5.35063
Putrescine	5.13205	5.20533	5.15899	5.1741	5.16393	5.14533	5.02858	5.06163	5.18049	5.1449	5.19073	5.10426
4-[(2,4-Dihydroxy-3,3-dimethylbutanoyl)amino]butanoic acid	2.68397	2.69932	2.71117	3.19656	2.99952	2.70606	2.90641	3.38489	2.68244	2.70964	3.1298	2.76882
Pipecolic Acid	5.51249	5.51825	5.53934	5.60094	5.57406	5.60894	5.56286	5.64673	5.23981	5.42097	5.61146	5.5084
L-Lysine	5.36051	5.33304	5.50796	5.53916	5.40738	5.60425	5.58025	5.7718	5.82486	5.76608	5.89776	5.70896
Lys ala	3.02536	3.04073	3.03243	3.05458	3.06622	3.04747	3.02096	3.05587	3.02383	3.05106	3.08804	3.26424
Lys ser	4.00878	3.94683	3.89787	3.46368	3.9869	3.66216	4.25139	4.13324	4.13406	4.43724	4.28795	4.53187
L-Histidinol	3.48777	3.65273	3.49207	3.34294	3.43499	3.50868	3.71552	3.64825	3.49616	3.69969	3.54157	3.71106
4-Trimethylammoniobutanoic acid	4.45876	4.45447	4.47665	4.53143	4.52509	4.54409	4.42095	4.47503	4.56518	4.40713	4.53091	4.46924
Agmatine	4.83909	5.33165	4.54388	4.61595	5.08929	4.41842	5.2333	4.62773	5.08548	5.08672	4.93583	5.37162
Choline glycerophosphate	5.5222	5.53758	5.52928	5.55144	5.5631	5.54433	5.51779	5.55273	5.52067	5.54792	5.58493	5.54356
N-(3,4-difluorophenyl)-2-(4-methyl-6-oxopyrimidin-1-yl)acetamide	5.42327	5.38195	5.45325	5.47155	5.33384	5.45108	5.21601	5.27792	5.36745	5.27215	5.47967	5.25171
N1-acetylspermine	4.97164	5.03207	5.08411	5.13882	5.0309	5.14285	5.01785	5.1052	5.03393	5.09017	5.05126	5.06108
L-arginine	7.27841	7.23985	7.30018	7.27093	7.22645	7.27335	7.28036	7.3001	7.36097	7.34227	7.38032	7.33341
Choline	6.98386	6.98077	6.98252	6.98378	6.96834	6.96444	6.96731	6.93459	6.95468	6.96145	7.04035	6.99639
N1-acetylspermidine	7.50839	7.4862	7.50943	7.50829	7.48442	7.49929	7.37619	7.45442	7.44936	7.43247	7.53854	7.40111
L-erythro-4-Hydroxyarginine	3.04598	3.06136	3.05306	3.07521	3.08685	3.0681	3.30245	3.0765	3.23841	3.4048	3.10867	3.40466
Thr Arg	0.0411554	0.0425693	0.0418006	0.0438824	0.0450162	0.0432041	0.0407593	0.0440063	0.0410174	0.043545	0.0472153	0.0431312
D-alanine methyl ester	5.52025	5.52242	5.514	5.5375	5.52488	5.48913	5.43487	5.46862	5.54938	5.46169	5.5936	5.77046
N2-Acetylornithine	4.76883	4.77906	4.79867	4.76724	4.8285	4.74331	4.77992	4.86931	5.03694	4.84775	4.89473	4.90175
5'-Deoxyadenosine	5.06918	5.10543	5.1149	5.15115	5.13695	5.05023	5.08938	5.16616	5.35487	5.19043	5.16914	5.25157
Etofylline	5.25844	5.27882	5.28399	5.30475	5.27401	5.28063	5.26451	5.28413	5.47938	5.33502	5.42435	5.38012
1-Pyrroline	5.64499	5.60778	5.71059	5.67696	5.57339	5.64253	5.38848	5.53985	5.5562	5.44057	5.64595	5.47111
4-Amino-1-piperidinecarboxylic acid	4.80795	4.87101	4.85891	4.83648	4.92788	4.8793	4.88941	4.91274	5.04976	4.95411	5.02503	4.96033
6-Oxopiperidine-2-carboxylic acid	3.77666	3.47848	3.24402	3.80512	3.58955	3.16647	3.5327	3.08019	3.35518	3.07538	4.02104	3.73853
L-histidine	6.80253	6.76564	6.83293	6.80555	6.75409	6.79849	6.68163	6.75184	6.7866	6.73503	6.83647	6.73483
Asparagine ethyl ester	5.58891	5.54724	5.58163	5.607	5.6103	5.54285	5.40441	5.5489	5.58492	5.507	5.62269	5.50363
Val His	5.13867	5.14271	5.0173	5.03459	5.09718	5.03812	5.2289	5.03483	5.33864	5.22428	5.17727	5.28376
Proxyphylline	4.82683	4.85382	4.83876	4.8747	4.82016	4.85273	4.8118	4.85597	4.99523	4.87268	4.83903	4.93445
Sarcosine	5.9214	5.91585	5.92236	5.94608	5.91294	5.89681	5.85397	5.908	6.00221	5.92995	6.1151	5.99104
L-Threonine	3.78818	3.81827	3.99332	3.82119	3.84359	3.65762	4.10795	3.95742	4.22743	4.07844	4.4037	4.19268
Timonacic	3.17227	3.16498	3.12874	3.23677	3.74032	3.14379	3.62941	3.62418	3.85453	3.88629	4.25812	4.02576
3,4-Methylenedioxyamphetamine	2.5983	2.61365	2.60537	3.24641	3.33126	2.62038	3.75049	2.62876	3.68986	2.62396	3.30063	3.28365
Glu ala	4.69504	4.72606	4.63489	4.75221	4.67325	4.6198	4.73687	4.74297	4.83449	4.8582	4.90631	4.82998
Pro his	5.07878	5.06349	5.15165	4.96181	5.02529	5.02902	5.77703	5.20595	5.58074	5.82619	5.32832	5.82699
Glu Gln	4.98805	5.07053	4.99155	5.06059	5.06206	5.04652	5.13066	5.17496	5.29496	5.18843	5.31978	5.28255
Ala pro lys	6.15287	6.32265	5.92423	6.10723	6.31569	6.09692	6.39608	6.37622	6.46043	6.42765	6.35983	6.41969
Cysteine-glutathione disulfide	3.68262	3.698	3.6897	3.71186	3.72352	3.70475	3.67822	3.71315	3.93781	3.70834	3.88838	3.70398
Pro asp	3.39061	3.85685	3.39769	3.41985	3.53895	3.66256	3.49611	3.42114	3.38909	3.58603	3.99267	4.24052
Lys gln	5.02767	5.05134	5.00091	5.03516	5.03446	5.07721	5.10969	5.08208	5.19118	5.09427	4.85758	5.10166
'n1,n12-diacetylspermine'	5.8249	5.90554	5.88796	5.93337	5.88137	5.92769	5.84707	5.96611	6.14366	5.86653	5.84258	5.80226
Glu glu	5.23356	5.24794	5.27897	5.20067	5.17257	5.19137	5.15268	5.16567	5.2073	5.2018	5.17122	5.18665
Gln pro his	5.27665	5.36758	5.32124	5.23802	5.05366	5.28827	4.54724	4.93844	4.65938	4.5466	4.81661	4.48793
N-acetylhistidine	4.98245	4.97894	4.98303	5.03117	4.95382	4.9033	4.76142	4.86913	4.98346	4.82695	4.99537	4.90133
3-[(1R,2R,3S)-3-Carboxy-1,2,3-trihydroxypropyl]dioxirane-3-carboxylic acid	5.40698	5.42237	5.41406	5.43623	5.44788	5.42912	5.40258	5.43752	5.40545	5.43271	5.46972	5.42835
N-Acetylputrescine	6.34151	6.32724	6.38665	6.41293	6.37659	6.37056	6.17825	6.30773	6.36227	6.28494	6.38529	6.2697
Piperidine-4-Carboxamide	4.79554	4.83794	4.87248	4.82644	4.82673	4.82487	4.87253	4.91621	4.97351	4.9805	5.06117	4.97097
Gamma-glutamyl-L-putrescine	5.2959	5.2801	5.33423	5.31621	5.32739	5.30602	5.28819	5.28638	5.31664	5.32217	5.38893	5.34289
Val ser	3.39158	3.40696	3.74429	3.5445	3.99467	4.02635	4.07459	4.19066	4.36183	4.21983	4.36789	4.35547
Stachyose	3.98151	3.9969	3.98859	4.01076	4.02241	4.11209	3.97711	4.01205	3.97998	4.00723	4.04424	4.00288
3-methylpyridine	4.21377	4.03695	4.0396	4.48946	4.18668	4.24583	3.34628	4.32355	3.398	3.65609	3.11659	3.75958
L-Valine	7.51863	7.4964	7.53468	7.53171	7.49316	7.51912	7.46217	7.48684	7.53687	7.49453	7.68463	7.51588
4-guanidinobutanoic acid	4.76882	4.62038	4.86595	4.78042	4.70292	4.77795	4.42989	4.5653	4.64597	4.67849	4.69585	4.72904
Phellopterin	5.51107	5.48103	5.5249	5.48967	5.46316	5.44749	5.37354	5.36693	5.36335	5.39682	5.57413	5.43957
'erythrono-1,4-lactone'	4.91636	5.13697	5.10665	5.1081	5.11558	5.16193	5.12463	5.18299	5.02495	5.16451	5.38593	5.08258
N-Acetylcadaverine	6.85246	6.82135	6.84015	6.85909	6.81797	6.84167	6.73967	6.83438	6.76246	6.79826	6.94207	6.80979
Hypusine	4.41107	4.10006	4.04034	4.39459	4.21569	3.98952	3.78789	4.13009	3.60134	3.76707	3.50091	3.58854
Val thr	3.35957	2.64861	2.21395	2.56101	3.90948	3.95114	4.25772	4.05798	4.38715	4.46259	2.26929	4.61436
Val Asp	4.98539	4.66095	5.11352	5.06956	5.06261	5.06624	4.66596	4.78735	5.01467	4.46973	5.05245	4.75412
Val glu	5.2061	5.09669	5.33142	5.24776	5.25459	5.26588	5.0617	5.12448	5.25535	5.13569	5.24895	5.17478
Isoleucylarginine	1.8899	1.87723	2.39504	3.24635	2.1166	3.23913	3.00809	1.89218	1.86054	3.37497	1.92398	3.63717
Gly arg val	3.50707	3.52245	4.01731	3.53631	3.54796	3.5292	3.50267	3.53759	3.50554	3.93961	3.56979	4.28945
Deoxyguanylic Acid	3.992	4.08279	3.73173	3.7539	3.85915	3.74679	3.72025	3.75518	3.72312	3.75037	3.86561	3.74602
Glu pro gln	5.80061	5.77155	5.81642	5.7606	5.80736	5.8017	5.79809	5.82849	5.92195	5.84242	6.03423	5.8264
2,3-dihydrobenzofuran	5.24673	5.2363	5.30885	5.36627	5.27429	5.26335	5.28387	5.28348	5.17285	5.26373	4.6953	5.41439
Nicotinic acid	6.2634	6.21174	6.26555	6.27286	6.2513	6.2479	6.05031	6.14299	6.22824	6.11542	6.40656	6.05154
Phenacylamine	5.59268	5.54292	5.61932	5.61623	5.57158	5.60723	5.4745	5.56013	5.71245	5.54871	5.9158	5.5426
1-methylguanine	3.96069	3.99935	4.20768	3.82897	4.00667	3.91856	4.03385	4.09253	4.11327	4.11191	3.88957	4.18382
L-Alanine	6.07843	6.05417	6.08234	6.07382	6.03206	6.05471	5.9895	6.03046	6.13975	6.04623	6.15331	6.05209
L-Glutamate	6.30445	6.25729	6.31101	6.27935	6.22332	6.26468	6.23534	6.22948	6.25364	6.22748	6.40914	6.25476
4-amino-3-hydroxybutyric acid	4.4656	4.24462	4.29611	4.32013	4.2082	4.16382	3.98246	3.99521	3.90222	3.90657	4.2201	3.79559
Pyrroline	5.46932	5.39839	5.51647	5.44951	5.35129	5.43028	5.18886	5.28718	5.25107	5.20778	5.37437	5.18434
L-proline	7.48831	7.41235	7.5348	7.4755	7.37854	7.47012	7.19628	7.30359	7.25451	7.20185	7.33559	7.18064
N-Methyl-L-glutamate	3.7104	4.07469	4.21968	4.18375	4.19552	3.81522	3.70817	3.57783	3.68645	3.14507	4.32989	3.15178
L-Glutamine	5.37641	5.32552	5.41058	5.33904	5.21989	5.35974	5.12271	5.2549	5.16415	5.16488	5.38663	5.14928
Pro Glu	6.09742	6.07621	6.19259	6.09429	5.97696	6.10325	5.71016	5.90923	5.87227	5.746	5.91392	5.7355
Uridine 2'-phosphate	4.92341	4.9388	4.93049	4.95266	4.96431	4.94555	4.91901	4.95395	4.92188	4.94913	4.98615	4.94478
1,3-Butadiene	6.15836	6.14664	6.19912	6.1776	6.14094	6.15606	6.02792	6.09813	6.13894	6.08217	6.16494	6.10486
Val Gly Ala	4.31357	4.51936	4.29029	4.08718	4.59798	4.56492	4.79333	4.65055	4.63322	4.9034	5.10488	4.89762
Nalpha-Acetyl-L-arginine	5.05075	4.90377	5.09278	4.93088	4.90857	4.98851	4.71701	4.8591	4.8852	4.73573	5.04644	4.68073
Adenosine 3'-monophosphate	3.75106	3.61347	3.60517	4.23308	3.79181	3.62022	3.59369	3.62862	3.59656	3.62381	3.66081	3.61945
(-)-Naringenin	6.20012	6.1695	6.19597	6.19923	6.2002	6.16448	6.05606	6.08723	5.92497	6.01391	6.06912	6.00987
5'-Guanylic Acid	5.391	5.40639	5.39808	5.42025	5.4319	5.41314	5.3866	5.42153	5.38947	5.41672	5.45373	5.41237
Isobutylidene	6.65299	6.60985	6.65742	6.63668	6.59711	6.64679	6.65528	6.671	6.88277	6.718	6.69707	6.70336
Ser val	4.29219	4.65504	3.96239	4.36414	4.66614	4.48236	4.90023	4.90098	5.07782	4.94274	4.9753	5.07237
Leu glu lys	5.39208	5.58361	5.30727	5.43226	5.52662	5.5074	5.91162	5.71126	5.70131	5.84118	5.80223	5.87813
His leu	4.7281	4.95371	4.47581	4.62921	4.97293	4.76538	5.80913	5.28239	5.6261	5.81501	5.48295	5.99354
6,7,12,13-Tetrahydro-5H-indolo[2,3-a]pyrrolo[3,4-c]carbazol-5-one	5.64575	5.64899	5.69057	5.64322	5.66594	5.65612	5.44005	5.56807	5.6207	5.47868	5.70298	5.48444
Carnitine	4.476	4.49139	4.48308	4.50525	4.5169	4.49814	4.4716	4.50653	4.47447	4.50172	4.53873	4.49737
Ile thr cys	3.93913	3.95452	3.94621	3.96837	3.98003	3.96127	3.93473	3.96966	3.9376	3.96485	4.00186	3.96049
Lys-leu	5.10914	5.26152	5.00221	5.08233	5.38351	5.12538	6.00956	5.49458	5.87667	6.03153	5.73396	6.09732
Phe Lys	3.88841	3.90379	3.89549	3.91765	3.92931	3.91054	3.88401	3.91894	3.88688	3.91413	3.95114	3.90977
Histidylproline	7.94569	7.92657	7.96638	7.94261	7.92527	7.94684	7.89573	7.90077	8.01883	7.91818	7.95713	7.91604
2-hydroxycinnamic acid	6.40518	6.38501	6.44256	6.40819	6.36508	6.4102	6.26422	6.35079	6.30264	6.32799	6.49274	6.36107
'3-acetyl-2,5-dimethylfuran'	6.99282	6.96979	6.99907	6.97796	6.96739	6.97747	6.92377	6.94361	7.009	6.98006	6.97735	6.96941
2-phenylacetamide	6.57604	6.55245	6.62378	6.58623	6.54421	6.58178	6.45606	6.52218	6.6615	6.49381	6.67729	6.52278
L-Leucine	8.56167	8.54343	8.58228	8.56933	8.53866	8.55615	8.48427	8.51473	8.57048	8.52101	8.54956	8.53209
SN-Glycero-3-Phosphocholine	3.83258	3.81528	3.76576	3.76169	3.91728	4.04434	4.07703	3.80282	3.64631	4.05637	3.2114	3.87622
2-amino-6-methoxypurine	5.04495	5.01736	5.02427	5.02358	5.00126	5.00643	4.90088	4.9594	5.29084	4.99244	5.08892	4.9489
Imidazoleacetic acid riboside	5.22787	5.22239	5.27286	5.26457	5.22695	5.23854	5.19756	5.21493	5.6387	5.26764	5.49423	5.29776
Kinetin	4.80186	4.6977	4.83519	4.82164	4.85742	4.81685	4.58481	4.76985	5.32057	4.5454	4.79933	4.53018
3-hexenedioic acid	5.20415	5.16773	5.20594	5.16945	5.14348	5.11757	5.2096	5.17746	5.01488	4.82678	5.13614	5.0469
Oxypurinol	5.43394	5.42928	5.51419	5.50119	5.4604	5.50269	5.45919	5.55764	5.96476	5.51318	5.76658	5.60883
Ser Val Gln Glu	5.79839	5.79915	5.77255	5.85462	5.85453	5.80314	5.95492	5.94336	6.02741	5.96668	6.13248	5.98814
Tyr glu	3.58541	2.28812	3.27176	3.64689	3.18433	3.57498	3.28216	3.51807	2.7122	2.24883	3.11635	2.92566
Pilocarpine	6.67205	6.69467	6.64229	6.66215	6.68995	6.66472	6.6787	6.69924	6.86813	6.71472	6.78828	6.69766
3-[4-(3-fluorobenzoyl)piperazin-1-yl]-1-methylquinoxalin-2-one	5.26744	5.25261	5.24053	5.24955	5.19686	5.23693	5.30539	5.41716	4.50137	5.36894	5.48351	5.40547
Pro Gln Lys	5.16862	5.19426	5.20047	5.08926	5.05301	5.1498	5.27054	5.28735	1.66854	5.34054	5.51169	5.44924
MG(0:0/PGF1alpha/0:0)	7.03229	7.05421	6.99693	6.97557	6.97297	7.0012	7.0727	7.06346	7.16755	7.05817	7.07711	7.02844
Zalcitabine	6.06166	6.01132	6.0776	6.05985	6.01876	6.0239	5.97179	5.99143	6.14455	5.98834	6.12086	5.99594
3-(3-indolyl)-2-oxopropanoic acid	5.62983	5.59671	5.63585	5.60024	5.56799	5.62242	5.59037	5.62243	5.66075	5.66221	5.74366	5.63694
Prolyl-Asparagine	6.44912	6.42838	6.44567	6.43431	6.41876	6.43644	6.42063	6.43037	6.41455	6.45487	6.61387	6.45612
Isopropyl beta-D-glucoside	5.61741	5.6339	5.64109	5.57722	5.51773	5.50407	5.25881	5.3385	5.42743	5.37016	4.59196	5.2892
Asp ile arg	3.4975	3.90164	3.81246	3.84637	4.00822	3.55352	2.93189	3.68301	4.32205	3.14843	4.08698	3.82724
Val Asp Gly Thr Ile	6.3237	6.30416	6.31168	6.29926	6.23828	6.30756	6.21409	6.22635	5.03965	6.17554	6.29757	6.15885
Guanine	4.5425	4.55478	4.63599	4.55873	4.55412	4.52767	4.44607	4.49828	4.64193	4.5272	4.61218	4.53067
Ile gly	5.24798	5.33081	5.18961	5.23943	5.3333	5.27212	5.72764	5.45709	5.23608	5.76323	5.52859	5.94143
Isoguanosine	3.36853	3.38391	3.49014	3.39777	3.40942	3.39066	3.36413	3.39906	3.367	3.39425	3.43124	3.38989
Lys phe	4.63224	4.84125	4.69511	4.61131	4.81303	4.66694	5.2269	4.99165	3.60703	5.19436	4.99303	5.27702
Val Glu Gly	5.18236	5.1922	5.1029	5.15268	5.14716	5.15445	5.13841	5.18194	4.84086	5.13972	5.28598	5.07286
Pro Leu Ser	6.45457	6.6198	6.32192	6.44193	6.65053	6.47372	6.72833	6.67859	5.64548	6.77279	6.69076	6.80115
Ile his ala	6.07168	6.12315	5.90008	5.9549	6.08849	5.92568	6.16451	6.04011	4.84845	6.14353	6.09511	6.13803
Val pro gln	6.49645	6.54526	6.45011	6.44969	6.52382	6.46862	6.52434	6.53498	5.8286	6.5717	6.64248	6.59021
Ile ser glu	5.60876	5.68017	5.6398	5.63333	5.65793	5.67088	5.67328	5.67361	4.61533	5.69747	5.86786	5.70691
His val val	3.70959	4.0848	3.73216	4.27862	3.75786	3.69897	4.33783	4.31939	3.76802	4.36289	4.57113	4.2745
Val asn glu	5.45683	5.47834	5.38228	5.38085	5.49048	5.39895	5.66675	5.57061	5.70059	5.67822	5.74042	5.71561
(2S)-1-[(2S)-3-(4H-Imidazol-4-yl)-2-[[(2S)-5-oxopyrrolidine-2-carbonyl]amino]propanoyl]pyrrolidine-2-carboxylic acid	6.04334	6.01311	6.11452	5.98519	5.82659	6.02658	5.45616	5.71076	3.59845	5.44815	5.89989	5.38032
Leu glu gln	5.00379	5.18211	4.96052	5.24933	5.55013	5.14746	6.27697	5.948	5.36068	6.30306	6.23906	6.35045
Glu lys glu	5.68042	5.61404	5.68612	5.73196	5.67553	5.6551	5.66509	5.67624	5.62682	5.70736	5.81216	5.68053
Ala His Leu Asp	5.89862	5.95866	5.9097	5.94524	5.94714	5.93863	5.95798	5.95036	4.63959	5.92014	6.04308	5.8973
Cyclo-prolylglycine	5.8759	5.86715	5.89006	5.90335	5.88146	5.89283	5.83562	5.84462	5.62295	5.86941	5.9264	5.8887
Gly leu asn	5.39578	5.64255	5.1605	5.40708	5.79367	5.31296	6.25547	5.91641	6.27566	6.29825	6.11081	6.34261
5-chloro-N-(2-ethyl-[1,2,4]triazolo[1,5-a]pyridin-8-yl)thiophene-2-carboxamide	3.47973	4.71469	4.75216	4.5116	4.68386	4.53413	3.63375	4.17872	3.4782	4.30485	4.69363	3.59735
Vertilmicin	6.69152	6.81428	6.49404	6.68254	6.82057	6.65839	6.76941	6.83924	6.73211	6.74587	6.81393	6.73903
Pro ile gln	6.13889	6.40851	5.97009	6.15281	6.50536	6.17869	6.70052	6.54991	3.73648	6.73326	6.57771	6.76344
6-(dimethylamino)purine	5.56484	5.55511	5.69103	5.65944	5.5713	5.64042	5.4412	5.55624	0.302102	5.47161	5.57576	5.49291
Aniline	3.41817	3.35698	3.47814	2.88492	3.16852	3.0907	3.62096	3.02417	2.71645	3.07999	3.51633	3.43108
Kynurenine	5.04845	4.90491	5.01782	4.94872	4.9339	5.03807	4.99396	5.00668	4.88502	4.9785	5.08686	4.92823
Ile ser	4.95725	4.9287	4.93521	4.98101	5.01459	4.97867	5.05828	5.02016	4.6014	5.08193	5.12723	5.106
N6-(1,2-Dicarboxyethyl)-AMP	3.71762	3.73301	3.72471	3.74687	3.75852	3.73976	3.71322	3.74816	3.7161	3.74335	3.78035	3.73899
(3S,8aS)-3-[(1R)-1-Hydroxyethyl]hexahydropyrrolo[1,2-a]pyrazine-1,4-Dione	5.83679	5.84641	5.85311	5.86475	5.83574	5.87406	5.86488	5.86552	5.07757	5.85879	5.98247	5.89618
Asp Tyr	4.60805	4.62344	4.61514	4.6373	4.64896	4.63019	4.60365	4.63859	4.60653	4.63378	4.67079	4.62942
Glu tyr	3.74812	4.38097	3.09162	3.82577	3.76271	4.16037	3.40905	4.1724	4.61542	3.93247	3.96666	3.67765
Phe Ala Thr	4.65776	4.97176	4.31666	4.61996	4.96229	4.62181	5.09022	5.08799	4.02601	5.14062	4.96762	5.19386
Glucitol-lysine	1.10709	1.12129	1.11362	1.13412	3.63018	1.12754	4.17546	1.13531	4.73357	4.4229	1.16523	4.46933
Biotinyl-5'-AMP	4.29615	3.94263	4.43555	3.91766	3.9395	3.823	3.90924	4.3898	4.47277	4.06752	4.34773	4.24794
4-methyl-5-thiazoleethanol	5.21018	5.19638	5.27654	5.24599	5.28132	5.23437	5.15127	5.1207	4.7897	5.09651	5.25835	5.17638
Cinoxacin	3.38246	3.60332	3.38954	3.41169	3.50229	3.40459	3.37806	3.41298	3.38093	3.40817	3.5563	3.5373
Tyr-pro	6.41501	6.55082	6.27476	6.41257	6.62097	6.40705	6.75453	6.69927	6.54061	6.7959	6.72991	6.80243
Gamma-glutamylmethionine	4.66987	4.12304	4.45026	4.41907	4.24172	4.52668	3.81363	4.5955	3.66017	3.68742	4.07054	4.25991
Ile asp ala	5.23687	5.26544	5.19833	5.27619	5.29226	5.22491	5.30993	5.28419	5.40753	5.30638	5.41755	5.42045
Val Thr Pro Gly Gly	6.05456	6.19964	5.84788	6.10093	6.28953	6.02236	6.43697	6.38469	3.97262	6.4445	6.45999	6.43052
Gly pro val	6.86295	6.99244	6.71206	6.86751	7.04514	6.84512	7.16135	7.09297	6.95451	7.20211	7.15662	7.20181
Benzoic aldehyde	6.17512	6.14208	6.19421	6.1695	6.13538	6.15879	6.05701	6.08635	5.96555	6.1039	6.13833	6.10008
Leu asn thr	5.2764	5.5187	5.32985	5.33422	5.44359	5.34471	5.75317	5.49112	5.43506	5.83025	5.74271	5.83511
Cytidine, 2'-deoxy-2',2'-difluoro-N-(1-oxo-2-propylpentyl)-	4.90476	5.12107	5.12124	5.0738	4.97258	4.85581	5.34502	4.98792	5.49033	5.51858	5.28847	5.44084
Ile pro asn	6.06192	6.0763	6.14794	6.03368	5.98007	6.08535	5.85744	5.89916	6.47321	5.87754	5.90754	5.90019
Glu thr lys	4.93957	5.03777	4.98407	5.05604	5.23988	5.06791	5.37169	5.29736	5.16732	5.4225	5.52772	5.47383
Glu glu val	5.12575	5.18211	5.20827	5.16989	5.25664	5.29668	5.37135	5.37335	5.14671	5.39319	5.41221	5.46221
Trans-p-Ferulyl alcohol 4-O-[6-(2-methyl-3-hydroxypropionyl)] glucopyranoside	6.26814	6.25082	6.27827	6.21967	6.10578	6.26729	5.56008	5.99873	5.26486	5.45676	5.80918	5.3606
Aminofurantoin	4.41899	4.35748	4.41703	4.40698	4.38942	4.45864	4.3468	4.36041	3.98917	4.40758	4.4061	4.36058
[(1S,2S,4S,5S)-2-(6-Aminopurin-9-yl)-5-(hydroxymethyl)-4-bicyclo[3.1.0]hexanyl]methanol	5.34885	5.26767	5.37048	5.39815	5.34174	5.32869	5.23346	5.26316	4.64268	5.22603	5.3269	5.32529
Tyr pro gln	6.82044	6.83571	6.81626	6.80411	6.68813	6.86411	6.37146	6.66264	6.21481	6.334	6.57164	6.33693
Tyr pro ser	6.3641	6.45053	6.343	6.35218	6.42569	6.36836	6.38636	6.42096	6.15329	6.39748	6.45288	6.4174
Pro Lys Phe	6.21642	6.18475	6.29252	6.16457	6.03621	6.23164	5.63242	5.87059	5.32786	5.58275	5.73682	5.47276
Asp val leu	5.78594	5.8434	5.78741	5.8091	5.85353	5.82009	6.03537	5.95571	5.83665	6.05447	5.98475	6.08186
Asp Glu Leu Asn Gln	5.7356	5.67499	5.74176	5.73122	5.70562	5.71755	5.67345	5.74118	5.37578	5.7218	5.83064	5.77235
Galactose-beta-1,4-xylose	5.39973	5.50916	5.22662	5.39231	5.54751	5.34836	5.17225	5.41011	5.10832	5.15568	5.3897	5.28573
Val lys val	3.98946	4.00484	3.99654	4.0187	4.03036	4.01159	3.98505	4.01999	3.98793	4.01518	4.05219	4.01082
Pro ala	5.06133	5.11236	5.07257	5.09408	5.12327	5.1362	5.24413	5.21909	5.19625	5.29343	5.24952	5.3284
5-hydroxytryptophan	5.88266	5.86487	5.90386	5.87765	5.86671	5.85596	5.81118	5.82605	5.79043	5.85755	5.84598	5.84837
Leu val ser	3.85422	4.37776	3.89185	3.88346	4.56771	3.92009	5.55995	5.00741	5.24462	5.65706	4.99444	5.73562
Pyroglutamylproline	6.21318	6.18806	6.22714	6.22571	6.18544	6.22512	6.1466	6.1929	6.1797	6.18897	6.28448	6.2227
8-hydroxy-2'-deoxy Guanosine	3.69414	3.70953	3.70122	3.72338	3.73504	3.71628	3.68974	3.72467	3.69261	3.71986	3.75687	3.7155
Phenethylamine glucuronide	5.58572	5.56927	5.62737	5.55625	5.44236	5.51873	5.22481	5.2913	5.17836	5.31006	2.10389	5.20619
His-trp	4.31724	4.24107	4.35105	4.42059	3.69031	4.44591	4.61346	4.08426	3.90709	4.54473	4.06415	4.6558
Methyldopa	4.38234	4.28747	4.29958	4.35042	4.09355	4.36781	4.44983	4.28847	3.85863	4.53019	4.47662	4.50076
Asn leu	4.78809	4.87808	4.7262	4.85496	4.85805	4.84394	4.9946	4.87385	4.8834	4.88245	4.87406	4.90177
Val tyr	3.39771	3.56003	3.69426	2.1143	3.66667	2.13398	3.93381	3.67299	3.66894	4.37848	4.03395	4.29332
Val Arg Val	4.98736	5.00275	4.99445	5.01661	5.02827	5.0095	4.98296	5.0179	4.98583	5.01309	5.0501	5.00873
Antramycin	3.25673	3.53253	3.25298	3.51311	3.12876	3.31007	2.58412	2.77287	1.9346	1.99415	0.0317156	2.17446
Ile pro gln	7.37982	7.46375	7.27361	7.36166	7.49339	7.33172	7.56739	7.5331	7.61669	7.60945	7.58357	7.61782
Val Asn Phe	6.75262	6.8177	6.6572	6.73578	6.85099	6.70665	6.91599	6.86346	6.58657	6.92099	6.86993	6.92577
Cys gln gln	6.34202	6.38958	6.22741	6.29003	6.42256	6.23943	6.37878	6.37961	6.05249	6.37322	6.40375	6.35483
3-isobutyl-6-(1-hydroxy-2-methylpropyl)-2(1h)-pyrazinone	6.76884	6.74945	6.79658	6.76891	6.74432	6.77306	6.69785	6.71693	6.6722	6.72962	6.74417	6.7171
Vinylacetylene	5.76626	5.74379	5.81096	5.77478	5.74238	5.76166	5.67982	5.6936	5.67143	5.70766	5.75543	5.7174
Pro ile ala	5.89555	6.08951	5.76465	5.92328	6.16646	5.92461	6.32248	6.19244	6.32166	6.38388	6.21448	6.428
1-[2-(benzylamino)-2-oxoethyl]piperidine-4-carboxamide	5.70488	5.71127	5.7687	5.71529	5.67774	5.73829	5.62877	5.65789	5.51257	5.64913	5.65373	5.6624
Leu ala gln	4.59007	4.78315	4.74668	4.69743	4.83018	4.40445	4.81057	4.83166	4.64315	4.67967	4.63096	4.90621
Ile His Gln	5.67691	5.72765	5.70711	5.75006	5.74454	5.70192	5.87209	5.79255	5.86678	5.95823	5.96124	5.96706
Isopropyl 2-[[[(1R)-2-(6-aminopurin-9-yl)-1-methyl-ethoxy]methyl-(pyrimidine-4-carbonylamino)phosphoryl]amino]-2-methyl-propanoate	6.38732	6.41232	6.26598	6.40909	6.4431	6.31523	6.0833	6.33919	5.70871	6.09475	6.29098	5.99656
Doxofylline	6.27786	6.27506	6.30246	6.26167	6.20645	6.25193	5.93148	6.11632	4.64728	5.96444	6.06274	5.85769
Phe Asp Arg	6.41133	6.40761	6.47084	6.42294	6.4014	6.42947	6.31425	6.37298	6.34863	6.3423	6.37955	6.34409
4-Deoxyphysalolactone	6.214	6.24825	6.19513	6.23234	6.30641	6.2205	6.4382	6.29421	6.05544	6.45123	6.32998	6.4311
Tyr pro glu	6.3628	6.45603	6.24711	6.48008	6.69748	6.46225	7.00554	6.86918	7.01764	7.03186	6.97428	7.06595
Isoleucyl-Threonine	5.95223	5.9709	5.97953	5.97359	6.02675	5.98824	6.118	6.07303	6.09038	6.16438	6.21998	6.21536
N-[[1-(hydroxymethyl)cyclopropyl]methyl]-2,1,3-benzothiadiazole-5-carboxamide	4.48129	4.49659	4.58011	4.34611	4.46876	4.38381	3.87242	4.05898	3.568	3.59524	3.64677	3.59089
Thr leu	5.08078	5.1749	5.0004	5.01042	5.14156	5.13368	5.48599	5.20379	5.22524	5.51527	5.26219	5.62961
Creatine glutamate	4.0431	4.05849	4.05019	4.07235	4.084	4.06524	4.0387	4.07364	4.04157	4.06883	4.10583	4.06447
1-(3-bromophenyl)-3-[2-[5-(pyrrolidine-1-carbonyl)benzimidazol-1-yl]ethyl]urea	5.93594	5.93091	5.97383	5.96076	5.88633	5.88586	5.73461	5.81783	5.15279	5.7777	5.85501	5.73118
Gly pro gly	5.62346	5.66953	5.50678	5.59512	5.71383	5.56101	5.77476	5.73535	5.91379	5.81442	5.78461	5.81951
Piperacetazine	6.01415	6.01088	5.99386	6.03128	6.04309	6.0238	6.05136	6.05386	6.07179	5.99046	6.0072	6.03605
Asp leu	5.7304	5.71452	5.79043	5.74269	5.68051	5.75033	5.47311	5.59675	5.62008	5.53811	5.61431	5.47112
Lomefloxacin	6.22264	6.2353	6.25756	6.24826	6.21739	6.26431	6.16723	6.18651	5.4513	6.20105	6.13473	6.14495
Phe pro lys	6.4824	6.46676	6.537	6.41877	6.33186	6.46205	5.99741	6.18652	6.0271	5.98812	6.12735	5.96289
Pro ser	5.55293	5.53767	5.60789	5.52376	5.51128	5.56379	5.47166	5.52001	5.60604	5.49726	5.56642	5.55997
Isoleucyl-proline	8.25819	8.25385	8.26703	8.23554	8.22996	8.25967	8.13324	8.21103	8.2204	8.16481	8.22196	8.15844
Leu pro thr	6.8761	6.87627	6.91769	6.79221	6.75903	6.83159	6.49515	6.60425	6.60292	6.51022	6.5661	6.51595
4-{[3-(diethylamino)propyl]amino}-4-oxobut-2-enoic acid	6.12816	6.14946	6.1185	6.11933	6.12566	6.16121	6.00823	6.13195	5.9504	6.04625	6.10022	6.01445
Sabeluzole	5.9362	5.93565	5.96411	6.02417	5.93627	6.03479	5.69655	5.81767	4.67791	5.82655	5.75428	5.64706
Glu arg glu	5.58591	5.64904	5.50189	5.56106	5.70532	5.64478	6.26806	5.72265	5.07	6.29736	5.68334	6.18034
Phosphocholine	5.14511	5.1605	5.15219	5.17436	5.18601	5.16725	5.14071	5.17565	5.14358	5.17084	5.20785	5.16648
Ser phe	3.45043	3.62202	3.56623	3.47967	3.49132	3.47256	3.50837	3.48096	3.4489	3.47615	3.51315	3.47179
Ser val val	3.79839	3.86532	3.76221	3.86007	3.94404	3.46743	4.02827	3.74143	3.91044	3.97313	4.08475	4.12168
Val Asn Phe Asp	5.70775	5.93452	5.49879	5.85117	6.04804	5.83494	5.98413	6.06489	4.93162	6.0098	5.88128	5.86474
Fusidic Acid	6.82918	6.76998	6.90716	6.74274	6.58305	6.81238	6.01524	6.37968	6.08972	5.97875	6.21097	5.72079
N6-phenylisopropyladenosine	5.73751	5.79048	5.79786	5.78005	5.67363	5.81797	5.37245	5.56697	2.42718	5.34299	5.34355	5.19986
Val ile	5.78563	5.95128	5.6692	5.67343	5.92203	5.74821	6.52432	6.21304	6.38561	6.54234	6.30544	6.65196
Gln phe	4.42332	4.0548	4.19794	4.30956	4.18296	4.46082	4.49029	4.25074	4.40954	4.65881	4.24339	4.59363
Gly phe	4.88226	5.00076	4.40897	4.79685	5.06807	4.81573	5.50094	5.15007	5.36946	5.56968	5.16189	5.71368
D-glutamic acid	6.55993	6.49399	6.56176	6.50097	6.45696	6.51787	6.41313	6.41865	6.43446	6.4183	6.48935	6.4239
Pro Pro Tyr	7.06044	7.06961	7.05562	7.08128	7.05627	7.09361	6.94206	7.05758	6.98036	6.96401	7.04595	6.95793
N-(6-methoxyquinolin-8-yl)alanine	5.28576	5.22517	5.24738	5.23596	5.16477	5.26623	5.1334	5.14156	5.21669	5.14198	5.17882	5.15482
2-aminoindan-2-carboxylic acid	5.02059	5.03598	5.02767	5.04984	5.06149	5.04273	5.01619	5.05112	5.01906	5.04631	5.08332	5.04196
Indole-3-Carboxaldehyde	4.88539	4.97992	4.95882	4.88304	4.87517	4.87595	4.76147	4.89761	4.87936	4.77599	4.83165	4.84858
Gly pro ile	6.21724	6.3628	6.09124	6.19154	6.32235	6.15843	6.28805	6.3061	6.42253	6.32627	6.33905	6.3227
L-Canaline	3.1846	3.23342	3.19168	3.21384	3.27301	3.34647	3.18021	3.21512	3.18308	3.21031	3.2473	3.26536
Val pro val	4.38253	4.77678	3.74147	4.5172	4.65009	4.51443	4.74128	4.82631	4.85937	4.82168	4.8523	4.87699
Tuliposide A	4.46414	4.12227	4.58079	4.69266	4.30549	4.77124	4.48064	4.56695	4.18234	4.11818	4.76912	4.18688
Carboxyethyllysine	5.52977	5.47316	5.55911	5.52532	5.50542	5.52831	5.46041	5.50054	5.46432	5.49057	5.58464	5.52746
(S,E)-Zearalenone	5.92178	5.91942	5.93929	5.92509	5.87383	5.92466	5.63922	5.83768	5.78255	5.6502	5.79596	5.65212
Ile lys val	3.6406	3.65599	3.64768	3.66984	3.6815	3.66274	4.25169	3.67113	3.73914	4.23195	3.70332	4.30718
Phe asp ile	5.93347	5.90172	5.98566	5.93924	5.86801	5.94731	5.83746	5.84584	5.90794	5.83579	5.79599	5.84024
Eptifibatide	6.96536	6.98106	7.02409	7.01125	6.95721	7.02892	6.99294	7.00681	6.94995	6.96182	7.00783	6.94018
4-ethynylaniline	4.6988	4.77354	4.70539	4.71226	4.7299	4.74148	4.65468	4.63025	4.56584	4.6062	4.68996	4.62842
Phenylphosphonic acid	4.96214	4.94605	4.99032	4.96642	4.95548	4.96414	4.8657	4.86125	4.83484	4.90042	4.9199	4.87422
Chlorobenzene	7.01595	7.00587	7.02701	7.01028	7.00731	7.02256	6.93728	6.91843	6.91659	6.94753	6.95908	6.96208
Thr asp ile	5.73967	5.75673	5.78878	5.77633	5.78477	5.77436	5.82657	5.83129	5.91393	5.86169	5.85842	5.8782
5-Benzylacyclouridine	3.49809	3.51347	3.50517	3.52733	3.53898	3.52022	3.49369	3.53593	3.49656	3.52381	3.56081	3.51945
Pro Val Val	5.15585	5.34439	5.0178	5.16072	5.35998	5.20829	5.31284	5.3248	5.4926	5.40689	5.31236	5.22635
Arg Tyr Thr Glu	5.85868	5.82177	5.88239	5.88988	5.81997	5.8546	5.74264	5.81926	5.72453	5.7822	5.7185	5.75013
Methyl 2-amino-3-phenylpropanoate	4.52192	4.24591	4.55561	4.60625	4.52961	4.35368	4.06737	4.20269	3.68412	4.02747	4.38225	3.98207
Pyroglutamyltyrosine	5.93613	5.92604	5.96422	5.94086	5.89462	5.94238	5.90024	5.93936	5.93325	5.93523	6.01917	5.94092
Phe val gly	6.07036	6.23051	5.8726	6.117	6.31399	6.0932	6.25186	6.321	6.33611	6.37811	6.33155	6.36216
N-Acetyl-DL-Methionine	5.42429	5.41809	5.46577	5.45056	5.40565	5.45342	5.29122	5.41099	5.34983	5.38759	5.51415	5.34578
Glu Glu Ile	6.56769	6.53604	6.57794	6.50602	6.43163	6.52343	6.28394	6.34084	6.3397	6.29073	6.31664	6.28559
Val leu	6.07123	6.1185	6.01781	5.98037	6.05562	6.02219	6.48152	6.22853	6.49699	6.50544	6.27544	6.60777
2-methylbutyroylcarnitine	6.08321	6.0986	6.0903	6.11246	6.12412	6.10535	6.07881	6.11375	6.08168	6.10894	6.14595	6.10458
Cys-Arg-Glu-Lys-Ala	6.59913	6.59644	6.61414	6.58262	6.56345	6.57596	6.50389	6.52276	6.47926	6.51675	6.48063	6.47166
Icariside D1	5.23726	5.25331	5.09699	5.35775	5.48366	5.28978	6.0409	5.74889	5.92162	6.08196	5.83699	6.06886
Leu asp val	5.53639	5.52798	5.52536	5.50071	5.5299	5.56948	5.57537	5.55242	5.57716	5.62147	5.52221	5.64252
Phe His Arg	6.90972	6.8944	6.92131	6.85001	6.80008	6.88196	6.59935	6.75559	6.64727	6.61103	6.6971	6.61089
Corchorusoside A	5.49196	5.59182	5.40615	5.69463	5.75273	5.66146	6.07989	5.99259	5.99648	6.02449	5.92963	6.02807
((2R,3S)-3-Amino-2-hydroxy-2-(1H-imidazol-4-ylmethyl)-5-methyl)-5-methylhexanoic Acid	6.60286	6.57738	6.63091	6.60338	6.56887	6.60522	6.51371	6.53661	6.47403	6.52511	6.56696	6.52488
N-[4-(4-methyl-3-oxo-1,4-benzoxazin-6-yl)-1,3-thiazol-2-yl]-2-phenylacetamide	3.90552	3.85294	4.03719	3.9581	3.75015	3.93055	3.29336	3.62073	2.69326	3.36678	3.49457	3.55191
Ile Val Glu Asp	4.4288	4.26459	4.69859	4.58665	4.48145	4.60012	4.566	4.59651	4.21052	4.53226	4.43374	4.6993
Milbemycin alpha10	6.48152	6.48458	6.47528	6.46365	6.46664	6.46588	6.31067	6.38959	6.27085	6.26453	6.32857	6.24411
N-Acetyl-DL-Valine	5.44323	5.38787	5.4259	5.4844	5.33565	5.37282	5.14823	5.34072	4.94926	5.05645	5.3156	5.00112
N-(2-Cyanoethyl)valine	5.51374	5.49997	5.60364	5.5659	5.61261	5.57782	5.49849	5.58127	5.54914	5.58695	5.64421	5.58281
Tyr ile	3.1642	3.69533	4.19403	3.19343	3.57886	3.98346	3.1598	3.21768	3.16267	3.18991	3.2269	3.50232
L-2-Aminoadipic acid	3.68647	3.09386	3.64764	3.41828	3.44869	3.0878	3.06129	3.09619	3.06416	3.09139	3.12837	3.08703
Phe val	2.02764	3.35336	4.08149	3.63828	3.43702	3.57065	3.45034	3.69037	3.52167	3.59333	3.97473	0.00698899
Kyotorphin	5.5581	5.81722	5.23685	5.64534	5.88307	5.5128	6.09612	6.04799	6.17654	6.20904	6.16772	6.21366
6S,9R-Dihydroxy-4,7E-megastigmadien-3-one 9-[apiosyl-(1->6)-glucoside]	6.39777	6.36899	6.50934	6.36667	6.21067	6.4178	5.64028	6.00112	5.73601	5.63317	5.93114	5.55622
Pro gln leu	6.79903	6.92701	6.65084	6.79538	7.00271	6.78451	7.04587	7.00674	7.18778	7.13207	7.07366	7.11495
Gentamicin A sulfate	4.28442	4.48652	4.44093	3.59665	3.87998	4.24104	4.39323	4.53794	4.36007	4.62397	4.39982	4.4849
13-Hydroxy-5'-O-methylmelledonal	6.74677	6.73527	6.74241	6.74443	6.74032	6.74458	6.73926	6.74909	6.74697	6.74607	6.76719	6.73274
N6-Threonylcarbamoyladenosine	4.08914	4.10453	4.09622	4.11839	4.13004	4.11128	4.08474	4.11967	4.08761	4.11486	4.15187	4.11051
Asp pro val	5.90532	5.87457	5.93208	5.92096	5.8792	5.90139	5.82488	5.88219	5.90686	5.89586	5.95549	5.90677
Pivampicillin	5.98708	5.91164	5.99654	5.9463	5.83606	5.93287	5.38207	5.45087	5.44564	5.29011	5.41559	5.29692
Ala-Thr-Trp-Leu-Pro-Pro-Arg	5.87548	5.97527	5.87045	5.97356	6.0469	5.99049	6.0733	6.05812	5.94924	5.97086	5.90978	5.94987
(-)-Fumigaclavine B	4.13077	4.20482	4.06058	4.30252	4.08069	4.1854	4.14949	4.38938	4.23988	3.98157	4.41961	4.19451
Ser Trp	4.90189	4.79102	4.87201	4.80766	4.82447	4.87027	4.7497	4.57917	4.5424	4.7709	4.71973	4.84229
2-[[(2S)-1-[(2S)-2-[[(2S)-1-[(2S)-2-Amino-3-(4-hydroxyphenyl)propanoyl]pyrrolidin-2-yl]methylamino]-3-phenylpropanoyl]pyrrolidine-2-carbonyl]amino]acetic acid	6.4819	6.41218	6.5177	6.47358	6.36674	6.51897	6.10382	6.31461	6.14399	6.00961	6.21676	6.05757
2',3'-Dideoxyuridine	5.58281	5.52752	5.53339	5.54032	5.5498	5.54573	5.40221	5.49437	5.50037	5.45094	5.51306	5.43225
Pro pro thr	6.57147	6.53075	6.61887	6.54838	6.42998	6.5744	6.00168	6.28527	6.13323	6.00912	6.24878	5.97523
Etiocholanolone	2.88806	2.90343	2.89514	2.91728	2.92892	2.91017	2.88367	2.91856	2.88654	2.91376	2.95072	2.9094
Glu lys leu	6.04436	6.01199	6.04483	6.02842	6.02293	6.03734	5.9068	5.94553	5.95656	5.93799	5.95113	5.92819
Difluprednate	6.56007	6.55301	6.59682	6.55428	6.51146	6.56637	6.41581	6.44	6.42795	6.4395	6.39596	6.40969
Gln Trp	3.52021	4.06195	4.09585	3.84467	3.96094	3.54234	4.19725	3.71934	4.46174	4.60159	4.41222	4.48828
Leu glu his	5.13597	5.21106	5.2498	5.18974	5.1699	5.21106	5.16298	5.17694	5.19934	5.3096	5.11548	5.30247
N-(cyclohexylmethyl)-3-[1-(2-methylphenyl)sulfonylpiperidin-3-yl]propanamide	4.6766	4.55159	4.52748	4.00316	4.14307	4.53238	3.89968	3.7463	4.29494	3.95948	4.12248	4.14495
5-hydroxyindole	3.47001	3.76366	3.91085	3.15331	3.46466	3.84279	3.39885	3.72879	3.40173	3.1141	3.15108	3.30201
Val Val Val	3.45556	3.52897	3.46264	3.4848	3.49645	3.4777	4.22675	3.48609	3.88635	4.22058	3.51828	3.92744
Peg n7	5.16934	5.02688	5.13798	5.11327	5.05284	5.25203	4.84946	4.95832	4.94287	4.83324	5.05332	4.90319
[4-(5-amino-4-methyl-1,2-oxazol-3-yl)piperidin-1-yl]-(furan-2-yl)methanone	5.90476	5.86003	5.9348	5.88888	5.84704	5.89112	5.81205	5.80825	5.81604	5.85055	5.83567	5.87
Thr ile val	3.65132	3.57088	3.56258	4.00066	4.18692	3.78817	4.72309	3.94586	4.82203	4.95605	4.30886	4.96855
Ile Leu Asn Asp	6.66543	6.67852	6.65411	6.69876	6.74225	6.68865	6.77901	6.79008	6.80174	6.82447	6.79958	6.7994
Thr Trp	4.20372	3.80089	4.30558	4.40837	4.3455	4.31222	3.76734	4.15514	4.32087	3.60968	4.50684	4.19149
6-beta-hydroxydexamethasone	4.81557	4.92878	4.53479	4.78031	4.91423	4.57048	5.0599	5.10485	5.10945	5.14657	5.00965	5.2159
Glu ile val	5.31169	5.50776	5.35123	5.34713	5.43428	5.41107	5.45497	5.45349	5.52892	5.55134	5.47249	5.52568
Pro Pro Ile	7.46394	7.5712	7.38514	7.47193	7.60645	7.5028	7.57711	7.65254	7.64181	7.6269	7.63523	7.63004
Phe pro asp	5.05742	5.06478	5.18893	5.16488	4.91948	5.10646	4.63526	4.87465	4.80031	4.50228	4.79106	4.72922
Leu gly val	6.02887	6.19612	5.90448	6.14923	6.29299	6.14352	6.65075	6.34393	6.5112	6.67285	6.35746	6.76063
Gamma-glutamylphenylalanine	6.16624	6.03291	6.15175	6.10454	6.05973	6.13002	5.82709	5.96688	5.89401	5.90399	5.9508	5.91073
(1,10,11,12,14,23-Hexahydroxy-6,10,19-trimethyl-24-oxa-4-azaheptacyclo[12.12.0.02,11.04,9.015,25.018,23.019,25]hexacosan-22-yl) 3,4-dimethoxybenzoate	7.19581	7.36796	6.7438	7.24889	7.61461	7.01218	8.01396	7.69658	7.90299	8.03926	7.78878	8.01384
Epsilon-(gamma-Glutamyl)lysine	5.8541	5.81673	5.86798	5.82618	5.77113	5.85521	5.5965	5.71547	5.18374	5.65978	5.71136	5.66035
1-Hydroxytrimazosin	5.67438	5.67859	5.72098	5.66162	5.62889	5.69829	5.51816	5.64321	5.61222	5.53513	5.59831	5.56876
Val phe	4.59601	4.5445	4.58684	4.52245	4.49845	4.57345	4.75106	4.61091	4.68691	4.7685	4.68601	4.9283
Lys Leu Glu	5.32155	5.39454	5.24544	5.32007	5.33927	5.35894	5.25804	5.27711	5.30309	5.3753	5.21166	5.2835
Pro thr	5.54114	5.54369	5.59747	5.56201	5.51066	5.59702	5.47497	5.50167	5.54252	5.53044	5.54255	5.4678
Pro Trp	7.2014	7.24836	7.15868	7.17934	7.23581	7.21738	7.17746	7.24734	7.22925	7.2313	7.24152	7.21828
Glu val thr	5.4364	5.46517	5.51739	5.45272	5.40469	5.46449	5.27825	5.3628	5.37433	5.28746	5.37267	5.31844
N-acetyltyramine	4.83339	4.79124	4.87383	4.83985	4.82762	4.82391	4.646	4.70431	4.68732	4.65639	4.68874	4.66677
Gln leu asn	3.272	3.25713	3.34587	3.36879	3.37241	3.49255	3.04415	3.11992	3.54993	3.51384	3.32139	2.73167
Tyr Leu	3.87794	3.71377	3.69966	3.92257	2.84807	2.82933	3.80868	3.71177	2.8057	3.81676	3.53314	3.90349
Asp Trp	3.9131	3.92849	3.92018	3.94235	3.954	3.93524	3.9087	3.94363	4.09119	3.93882	4.38461	4.0247
Linalool oxide D 3-[apiosyl-(1->6)-glucoside]	3.7074	3.72278	4.56117	3.73664	3.7483	4.29122	4.40445	4.2581	4.61204	4.35569	4.08599	3.85235
Flavin Mononucleotide	5.3237	5.21081	5.42462	5.30727	5.22047	5.32889	5.01092	5.20192	5.00459	5.00563	5.13497	4.69211
LysoPE(0:0/20:2(11Z,14Z))	5.31689	4.78061	5.65188	5.34794	4.90942	5.47095	3.49606	4.6885	3.49711	3.27235	3.79262	3.58825
Lycoperodine i	5.18349	5.16421	5.26528	5.15559	5.18415	5.16378	4.93549	4.99756	4.97991	4.99239	5.06536	4.97585
Asparasaponin II	7.26192	7.24978	7.26245	7.26043	7.25434	7.28835	7.31308	7.27098	7.25055	7.27658	7.15757	7.20492
Furazabol	6.58094	6.60435	6.55742	6.55491	6.63369	6.5662	6.99896	6.64703	6.81429	7.04631	6.69056	7.02076
(1R,4S,7S,10R,13R,16S)-13-(1H-Indol-3-ylmethyl)-4-(2-methylpropyl)-7-(2-methylsulfanylethyl)-16-(phenylmethyl)-3,6,9,12,15,18,20-heptazabicyclo[8.8.4]docosane-2,5,8,11,14,17,21-heptone	5.46962	5.5192	5.35604	5.46528	5.77219	5.5835	5.95734	5.85358	5.89659	5.90577	5.8611	5.95426
8-amino caprylic acid	4.45573	4.35518	4.27528	3.98749	4.4477	3.96966	4.04529	4.33264	3.55479	3.84459	4.33868	4.07263
Glu val leu	4.89499	4.91151	5.03418	4.98523	4.82598	5.02626	4.33351	4.84451	4.68242	4.84486	4.72187	4.81309
Lys Leu Tyr	4.9465	4.76093	4.8902	4.69255	4.91793	4.84645	4.6946	4.46187	4.64362	4.83859	4.58502	4.55745
Physagulin A	6.07791	6.03861	6.02214	6.05729	6.0974	6.04373	6.04828	6.08763	6.05056	6.08619	6.104	6.06431
Prolyl-Methionine	6.19488	6.17048	6.23379	6.20545	6.1687	6.19543	6.09369	6.13121	6.10344	6.11231	6.18742	6.13212
Vinbarbital	5.82862	5.77839	5.84698	5.79507	5.80507	5.81288	5.70963	5.73418	5.73752	5.7264	5.82953	5.73711
Leu-ile	5.81794	5.92474	5.79739	5.79243	5.88574	5.81243	6.1054	5.90696	6.01209	6.15137	5.9294	6.22651
Ile asp val	5.32876	5.40144	5.38301	5.35992	5.4115	5.41741	5.49474	5.4502	5.51495	5.57234	5.46268	5.5484
20-Cooh ltb4	3.42295	3.43833	3.43003	3.91077	3.46384	3.73314	3.98049	3.45348	3.71349	3.79327	3.48566	3.44431
L-Alanine, 3-(((3-(4-(aminoiminomethyl)phenyl)-4,5-dihydro-5-isoxazolyl)acetyl)amino)-N-(butoxycarbonyl)-, (R)-	6.03909	5.98629	6.04746	6.03862	5.99379	6.04967	5.72604	5.84076	5.77867	5.77811	5.83139	5.70023
Diprotin b	6.73587	6.90989	6.55694	6.75314	7.02898	6.73944	7.4107	7.10444	7.30436	7.44916	7.18519	7.46507
Ile Pro Ala Asp Val	6.47117	6.5004	6.43421	6.42404	6.45219	6.44061	6.39094	6.44401	6.40355	6.40511	6.3854	6.40247
N-Eicosapentaenoyl Asparagine	4.80658	4.63174	4.66532	4.77056	4.63942	4.71199	4.41519	4.20943	4.49487	4.58447	4.3844	4.33385
Norharmane	5.79682	5.71687	5.78685	5.75628	5.69966	5.68814	5.53539	5.59876	5.61035	5.56466	5.69369	5.63581
Pro Pro Phe	7.16117	7.22071	7.11402	7.1697	7.2169	7.19759	7.00727	7.13546	7.06914	7.03842	7.08917	7.01702
Phe gly val	4.00529	3.49643	3.86328	4.16432	2.49583	3.50307	4.53043	3.89794	4.47834	4.79092	3.80683	4.97556
Val Ile Val	4.63697	4.83972	4.70921	4.72244	4.83106	4.78523	5.28139	4.91208	5.18371	5.34174	4.96486	5.35296
Glu Glu Leu Ile Thr	6.09879	6.13293	6.05093	6.10684	6.13915	6.04225	6.08794	5.96883	6.01276	6.0412	5.9149	6.02141
Tyr phe	1.39692	0.512323	0.0028833	0.606107	0.48349	1.36761	1.35687	1.25299	0.620564	0.723266	0.653817	0.658386
9,13-Dihydroxy-4-megastigmen-3-one 9-glucoside	5.06162	4.97705	5.17286	5.11977	5.04361	5.11054	4.90335	4.91462	4.8563	4.58457	4.84321	4.75474
Physagulin B	6.68512	6.68889	6.7605	6.73249	6.7485	6.73689	6.84028	6.78811	6.8061	6.85636	6.85551	6.83509
1-[5-(4-fluorophenyl)pyrimidin-2-yl]-N-heptylpiperidine-3-carboxamide	4.49588	4.68569	4.57993	4.76298	4.79657	4.48517	5.02203	4.57093	4.72267	4.95854	4.69479	4.93251
Trimazosin	5.80816	5.77486	5.82702	5.76964	5.72455	5.78853	5.66811	5.69394	5.6634	5.66783	5.6766	5.64621
Glu leu asn	5.54891	5.51769	5.51072	5.5053	5.51197	5.51399	5.50833	5.60273	5.53556	5.60011	5.55833	5.50117
Glu Leu Lys	5.10231	5.21312	5.06648	4.98504	5.08	5.08055	5.16609	4.99518	5.32994	5.18727	5.02803	5.21846
Plazomicin	5.86366	5.78157	5.82002	5.73397	5.69182	5.72785	5.46817	5.53321	5.34761	5.35466	5.34429	5.41078
L-Tryptophan, N-(N(2)-(N-(N-(N-L-methionyl-L-alpha-glutamyl)-L-histidyl)-L-phenylalanyl)-L-arginyl)-	6.61655	6.59855	6.57258	6.58184	6.5517	6.55913	6.28454	6.27304	6.24269	6.18347	6.23588	6.13845
Ala-Cys-Gly	4.15447	4.28599	4.38499	4.4497	4.29738	4.2471	4.18595	4.15972	4.15526	4.31652	4.15184	4.27223
Octopamine	5.87279	5.83313	5.89111	5.85232	5.77138	5.84922	5.66282	5.73894	5.54346	5.67373	5.76037	5.68001
4-Chloro-L-phenylalanine	6.28989	6.2541	6.29433	6.26217	6.25453	6.27413	6.13922	6.13096	6.08259	6.13176	6.16818	6.16024
Glu asp leu	5.98538	5.95983	6.00734	5.97592	5.93797	5.98886	5.90159	5.92632	5.90193	5.95126	6.00149	5.92891
Leu arg ile	3.30345	3.31883	3.31053	3.33269	3.34434	3.32558	3.29905	3.33397	3.30192	3.32916	3.36616	3.32481
L-Methioninamide, N-(5-amino-1-oxopentyl)-L-phenylalanyl-L-phenylalanyl-L-prolyl-N-methyl-L-leucyl-	6.47215	6.49641	6.32397	6.61041	6.71188	6.53784	7.02818	6.84594	6.88433	7.00901	6.82957	6.93812
Blumenol C O-[apiosyl-(1->6)-glucoside]	5.42931	5.40781	5.38471	5.47294	5.62303	5.31129	5.95472	5.66922	5.83558	5.98272	5.84525	5.97041
Lysylproline	5.04545	5.13141	5.00254	5.05688	5.17364	5.16397	5.3999	5.28593	5.43513	5.47068	5.4028	5.46225
Pro phe lys	5.17968	5.19422	5.19057	5.28284	5.25113	5.26173	5.45127	5.4168	5.50206	5.46313	5.48388	5.50619
Glu trp gln	5.78229	5.73123	5.84991	5.77397	5.7416	5.78856	5.6582	5.72459	5.64365	5.64497	5.68061	5.65669
Isoleucyl-Alanine	5.66803	5.68035	5.7005	5.67892	5.69164	5.67522	5.62081	5.66706	5.71391	5.69064	5.72296	5.69082
Queuine	3.73689	3.74927	3.87197	3.60086	3.01679	3.97369	3.20436	2.84997	2.81795	2.84517	2.88213	2.84081
Pectenotoxin 3	6.82069	6.83174	6.77769	6.81357	6.86932	6.83465	6.91017	6.8901	6.85416	6.90248	6.8452	6.90212
Ile val val	4.04707	4.45839	4.00719	3.93474	4.58092	4.15076	5.20763	4.74092	4.99262	5.1874	4.65781	5.3205
N1-(5-Phospho-a-D-ribosyl)-5,6-dimethylbenzimidazole	5.48077	5.31621	5.39719	5.39589	5.36591	5.27475	5.13082	4.85992	4.80699	4.80331	5.19835	4.60992
Merodesmosine	6.42307	6.39147	6.47634	6.39303	6.28886	6.42657	5.87366	6.12762	5.95093	5.88468	6.0593	5.80884
Pa(18:3(9,11,15)-oh(13)/17:0)	5.2396	5.51546	5.02732	5.39819	5.74423	5.30269	6.21741	5.95441	6.09198	6.23513	5.99682	6.22934
1h-Benzotriazole	4.89767	4.82907	4.91359	4.83348	4.76466	4.8799	4.52724	4.72791	4.49809	4.54188	4.72468	4.62482
Trypanothione disulfide	6.79313	6.73595	6.79669	6.73547	6.67162	6.66986	6.49979	6.55449	6.51267	6.47634	6.32674	6.52391
Goshonoside F6	6.13733	6.13261	6.16156	6.05334	6.01288	6.02352	5.85807	5.73595	5.73669	5.84929	5.72668	5.74379
Merafloxacin	7.09729	7.07248	7.13173	7.08912	7.05329	7.09645	6.95644	7.01913	6.95553	6.97376	7.01926	6.96056
Ile Pro Thr	5.56078	5.60102	5.59804	5.58362	5.58487	5.58916	5.59912	5.52612	5.59665	5.61886	5.57628	5.58049
Asn val phe	5.38884	5.34272	5.42613	5.38192	5.30575	5.39178	5.21993	5.28634	5.21417	5.28429	5.33214	5.28799
Val Leu Leu Gly Thr	2.74337	2.75873	2.75044	2.77257	2.7842	2.86303	2.73898	2.77385	2.74184	2.76905	2.806	2.7647
5-Hydroxycapsanthin-5,6-epoxide	6.66142	6.55502	6.77074	6.60713	6.42312	6.63111	5.91226	6.14747	5.86477	5.68262	5.95024	5.65461
Uzarigenin 3-[xylosyl-(1->2)-rhamnoside]	6.27163	6.28149	6.36448	6.28491	6.16027	6.30886	5.85213	6.0915	5.89727	5.87833	5.96612	5.76735
Canarigenin 3-[glucosyl-(1->4)-6-deoxy-alloside]	5.95784	6.06444	5.92648	6.00943	6.15272	5.99027	6.33864	6.22919	6.23193	6.30878	6.2459	6.27621
Deoxycholylglutamic acid	6.82429	6.84793	6.83783	6.85123	6.85742	6.84736	6.85683	6.85645	6.82379	6.87713	6.80889	6.84103
[Leu8,des-Arg9]bradykinin	5.45168	5.56518	5.00222	5.58933	5.96156	5.38304	5.90414	6.02073	5.91018	5.86877	5.87449	5.80506
3-hydroxyphenethylamine hcl	5.4465	5.41334	5.46207	5.43438	5.37823	5.42644	5.29904	5.34718	5.18078	5.33598	5.31828	5.3027
Modrefen	5.6131	5.74654	5.28879	5.54838	5.8493	5.53291	5.98117	5.92052	6.009	6.01295	5.93111	6.03704
Repaglinide aromatic amine	5.37514	5.31437	5.3908	5.44227	5.34628	5.45577	5.16456	5.23857	5.08527	5.12404	5.15956	5.00662
Gamma-glu-leu	7.1406	7.10311	7.17814	7.13469	7.05485	7.14526	6.90021	6.99021	6.92106	6.91159	7.04426	6.92418
Ile phe	4.19143	4.27866	4.16568	3.95909	3.61509	4.39384	3.91586	4.08766	4.34018	3.99288	3.68443	4.36053
Thr leu ile	3.76838	3.78376	3.77546	3.79762	3.80927	3.79051	3.76398	3.79891	3.76685	3.7941	3.8311	3.78974
2-hydroxybenzonitrile	4.12734	4.28771	3.81667	3.64306	2.93682	3.61951	3.95235	3.91925	3.60894	3.81948	3.06186	3.77807
Propham	4.05791	3.96817	4.25771	4.10842	3.80041	3.83662	3.58854	3.47079	3.42186	3.6627	3.48611	3.74806
Teleocidin B 2	5.14647	5.28583	4.54688	5.16343	5.50803	5.06845	5.74965	5.55715	5.70766	5.76266	5.6483	5.7697
Isoquinoline	3.19064	3.50256	3.14418	3.01035	2.95831	3.47572	2.91306	2.94796	2.91593	3.06575	3.0588	3.37856
Indole-3-acetic acid	3.11977	3.13515	3.12685	3.149	3.16065	3.1419	3.11538	3.15029	3.11825	3.14548	3.18247	3.14113
Phe pro val	5.99507	6.08902	5.89893	5.96784	5.99096	5.98716	5.77321	5.90409	5.89361	5.83555	5.85961	5.75629
Physagulin E	4.68528	5.41258	4.06152	5.19303	5.45341	5.02207	6.39017	5.69674	6.16773	6.37538	6.01501	6.26046
7-O-Succinyl macrolactin A	7.29378	7.27687	7.32673	7.31536	7.26396	7.31624	6.98772	7.10207	7.01146	6.96635	7.05573	6.97116
Olitorin	5.95165	5.97797	6.01272	5.99647	5.85898	5.99179	5.84453	5.85217	5.76136	5.77354	5.79059	5.78076
Ile phe asn	1.73369	0.262662	0.258913	0.269007	2.45291	0.265738	0.253792	2.85134	0.255066	0.267384	0.284791	0.265386
17-aag	4.02304	4.03843	4.13387	4.05229	4.06394	4.04518	4.01864	4.05358	4.02151	4.04877	4.08577	4.04441
Arg-Thr-Lys-Arg	8.51416	8.45136	8.6076	8.44636	8.24611	8.49833	7.55426	7.94039	7.66614	7.50551	7.79452	7.43412
PE(20:4(6Z,8E,10E,14Z)-2OH(5S,12R)/DiMe(11,3))	5.27283	5.50844	4.292	5.24562	6.02018	4.67577	6.67058	6.13638	6.4961	6.62017	6.29391	6.56756
Glucosaminylmuramyl-2-alanine-D-isoglutamine	6.24189	6.21442	6.27684	6.25518	6.17043	6.23879	6.15652	6.21401	6.14658	6.13215	6.21974	6.10875
Leu-trp	3.46883	3.57261	3.19269	3.66244	3.74322	3.02458	4.55746	4.12541	4.34449	4.56342	4.38084	4.69872
Lys His Ser	3.77984	3.60117	3.40252	3.80236	2.90788	3.86319	2.56723	2.60208	3.74358	3.66028	3.57994	2.59293
1-[(5-Amino-5-carboxypentyl)amino]-1-deoxyfructose	5.52799	5.56183	5.28865	5.59456	5.81855	5.5247	5.92557	5.85883	5.90228	5.85307	5.86596	5.9191
Argipressin (4-9)	5.8712	5.9065	5.99589	5.99396	5.83801	6.04076	5.89374	6.06746	5.90891	5.91349	6.05586	5.85355
Methyl 2-amino-4-methylpentanoate	5.37317	5.33624	5.41471	5.40422	5.35511	5.3574	5.08691	5.25227	5.15316	5.1359	5.28066	5.12661
[2-(4-propylphenyl)quinolin-4-yl]-(4-pyridin-2-ylpiperazin-1-yl)methanone	3.57919	3.59458	3.58627	3.60843	3.62009	3.60132	3.57479	3.60972	3.57766	3.60491	3.64191	3.60055
Isoleucylproline	6.73108	6.72482	6.76077	6.74339	6.71968	6.7491	6.6226	6.68393	6.62336	6.66324	6.71169	6.66977
N6-(Delta2-Isopentenyl)-adenine	5.36301	5.35324	5.37907	5.35965	5.32978	5.35467	5.14233	5.24238	5.22866	5.20967	5.16423	5.18505
Ile ile val	4.78057	5.00766	4.80193	4.81589	4.85608	4.81588	5.10982	4.92345	5.00385	5.1869	4.937	5.20219
Ile Ala Ile	4.86411	4.87949	4.87119	4.89335	4.90501	4.88624	4.8597	4.89464	4.86258	4.88983	4.92684	4.88547
Methylcarbamyl PAF C-8	6.16492	6.10344	6.16781	6.1102	6.06596	6.16128	6.01074	6.07479	6.00795	6.01831	6.04315	5.9963
Leu Ile Asp Glu Leu	3.93358	4.56595	2.97558	4.1955	4.71159	3.77436	4.99395	4.8379	5.00732	4.97835	4.8466	4.90105
Leu Phe	6.01272	6.24114	5.81942	6.10632	6.25612	6.03691	6.03792	6.3005	6.13698	6.04374	6.15014	6.04083
Arginylthreonine	5.95573	6.07862	5.78194	6.02602	6.13089	5.95981	6.21873	6.21454	6.27464	6.33627	6.27618	6.31622
Ginsenoside Ro	6.04799	6.03978	6.00054	6.05268	6.04449	6.06435	6.00291	5.95596	5.88542	5.86779	5.954	5.85276
(2b,3b)-Dihydroxy-30-nor-12,20(29)-oleanadiene-28-glucopyranosyloxy-23-oic acid 3-glucuronide	6.00853	5.90192	5.92772	5.94922	5.92319	5.9732	5.92792	5.94091	5.91213	5.87484	5.89309	5.86451
Ile-trp	3.41533	3.43071	3.42241	3.44457	3.45622	3.43746	4.46279	3.44585	4.20181	4.11925	3.79932	4.16384
1-[4-(azepane-1-carbonyl)thiophen-2-yl]sulfonyl-N-benzylpiperidine-4-carboxamide	3.81527	3.83066	3.97367	3.84452	3.85617	3.83741	3.81087	3.84581	3.81375	3.841	3.878	3.83664
Val Val Phe	4.54397	4.65057	4.40061	4.58877	4.42028	4.45851	4.44977	4.5093	4.50252	4.52734	4.78616	4.72546
Glaucarubolone 15-O-beta-D-glucopyranoside	5.62586	5.62241	5.54083	5.65698	5.81564	5.54343	5.97124	5.92905	5.9223	6.01345	5.88848	5.93509
Elaterinide	5.8028	5.80039	5.79316	5.82008	5.91992	5.84219	5.94591	5.95016	5.86661	5.92473	5.84137	5.83455
Ile asp ile	4.84145	4.91997	5.01386	5.0846	5.12106	5.10485	5.3517	5.24369	5.36083	5.43146	5.28182	5.41862
4-Hydroxy-5-(phenyl)-valeric acid-O-glucuronide	3.50098	3.51636	3.50806	3.53022	3.54187	3.52311	3.49658	3.53151	3.49945	3.5267	3.5637	4.00606
Prolyl-phenylalanyl-arginine-4-nitroanilide	2.05899	4.24025	3.82552	4.25319	4.90874	4.36559	5.70161	5.45106	5.53249	5.70855	5.46856	5.74674
PG(i-12:0/20:4(6E,8Z,11Z,14Z)-OH(5S))	6.49657	6.47078	6.56497	6.47118	6.36527	6.5235	6.24975	6.32148	6.19812	6.18588	6.16584	6.17258
Phenylalanylphenylalanine	3.9217	4.20081	4.17375	4.46353	4.29087	4.42559	3.16337	3.77091	3.57358	3.49636	1.59933	3.51456
16alpha-hydroxyprednisolone	4.51777	4.72814	3.75276	4.53521	4.95406	4.33102	5.28812	5.09998	5.26391	5.29632	5.1839	5.36736
Val Ile Leu	2.23864	3.64903	3.64503	2.99887	3.9397	3.60674	4.64505	4.2908	4.43208	4.76785	4.20038	4.84153
Leucine propyl ester	4.84585	4.35521	4.29779	4.28846	4.55845	4.33412	4.12952	4.60008	3.97402	4.15198	4.37988	4.00831
Val Phe Val	0.0859155	0.088718	0.0871955	0.0913126	0.0935469	0.0899733	0.0851288	0.091557	0.0856415	0.0906467	3.88222	0.0898291
'7-methyl-5-phenyl[1,2,3,4]tetraazolo[1,5-a]pyrimidine'	4.73885	4.66024	4.75918	4.68524	4.60417	4.72201	4.51241	4.56992	4.45942	4.52921	4.59126	4.53442
Ile gly ile	2.7404	2.74205	2.70297	1.97662	3.63319	2.94415	4.05954	2.43739	2.95989	3.88723	2.36708	3.97236
Ile asp phe	4.31173	4.29755	3.66923	4.37774	4.55281	4.5089	4.76553	4.64015	4.78866	4.93122	4.75934	4.92649
AB-Pinaca	3.28342	1.96001	3.53635	3.06208	1.98525	3.20157	3.07364	3.226	2.79697	3.66635	3.25755	3.02336
Hoduloside VII	5.95913	6.19809	5.68414	6.19446	6.48233	6.05051	6.8219	6.65869	6.72363	6.83311	6.66059	6.75096
N-Acetyl-D-phenylalanine	5.35689	5.28469	5.37026	5.36474	5.28698	5.33449	5.0956	5.22108	5.12332	5.1559	5.17919	5.09302
Pro Lys Gly	5.40044	5.40779	5.35394	5.40273	5.47355	5.33884	5.32516	5.43591	5.41747	5.32892	5.37497	5.30887
N-(1-ethyl-2-oxo-3,4-dihydroquinolin-6-yl)-5-methylthiophene-2-carboxamide	4.01596	4.03134	4.02304	4.0452	4.05686	4.03809	4.01156	4.04649	4.01443	4.04168	4.07869	4.03732
Digoxigenin bisdigitoxoside	6.73062	6.72394	6.70159	6.70713	6.66702	6.7031	6.39826	6.62088	6.46407	6.36321	6.50673	6.34969
Ile Ser Leu	3.47505	3.49044	3.48214	3.50429	3.51595	3.49719	3.81297	3.50558	3.47353	3.51368	3.53777	3.49642
(R)-2-Hydroxy-2H-1,4-benzoxazin-3(4H)-one	4.51687	4.5901	4.59733	4.57663	4.53483	4.59816	4.17597	4.23203	4.32181	4.25338	4.32537	4.327
1-(3-methoxyphenyl)sulfonyl-4-[(4-methyl-1,2,4-triazol-3-yl)methyl]piperidine	4.87241	4.86963	4.89218	4.8621	4.8853	4.80702	4.51974	4.83033	4.65402	4.46247	4.89555	4.70067
2-(1-hydroxyethyl)promazine	5.8387	5.89262	5.87443	5.8337	5.81538	5.8222	5.45993	5.72186	5.62938	5.61105	5.66079	5.65109
PA(14:1(9Z)/PGF2alpha)	7.55624	7.53108	7.57559	7.561	7.55686	7.57093	7.59229	7.56799	7.55689	7.57811	7.52811	7.5588
Metabolite A	6.55061	6.48932	6.52316	6.49779	6.44276	6.52684	6.25835	6.39802	6.2644	6.15196	6.23797	6.1587
Cincassiol B	3.79447	3.88235	3.80155	3.82371	3.83537	3.8166	4.09128	3.825	4.02094	4.73076	3.8572	4.38197
Mg(0:0/lte4/0:0)	7.75767	7.73421	7.77564	7.74015	7.72383	7.74841	7.67716	7.69123	7.68252	7.69457	7.69515	7.67359
Asn phe ile	3.13545	3.15083	3.14253	3.16468	3.17633	3.15757	3.13105	3.16596	3.13392	3.16116	3.19814	3.1568
N(epsilon)-(carboxyethyl)lysine	4.83505	4.80702	4.80745	4.84916	4.8	4.84295	4.69935	4.78536	4.84059	4.78654	4.92613	4.90918
Phe-pro	7.1529	7.11814	7.17062	7.14015	7.14487	7.14288	7.05346	7.07236	7.06465	7.07619	7.11042	7.08748
Lotaustralin	6.76755	6.92597	6.51844	6.73988	6.91565	6.67217	6.78838	6.8622	6.81063	6.7781	6.84107	6.74335
2-oxo-1-propyl-3H-indole-5-carboxylic acid	4.28606	4.30145	4.29315	4.31531	4.32697	4.3082	4.28166	4.3166	4.28453	4.31179	4.3488	4.30743
Mg(lte4/0:0/0:0)	6.44224	6.4074	6.45618	6.38325	6.27836	6.43082	5.67836	6.07272	5.88257	5.64574	5.99419	5.61847
Tryptophyl-Arginine	3.54262	3.55801	3.54971	3.57187	3.58557	3.56476	3.53822	3.57315	3.5411	3.56834	3.60534	3.74491
5-hydroxyindole-3-acetic acid	3.79363	3.91146	3.80761	3.98871	3.62176	4.10517	3.2168	3.97247	3.21967	3.54851	3.70028	3.88879
Ps(20:5(5z,8z,11z,14z,16e)-oh(18)/20:4(8z,11z,14z,17z))	6.65944	6.68172	6.55875	6.68942	6.79497	6.66408	6.93306	6.84065	6.8458	6.89535	6.80732	6.85098
Citrusin III	6.42755	6.40749	6.43245	6.42179	6.36413	6.38928	6.10327	6.27973	6.15763	6.04571	6.19444	6.02151
Dihydroperillic acid	4.28573	4.40101	4.42928	4.50434	4.42811	4.48242	4.49954	4.5418	3.57231	3.91812	4.18777	4.15397
Brevianamide F	5.24753	5.12738	5.28608	5.18468	5.16727	5.25192	5.0776	5.16334	5.10419	5.14098	5.14821	5.08873
Ile his glu	4.48434	4.91524	1.45004	4.89239	5.15837	4.48359	5.16197	5.28943	5.1906	5.22515	5.51267	5.13097
Phenaceturic acid	5.27424	5.21707	5.24842	5.23127	5.23712	5.22073	4.96962	5.08637	4.96622	4.9804	5.00856	5.05304
Phe pro ile	7.47408	7.6402	7.20899	7.49656	7.73722	7.43917	7.65474	7.75233	7.70602	7.66681	7.73432	7.65405
MART-1 Antigen	6.14473	6.30117	5.69589	6.14734	6.44427	6.12087	6.23222	6.44162	6.3672	6.2125	6.37119	6.14972
Destruxin E	3.96079	3.8389	3.8306	3.85276	4.80896	4.01246	6.07292	4.66111	5.67224	6.01668	5.35361	6.02549
Foliandrin	6.35108	6.4854	6.1877	6.31937	6.58976	6.32051	6.81877	6.65821	6.75549	6.83691	6.68001	6.82511
Gallocatechin	5.4862	5.36154	5.52259	5.47239	5.45767	5.47112	5.06566	5.117	4.8174	4.93176	5.29055	4.99918
Telithromycin	5.62077	5.54923	5.70234	5.62614	5.51363	5.69819	4.95301	5.30762	5.08795	5.185	6.13095	5.00397
Threonylarginine	5.06038	5.16781	4.72456	5.02552	5.1536	5.03864	5.22396	5.2791	5.34755	5.34839	5.36881	5.39523
Dihydroouabain	7.22842	7.25348	7.15488	7.25077	7.25571	7.21341	6.99389	7.18689	7.07913	7.05196	7.2005	6.97991
Cucurbitacin I 2-glucoside	7.85145	7.97583	7.66588	7.86421	7.98951	7.82998	7.93473	8.01125	7.95671	7.9486	7.94407	7.9495
Phe asp leu	2.90265	2.91802	2.90973	3.60142	2.94351	2.92477	2.89826	2.93315	2.90113	2.92835	2.96532	2.924
Tigecycline	6.54262	6.43437	6.50956	6.42161	6.46278	6.61379	6.21859	6.3064	6.0681	6.10775	6.26874	6.22516
31-O-Demethyltacrolimus	6.19237	6.26735	5.88817	6.19423	6.39776	6.12051	6.619	6.45132	6.47868	6.57754	6.38873	6.53623
Retaspimycin	6.04395	6.15387	5.82115	6.01571	6.23999	5.9638	6.43943	6.3218	6.39644	6.48152	6.3157	6.4537
Lipoyllysine	4.58963	4.52259	4.69583	4.6233	4.64232	4.67528	4.44287	4.52847	4.43675	4.54131	4.424	4.58247
Gly-Pro-Gly-Arg-Ala-Phe	5.45883	5.50328	5.3785	5.51194	5.55356	5.39154	5.52841	5.55133	5.53721	5.55919	5.33892	5.58336
1-Acetyl-3,27-dihydroxywitha-5,24-dienolide 3-glucoside	6.13918	6.14747	6.18609	6.16069	6.14711	6.17436	6.05876	6.13159	6.06597	6.07968	6.05766	6.06288
Notoginsenoside R10	5.62216	5.65838	5.68302	5.66112	5.54907	5.60717	5.55438	5.57334	5.47671	5.49955	5.50809	5.51995
Pe(20:4(5z,7e,11z,14z)-oh(9)/18:2(9z,12z))	5.8825	5.89563	5.66776	5.91886	6.07317	5.84196	5.98242	6.04094	5.90838	6.02427	5.81342	5.94382
Taxine B	5.59111	5.64421	5.67462	5.68895	5.7375	5.72503	5.94957	5.697	5.63548	5.61426	5.5936	5.97649
Gamma-Aminobutyric acid-betaxanthin	5.30881	5.24336	5.34338	5.30601	5.16488	5.3124	4.67454	5.04259	4.76131	4.78133	4.91973	4.615
Leu met phe	5.84603	5.77123	5.88182	5.76224	5.6843	5.80397	5.36648	5.54186	5.37744	5.3854	5.52766	5.29335
Citpressine II	4.15633	4.07492	3.8846	3.55577	4.26717	3.91497	3.86722	4.05752	3.552	3.49723	4.20544	4.07494
Val-glu-pro-ile-pro-tyr	7.26365	7.22532	7.30175	7.2001	7.09348	7.23986	6.61943	6.89529	6.71599	6.56168	6.77485	6.47528
PA(20:4(5Z,8Z,11Z,14Z)-OH(17)/i-18:0)	4.72645	4.92936	4.43217	4.62392	5.3696	4.02621	6.05552	5.82944	5.99407	6.14026	6.06199	6.13098
Lansioside A	6.59235	6.66572	6.50549	6.66479	6.78871	6.63604	6.73761	6.84182	6.7665	6.75929	6.78865	6.74953
12-Hydroxy-13-O-D-glucuronoside-octadec-9Z-enoate	8.11749	8.26941	7.91703	8.16007	8.39512	8.09498	8.49639	8.4377	8.48737	8.52904	8.46366	8.53423
2,3-Epoxymenaquinone	3.53011	3.5455	3.5372	3.55936	3.57101	3.55225	3.52571	3.56064	3.52859	3.55583	3.59283	3.55148
13(S)-Hydroperoxylinolenic acid	3.80843	3.56734	3.00788	3.93015	3.52743	3.63461	3.49748	3.46317	2.99928	3.02651	3.59668	3.02215
Ps(pgj2/22:5(4z,7z,10z,13z,16z))	6.08539	6.11961	6.11686	6.07803	6.04586	6.08212	5.89696	5.94965	5.741	5.80995	5.64228	5.63567
Lumichrome	5.31567	5.2264	5.33556	5.24108	5.17075	5.28308	4.75875	4.9942	4.96538	4.87407	4.97297	5.00472
Brivaracetam	5.63815	5.61852	5.66607	5.60608	5.60009	5.65901	5.47667	5.50843	5.53006	5.56116	5.56124	5.53444
Hydroxyprolyl-Isoleucine	4.67824	4.29408	4.6254	4.75334	4.57054	4.76926	3.1842	4.19386	3.18707	3.42131	3.2513	3.37118
1-[(3-fluorophenyl)methyl]-5-pyrrolidin-1-ylsulfonylpyridin-2-one	4.79656	4.57026	4.85992	5.00538	4.2273	3.95203	3.9255	3.96043	4.62038	3.95562	4.49014	4.57967
M-Xylene	4.22444	4.1826	4.22595	4.46737	4.01245	3.47823	3.01884	3.05375	3.87675	3.43748	3.96948	4.15752
4'-Methylacetophenone	5.19749	5.0247	5.08933	5.36121	4.9849	4.35189	4.35778	2.98293	4.99429	4.79646	4.99151	5.13032
10-hydroxy-(2E,8E)-decadien-4-ynoic Acid	5.21274	5.13472	5.2253	5.18064	5.07272	5.18545	4.87738	4.99063	4.87804	4.89821	4.97358	4.84389
Leu Leu Val Val Tyr	4.00221	4.0176	4.01343	4.03146	4.04311	4.02435	3.99781	4.03275	4.00068	4.02794	4.06494	4.02358
Citrusin II	7.03411	7.10762	6.83693	7.05026	7.15611	7.0337	6.92214	7.1819	6.99898	6.87854	7.00739	6.86359
Ginsenoside A1	5.41694	5.60195	5.08484	5.33021	5.97016	5.213	6.79481	6.1402	6.49968	6.78022	6.28216	6.74702
Gingerglycolipid A	6.17781	6.32858	6.10082	6.3104	6.59742	6.20862	6.79029	6.71183	6.73831	6.78186	6.7361	6.80374
Picfeltarraenin ia	6.08023	6.04362	6.11771	6.0602	5.99977	6.08705	5.79061	5.92267	5.85005	5.83286	5.7542	5.69232
Cyclosquamosin D	4.65171	4.69052	4.09047	5.03858	5.14318	4.10552	5.92306	5.52023	5.75456	5.93398	5.54148	5.85776
Pyroglutamyl-phenylalanyl-prolinamide	3.99077	0.150414	3.66378	0.154517	4.21776	4.2436	5.2581	4.72577	5.03618	5.37693	4.85249	5.25876
Digitoxigenin bisdigitoxide	5.22433	5.20213	5.23186	5.12298	5.33074	5.32594	5.05295	5.22841	5.00101	5.12089	5.92793	4.93151
Pip(18:1(15z)/20:1(11z))	5.48067	5.71986	4.41371	5.68864	6.39641	5.35122	7.13004	6.67455	6.95665	7.09775	6.81675	7.07884
Ile Phe Leu	4.59144	4.60683	4.59853	4.62069	4.63235	4.61358	4.58704	4.62198	4.58991	4.61717	4.65418	4.61281
Fucoxanthin	5.83866	5.89593	5.8217	5.77762	5.78682	5.79886	5.36431	5.66171	5.4381	5.30126	5.39091	5.2945
Nicotinic acid mononucleotide	3.79489	3.81027	3.80197	3.82413	3.83579	3.81702	3.79049	3.82542	3.79336	3.82061	3.85762	3.81625
Dg(8:0/pgd1/0:0)	6.22422	6.341	6.06353	6.2246	6.33797	6.1814	6.38266	6.39566	6.41354	6.36094	6.31566	6.38868
Ps(lte4/20:4(5z,8z,11z,14z))	3.71645	4.81531	2.88624	4.90338	5.26285	4.65182	6.09277	5.80161	5.93218	6.1444	5.82795	6.04884
Chavicol	5.10107	4.97276	4.96094	5.23004	4.85082	4.22445	4.19099	3.02949	4.89756	4.65539	4.90946	5.04147
1-[(3-fluorophenyl)methyl]-3-pyrrolidin-1-ylsulfonylpyridin-2-one	4.47386	4.13366	4.28077	4.69381	4.13308	3.69138	3.66485	3.69978	3.93091	3.69497	4.36493	4.1219
Echinocystic acid-3-o-glucoside	5.67118	5.54659	5.75737	5.5784	5.49096	5.51968	5.06588	5.24519	5.27327	5.14978	5.11155	5.19745
PS(20:0/5-iso PGF2VI)	6.36778	6.35897	6.39387	6.29775	6.24925	6.33445	5.91631	6.08162	5.94948	5.85329	5.933	5.83938
Ile glu ile	5.77909	5.76918	5.83922	5.75724	5.72914	5.79915	5.57295	5.65158	5.56254	5.60895	5.63316	5.54766
Tylosin	3.47563	3.49101	3.48271	3.50487	3.51652	3.49776	3.47123	3.50615	3.4741	3.50134	3.53834	3.49699
PA(6 keto-PGF1alpha/20:4(8Z,11Z,14Z,17Z))	6.03204	6.08944	5.85998	6.06222	6.2006	5.95041	6.4764	6.32779	6.35617	6.48202	6.32074	6.47502
1alpha,3beta,22R-Trihydroxyergosta-5,24E-dien-26-oic acid 3-O-b-D-glucoside 26-O-[b-D-glucosyl-(1->2)-6-acetyl-b-D-glucosyl] ester	7.05789	7.06867	6.95285	7.09652	7.14025	7.07651	7.26249	7.25806	7.24795	7.26204	7.18415	7.20782
Monoglucuronylglycyrrhetinic acid	6.52579	6.46017	6.56997	6.46065	6.33555	6.51386	5.95329	6.1749	6.0138	5.88789	6.0223	5.84742
Phenylalanylvaline	5.17354	5.1047	5.18703	5.13377	5.08009	5.17004	5.02089	5.02649	4.99457	5.04704	5.0461	5.05298
Dg(2:0/lte4/0:0)	5.15928	5.6107	4.93093	5.44538	5.75883	5.07399	5.7194	5.79456	5.79323	5.73227	6.05196	5.84326
Dgdg(2:0/20:4)	5.22883	5.29968	5.10023	5.26417	5.3867	5.07255	5.28398	5.15441	4.95878	4.70611	4.79906	5.04296
PS(5-iso PGF2VI/20:0)	6.75823	6.69618	6.85089	6.68991	6.52752	6.73019	6.17792	6.37827	6.15521	6.0801	6.09637	6.03422
Ethyl 3-hydroxydodecanoate	5.69314	5.66915	5.72561	5.90265	5.60566	5.40306	5.16507	4.74766	5.50985	5.27411	5.44738	5.56458
(17E,19E,21E,23E,25E)-4,6,8,10,12,14,16,27-Octahydroxy-3-(1-hydroxyhexyl)-17,28-dimethyl-1-oxacyclooctacosa-17,19,21,23,25-pentaen-2-one	3.00797	3.97887	3.01505	3.99993	3.04884	3.88571	3.00358	3.03848	4.27226	3.03368	3.07065	3.02932
N,15-Didehydro-11,15-dideoxo-1-deoxy-1,15-epoxy-11-hydroxy-4-O-methyl-3-(4-((2,4,6-trimethylphenyl)methyl)-1-piperazinyl)rifamycin 8-(2,2-dimethylpropanoate)	6.67596	6.76242	6.54412	6.70615	6.822	6.6778	6.82907	6.82937	6.78066	6.80156	6.70762	6.73247
Mg(15:0/0:0/0:0)	3.62324	3.63862	3.63032	3.65248	3.66413	3.64537	3.61884	3.65377	3.62171	3.64896	3.68596	3.6446
2-Azaspiro[4.5]decan-3-one	5.49514	5.46944	5.56375	5.5136	5.46215	5.50842	5.38044	5.44683	5.63936	5.37517	5.65046	5.47846
Val-Tyr-Leu-Arg	4.83394	4.97131	3.03934	4.78074	5.14925	4.3807	5.38329	5.35868	5.20805	5.37254	5.22892	5.24216
L-Prolinamide,D-tyrosyl-L-arginylglycyl-4-nitro-L-phenylalanyl-	5.53375	5.37191	5.35935	5.38784	5.50098	5.43865	5.34135	5.32914	5.29616	5.34833	5.39418	5.46213
Tyr-pro-phe-pro-gly-pro-ile	6.8484	7.11611	6.37101	6.93478	7.4574	6.7321	7.92452	7.64611	7.82804	7.9112	7.69588	7.91521
MG(a-13:0/0:0/0:0)[rac]	5.27568	5.13755	5.25138	5.49772	5.21302	5.0152	4.71079	3.83284	5.1164	4.73682	4.99915	5.09379
Crustacean erythrophore concentrating hormone	5.86993	5.83974	5.8045	5.89066	5.87736	5.88897	5.82721	5.91937	5.74067	5.8338	5.92785	5.77757
Chinenoside V	5.89071	5.8384	5.88525	5.81558	5.72373	5.89517	5.61974	5.7709	5.67787	5.61435	5.73041	5.68141
Amphotericin b methyl ester	6.06276	5.98882	5.88609	6.10571	6.21154	6.05334	6.39048	6.34514	6.31512	6.35018	6.33698	6.40206
Dakh peptide	5.18342	5.3259	4.54037	5.17973	5.60821	5.06072	6.07169	5.9523	6.00281	6.07835	5.87607	5.98656
Floionolic acid	4.69853	4.48779	4.75526	5.12684	4.549	4.23011	4.21008	3.56774	4.80663	3.95642	4.61463	4.89134
Cyclosomatostatin	5.65947	5.65255	5.69164	5.57613	5.51234	5.66033	5.52908	5.50661	5.36199	5.49915	5.46288	5.4408
1-(6-Hydroxy-2-azabicyclo[2.2.1]heptane-3-carbonyl)pyrrolidine-2-carbonitrile	4.22592	1.9433	3.59568	4.17736	3.59799	4.0877	1.92374	1.95828	1.92658	1.95352	1.99014	1.94921
Glycylalanylprolylmethionylphenylalanylvalinamide	6.07849	6.08807	6.10685	6.06498	6.04674	6.05262	5.96979	5.97193	5.91634	5.93538	5.82514	5.88781
Lysocellin	6.01684	6.16062	5.88686	5.83421	5.94249	5.85306	5.11231	5.61146	5.28118	4.88786	5.23025	4.78351
Kudzusaponin SA1	5.57243	5.59246	5.58461	5.59733	5.56736	5.6632	5.45945	5.62331	5.53101	5.49485	5.37052	5.41925
Glutaraldehyde	3.44845	3.62478	3.46989	3.51862	3.28403	3.32818	2.48222	3.24075	2.48508	2.54071	3.27255	2.86573
Pa(12:0/22:6(5z,8e,10z,13z,15e,19z)-2oh(7s, 17s))	6.48107	6.50088	6.46046	6.51497	6.56076	6.52191	6.35644	6.52688	6.42679	6.38586	6.4433	6.35854
(3E,5E)-1,3,5-octatriene	4.36758	4.27291	4.38379	4.29448	4.35385	4.45526	4.10712	4.37598	3.6513	3.91743	4.26853	3.86793
Aeglin	4.34755	3.77144	4.36092	4.71323	3.94562	4.49299	2.69181	4.03338	3.98256	2.72188	2.75882	2.71753
Hosenkoside f	5.72519	5.85183	5.6861	5.86027	6.05227	5.80344	6.20259	6.12487	6.18257	6.1975	6.12049	6.14166
Ps(14:0/22:6(4z,7z,10z,13e,15e,19z)-oh(17))	5.91648	5.80454	5.92308	5.83727	5.70883	5.89565	5.16717	5.43517	5.19002	4.92288	5.17719	4.80635
Histidinohydroxylysinonorleucine	4.30378	4.07202	3.78608	3.833	4.78472	3.76487	5.91446	5.03787	5.56206	5.90184	5.35801	5.90377
Solithromycin	4.6766	5.01759	4.17156	4.81664	5.39011	4.38977	5.93569	5.59836	5.80854	5.90468	5.58112	5.89818
Trigoneoside VIII	6.20617	6.38075	6.05709	6.27309	6.68044	6.15427	7.57741	6.87244	7.26528	7.54949	7.00953	7.50126
Glu ile phe	5.22928	5.23946	5.29091	5.25686	5.21987	5.2662	4.94836	5.16108	5.07418	4.87386	4.98992	4.95289
Kudzusaponin SA2	5.65493	6.05346	3.67695	5.81457	6.39926	5.42119	6.66085	6.41139	6.5612	6.63523	6.44313	6.55865
Prostaglandin D3	5.74676	5.74618	5.75034	5.71728	5.6127	5.75768	5.89954	5.63674	5.69702	5.85198	5.4856	5.89581
Ichangic acid 17-beta-D-glucopyranoside	5.51206	5.53128	5.64049	5.5149	5.26677	5.49316	3.98317	5.01566	4.36245	3.91121	4.92545	4.35742
Glu Ile Ala His Gly	6.15597	6.12494	6.13885	6.10663	6.11474	6.13771	6.09724	6.12833	6.12814	6.10703	6.04983	6.05286
Alliofuroside A	4.78604	4.68672	4.41774	4.99608	5.4169	4.90847	6.23894	5.8129	6.06052	6.2575	5.85372	6.21634
Val Leu Ala Leu Leu	5.87397	5.88936	5.88106	5.90322	5.91488	5.89611	5.86957	5.90451	5.87244	5.8997	5.93671	5.89534
Ps(20:5(7z,9z,11e,13e,17z)-3oh(5,6,15)/15:0)	5.77354	5.73342	5.7333	5.75857	5.78059	5.75959	5.69579	5.73039	5.64553	5.76136	5.59131	5.63646
Indolophenanthridine	3.34627	3.2428	3.2345	3.25665	3.2683	3.70998	4.24612	3.25794	3.22589	3.25313	3.52476	3.31552
Trap-6	1.12028	3.83514	3.88706	3.91376	4.03347	3.99249	4.05828	2.93363	4.06006	3.19296	1.17857	1.14006
2,6-Dimethylpyrazine	4.29248	4.15239	4.20966	4.41853	4.28491	4.31861	3.17529	3.94917	2.92068	3.40708	3.51792	2.92373
13-Demethyl tacrolimus	6.01208	6.02381	5.88134	5.98909	6.03971	5.96579	5.62125	5.89346	5.73808	5.64011	5.72799	5.52253
Dg(pge2/10:0/0:0)	5.44171	5.4571	5.4488	5.47096	5.48262	5.46385	5.43731	5.47225	5.44019	5.46744	5.50445	5.46308
Haloperidol	5.08005	5.30393	4.8172	5.32306	5.55909	5.26817	5.94	5.76956	5.82076	5.98127	5.75453	5.9448
Pyroglutamyl-histidyl-glycine	3.87325	3.57942	2.80201	4.22395	3.9712	3.97563	2.79054	2.82542	2.79341	2.82062	2.85758	2.81627
Piriprost	5.15216	4.97548	4.81081	5.25213	5.11446	5.03936	4.62032	4.71159	4.53748	4.88369	4.16014	4.43662
Nummularine A	4.05969	3.97049	3.82163	4.11662	5.0937	3.85242	6.03054	5.5741	5.90227	6.05557	5.67615	6.07001
Gentamicin B	5.10428	5.07947	4.91279	5.13913	5.24854	5.05112	4.65258	4.93464	5.0866	4.899	4.90782	4.79477
3-(6-Aminopurin-9-yl)-5-(hydroxymethyl)cyclopentane-1,2-diol	5.24339	5.2481	5.28542	5.27303	5.21224	5.26191	5.18222	5.17263	5.153	5.13287	5.33306	5.19801
5-methyl-N,4-bis(4-methylphenyl)-1,3-thiazol-2-amine	3.13088	3.14626	3.13796	3.16011	3.17176	3.15301	3.12649	3.1614	3.12936	3.15659	3.19358	3.15224
Glu gln lys	3.2716	3.49869	3.27868	3.43306	4.27879	3.9468	3.2672	3.83773	3.27007	3.57787	3.33431	3.29296
Pro ile gly	5.21267	5.33442	5.18908	5.20084	5.34015	5.22165	5.39666	5.35722	5.0908	5.42068	5.29594	5.45381
12(S)-HETrE	5.50479	5.50228	5.55215	5.47876	5.47205	5.50237	5.34387	5.31879	5.18126	5.23601	5.27142	5.27546
Cyclo(aspartylleucylthreonylvalyltyrosylphenylalanylglycyl)	6.07971	6.03484	6.03318	6.01902	6.10323	6.00294	5.7484	5.90502	5.69511	5.72627	5.7112	5.60679
Concanamycin	6.2063	6.13836	6.13834	6.08296	6.08258	6.12974	6.22337	6.04339	6.13391	6.19912	6.00693	6.16928
Valerophenone	5.38339	5.37851	5.40483	5.33791	5.29792	5.35702	5.23262	5.24793	5.02401	5.23374	5.26218	5.26779
L-Proline, 1-(N-((3-((propylamino)carbonyl)oxiranyl)carbonyl)-L-isoleucyl)-, (2S-trans)-	5.11784	5.10998	5.12896	5.08689	5.09873	5.17722	4.89322	4.95155	4.9054	5.03937	4.83863	4.8722
DG(i-14:0/20:4(5Z,8Z,11Z,13E)-OH(15S)/0:0)	2.73528	2.75064	2.74235	2.76448	2.77611	2.75738	2.73088	2.76576	2.73375	2.76096	2.79791	2.75661
Pseudojervine	5.81972	5.68113	5.84504	5.69573	5.52759	5.78328	5.01476	5.38696	4.99854	4.77491	5.28741	4.9462
Leu Gln Lys Ser Leu	3.6694	3.68479	3.8261	3.69864	3.7103	3.69153	3.665	3.73508	3.70516	3.69512	3.73212	3.69076
Pi(pgj2/16:0)	6.60606	6.52507	6.6295	6.53469	6.48464	6.54572	6.16519	6.24996	6.06966	6.09128	6.26979	6.02575
Vinaginsenoside R12	5.08179	4.92997	4.93866	4.95276	4.84711	4.93762	4.9437	4.74327	4.85562	4.8891	4.82989	4.84918
Hydrocinnamate-(orn-Pro-dcha-Trp-Arg)	6.19284	6.15319	6.15256	6.06026	6.03753	6.14265	5.85879	5.90215	5.79958	5.8033	5.7345	5.76387
Metildigoxin	5.65167	5.62102	5.57863	5.67519	5.75147	5.61382	5.77127	5.79285	5.80506	5.89237	5.69849	5.86133
Procyclidine	4.01866	3.87105	3.64966	3.6209	3.65219	3.26846	3.57383	3.35645	3.25352	3.27205	3.30904	4.11415
Pc(16:0/lte4)	6.32409	6.3221	6.3661	6.26283	6.18021	6.31532	5.72626	6.03115	5.80382	5.59809	5.82455	5.64101
Pe(18:3(10,12,15)-oh(9)/p-18:0)	5.58766	5.69685	5.28328	5.51848	5.63113	5.48463	5.62827	5.73626	5.67603	5.589	5.57378	5.55038
Phe Leu Leu Val Phe	0.016315	0.0168922	0.0165783	0.0174291	0.0178936	0.0171516	0.0161535	0.0174799	0.0162587	0.0172911	3.68848	0.0171218
MG(a-15:0/0:0/0:0)[rac]	5.27154	5.21904	5.24744	5.43504	5.15521	5.1089	4.83175	4.39407	5.09464	4.96543	4.92241	5.16686
Solasodine 3-O-beta-D-glucopyranoside	5.5769	5.59229	5.58399	5.60615	5.61781	5.59904	5.5725	5.60744	5.57537	5.60263	5.63964	5.59827
N-Lauroylsarcosine	3.15976	1.8838	1.87561	1.89748	3.15929	3.62734	1.86428	3.16995	1.86711	1.89401	3.49241	1.8897
Tetranorprostanedioic acid	2.68168	2.69704	2.68875	2.71087	2.72251	2.70378	2.67729	2.71216	2.68016	2.70736	2.7443	2.70301
Pa(10:0/pgd1)	5.65998	5.63893	5.70562	5.67656	5.66912	5.65054	5.54889	5.62786	5.57057	5.60114	5.55047	5.5873
DG(i-16:0/TXB2/0:0)	5.26606	5.28145	5.27315	5.29531	5.30697	5.2882	5.26166	5.2966	5.26454	5.29179	5.3288	5.28743
12-oxo-PDA	3.71476	3.83429	4.25695	3.59726	4.07056	3.82161	3.80843	3.36154	4.57299	3.76316	4.06291	3.46493
N,N,N',N',N'',N''-Hexakis(methoxymethyl)-1,3,5-triazine-2,4,6-triamine	6.06272	6.09001	6.14235	6.09589	6.06441	6.10955	6.01431	6.0632	5.9122	6.01371	6.22569	6.10478
25-Desacetylrifampicin	4.70062	5.00669	3.74325	5.07186	5.52494	4.56517	5.86004	5.7002	5.6971	5.76921	5.82594	5.85316
N2,N2-Dimethylguanosine	5.22253	5.20283	5.26352	5.15495	5.1996	5.1446	4.22368	4.58084	4.64653	4.52321	4.64972	4.35961
PE(PGE2/DiMe(11,3))	5.25227	5.43996	5.52454	5.2329	5.19116	5.30456	4.07053	4.99962	4.79767	4.13192	4.71594	4.0963
Carboprost methyl	4.62022	4.05393	3.74833	4.2791	4.42542	4.28275	3.73685	4.09656	3.73972	3.76697	3.80398	3.76261
Polyglycerol esters of fatty acids	5.10588	5.14711	5.25952	5.44934	5.13089	5.13834	4.90377	4.69825	5.10327	4.72607	4.96372	5.22858
Lauryldiethanolamine	8.08776	8.03516	8.1434	8.10785	8.03561	8.10478	8.02921	7.99438	7.99387	8.05815	7.99257	8.08972
N-Lauroyl Arginine	6.04699	6.04091	6.11717	6.05274	5.99265	6.00876	5.89483	5.93746	5.88314	5.89343	5.82836	5.87347
2-Aminopurine	5.78077	5.76451	5.82113	5.7938	5.77597	5.78541	5.72093	5.73537	5.95513	5.81554	5.97833	5.85908
Heptadecasphinganine	7.14897	7.07214	7.21066	7.09672	7.1039	7.10925	7.07557	7.01435	7.06204	7.11365	7.02631	7.12902
3-ketosphinganine	5.31293	5.04838	5.26898	5.00726	5.12097	5.10112	5.08141	4.96658	5.14235	5.08598	4.96656	5.00383
D-erythro-Sphingosine C-17	4.83361	4.76294	4.85706	4.65255	4.67496	4.81551	4.79679	4.72607	4.67991	4.72785	4.78577	4.80364
Goshuyic acid	4.9644	5.0665	4.95798	5.10364	4.9163	5.03581	4.82527	4.94507	5.04974	4.99312	5.1231	5.04153
PA(8:0/6 keto-PGF1alpha)	6.43738	6.45446	6.5397	6.44381	6.26415	6.45647	6.12745	6.27018	5.94777	6.23734	6.1083	6.19834
N-Myristoyl Arginine	5.38822	5.3775	5.4204	5.34791	5.28339	5.28538	5.12271	5.13345	5.25134	5.09577	4.89799	5.09738
Arachidic acid	6.2572	6.34558	6.3019	6.14122	6.4265	6.28381	6.3568	6.40529	6.12895	6.3878	5.90176	6.44851
1-Cyclohexene-1-carboxylic acid	4.9313	4.90323	4.99575	4.99665	4.84592	4.85522	4.71595	4.8294	4.94997	4.94081	4.96646	4.96069
4-Methylstyrene	5.8678	5.81508	5.97812	5.92573	5.7159	5.81686	5.60138	5.67401	5.82959	5.90539	5.87923	5.93716
Austinoneol	7.58094	7.54948	7.70125	7.68091	7.46256	7.58116	7.39459	7.39692	7.54104	7.60706	7.57019	7.60697
N,N-Dimethyloctanamide	5.04681	5.27988	5.28507	5.14483	5.18377	5.08588	5.21867	5.14801	5.06287	5.22765	5.16064	5.35459
Benzylideneacetone	5.69226	4.54085	3.25569	3.33581	3.05755	3.0388	3.01228	3.25247	4.0596	3.64676	3.77498	3.25221
'9,12-octadecadiynoic acid'	5.69272	5.72389	5.69282	5.69046	5.7217	5.58968	5.62662	5.75633	5.6244	5.62813	5.79337	5.78301
S-methoprene	1.56586	2.31209	2.09567	2.74789	1.60571	1.58742	1.56158	1.5956	1.56438	1.59091	2.45847	2.769
Pc(14:1/0:0)	5.9724	5.86571	5.92248	5.79031	5.6453	5.56669	5.8526	5.86024	4.72784	4.7551	5.22167	5.24214
LysoPE(0:0/18:4(6Z,9Z,12Z,15Z))	5.17821	5.20698	4.58273	4.94688	5.42788	4.90526	5.62754	5.55028	5.54231	5.62533	5.27358	5.53836
Pc(18:4/0:0)	6.31579	5.88185	5.60919	5.73062	5.78064	5.77572	6.21624	5.82323	5.17305	5.64505	5.60036	5.79355
Nonapropylene glycol	6.69516	6.75063	6.76336	6.76879	6.76176	6.75225	6.73624	6.74025	6.88392	6.74203	6.82445	6.77251
1,2-Cyclohexanediol, 1-methyl-4-(1-methylethenyl)-	5.01143	5.0328	5.11862	5.05731	5.00084	5.03178	4.98061	4.962	4.84962	5.05734	5.17485	5.11064
Trodusquemine	6.67102	6.66932	6.67819	6.69038	6.72225	6.71207	6.66861	6.67433	6.80087	6.6313	6.69661	6.63802
Arachidonic acid	6.07737	5.86412	5.45927	5.09893	5.02666	4.31893	6.02129	5.79306	3.60625	3.6335	3.6705	3.62914
1-(9Z-hexadecenoyl)-glycero-3-phosphate	5.59025	3.3876	3.3793	3.40145	3.4131	3.39434	3.89319	3.40274	3.37069	3.39793	3.43493	3.39357
Alpha-Bisabolol oxide A	5.40415	5.19672	5.01038	5.01848	4.90585	5.13385	5.34065	5.05868	4.92487	5.13804	5.24974	5.01655
11-Oxahexadecanolide	5.0575	5.30598	5.37932	5.33573	5.35042	5.36485	5.07334	5.30173	5.14677	5.39521	5.35953	5.28645
LysoPC(20:5(5Z,8Z,11Z,14Z,17Z)/0:0)	7.79824	7.4561	7.03696	6.49813	6.10986	5.97673	7.7196	7.44275	4.77207	5.60594	5.09	5.73801
Phthalic acid	4.65446	4.70924	4.82361	4.79901	4.69865	4.79142	4.72031	4.71368	5.18422	4.83253	5.02834	4.85466
Dibutyl Phthalate	5.44421	5.51273	5.61419	5.57287	5.47214	5.57738	5.45918	5.48861	6.00266	5.60281	5.72046	5.57937
Linoleic Acid	5.57064	5.226	4.14052	4.16044	3.79051	2.57586	5.44963	5.25148	4.70544	3.6494	3.78689	3.07632
Tributyl citrate	5.60546	5.66243	5.71378	5.72304	5.66417	5.72812	5.64424	5.6421	5.93746	5.65911	5.84173	5.66116
Pi(18:0/txb2)	5.68364	5.69903	5.69073	5.71289	5.72455	5.70578	5.67924	5.71418	5.68211	5.70937	5.74638	5.70501
Gonal	6.32458	6.4	6.42221	6.46604	6.36375	6.3853	6.2673	6.38859	6.26902	6.32459	6.44729	6.45963
O-arachidonoyl glycidol	5.48561	5.32435	4.83401	4.12852	4.14018	4.12141	5.38537	5.3305	4.09774	4.125	4.16201	4.12064
Lpe(14:0)	5.20697	5.39472	5.38521	5.26362	5.31465	5.40576	5.19871	5.18558	4.69378	4.94107	5.37524	4.92425
Pc(18:3/0:0)	6.88243	6.6288	6.43506	5.94542	5.86734	5.79555	6.85139	6.62299	5.70599	5.53718	5.45208	5.60971
Cer(t18:0/5-iso PGF2VI)	6.87933	6.89131	6.91494	6.89891	6.91864	6.92274	6.88404	6.90404	7.24867	6.85626	6.9947	6.85798
Ppg n11	6.84	6.84999	6.82826	6.8943	6.87282	6.88923	6.8345	6.87773	7.17977	6.84069	6.87985	6.81306
P-Mentha-1,3,5,8-tetraene	5.27748	5.43287	5.57281	5.52977	5.52495	5.54441	5.24021	5.3992	5.34545	5.56515	5.23219	5.65706
Lpe(18:2)	6.27858	6.07914	5.4098	4.7582	2.70738	2.49612	6.1642	6.01576	2.51481	2.51021	2.2	2.1589
Pc(17:2/0:0)	6.28113	6.19331	6.26617	6.18321	6.14967	6.19343	6.24004	6.19686	6.37309	6.05443	5.92919	6.03795
4-Piperidinone, 1-hydroxy-2,2,6,6-tetramethyl-	5.74068	5.75302	5.52207	5.40441	5.57779	5.61437	5.72035	5.8238	5.28332	5.80328	5.87845	5.80426
Xestoaminol C	5.0866	5.16863	5.32242	5.2929	5.17652	5.20852	5.06822	5.21747	5.17372	5.21308	5.25164	5.37228
Alpha-linolenoyl ethanolamide	3.11088	3.12625	3.74227	3.1401	3.75493	3.32447	4.04942	3.85276	4.44511	3.74763	4.3949	4.11331
L-threo-sphinganine	5.90983	5.92285	5.93573	5.97181	5.94229	5.96552	5.8476	5.91329	6.26136	5.96252	6.11953	5.93337
Myristoyllysophosphatidylcholine	6.1064	5.85472	5.67742	5.38342	5.23416	5.26394	5.9409	5.62155	4.69941	4.81525	5.18841	4.60672
Poly thf n6	6.11463	6.21026	6.18124	6.19004	6.21049	6.25708	6.01538	6.12944	6.40537	6.2188	6.42042	6.23385
N-(2-hydroxyethyl)tetradecanamide	5.45603	5.33781	5.35386	5.16966	5.19331	5.29867	5.2775	5.17303	5.12554	5.20505	5.37444	5.34268
Palmitoleoyl ethanolamide	6.052	6.13414	6.09592	6.06514	6.13256	6.03489	5.98595	6.09888	5.84798	5.96766	6.05223	6.07201
Pc(20:4/0:0)	7.26386	7.03	6.74556	6.24788	5.76229	6.78138	7.15089	6.95981	4.01549	4.60974	3.05938	4.83436
Phytolaccatoxin	6.45606	6.47145	6.46314	6.48531	6.49696	6.4782	6.45166	6.4866	6.45453	6.48179	6.5188	6.47743
Cetylmannoside	6.52713	6.57383	6.66677	6.61069	6.59278	6.58877	6.55175	6.55453	6.68317	6.45892	6.33252	6.41334
Pc(16:1/0:0)	6.79187	6.73747	6.69228	6.63084	6.53741	6.59548	6.66495	6.59556	6.2133	6.21781	6.23538	6.17197
Mg(18:1(9z)/0:0/0:0)	5.86651	5.85124	5.86075	5.81649	5.77593	5.72573	5.75457	5.81828	6.03122	5.70557	5.89116	5.67032
1-Hexadecanoyl-sn-Glycero-3-Phosphoethanolamine	6.30924	6.35835	6.31398	6.32	6.24091	6.24316	6.12802	6.16135	5.83607	5.9158	5.99664	5.89345
27-Norcholestanehexol	5.387	5.39241	5.40959	5.57759	5.37979	5.46435	5.27121	5.50221	6.1546	5.50468	5.73882	5.63549
Dihydro-alpha-ionone	5.30709	5.3876	5.43899	5.43494	5.40984	5.39892	5.30526	5.38857	5.31865	5.35274	5.12512	5.50894
Hexadecanamide	6.9734	6.96742	7.0455	7.06766	7.01958	7.05295	6.96781	7.01726	6.81114	6.89797	6.71806	6.98148
Octadeca-9,12-dienal	6.53968	6.61322	6.62586	6.65166	6.63955	6.64343	6.58133	6.63151	6.45457	6.58797	6.3362	6.6523
Geranylgeraniol	5.24593	5.38311	5.42051	5.41947	5.44549	5.42114	5.3356	5.38966	5.13807	5.34656	4.88546	5.4662
'5(z),8(z),11(z)-eicosatrienoic acid methyl ester'	5.48951	5.63368	5.73294	5.72041	5.65518	5.68403	5.36316	5.49831	5.27588	5.34037	5.2739	5.33938
Pc(32:2)	5.5993	5.78342	5.71982	5.53868	5.57656	5.68589	5.65261	5.58703	5.51957	5.23331	5.53534	5.47002
3-Amino-2-methoxynonadec-5-en-4-ol	7.27161	7.29302	7.39511	7.35754	7.38795	7.39882	7.34891	7.34268	6.99145	7.21333	6.72334	7.32506
3,4-Dihydroxydodecanoylcarnitine	4.92737	4.91942	4.74469	4.78386	4.8415	4.82937	4.27423	4.89129	5.48237	4.50191	4.83149	4.17446
Pc(20:3/0:0)	6.99243	6.69121	6.51238	6.16153	5.72102	5.88718	6.80325	6.52768	5.93264	5.42516	4.69728	5.28511
LysoPE(0:0/24:6(6Z,9Z,12Z,15Z,18Z,21Z))	4.27023	4.28562	4.27732	4.29948	4.31113	4.29237	4.26583	4.30077	4.2687	4.29596	4.33297	4.2916
LysoPC(20:3(8Z,11Z,14Z)/0:0)	5.01018	5.02557	5.01726	5.03943	5.05108	5.03232	5.00578	5.04072	5.00865	5.03591	5.07292	5.03155
Dg(18:0/0:0/20:5(7z,9z,11e,13e,17z)-3oh(5,6,15))	7.18058	7.22461	7.14696	7.2813	7.2051	7.25163	7.05261	7.24933	7.3061	6.87821	7.07636	7.02703
Pe(22:2/0:0)	4.37962	4.51608	4.3486	4.53019	4.77109	4.47701	4.24638	4.56494	5.06525	4.59249	4.46283	4.6405
Cer(d18:1/20:3(8Z,11Z,14Z)-2OH(5,6))	6.00271	6.00044	6.08928	6.09742	6.12179	6.09969	6.01396	6.08023	6.65384	6.10763	6.33042	6.15972
Dg(20:4/20:5/0:0)	3.87777	3.58889	3.58058	3.60274	3.6144	3.59564	3.5691	3.60403	4.27527	3.59922	3.97312	3.74758
Cortol	5.1497	5.132	5.22166	5.15081	5.21525	5.19801	5.142	5.20745	5.75964	5.31872	5.41369	5.39458
1-phenyl-2-butanone	5.1731	5.20295	5.20374	5.21709	5.19255	5.24078	5.15239	5.20015	5.54399	5.21957	5.36979	5.28592
6-hydroxycaproic acid	5.05579	5.03498	5.03876	5.07871	5.0528	5.09322	4.99974	5.06326	5.43312	5.06692	5.27307	5.1525
Exo-2-Methyl-3-methylenebicyclo[2.2.1]heptan-2-ol	5.99049	6.01215	6.02725	6.03801	6.00952	6.04163	5.97413	6.00317	6.34446	6.1095	6.23367	6.14121
Isophorone	6.70425	6.69463	6.71744	6.74067	6.70854	6.73793	6.66484	6.72581	6.97302	6.79772	6.94715	6.81349
(S)-Oleuropeic acid	5.85804	5.86067	5.8767	5.91313	5.89239	5.92067	5.83998	5.87648	6.27357	5.93824	6.09064	5.9416
Dibutyl sebacate	6.8993	6.88495	6.91832	6.9367	6.90436	6.94427	6.8707	6.92591	7.14965	6.98105	7.11503	7.00785
Bis(2-ethylhexyl) sebacate	8.47916	8.46483	8.49957	8.51704	8.48946	8.52233	8.45192	8.50207	8.702	8.52733	8.66974	8.53322
Cyclohexanecarboxylic acid	4.0662	4.09503	4.257	4.22888	4.23534	4.1502	4.23087	4.22957	4.68039	4.34386	4.48123	4.34753
Eicosadienoic acid	4.60515	3.81001	3.8017	3.82387	3.83552	3.81676	3.79022	3.82515	3.79309	3.82034	3.85735	3.81599
LysoPC(0:0/18:1(9Z))	3.72365	3.73903	3.73073	3.75289	3.76455	3.74578	3.71925	3.75418	3.72212	3.74937	3.78638	3.74501
1-palmitoyl-sn-glycero-3-phosphocholine	6.51327	6.06153	6.00791	5.36642	4.8751	7.16306	6.2655	5.68541	3.90424	4.24952	3.9685	4.00955
Lpc(18:1)	7.83728	7.5595	7.43466	7.21018	6.8487	6.75006	7.55743	7.24532	4.79678	4.27182	3.29622	3.8933
Palmitoleamide	3.72781	3.34495	3.33665	3.41392	3.74111	3.3517	3.47653	3.36009	3.32804	3.39084	3.39228	3.40802
Hexadecadienoic acid	4.46463	3.37187	3.36357	3.38573	3.60229	3.37862	4.42543	3.38702	3.35496	3.38221	3.4192	3.37785
9-cis-retinal	4.32675	3.57909	3.57079	3.59295	3.6046	3.58584	3.55931	3.59424	3.56218	3.58943	3.62643	3.58507
GPEtn(22:6/16:0)	1.69968	1.71477	1.70662	1.72836	1.7398	4.18095	1.69537	1.72963	1.69818	1.72491	1.76125	1.72063
GPEtn(14:0/22:5)	4.22752	4.24291	4.2346	4.25677	4.26842	4.24966	4.22312	4.25806	4.22599	4.25324	4.29025	4.24889
GPEtn(20:5/17:0)	6.02365	4.12784	3.94127	3.88982	4.05586	3.97929	4.17944	4.07781	3.71781	3.85095	2.89984	3.81782
'anandamide (20:5, n-3)'	6.02834	5.59761	5.47373	4.89209	4.7871	4.44073	5.89523	5.11905	1.85465	2.882	2.34066	2.02315
Pc(20:5/0:0)	5.10613	4.29358	4.28527	4.30744	4.31909	4.30033	4.27379	4.30872	4.27666	4.30391	4.34092	4.29956
Val tyr arg	6.63137	6.67865	6.4209	6.65747	6.5961	6.6412	6.30499	6.63223	6.25979	6.2194	6.41835	6.48403
Macimorelin	6.82258	6.88964	6.70219	6.9964	6.94848	6.97969	6.45097	6.87906	6.43642	6.33417	6.22062	6.79391
5-Hydroxy-14,16-hentriacontanedione	5.73353	5.81454	6.06362	6.01397	6.03515	6.03372	5.83909	6.01882	5.86422	5.96968	5.91555	6.09224
GPEtn(18:1/13:0)	6.19801	6.2509	6.40285	6.34888	6.32453	6.35167	6.26987	6.35652	6.28227	6.36781	6.12213	6.36909
(2R,5S,8R)-2,8-Dimethyl-5-propan-2-ylcyclodecan-1-one	4.93248	4.78771	4.93775	4.88891	4.9378	4.95677	4.84834	4.79573	4.44845	4.69765	4.31963	4.78964
Pe(22:1/0:0)	6.80496	6.40714	6.21204	6.02921	5.52458	5.25448	6.54537	5.88671	3.87224	3.34017	3.98142	3.33582
GPEtn(21:0/9:0)	5.32623	5.33816	5.42981	5.43677	5.36243	5.4427	5.60771	5.58716	5.55426	5.46314	5.82021	5.70127
GPCho(20:5/18:4)	4.88299	4.1714	4.1631	4.18526	4.19691	4.17815	4.15161	4.18655	4.15448	4.18174	4.21875	4.17738
Cyclosquamosin A	5.51152	5.93166	4.32215	5.77644	6.32858	5.44414	6.50899	6.48533	6.49641	6.56349	6.55303	6.77046
GPEtn(16:0/17:1)	6.97673	7.00802	7.11063	7.10498	7.07487	7.09917	7.0536	7.09405	7.12931	7.05602	7.4099	7.15954
Linoleoyl ethanolamide	3.82038	3.83577	3.82747	3.84963	3.86128	3.84252	3.81598	3.85092	3.81885	3.84611	3.88311	3.84175
'pc(18:3(9z,12z,15z)/18:3(9z,12z,15z))'	6.5536	5.58605	5.08883	4.94492	4.73495	4.85524	6.1887	5.17671	4.00613	4.03338	4.07039	4.02902
PA(18:1(9Z)-O(12,13)/i-14:0)	6.99642	6.98405	7.05112	6.98188	6.95617	6.98519	6.95792	6.92968	7.09721	6.96859	7.10128	6.95156
'n,n-diisopropylethylamine'	6.87058	6.88119	6.92422	6.87721	6.84763	6.85963	6.83142	6.80953	6.82077	6.86124	6.99835	6.89955
N-Methoxysuccinyl-Ala-Ala-Pro-Val	6.6973	6.74092	6.74034	6.72736	6.73681	6.72608	6.7497	6.73663	6.75439	6.76576	6.83785	6.77247
(1R,3S)-3-(6-Aminopurin-9-yl)cyclopentan-1-ol	5.62459	5.62939	5.6242	5.63876	5.59829	5.65028	5.54638	5.59066	5.61603	5.61273	5.80418	5.66464
N-(3,5-dimethylphenyl)-2-(4-morpholin-4-ylphenyl)imidazo[1,2-a]pyrimidin-3-amine	5.86789	5.87932	5.83819	5.89274	5.88702	5.90085	5.86011	5.84618	5.87348	5.89719	6.05296	5.9354
Ophiopogonoside a	7.15069	7.14493	7.19619	7.15024	7.13158	7.15973	7.12388	7.1149	7.05264	7.12706	7.27836	7.13242
N-Arachidonoyl Arginine	6.53379	6.49363	6.52181	6.50338	6.48158	6.51206	6.47337	6.47561	6.64801	6.52181	6.64756	6.50291
Pc(38:6)	6.93537	6.23243	6.0622	5.97391	5.92015	5.8519	6.69908	6.10227	5.83568	5.6993	5.91809	5.67224
Pc(p-16:0/txb2)	5.82778	4.26339	4.47549	4.12325	4.1349	4.11614	5.23056	4.12454	4.09247	4.11973	4.15674	4.11537
Triethanolamine	5.85805	5.85449	5.90458	5.87091	5.81358	5.84891	5.76092	5.79309	5.81615	5.8037	5.96193	5.84096
LysoPI(20:4(5Z,8Z,11Z,14Z)/0:0)	4.92099	3.4953	3.48699	3.50915	3.5208	3.50204	4.54686	3.51044	3.47838	3.76232	3.54263	3.70013
'4-{[(cyclohexylideneamino)oxy]carbonyl}-n,n-dipropylbenzenesulfonamide'	6.4557	6.47229	6.45931	6.43212	6.36719	6.41245	6.40568	6.40163	6.12073	6.21518	6.33286	6.24585
Morpholine	4.4338	4.44434	4.53068	4.47393	4.40977	4.44333	4.39185	4.4388	4.51787	4.55736	4.74805	4.57187
3-(1h-indol-3-yl)quinoxalin-2-ol	4.93167	4.9132	5.04826	4.97219	4.871	4.92249	4.78979	4.83938	4.60859	4.75511	4.93305	4.75391
GPCho(18:4/16:1)	5.5583	5.57369	5.56538	5.58755	5.5992	5.58044	5.5539	5.58884	5.55677	5.58402	5.62104	5.57967
GPCho(20:5/15:0)	4.15	4.16539	4.15708	4.17925	4.1909	4.17214	4.1456	4.18054	4.14847	4.17573	4.21273	4.17137
GPCho(18:4/20:5)	4.03587	4.05126	4.04296	4.06512	4.07677	4.05801	4.03147	4.06641	4.03434	4.0616	4.0986	4.05724
GPCho(20:5/20:3)	3.97529	3.99068	3.98237	4.11999	4.01619	3.99743	4.03421	4.00583	4.38947	4.00102	4.03802	3.99695
LysoPI(16:0/0:0)	5.20172	4.50011	3.50712	3.18456	3.39273	2.70526	4.94615	4.55774	3.69819	3.63732	3.52022	3.89355
9-hexadecenoic acid	5.52276	5.58774	5.63042	5.6268	5.50476	5.52498	5.46344	5.52606	5.3455	5.41455	5.44613	5.40865
LysoPC(22:6(4Z,7Z,10Z,13Z,16Z,19Z)/0:0)	4.56311	4.06632	4.05801	4.08018	4.09183	4.07307	4.87369	4.08146	4.0494	4.59928	4.11366	4.28404
LysoPS(18:2(9Z,12Z)/0:0)	5.33054	4.84207	3.78524	4.21556	3.84731	3.79483	5.08975	4.01052	2.45097	2.56082	2.51503	2.47379
Beta-Casomorphin-5	0.161082	0.165909	0.163289	3.84192	0.174174	0.168064	0.159722	0.170776	0.160608	1.46305	0.181509	3.72763
Mgdg(3:0/6:0)	5.44812	5.46351	5.4552	5.47737	5.48902	5.47026	5.44372	5.47866	5.44659	5.47384	5.51086	5.46949
Acetylphosphate	5.50508	5.5085	5.54424	5.48617	5.45038	5.48367	5.45386	5.39116	5.58291	5.55834	5.70449	5.57322
Imidazolone A	5.79301	5.86227	5.75638	5.7661	5.8033	5.85209	5.59769	5.75218	5.63647	5.57878	5.55525	5.56792
Pa(20:5(6e,8z,11z,14z,17z)-oh(5)/10:0)	5.64263	5.61235	5.68681	5.63432	5.5141	5.69126	5.20203	5.44812	5.28715	5.27365	5.19249	5.03607
Pe(20:5(5z,8z,11z,14z,16e)-oh(18)/20:3(8z,11z,14z))	6.07585	6.04018	6.13704	6.05774	5.94767	6.03685	5.47392	5.78084	5.55396	5.43776	5.50168	5.34282
Caprolactam	5.11723	5.20108	5.2804	5.28469	5.27991	5.32025	5.27974	5.34491	4.81852	4.89752	5.0095	4.99816
2-(Ethylamino)ethanol	4.79148	4.78265	4.82126	4.77417	4.74051	4.78766	4.78841	4.80822	4.75499	4.71475	4.83969	4.75674
Phenethylamine	5.07389	5.10465	5.15903	5.098	5.08183	5.11466	4.97377	5.00522	4.76871	4.80986	4.88111	4.8297
4-Aminophenol	5.79677	5.78096	5.81008	5.78411	5.75023	5.77172	5.67935	5.73329	5.55575	5.58145	5.71646	5.62166
Leu Glu Ile Glu	5.4604	5.46589	5.54418	5.44268	5.43742	5.55114	5.18366	5.25947	5.22213	5.09537	5.10495	5.02629
N-Acetyl-9-aminominocycline, (4R)-	5.38018	5.3871	5.36277	5.36865	5.37019	5.4096	5.30456	5.39396	5.41767	5.34822	5.24378	5.36154
'1,3-benzodioxolylbutanamine'	5.60312	5.61448	5.64482	5.62109	5.60667	5.63737	5.60917	5.5909	5.771	5.63944	5.82789	5.71283
Glutamyl-phenylalanine	5.48724	5.48132	5.49973	5.47527	5.46966	5.52895	5.365	5.43655	5.47882	5.45905	5.40042	5.43861
Phenylalanyl-Gamma-glutamate	5.52747	5.49906	5.53287	5.53111	5.50224	5.54585	5.40767	5.50849	5.55888	5.50333	5.4414	5.46852
2-pyridineacetic acid	4.56889	4.55997	4.52499	4.5283	4.48034	4.43127	4.40574	4.45674	4.16611	4.27046	4.33657	4.23156
Linoleamide	7.32959	7.35784	7.38393	7.38209	7.39666	7.36954	7.31989	7.34311	7.2374	7.44326	7.40531	7.35317
Palmitoleoyl-EA	5.49864	5.41661	5.45541	5.40803	5.40849	5.41714	5.59424	5.52436	5.06544	5.28686	5.34157	5.31358
Eicosapentaenoic acid ethyl ester	4.97575	4.49234	3.51884	3.74517	3.50343	3.48467	4.31353	3.49307	3.46101	3.48826	3.52526	3.4839
Dodecylbenzene	5.85719	5.87954	5.83338	5.88107	5.89103	5.8514	5.83196	5.84371	5.58625	5.80782	5.89207	5.84212
Farnesyl acetone	6.4037	6.43548	6.45261	6.47767	6.48276	6.4631	6.4445	6.46561	6.25815	6.49138	6.50236	6.47722
Myristoyl ethanolamide	5.30267	4.93572	4.89305	4.71438	4.81428	4.81265	5.20134	4.86597	4.81026	4.71632	4.64741	4.81951
Serratol	5.80779	5.82621	5.84145	5.86449	5.87602	5.83546	5.98971	5.90718	5.35385	4.98907	5.32553	5.19535
N-Isovaleroylglycine	5.03677	4.98812	5.05276	5.03724	4.98426	5.0287	4.97582	5.03571	4.67233	4.76136	4.78163	4.726
Cyanoguanidine	3.68282	3.77738	3.81238	3.74031	3.72564	3.8058	3.67155	3.73016	3.92619	4.09157	4.14099	4.10478
'3-methylamino-1,2-propandiol'	5.03027	5.0537	5.09612	5.05921	5.03806	5.07558	5.04223	5.01599	4.93006	5.12191	5.20006	5.12623
4-hydroxyproline	5.018	5.07472	5.09462	5.04698	5.04121	5.06178	4.98547	5.03588	4.54872	4.82823	4.91154	4.88145
Phthalic Anhydride	5.60921	5.55826	5.60112	5.5864	5.58045	5.64353	5.58904	5.60125	5.92576	5.79763	5.87356	5.76532
Docosahexaenoyl Ethanolamide	4.81548	4.7351	4.63591	4.66229	4.62779	4.91997	4.2143	4.26575	5.03477	4.66809	4.48979	4.62261
Pregnan-20-one, 3,17-dihydroxy-, (3alpha)-	5.042	4.30341	3.73011	3.74341	3.33302	3.5906	4.79974	3.82455	2.73447	2.49771	2.52991	3.21736
7-Hexadecynoic acid	5.29031	4.41393	3.7337	3.28411	3.2123	3.51155	5.30811	4.40256	3.58937	3.77489	3.22921	3.67951
Despropylspiroxamine	4.74838	3.45752	3.21627	3.18517	3.19681	3.17806	4.76254	3.41546	3.96329	3.93354	3.61224	3.81669
2-linoleoyl glycerol	5.58444	5.40322	5.25348	5.08999	5.00328	4.98759	5.515	5.35911	4.9886	4.8783	4.82945	4.42409
Azacyclotridecan-2-one	5.22255	5.19779	5.1819	5.17496	5.23709	5.19151	5.20727	5.22544	5.16795	5.36759	5.349	5.29369
(4-Methylphenyl)acetaldehyde	4.59946	4.45912	4.50644	4.6556	4.40741	4.23535	4.19094	4.08333	4.63916	4.45539	4.51919	4.66495
5-(azepan-1-ylsulfonyl)-2-chloro-N-[1-(furan-2-yl)propan-2-yl]benzamide	6.50417	6.39844	6.50226	6.58321	6.23901	6.44148	6.2172	6.15226	6.1036	6.04458	6.02595	6.04487
Erythromycin A enol ether	6.45892	6.32077	6.60274	6.38737	6.09832	6.50323	5.66529	5.84921	5.57925	5.53181	5.62223	5.38809
3-hydroxypyridine	5.17727	5.15944	5.18482	5.1646	5.13581	5.144	5.04172	5.09709	5.03641	4.94605	5.08829	5.02268
(1r,2s)-2-Aminocyclopentanecarboxylic acid	5.32909	5.31876	5.3794	5.35059	5.33147	5.35081	5.32279	5.39427	5.23997	5.27073	5.36862	5.31381
3-Methylpyridazine	4.49125	4.48249	4.46178	4.51201	4.45012	4.4936	4.34081	4.54815	4.55231	4.52274	4.54844	4.51944
2-methylpropanal oxime	4.99464	4.9945	5.06186	5.02875	5.01033	5.01801	4.96731	5.06969	5.24501	5.17207	5.31211	5.21941
(2r)-6-methylpiperidine-2-carboxylic acid	5.8107	5.77597	5.87411	5.92695	5.9404	5.95443	5.95073	6.13969	5.65842	5.82621	5.92293	5.9289
2-picoline	4.94286	4.75008	4.87616	5.03108	4.9925	4.93557	4.84584	5.20341	5.25976	5.23211	5.23026	5.30739
Cytosine	5.5586	5.53346	5.54373	5.5672	5.55186	5.55625	5.49327	5.53782	5.2948	5.28792	5.41741	5.3247
Ethyl 3-((6-(4,5-dihydro-1H-benzo[d]azepin-3(2H)-yl)-2-(pyridin-2-yl)pyrimidin-4-yl)amino)propanoate	5.6137	5.46832	5.64178	5.64544	5.47344	5.5885	5.4351	5.58615	5.82689	5.74084	5.68598	5.71302
Aloeresin B	0.0286701	0.0296697	0.0291262	0.0305988	0.0314017	0.0301187	0.0283903	0.0306865	0.0285726	0.03036	0.0329607	0.0300671
Val pro ile	5.66973	5.72614	5.58952	5.61002	5.69228	5.64967	5.84137	5.65704	5.75379	5.82665	5.5876	5.80336
2-(L-Menthoxy)ethanol	4.63046	4.65145	4.65501	4.85422	4.51523	4.38436	4.01269	3.27826	4.46985	4.08711	4.13287	4.3494
(3a,5b,7a,12a)-24-[(carboxymethyl)amino]-1,12-dihydroxy-24-oxocholan-3-yl-b-D-Glucopyranosiduronic acid	6.09282	6.24508	5.80263	6.11692	6.38894	6.0544	6.69739	6.51291	6.43025	6.59354	6.32347	6.56151
L-Proline, 1-(1-L-leucyl-L-prolyl)-	4.68889	4.84958	4.51022	4.70443	4.92427	4.70025	4.98041	5.03197	5.29865	5.03393	4.9089	5.01383
N8-acetylspermidine	4.97736	5.00314	5.11627	5.06991	5.02419	5.09753	4.86707	4.99756	4.67526	4.67557	4.92731	4.76151
Withangulatin A	5.53211	5.48115	5.62377	5.51768	5.47121	5.53281	5.12159	5.37223	5.08121	5.12309	5.09686	4.94138
7-(3,4-diethoxyphenyl)-3-[(4-fluorophenyl)methyl]thieno[3,2-d]pyrimidin-4-one	6.25003	6.16063	6.29439	6.22606	6.02237	6.18137	5.98178	5.99904	6.00503	6.00476	6.08822	5.99814
Licoagrocarpin	5.58059	5.40393	5.49844	5.43243	5.44296	5.32273	5.16746	5.0082	5.12396	5.08681	5.33337	5.04822
Cholylthreonine	4.60845	4.2609	2.55223	2.8967	1.50773	2.68547	4.57908	3.97461	2.2335	2.21981	3.96064	1.51866
LysoPE(0:0/22:4(7Z,10Z,13Z,16Z))	4.89979	3.98232	3.40879	3.39425	3.29746	3.20777	4.56311	3.06309	2.83777	3.17317	2.72537	3.25845
Pc(p-16:0/3:0)	4.66913	1.87226	3.74955	1.88594	1.89745	1.87893	4.59633	1.88721	1.85558	1.88247	1.91901	1.87816
Hexamethylene tetramine	4.81758	4.77483	4.79476	4.7667	4.70625	4.75322	4.61808	4.66334	4.52046	4.54544	4.84863	4.68858
GPCho(18:3/20:5)	0.30604	0.313891	0.309637	0.321079	0.327208	0.317378	0.30382	0.321752	0.305267	0.319241	0.338899	0.316978
GPCho(14:1/20:3)	5.32469	5.34008	5.33177	5.35394	5.36559	5.34683	5.32029	5.35522	5.32316	5.35041	5.38742	5.34605
Rubraflavone B	6.03828	6.05735	6.17607	6.09855	6.08809	6.12363	5.99886	5.99812	5.69836	5.87644	5.61386	5.88882
Didrovaltratum	4.99082	4.99777	5.02206	5.00017	5.08346	4.99411	4.97862	4.91595	5.20383	5.07672	5.09423	5.07955
Alfaprostolum	5.33911	5.38694	5.3927	5.35033	5.3478	5.3619	5.29195	5.35408	5.35809	5.32904	5.37435	5.35299
Hydroxyrepaglinide	5.64117	5.67663	5.69235	5.6578	5.59521	5.65178	5.64939	5.65057	5.42481	5.48698	5.62083	5.57786
Ser arg phe	5.97479	5.9977	6.03262	5.98267	5.92577	5.95174	5.90803	5.87277	5.78671	5.8027	5.94531	5.85605
N-ethyl-n-methylcathinone	5.24613	5.252	5.28542	5.27482	5.18246	5.2665	5.19069	5.20544	5.1219	5.10172	5.28538	5.18389
4-Hydroxyisoleucine	5.21004	5.23005	5.28306	5.24472	5.18507	5.26417	5.19233	5.20049	5.24857	5.28435	5.41079	5.2703
Adenine	6.52805	6.5172	6.59541	6.53262	6.51348	6.53534	6.52149	6.50559	6.51346	6.58086	6.72044	6.59051
LysoPE(0:0/24:1(15Z))	6.8425	6.80417	6.86539	6.81079	6.80238	6.85541	6.82031	6.79128	6.93028	6.86009	6.93432	6.8352
GPEtn(15:1/13:0)	7.05422	7.03681	7.14667	7.03187	7.01431	7.04141	7.01914	7.00978	7.10759	7.02718	7.13653	7.00289
Hexamethoxymethyl melamine	6.60907	6.60455	6.65266	6.60785	6.58368	6.61156	6.58907	6.6016	6.47877	6.57319	6.74271	6.5857
Aldehydo-ascarylose	5.88899	5.85969	5.91195	5.89644	5.82366	5.88114	5.87707	5.87715	5.807	5.84759	5.95189	5.86672
Butylisopropylamine	6.97489	6.98545	7.02666	6.97595	6.94506	6.96367	6.93155	6.905	6.92334	6.96291	7.10362	7.00024
Tryptophol	4.32941	4.17872	4.387	4.27654	4.179	4.21603	4.275	4.27951	4.27702	4.27665	3.5563	3.99651
N-Chlorophenylalanine	5.81205	5.80739	5.93184	5.76567	5.79613	5.81401	5.8121	5.67229	5.54797	5.75126	5.40715	5.62972
N-cyclohexyl-1-[2-(4-fluorophenyl)pyrimidin-4-yl]piperidine-3-carboxamide	5.71625	5.64696	5.94457	5.67872	5.42672	5.78177	5.01023	5.30603	4.05106	4.79263	4.73767	4.84989
GPEtn(20:5/18:1)	0.00143526	2.18723	1.72254	1.07475	1.74812	0.00151019	2.58022	1.46331	0.00143022	1.78603	0.00165789	0.00150752
Pc(20:1/0:0)	4.66638	3.81745	3.95338	4.26766	4.26948	3.8242	3.94958	4.29077	3.80053	3.82778	3.86479	3.92799
GPEtn(17:1/17:1)	5.89787	5.89647	6.06962	5.99946	5.97979	6.06177	6.00738	6.00013	5.93088	5.99407	5.8928	6.01241
GPEtn(15:0/17:1)	6.46397	6.47938	6.59698	6.60847	6.55186	6.6016	6.56503	6.5947	6.56533	6.54716	6.61652	6.63523
'pc(20:5(5z,8z,11z,14z,17z)/20:5(5z,8z,11z,14z,17z))'	7.50489	7.06124	6.86661	6.79	6.58072	6.45367	7.28365	6.81888	3.92284	3.95009	3.9871	3.94573
Leu-Arg-Asn-Arg	4.86518	0.00919592	0.00902354	0.00949091	0.0097462	0.00933844	0.0087904	0.00951879	4.00873	0.00941505	0.0102428	2.9302
21-Desacetyl Deflazacort	6.88682	6.92274	6.60196	6.91241	6.84911	6.90192	6.46542	6.8793	6.56684	6.39958	6.76684	6.76321
Vomicine	7.05823	7.09223	6.80974	7.0851	6.98937	7.07087	6.72602	7.05852	6.6605	6.66822	6.84794	6.82358
Lpc(17:0)	5.91785	4.80477	3.98691	4.12704	2.33165	3.99835	5.40597	3.79479	2.80716	2.27398	2.2113	2.14506
6-n-Octylaminouracil	6.55844	6.63625	6.45659	6.71153	6.60373	6.68058	6.35642	6.65805	6.55577	6.12934	6.51024	6.48758
Arachidonoyl amide	5.75315	5.22475	4.86242	4.41699	4.39671	4.26675	5.60853	4.98715	4.5638	3.3716	4.33148	3.85476
(1S,2R,3R,4R,5R,6S,7S,8R,9R,10R,13R,14R,16S,17S,18R)-6,16,18-Trimethoxy-13-(methoxymethyl)-11-methyl-11-azahexacyclo[7.7.2.12,5.01,10.03,8.013,17]nonadecane-4,5,7,8,14-pentol	6.69156	6.72859	6.78494	6.69486	6.78511	6.71157	6.91118	6.82416	6.83975	6.97705	6.75118	6.8573
Ginsenoside Rh5	5.56648	5.73471	5.92041	5.53558	5.79833	5.77977	5.95928	5.56816	5.40092	5.9325	5.04607	5.55583
GPEtn(14:0/16:1)	5.63873	5.71879	5.83742	5.73338	5.71334	5.77773	5.68347	5.76942	5.68912	5.73452	5.22804	5.72579
Glyceryl monostearate	6.88185	6.85326	6.93584	6.90186	6.88995	6.91751	6.87565	6.91388	7.29224	7.00656	7.13373	6.98033
SM(d18:1/18:1(12Z)-2OH(9,10))	5.79067	5.80853	5.37521	5.85581	5.78327	5.89073	5.28686	5.90826	6.24746	4.82963	5.73708	5.57729
Ceramide AP	5.82187	5.8112	5.85234	5.88937	5.80994	5.92097	5.8864	5.8871	6.41843	5.92975	6.10875	5.94157
LysoPE(22:4(7Z,10Z,13Z,16Z)/0:0)	4.94591	1.60995	3.97983	1.09398	1.14442	1.08745	2.88728	2.62956	1.48633	3.33536	1.12487	2.78958
3,7-Dimethyl-9-(2,6,6-trimethylcyclohexen-1-yl)nona-2,4,6,8-tetraenamide	0.815751	0.828823	0.82176	0.840656	0.850648	0.834579	0.812026	0.841758	0.814457	0.837643	0.869467	0.833921
Epinepetalactone	4.85121	4.7434	4.75887	4.88815	4.79404	4.9098	4.76997	4.79216	5.21412	4.86549	5.01288	4.95575
Benzene	4.05853	4.01324	4.12156	4.12139	4.14266	4.04808	4.11084	4.11072	4.60155	4.28217	4.42944	4.23337
Sitosterol 3-O-(6'-O-stearyl-beta-D-glucoside)	7.30104	7.35348	7.15642	7.39852	7.30422	7.37885	7.0443	7.33424	7.47521	6.97495	7.18247	7.06164
5-Acetoxydihydrotheaespirane	6.43681	6.4199	6.45379	6.46123	6.44984	6.4573	6.42194	6.45398	6.77873	6.50242	6.64683	6.49429
Sebacic Acid	5.82707	5.83895	5.81377	5.87292	5.83348	5.87462	5.78613	5.82218	6.21092	5.90276	6.06377	5.90584
1,2-Dihydronaphthalene	4.83769	4.80544	4.83027	4.80369	4.80696	4.81023	4.75461	4.78909	5.24383	4.87116	5.01494	4.94008
1-Methyl-1,3-cyclohexadiene	5.24959	5.26093	5.25052	5.29488	5.26268	5.29267	5.20155	5.25154	5.57214	5.3437	5.45406	5.38944
Cer(d18:1/18:1(12Z)-2OH(9,10))	5.86362	5.90087	5.92953	5.94983	5.88913	5.99275	5.87036	5.90718	6.51639	6.03104	6.23854	6.02148
DG(i-18:0/0:0/PGE2)	7.20097	7.23731	7.0722	7.28987	7.21061	7.27495	7.04928	7.26521	7.35159	6.93012	7.13937	7.06279
Pc(17:1/0:0)	7.01091	6.70415	6.57923	6.226	5.79207	5.63084	6.82954	6.46769	5.83282	5.31692	5.05493	5.31719
13Z-Docosenamide	6.31716	6.21584	6.29769	6.28485	6.32298	6.35486	6.27406	6.30548	6.4965	6.29289	6.42285	6.30841
'(9z,12z)-octadeca-9,12-dien-1-ol'	5.08351	5.14603	5.22415	5.24939	5.23298	5.21305	5.08593	5.24735	5.73146	5.31716	5.52649	5.32941
Octadecanamide	5.55275	5.58284	5.64221	5.6877	5.56905	5.66638	5.60197	5.7667	5.49405	5.35352	5.5544	5.68646
Lysopc(15:0)	6.46187	6.15233	5.91501	5.59502	4.94149	5.32541	6.27725	5.89804	4.3405	4.10439	3.85862	4.27645
Pro Ile	7.57814	7.63413	7.69115	7.55974	7.57328	7.60764	7.4513	7.5141	7.46272	7.3972	7.15417	7.32496
Sphingosine	8.38099	8.43054	8.49483	8.50688	8.46181	8.47989	8.40517	8.45717	8.23953	8.35864	8.19671	8.45868
Pc(18:2/0:0)	6.94348	6.69006	6.4898	6.08667	5.4706	6.89758	6.83684	6.59436	5.33629	4.08878	4.48451	4.63363
1-octylpyrrolidin-2-one	5.49735	5.50342	5.49997	5.54577	5.50355	5.52698	5.42049	5.49415	5.44242	5.51761	5.33919	5.61427
P-Mentha-1,3,8-triene	4.63827	4.8241	4.80204	4.83278	4.83446	4.81596	4.72071	4.82929	4.81106	4.84753	4.69214	4.92222
Erucamide	5.38354	5.56462	5.61122	5.66978	5.60404	5.62164	5.44677	5.64178	6.07312	5.71944	5.83738	5.73834
DG(PGF1alpha/8:0/0:0)	5.83409	5.77107	5.85708	5.652	5.53574	5.72789	5.42909	5.53368	5.66458	5.29382	4.29847	5.24017
Glyceryl palmitate	4.825	5.07531	5.04707	5.11067	4.95577	5.12132	4.62043	4.71217	4.42329	4.77002	4.90633	4.46727
Cer(d17:1/PGE2)	5.91287	5.812	5.90911	5.77724	5.73634	5.77229	5.47097	5.58651	5.85136	5.52742	5.78743	5.5634
Poly thf n7	5.70177	5.66075	5.68915	5.61051	5.57558	5.58919	5.30508	5.43461	5.80533	5.39925	5.74766	5.48329
Pe(18:1(9z)/0:0)	6.50719	6.41453	6.32795	6.22296	6.03153	6.06606	6.35137	6.24562	5.49802	5.53004	5.86477	5.49015
Pc(22:5/0:0)	0.673329	0.685498	0.678919	0.696535	0.705871	0.690865	0.669865	0.697564	0.672125	0.693723	0.723492	0.690251
4-Vinylcyclohexene	5.23771	5.28694	5.20467	5.19898	5.19899	5.2207	5.19242	5.31086	5.20193	5.29565	5.36654	5.35815
Pa(20:3(8z,11z,14z)-o(5,6)/14:1(9z))	6.10474	6.0733	6.2269	6.09838	6.06813	6.12952	6.12285	6.06285	6.5283	5.91495	5.56291	5.86728
[3h]Thienylcyclohexylpiperidine	6.5183	6.52488	6.6047	6.56429	6.52984	6.54567	6.52203	6.52131	6.79147	6.40532	6.37152	6.37489
LysoPC(18:3(9Z,12Z,15Z)/0:0)	1.75359	1.76871	1.76055	1.78234	1.7938	1.77535	1.74927	2.60568	1.75209	2.7089	1.81529	1.77459
13-(3-pentyloxiran-2-yl)tridec-8-enoic acid	6.30324	6.38867	6.47697	6.45235	6.35921	6.48049	6.25843	6.34558	6.01898	6.06281	6.36948	6.15849
Heptaethylene glycol monododecyl ether	6.17499	6.24295	6.21687	6.24309	6.24657	6.27051	6.06812	6.19983	6.44425	6.23122	6.37037	6.23718
LysoPE(20:3(11Z,14Z,17Z)/0:0)	6.23158	6.08835	5.94275	5.79558	5.81694	5.85628	6.15494	6.02346	5.6658	5.65646	5.34914	5.72773
Chenodeoxycholylarginine	6.60402	6.58506	6.63051	6.68662	6.58455	6.60867	6.56589	6.58482	7.16292	6.59329	6.7241	6.59541
Tangeraxanthin	6.2483	6.13219	6.18058	6.16234	6.11862	6.16299	6.06887	6.11042	6.76844	6.19726	6.34679	6.1831
Ethyl linoleate	5.19505	4.76244	3.91829	3.94045	3.95211	3.93334	5.09995	4.78177	3.90968	3.93693	3.97394	3.93257
Pentadecanoic acid	5.85796	5.5097	4.51724	3.52463	3.53629	3.51753	5.74055	5.51496	3.49387	3.52111	3.62072	3.63422
Cer(d16:1/20:5(7Z,9Z,11E,13E,17Z)-3OH(5,6,15))	6.9266	6.93253	6.96295	6.95281	6.95764	6.96372	6.91673	6.95455	7.28715	6.9134	7.03801	6.90932
(5xi,9xi,13xi,18xi,19beta)-3-Oxolup-20(29)-en-28-oic Acid	5.71653	5.84694	5.85744	5.92555	5.87964	5.88157	5.80951	5.87865	6.3105	5.93476	6.09645	5.92926
Ursolic acid	6.87502	6.89292	6.93026	6.91286	6.92243	6.91472	6.87437	6.9118	7.25798	6.91159	7.08247	6.92302
Acetolein	5.91763	5.80251	5.80347	5.84244	5.81797	5.82456	5.6863	5.78285	6.39891	5.85586	6.02122	5.80669
Glyceryl monolinoleate	5.8341	5.84551	5.82041	5.77941	5.73701	5.77886	5.81092	5.89702	6.27357	5.87665	6.03344	5.89367
Cuminaldehyde	5.28305	5.44538	5.54975	5.52258	5.51693	5.54858	5.31302	5.44003	5.36546	5.5545	5.30828	5.62891
LysoPE(16:1(9Z)/0:0)	5.87135	5.77668	5.57068	5.3891	5.23383	5.51191	5.82713	5.81938	4.73281	4.83425	5.3897	5.0039
N-(2-Hydroxypropyl)dodecanamide	4.92767	4.59596	4.54974	4.16186	4.44588	4.63662	4.85108	4.63357	4.40363	4.51124	4.58754	4.60866
Pe(p-16:0/2:0)	6.42021	6.20571	5.88443	5.68748	5.77883	5.77229	6.36218	6.24873	5.35876	5.63839	5.15277	5.74698
Poly thf n5	6.50643	6.54171	6.58995	6.56326	6.55112	6.58161	6.51493	6.52929	6.81295	6.56697	6.69883	6.5861
7Z,10Z-Hexadecadienoic acid	5.6427	5.38299	5.05142	5.1471	5.01328	5.09918	5.58052	5.32562	4.97865	5.09152	5.14869	5.01304
Polymyxin B nonapeptide	4.37878	4.39417	4.38586	4.40803	4.41968	4.40092	4.37438	4.40932	4.37725	4.40451	4.44152	4.40015
Pe(22:4/0:0)	5.02998	4.53574	3.92237	4.88332	4.8964	4.30913	5.00898	4.82523	4.58587	5.18325	4.12211	5.18496
LysoPE(0:0/18:3(9Z,12Z,15Z))	6.18469	5.93398	5.21147	4.00773	2.39517	3.56626	6.1797	5.94622	0.576868	2.23646	2.31052	2.01979
(3beta,5alpha,9alpha,22E,24R)-3,5,9-Trihydroxy-23-methylergosta-7,22-dien-6-one	5.88386	5.9514	5.9753	5.97528	5.95293	5.9652	5.92797	5.92816	6.19706	5.99616	6.13976	6.03486
Pinolenic acid	5.42825	5.5301	5.50904	5.52209	5.57111	5.46063	5.29475	5.53624	5.57603	5.47859	5.7144	5.58079
LysoPC(22:2(13Z,16Z)/0:0)	7.09364	6.01649	5.73278	5.56969	5.52701	5.59183	5.53498	5.48096	5.78211	5.42274	5.49571	5.48942
Decapropylene glycol	7.06826	7.07908	7.09436	7.11417	7.11297	7.11488	7.06499	7.07731	7.35233	7.07583	7.15013	7.09442
LysoPE(20:5(5Z,8Z,11Z,14Z,17Z)/0:0)	7.15748	6.85217	6.25079	5.61336	5.00832	4.72152	7.09376	6.85896	1.63483	2.11665	3.69129	2.30267
Cis-7-hexadecenoic acid	3.03193	2.73903	2.26881	2.29086	3.15903	2.28378	2.74045	2.47064	2.26024	3.22172	2.34213	3.11062
Choline Phosphate	5.87449	5.44528	5.09668	4.69961	4.14592	4.41263	5.67624	5.27814	3.99767	3.74141	3.87618	3.71488
Nandrolone	3.71702	3.69657	4.12467	4.13597	4.22536	3.66791	4.24337	4.492	3.56875	3.83059	3.73178	4.47803
LysoPC(18:3(6Z,9Z,12Z)/0:0)	4.86807	4.2288	4.09799	4.15382	4.45676	2.97554	4.6587	4.11901	4.41024	4.44266	3.0161	4.26233
Pe(22:5/0:0)	4.44529	4.5793	5.11289	4.67488	4.81445	4.73305	4.93492	4.45491	4.10423	4.60829	3.99529	4.75251
Bucromarone	3.788	3.80338	4.51202	3.99891	3.8289	4.25026	3.7836	3.81853	3.84709	3.84737	3.85073	3.89806
L-Menthyl (R,S)-3-hydroxybutyrate	5.84542	5.92416	5.95904	5.92184	5.88424	5.94661	5.87302	5.87872	5.82438	5.94255	6.10504	6.00012
3-Oxododecanoic acid	5.26788	5.2649	5.36212	5.32705	5.26265	5.32281	5.26934	5.30389	5.37027	5.37411	5.46817	5.41791
Thr Glu Leu Lys	5.12917	4.89959	5.16226	5.00078	4.87174	5.06603	5.17758	5.1539	4.69484	4.53361	4.47412	4.2004
'1,2-octanoylphosphatidylcholine'	3.54781	2.24931	2.22645	3.44035	3.46965	3.4376	4.02045	3.58688	3.56304	3.727	2.90044	3.66824
N-Stearoyl Arginine	4.75784	4.86404	4.93152	5.06779	4.90187	4.92354	4.67084	4.74459	5.76813	5.13851	5.01376	4.86377
(22E)-(24R)-1alpha,24-Dihydroxy-26,27-cyclo-22,23-didehydro-20-epivitamin D3/(22E)-(24R)-1alpha,24-dihydroxy-26,27-cyclo-22,23-didehydro-20-epicholecalciferol	5.54183	5.57939	5.64578	5.64483	5.64241	5.66108	5.57846	5.59202	5.80824	5.6601	5.87386	5.73885
Hydratopyrrhoxanthinol	6.61732	6.68816	6.81841	6.73335	6.56234	6.72028	6.30707	6.46016	6.1561	6.54374	6.4309	6.47082
Cucurbitacin B	5.47799	5.49338	5.48507	5.50724	5.5189	5.50013	5.47359	5.50853	5.47646	5.50372	5.54073	5.49936
Xi-Linalool 3-[rhamnosyl-(1->6)-glucoside]	5.28495	5.21964	4.97737	5.48915	5.1299	5.33954	4.86101	5.16689	5.54481	5.65261	5.59918	5.69282
Trp ala arg	6.82929	6.78324	6.92869	6.89032	6.67805	6.81059	6.61957	6.63174	6.75278	6.83155	6.81557	6.83397
Arachidoyl ethanolamide	5.52956	5.71197	5.85507	5.81996	5.69227	5.69362	5.26588	5.04791	5.53784	5.54785	4.65676	5.67624
'1,3-dicyclohexylurea'	5.55754	5.59159	5.65311	5.63944	5.60637	5.61247	5.59829	5.58935	5.78144	5.66165	5.83758	5.70799
2,5-Dimethylbenzaldehyde	5.45722	5.44454	5.59399	5.60871	5.32089	5.46408	5.22585	5.27434	5.48762	5.55561	5.50111	5.56054
Thr lys lys	5.68922	5.73333	5.7185	5.69616	5.70689	5.78481	5.54736	5.51925	5.83339	5.70682	5.6448	5.64157
5	5.39452	5.35906	5.40494	5.39994	5.39389	5.44711	5.22947	5.25032	6.2286	5.45156	5.42074	5.36593
Nonadecanoic acid	6.76937	6.70646	6.82731	6.71626	6.72665	6.74294	6.70053	6.64704	6.72738	6.77754	6.66188	6.79037
'n,n-dimethyltetradecylamine-n-oxide'	4.996	4.66634	4.6129	5.02092	4.65887	5.16037	4.53703	4.43108	5.05598	4.56289	4.49283	4.62534
Mg(19:0/0:0/0:0)	5.71756	5.73352	5.89267	5.80645	5.72562	5.64122	5.14615	4.94557	5.34645	5.48394	5.08431	5.57863
Blumealactone A	7.3259	7.28112	7.40546	7.38127	7.19412	7.33998	7.16946	7.20347	7.33347	7.37098	7.33082	7.36739
Polyoxyethylene 40 monostearate	6.25525	6.30344	6.40946	6.35095	6.28341	6.20755	5.95953	5.76613	5.98644	6.1012	5.83546	6.20918
Tetradecyldiethanolamine	6.55969	6.4612	6.55488	6.65309	6.4022	6.56663	6.03119	5.79481	6.43203	6.25122	5.87792	6.38281
Sorbitan oleate	5.94826	5.98666	6.04822	6.02166	5.95474	5.99653	5.92367	5.98984	6.35324	6.04391	6.16244	6.0533
Anisperimus	5.09236	5.02611	5.08898	5.13097	5.08159	5.01735	5.02891	5.10605	5.51283	5.17705	5.35263	5.09849
(4S,8R)-8,9-Dihydroxy-p-menth-1(6)-en-2-one	5.20679	5.17417	5.24058	5.2275	5.17227	5.21421	5.14525	5.1734	5.3508	5.22656	5.40507	5.25934
Triphenylphosphine oxide	5.2085	5.20336	5.2916	5.24455	5.24496	5.22382	5.15091	5.21604	5.4038	5.25686	5.4814	5.28984
Lauryl diethanolamide	5.54866	5.44154	5.64759	5.70746	5.97039	5.48186	5.4441	5.44314	5.68066	5.55093	5.29637	5.63009
Delmopinol	6.22992	6.1599	6.23914	6.10546	6.1165	6.16333	6.11946	6.11415	6.08362	6.13993	6.18155	6.19955
1-Acetyl-Beta-Carboline	4.91361	4.95278	5.06637	4.94862	4.92827	4.90907	4.8379	4.70252	4.67177	4.81616	4.72183	4.78294
Ergovaline	4.07218	3.93596	3.61444	4.55248	4.70991	3.71048	3.60296	4.53174	3.60583	4.20844	3.67008	3.62872
Gardneramine	5.15356	5.17401	5.20466	5.26509	5.2397	5.2034	5.17146	5.10564	4.86753	4.98321	5.38262	5.19322
Oxodipine	3.81534	3.83073	3.82242	3.84458	3.85624	3.83748	3.81094	3.84587	3.81381	3.84106	3.87807	3.8367
Trihexyphenidyl	4.66415	4.74593	4.70944	4.76732	4.51402	4.50519	4.54211	4.66408	4.50535	4.34369	4.37357	4.77136
Pe(20:5(5z,8z,11z,14z,16e)-oh(18r)/20:3(8z,11z,14z))	6.33379	6.36544	6.48511	6.31535	6.22488	6.26294	5.70486	6.062	5.83316	5.73568	5.83057	5.58339
Indole-3-Carbinol	4.55198	4.51189	4.52969	4.55043	4.5169	4.52535	4.39375	4.40068	4.39006	4.40138	4.33695	4.37828
12-methyltridecanoic acid	6.13549	6.00009	6.00697	6.25181	5.94938	6.11034	5.68013	5.45139	6.05188	5.76606	5.81146	5.95309
SM(d16:2(4E,8Z)/PGE1)	6.77206	6.7384	6.76135	6.70558	6.57969	6.69819	5.97894	6.31702	6.10807	5.93095	6.20655	5.85987
DG(TXB2/a-13:0/0:0)	3.80761	3.823	3.81469	3.83685	3.84851	3.82975	3.80321	3.83814	3.80608	3.83333	3.87034	3.82898
Cortisone	5.10103	5.11641	5.10811	5.13028	5.14193	5.12317	5.09662	5.13156	5.0995	5.12675	5.16376	5.12239
Galactinol	3.28316	3.49227	3.29024	3.31239	3.32404	3.30528	4.10026	3.31368	3.28163	3.30887	3.34586	3.30451
Indole-3-Carboxylic Acid	3.07614	3.09152	3.08322	3.10537	3.11701	3.09826	3.07175	3.10666	3.07462	3.10185	3.13883	3.09749
Alpha-Carboxy-delta-decalactone	4.54069	4.55607	4.54777	4.56993	4.58159	4.56283	4.53629	4.57122	4.53916	4.56641	4.60342	4.56205
Pi(pgj2/16:1(9z))	5.18447	5.25013	5.06097	5.10727	5.29497	5.25976	5.40972	5.30765	5.30337	5.35775	5.23186	5.33596
Dg(txb2/0:0/12:0)	3.8037	3.81909	3.81079	3.83295	3.8446	3.82584	3.7993	3.83424	3.80217	3.82943	3.86643	3.82507
Ps(20:0/lte4)	6.12474	6.08096	6.07093	6.13083	6.10322	6.00085	5.94237	6.06537	5.99428	6.00471	6.03975	5.90268
Gluten exorphin C	5.89729	5.88173	5.88942	5.89323	5.85452	5.89989	5.88115	5.92294	5.89031	5.93422	5.94631	5.92231
Alliospiroside C	6.10593	6.07968	6.08076	6.05111	6.07666	6.06846	6.07583	6.07922	6.02688	6.08518	6.03337	6.05186
Serylproline	4.56097	4.54095	4.4721	4.46766	4.43373	4.39884	4.27515	4.26659	3.69644	4.35025	3.99137	4.24658
Satratoxin G	5.39283	5.5035	5.35799	5.31977	5.22881	5.43061	4.65952	5.00971	4.6373	4.61202	4.90462	4.76825
Formyl-5-hydroxykynurenamine	4.82472	4.86617	4.86701	4.89339	4.85591	4.85696	4.7639	4.77334	4.11666	4.65384	4.76584	4.58087
Val Ile Val Leu Leu	3.70446	3.71985	3.71155	3.73371	3.74536	3.7266	3.70006	3.73499	3.70293	3.73018	3.76719	3.72583
Angiotensin IV	5.53614	5.59314	5.65622	5.55175	5.63676	5.72958	5.54805	5.61174	5.61776	5.67801	5.58008	5.52622
Isoleucyl-Lysine	5.48804	5.42885	5.49417	5.44624	5.40806	5.45226	5.36756	5.3897	5.24635	5.3852	5.32261	5.35878
Torvoside F	4.89505	5.13794	4.86251	5.09537	5.54163	5.07817	5.76237	5.62014	5.59878	5.68778	5.39317	5.62193
Metazin	5.60578	5.62385	5.66966	5.62781	5.55424	5.6041	5.48934	5.548	5.49553	5.46579	5.68781	5.54318
Myelopeptides	5.84797	5.87045	5.84724	5.82284	5.8491	5.86655	5.76212	5.81553	5.7693	5.74483	5.78816	5.79482
Pro tyr	5.18594	5.26937	5.06637	5.13761	5.32083	5.14483	5.41029	5.36174	5.33335	5.46963	5.35931	5.43902
2-O-alpha-D-Glucopyranosyl-O-beta-D-galactopyranosylhydroxylysine	6.21181	6.24358	6.09784	6.20282	6.27135	6.18722	6.01601	6.22	6.132	6.0261	6.14141	5.99042
Jasmolone	4.11068	4.17554	3.99329	3.48522	4.14903	4.35536	3.94754	3.73566	3.43809	4.13097	4.31322	3.7076
N-phenyldiethanolamine	5.43466	5.42731	5.48219	5.41144	5.40332	5.45448	5.32267	5.35518	5.32741	5.37716	5.31539	5.34389
Cyclo(D-Trp-D-Asp-Pro-D-Ile-Leu)	6.49114	6.4	6.57546	6.46139	6.3009	6.47539	5.83507	6.13099	5.89712	5.83484	6.17212	5.76808
N-Tert-Butyl-3-(4-(2-methoxyphenyl)-piperazin-1-yl)-2-phenylpropanamide	5.35788	5.21415	5.39758	5.29209	5.05763	5.3853	4.43313	4.8291	4.54798	4.30629	4.44835	4.11183
Pyridoxal	4.69776	4.69223	4.72148	4.64768	4.64653	4.63062	4.5536	4.5526	4.50666	4.48928	4.48915	4.56331
Tert-butyl N-[(2S,3R)-3-hydroxy-4-[(4-methoxyphenyl)sulfonyl-propan-2-yloxyamino]-1-phenylbutan-2-yl]carbamate	5.14777	5.17844	5.04898	5.2403	5.295	5.22873	5.0888	5.30214	5.14864	5.12137	5.33313	5.15085
Goshonoside F5	4.30562	4.78368	4.23486	4.47582	5.01005	4.74874	5.68924	5.37011	5.4475	5.71168	5.34666	5.71946
Paxilline	5.24104	5.50224	4.93543	5.47978	5.80013	5.24836	6.14183	5.86327	5.98436	6.1424	5.79341	6.07526
Leu Leu Asp Leu Leu	5.26987	5.33631	5.10961	5.27526	5.39117	5.40243	5.60276	5.52641	5.52114	5.66045	5.50474	5.63674
Milbemycin alpha5	6.13613	6.22082	6.0025	6.25701	6.39338	6.17042	6.49375	6.50268	6.51901	6.52693	6.51564	6.50599
PGP(20:5(7Z,9Z,11E,13E,17Z)-3OH(5,6,15)/i-17:0)	4.95561	4.92091	4.06303	4.90198	5.63142	4.48787	6.70912	5.95277	6.35601	6.57209	6.3347	6.6762
Pro tyr gln	5.34536	5.36238	5.43396	5.33203	5.14659	5.37323	4.23227	4.97212	4.46127	3.55161	4.79336	3.95995
Ps(20:5(6e,8z,11z,14z,17z)-oh(5)/14:1(9z))	5.8059	5.86265	5.74562	5.82242	5.95253	5.78675	5.9122	5.96374	5.91967	5.84026	5.87639	5.82945
Casomorphin	4.93428	4.96766	4.82258	4.93917	5.65024	4.52859	6.53567	5.93686	6.28975	6.54493	6.14269	6.47701
Sisomicin sulfate	5.2115	5.36856	4.9226	5.08243	5.30586	5.16986	5.08496	5.3151	5.0686	5.11859	5.00274	5.05441
PA(i-16:0/PGJ2)	5.31811	5.28456	5.32094	5.20444	5.12691	5.23325	6.22656	5.59087	5.9543	6.2061	5.76137	6.25275
Milbemycin A3	4.18082	4.02024	4.15321	4.4128	4.56993	4.28027	5.70197	5.13768	5.47864	5.68101	5.26367	5.6669
Tenacissoside i	5.72082	5.70505	5.68293	5.72467	5.60116	5.74587	5.36967	5.56559	5.45082	5.34387	5.23	5.31526
Lycoperoside D	5.56288	5.57823	5.52015	5.46677	5.51524	5.58557	5.40717	5.46683	5.38173	5.42393	5.23723	5.27901
Pe(20:5(7z,9z,11e,13e,17z)-3oh(5,6,15)/18:3(9z,12z,15z))	1.31792	1.33259	1.32467	1.34581	4.842	1.33902	5.99665	5.31919	5.56498	5.98576	5.32687	5.88437
Talinumoside I	6.42041	6.33573	6.54318	6.35515	6.16677	6.40841	5.6603	5.92824	5.61462	5.50231	5.82611	5.46915
Kukoamine B	3.47358	3.48896	3.48066	3.50282	3.51447	3.49571	3.46918	3.50411	3.47205	3.4993	3.5363	3.49494
3-Phenylpropanal	4.45662	4.39226	4.40228	4.6556	4.24829	2.86536	3.52337	2.79175	4.30943	4.05783	4.29937	4.53855
Glucosyl passiflorate	6.22869	6.21901	6.22429	6.20131	6.15629	6.22075	5.90987	6.11562	5.85702	5.83861	5.93522	5.84493
Mg(0:0/txb2/0:0)	5.10706	5.16613	4.89957	5.12259	5.19968	5.14475	5.47629	5.22147	5.61607	5.60334	5.69645	5.56327
Prostaglandin E3	6.12145	6.12803	6.16995	6.13071	6.12811	6.16129	5.99118	5.99408	5.91276	5.9792	6.01123	5.88359
N(6)-(Octanoyl)lysine	5.25715	5.21933	5.24352	5.18962	5.21723	5.28634	5.15786	5.12457	5.1163	5.14857	5.07155	5.20414
Licoricesaponin C2	6.24571	6.17706	6.22314	6.17164	6.08193	6.20214	6.01983	6.04003	5.92256	5.93155	6.02092	5.96843
Ps(14:1(9z)/20:4(7e,9e,11z,13e)-3oh(5s,6r,15s))	5.09213	5.03033	5.0194	4.83726	5.17169	4.67707	5.73334	5.24927	5.46008	5.60642	5.47158	5.70072
Dexamethasone acetate	3.67609	3.69147	3.68317	3.70533	3.71699	3.69822	3.67169	3.70662	3.67456	3.70181	3.73881	3.69745
SM(d16:2(4E,8Z)/5-iso PGF2VI)	6.27456	6.31654	6.2278	6.23722	6.26713	6.22486	6.32317	6.22223	6.28157	6.28647	6.13261	6.2604
Pyridinoline	5.67044	5.63334	5.66394	5.66357	5.56535	5.6344	5.43542	5.52314	5.44342	5.49246	5.46633	5.39776
Digitoxigenin 3-[glucosyl-(1->6)-glucosyl-(1->4)-2,6-dideoxyribohexoside]	6.32191	6.33527	6.37772	6.30623	6.20589	6.33012	6.01584	6.1449	6.0386	5.98621	6.06597	5.94894
Physangulide	6.08919	6.05389	6.15154	6.02025	5.85061	6.05378	5.38434	5.68849	5.40366	5.32418	5.67353	5.09438
Heteroxanthin	5.4488	5.58717	5.04958	5.39181	5.67437	5.34917	5.84784	5.87473	5.86166	5.85922	5.71231	5.79112
2-(4-Chlorophenoxy)propionic acid	4.03653	4.1411	4.2418	4.19166	4.10785	4.24436	3.31614	3.66239	3.62281	3.36595	4.10652	3.3419
Cyclosquamosin G	4.4681	4.6029	4.74245	4.53291	4.53316	4.547	4.15699	4.44526	4.45877	3.4868	1.41487	4.24494
Vinflunine	6.14609	6.10317	6.16633	6.14987	6.0346	6.1302	5.79793	5.93513	5.7484	5.81941	6.07197	5.8382
Olitoriusin	6.20453	6.25344	6.16411	6.32029	6.49871	6.26299	6.70558	6.65987	6.62612	6.67562	6.78045	6.73312
Dodecanoic acid	5.97609	5.97369	5.99038	6.17742	5.87665	5.70063	5.44996	5.01916	5.78243	5.5467	5.71887	5.80306
Ranaconitine	5.62912	5.61012	5.50817	5.54105	5.61632	5.54291	5.77333	5.78849	5.76016	5.86051	5.81424	5.8862
1-[3-(3-cyclopropyl-1,2,4-triazol-4-yl)azetidin-1-yl]-2-phenoxyethanone	5.59846	5.45255	5.4564	5.76106	5.39884	4.50184	4.62721	3.52339	5.38887	5.07664	5.35555	5.48906
Ipamorelin	7.0466	7.05772	7.03604	7.09953	7.2749	7.08031	7.59402	7.44853	7.53446	7.59507	7.47532	7.60848
(6S,3'S,5'R,6'R)-6,3',5'-Trihydroxy-4,5,6',7'-tetradehydro-7,8,5',6'-tetrahydro-beta,beta-carotene-3,8-dione	6.03077	6.1328	5.89276	6.10676	6.36825	6.04902	6.68261	6.57033	6.60382	6.69866	6.58764	6.69542
2-Fucosyllactose	4.01948	4.03487	4.02656	4.04872	4.06038	4.04162	4.01508	4.05001	4.01795	4.0452	4.08221	4.04084
Cyclo(D-trp-D-asp-pro-D-val-leu)	5.77231	6.02684	5.42857	5.79893	6.16581	5.72633	6.2564	6.26714	6.26418	6.27522	6.1958	6.23086
PS(DiMe(9,3)/DiMe(9,3))	5.18287	5.3743	5.15018	5.35258	5.51037	5.2394	5.85961	5.75108	5.75205	5.85504	5.70171	5.75579
Amaranthussaponin III	6.39572	6.39585	6.41713	6.39757	6.32065	6.38182	6.27366	6.36003	6.26977	6.29103	6.32489	6.27423
Licoricesaponin F3	4.794	4.13615	4.48745	4.70041	5.76909	3.79594	6.4776	5.98727	6.31258	6.46716	6.00389	6.43246
LysoPI(20:0/0:0)	6.20125	6.05855	6.33102	6.11527	5.95511	6.20226	5.29818	5.77487	5.55138	5.25732	5.59007	5.19539
Coutaric acid	5.83695	4.4845	4.70744	4.74516	4.75742	4.77994	2.0895	4.11591	4.19446	3.92955	4.00914	3.85284
2-Methoxyestrone 3-glucuronide	6.008	6.02157	6.02259	6.01776	5.94218	5.97727	5.67473	5.90237	5.78627	5.77713	5.76248	5.52428
Norfenefrine	5.72634	5.67964	5.79636	5.70083	5.66345	5.72966	5.49252	5.57279	5.52384	5.53741	5.61019	5.50418
Filipin II	5.79056	5.90752	5.57661	5.71376	5.88725	5.78931	5.82604	5.94108	5.77857	5.71239	5.7713	5.74439
Cholylcitrulline	5.87389	5.91264	5.90295	5.67543	5.58377	5.73926	4.28642	5.23709	4.87914	4.66411	4.8966	4.38729
2-Hydroxy-p-mentha-1,8-dien-6-one	4.06409	4.03717	4.12856	4.06476	4.2965	4.44141	3.84664	3.84321	3.78983	3.68973	3.60134	3.50698
Pa(lte4/20:4(5z,8z,11z,14z))	6.08109	6.18691	5.91795	6.1228	6.34352	5.99858	6.48452	6.37042	6.41115	6.44435	6.32221	6.46344
PE(5-iso PGF2VI/20:5(5Z,8Z,11Z,14Z,17Z))	6.78941	6.78653	6.75677	6.75691	6.75324	6.77238	6.39805	6.60417	6.44146	6.40911	6.46848	6.33565
Milbemycin alpha7	4.70352	4.73881	2.90318	4.68202	4.81916	4.68578	5.36344	5.40052	5.21208	5.33925	5.2955	5.18353
Pip(pgj2/18:3(9z,12z,15z))	6.11588	6.10445	6.01518	6.14298	6.05358	6.06379	5.73513	6.0076	5.6605	5.68099	6.18859	5.7138
Cyclo(Pro-Phe-D-Trp-Lys-Thr-Phe)	4.16793	4.49645	4.15158	4.27803	5.26548	4.20957	5.95254	5.56087	5.80066	6.02642	5.67663	5.89318
Pa(20:4(8z,11z,14z,17z)-2oh(5s,6r)/16:0)	6.25004	6.24907	6.32565	6.20062	6.02516	6.27357	5.78605	5.97935	5.78526	5.68299	5.72494	5.56513
(1S,2R,4R,8S)-p-Menthane-2,8,9-triol 2-glucoside	5.71359	5.66064	5.74388	5.68231	5.64748	5.68061	5.36082	5.55712	5.44055	5.30246	5.52021	5.28046
N-[2-(cyclohexen-1-yl)ethyl]-2-[(3-oxo-1,2-dihydroinden-5-yl)oxy]acetamide	5.12221	5.17691	5.08627	5.07381	5.06392	5.15245	4.91453	5.15979	5.11164	5.06098	5.14106	5.08485
Corchorusoside E	2.99815	3.29901	3.66402	3.17024	3.76573	3.00285	3.83424	3.82566	3.65835	3.22408	3.79498	3.85665
Mitemcinal	5.36086	5.62729	5.08915	5.62978	5.90247	5.50069	6.29911	6.07611	6.14231	6.23229	6.06564	6.1938
Capsoside A	5.94693	5.93383	5.95563	5.93289	5.86939	5.96622	5.83037	5.74936	5.69876	5.73622	5.77019	5.71755
Stercobilinogen	6.0163	6.20736	5.79141	6.0867	6.34986	6.01687	6.71575	6.51984	6.62351	6.72171	6.5652	6.71097
Riboprine	4.21701	4.10706	4.62001	4.66096	3.9346	4.70452	4.41773	4.61215	3.94309	4.20018	4.6315	3.96677
Retosiban	3.77542	2.74116	1.27142	4.26554	4.22343	3.94412	4.98463	4.31899	4.70523	4.99508	4.67099	5.00445
Ile Ile Leu	3.61891	4.14263	3.62599	3.64815	3.83038	3.64104	4.21991	3.64944	4.28942	4.43605	3.9493	4.4896
Nicotine glucuronide	3.59978	3.61516	3.60686	3.62902	3.64067	3.62191	3.59538	3.63031	3.59825	3.6255	3.6625	3.62114
N-lactoyl-phenylalanine	4.1802	3.65416	4.28756	4.26348	4.14972	4.3933	4.4358	4.31563	4.38463	4.33497	4.52029	4.43925
Amphotericin B	6.21688	6.19131	6.22562	6.16998	6.10261	6.19803	5.91492	6.05425	5.86477	5.75902	5.87649	5.77348
N-(3-Indolylacetyl)-L-isoleucine	5.05906	5.03947	5.0613	4.943	5.07046	5.01302	4.87647	4.8554	4.86402	4.8979	4.73063	4.88836
Indole-3-Acetyl-L-Glutamic Acid	3.91822	3.93361	3.92531	3.94747	3.95912	3.94036	3.91382	3.94876	3.91669	3.94395	3.98095	3.93959
Deoxycholylarginine	5.57593	5.50779	5.70879	5.63536	5.5421	5.54867	5.42716	5.54568	5.87173	5.40842	5.83731	5.5115
Phenylpiperazine	4.69353	4.79118	4.1516	4.64979	4.8853	4.53923	4.62159	4.83714	4.67147	4.6187	4.83797	4.67534
2-O-(6-Phospho-alpha-mannosyl)-D-glycerate	4.36197	4.37735	4.36905	4.39121	4.40287	4.3841	4.35757	4.3925	4.36044	4.38769	4.4247	4.38333
Midecamycin	6.10448	6.09437	6.07365	6.08019	6.06261	6.06445	5.57067	5.99323	5.74185	5.6389	5.80886	5.48671
Nodulisporic acid	5.75817	5.8192	5.61145	5.83498	5.98455	5.763	5.94223	5.96322	5.9742	5.95554	6.06585	6.03441
Heteratisine	6.39082	6.47173	6.23067	6.41855	6.57457	6.39386	6.58253	6.63328	6.63267	6.63591	6.70631	6.68339
Pro Asn	5.88643	5.85068	5.91967	5.87235	5.80819	5.90737	5.66171	5.78559	5.791	5.74818	5.81439	5.73789
Revefenacin	5.61198	5.65066	5.64009	5.72456	5.57839	5.70418	5.58542	5.5346	5.5786	5.5252	5.6066	5.41735
Eleutherazineb	5.58638	5.69186	5.53526	5.53174	5.65391	5.54144	5.86134	5.78673	5.79614	5.88129	5.77569	5.87977
Dihydroergocornine	5.38899	5.47306	5.45813	5.46975	5.62166	5.27667	5.07712	5.38369	5.24073	4.99064	5.33641	4.86354
Ile val ile	4.5234	4.79832	4.46391	4.42896	4.80573	4.42338	5.40775	4.96013	5.32369	5.53726	5.0951	5.56116
Tert-butyl N-[2-(prop-2-enamido)ethyl]carbamate	5.03711	5.13898	5.03383	5.12064	5.17835	5.06028	5.03212	5.12327	5.05564	5.01923	4.90765	5.2072
L-Prolinamide, 5-oxo-L-prolyl-L-norvalyl-	5.66898	5.5801	5.67842	5.65006	5.62555	5.59891	5.55377	5.59329	5.54447	5.62222	5.57346	5.58486
Omadacycline	6.88123	6.89664	6.82094	6.87111	6.88921	6.85646	6.74165	6.83753	6.76693	6.74061	6.79918	6.7177
Acetyl-arginyl-glycyl-aspartyl-serinamide	5.67305	5.58895	5.70593	5.66868	5.60385	5.67766	5.53686	5.54377	5.53982	5.58073	5.49688	5.48803
Ps(20:5(7z,9z,11e,13e,17z)-3oh(5,6,15)/18:4(6z,9z,12z,15z))	7.06827	7.11079	6.91635	7.01194	6.9731	6.99198	6.44777	6.82063	6.54298	6.31953	6.68531	6.14412
Leu Glu Phe	4.3261	4.39107	4.36991	4.48676	4.60998	4.41987	4.94508	4.81584	4.946	5.00317	4.65078	5.0917
Leu Pro Leu	6.42708	6.5382	6.37839	6.41511	6.56071	6.44892	6.7031	6.62301	6.68505	6.75359	6.6268	6.77259
Polypodoside B	5.34433	5.41151	5.09265	5.52091	5.6792	5.3137	6.0012	5.70199	5.84931	6.04368	5.80339	6.02698
Desglucodesrhamnoparillin	5.91384	6.01794	5.53413	5.92745	6.21304	5.73596	6.45971	6.24547	6.36627	6.46705	6.23675	6.44992
Ile thr leu	4.04912	3.93225	3.15028	3.48529	3.53801	3.24798	3.85489	3.17371	3.53275	4.04548	3.64559	4.32612
3-Formyl Rifamycin	6.39326	6.51105	6.18686	6.50778	6.72101	6.4567	6.89304	6.88371	6.87994	6.88184	6.80594	6.84682
Beta-Casomorphin-7	6.18556	6.18012	6.21146	6.12565	6.07667	6.19755	5.96436	6.01159	5.92595	5.94133	5.93445	5.91536
Leu Ser Ile	4.34143	4.45121	4.51796	4.47925	4.24899	4.43666	4.69027	4.50011	4.51173	4.7578	4.29769	4.70649
3-aminoquinoline	5.02157	4.95361	5.07179	5.03214	4.95282	4.92104	4.81086	4.89566	4.91456	4.92288	5.17558	4.95779
Ile gln ile	3.63531	3.74289	3.64239	3.78404	4.4137	3.65745	4.734	4.40491	4.61216	4.84112	4.11141	4.87762
Noradrenochrome	4.81071	4.85503	4.82856	4.74533	4.68663	4.77157	4.38744	4.51968	4.4876	4.46687	4.38773	4.49842
N-Nervonoyl Cysteine	4.15794	3.75572	4.42137	3.98948	3.91702	3.87792	3.73594	3.99279	4.68125	3.79142	3.91232	3.82828
Ile Thr Ile	3.43352	3.44891	3.44061	3.46276	3.47441	3.45566	3.42912	3.46405	3.432	3.45924	3.49624	3.45488
Quassimarin	4.1691	4.59695	4.29286	4.89171	5.25863	4.78882	5.71185	5.42139	5.58802	5.67	5.78896	5.67444
N-Succinyl-Leu-Leu-Val-Tyr-7-Amido-4-Methylcoumarin, >=90% (HPLC)	5.93916	5.86731	5.9952	5.86927	5.81266	5.92917	5.62194	5.75358	5.57331	5.57524	5.57664	5.47969
Lurasidone	3.73529	3.75067	3.97235	4.02245	4.24173	3.75742	3.73089	3.84487	3.73376	3.9659	3.91788	3.97704
Ile gly phe	3.96059	3.97598	3.96767	3.98984	4.00149	3.98273	3.95619	3.99112	3.95906	3.98631	4.02332	3.98195
10-Hydroxydecanoic acid	3.27839	3.29377	3.28547	3.30763	3.31928	3.30052	3.27399	3.30892	3.27687	3.30411	3.3411	3.29975
Leu pro ile	6.98939	7.03371	6.93892	6.94194	6.98844	6.96923	7.00521	6.98211	6.97732	7.02606	6.95805	7.04848
Pro trp val	5.48849	5.73065	5.22809	5.43291	5.80112	5.43188	5.95617	5.8746	5.93509	6.00399	5.87842	5.98538
Pro-leu	6.71873	6.69479	6.74416	6.71129	6.68796	6.71172	6.61747	6.66465	6.63711	6.67301	6.68664	6.68311
Pyr-phe-oh	6.6041	6.57773	6.63213	6.59867	6.54827	6.61006	6.44562	6.51367	6.44996	6.4867	6.54469	6.48044
6-(2-Hydroxyethoxy)-6-oxohexanoic acid	5.70572	5.6516	5.69728	5.68804	5.60448	5.66753	5.28435	5.51078	5.36081	5.36993	5.45332	5.41244
Val val tyr	3.83694	1.75077	1.74262	1.76439	1.77585	3.6813	1.73134	1.76566	3.57177	3.68043	1.79733	3.66217
Hexyl-agarose	5.757	5.87161	5.57126	5.93412	6.01929	5.78449	5.92171	6.00717	5.91483	5.82625	6.23497	5.91087
Enkephalin L	6.08647	6.02103	6.13019	6.04089	5.96131	6.07593	5.77887	5.87417	5.73052	5.78261	5.80016	5.71263
25-Acetyl-6,7-didehydrofevicordin F 3-glucoside	5.73401	5.85173	5.66366	5.79546	5.98899	5.78028	6.197	6.15276	6.15797	6.19646	6.11992	6.15948
Ile Gly Leu	3.35981	3.37519	3.36689	3.38905	3.49544	3.38194	4.31689	3.45729	4.06777	4.29845	3.44347	4.35808
Goshonoside F3	5.86149	5.78856	5.91203	5.76624	5.73648	5.87249	5.33195	5.61745	5.53147	5.3021	5.39375	5.12203
Lucyoside R	6.86021	6.82725	6.88168	6.80219	6.72346	6.82958	6.25794	6.52033	6.252	6.18646	6.35483	6.05009
4-Deoxypyridoxine	5.00926	5.09167	5.06003	5.08368	5.05035	5.12184	4.98745	5.01118	4.90582	4.89667	5.01136	5.0087
Peridinin	6.24617	6.22582	6.26027	6.21887	6.18208	6.22783	5.93117	6.04569	5.95458	5.94961	5.98213	5.93009
5-Phenyl-1,3-oxazinane-2,4-dione	5.11804	5.04672	5.12426	5.12212	5.05103	5.08767	4.90289	4.999	4.90798	4.91524	4.98081	4.93609
Peg n12	5.21676	5.18311	5.35709	5.20672	5.00354	5.94828	4.92905	4.9447	4.93691	4.91875	5.03549	4.9968
His ile ile	3.80363	3.19812	3.18982	4.36642	4.91554	3.80015	5.6325	5.26695	5.40093	5.60841	5.18733	5.57105
Ile pro ile	6.31794	6.59091	6.07018	6.40333	6.81874	6.30954	7.29713	7.01065	7.22339	7.35454	7.09865	7.35722
Isovalerylglutamic acid	5.01908	4.9896	5.08183	5.00412	4.94301	5.05616	4.59586	4.81925	4.75109	4.65675	4.75467	4.70618
Lysyl-aspartyl-glutamyl-leucine	4.65345	4.32198	4.52102	4.73532	4.62244	4.53332	1.76485	1.79921	1.76767	1.79447	4.22121	1.79019
Acetyl-DL-Leucine	5.86579	5.79989	5.86557	5.85392	5.79656	5.83885	5.52775	5.71459	5.62226	5.60247	5.72373	5.58478
Leu gly leu	3.52867	3.54405	3.53575	3.57561	3.56956	3.5508	3.69805	3.5592	3.52714	3.55439	3.59139	3.55003
N2-Acetyl,n6-methyllysine	4.77171	4.3487	4.53732	4.86706	4.60798	4.71425	3.38924	4.25634	3.39211	3.90742	3.69303	3.71283
Val Val Ile	2.12808	4.01056	2.13511	2.2496	4.13546	2.15006	4.30388	2.1584	4.12474	4.05826	3.58218	4.65013
5-Hydroxyindoleacetylglycine	3.82785	3.29182	4.09713	3.34537	3.46123	3.53864	3.27204	3.80714	3.27491	3.30215	3.7214	3.44795
Val-leu-pro-val-pro	8.22886	8.32129	8.01174	8.25242	8.44316	8.13809	8.62559	8.48258	8.57126	8.63774	8.51032	8.62245
Anthranilic acid	4.55906	4.59142	4.49166	4.20183	3.82424	4.2484	4.2233	4.14631	3.84824	3.6369	4.02067	3.49906
Ceanothine D	3.97264	3.99704	4.04089	4.07057	3.87199	3.97189	3.82669	3.86163	3.82957	3.85682	3.89382	3.85246
Aplysiatoxin, 17-debromo-	6.04556	5.99452	6.07	5.95535	5.95519	6.00071	5.70828	5.84359	5.77646	5.68273	5.76632	5.71551
Indole	5.02824	5.07106	5.1385	5.08415	5.03446	5.07214	4.90232	4.95533	4.97445	4.93974	5.0121	4.91768
Pa(p-16:0/18:3(9,11,15)-oh(13))	5.4491	5.54292	5.31831	5.53128	5.72949	5.34783	5.95412	5.79167	5.90366	5.98073	5.85819	5.95966
Rhizoxin	5.34332	5.55996	5.131	5.32711	5.69094	5.15005	5.84885	5.74393	5.79667	5.84322	5.62075	5.77078
Val glu phe	4.42331	4.44516	4.25892	4.59767	4.328	4.42388	4.4307	4.2387	4.293	3.99646	4.07485	4.16712
2,3,5-Trimethacarb	4.87105	4.92365	4.95175	4.95212	4.73006	5.00072	4.72779	4.92418	4.67166	4.67515	5.10185	4.83011
Acetophenone	6.05487	6.03614	6.08645	6.03551	5.98142	6.05068	5.8878	5.95184	5.90938	5.93478	5.93273	5.92761
Pro-Pro-Phe	7.46603	7.51938	7.42605	7.46031	7.46634	7.49896	7.37035	7.44135	7.38449	7.3927	7.40699	7.3801
Tyr-leu	5.2327	5.13378	5.28789	5.24743	5.22051	5.24326	5.06476	5.17676	5.19371	5.17525	5.28575	5.16137
Cholylarginine	4.49177	4.50715	4.49885	4.52101	4.53267	4.5139	4.48736	4.5223	4.49024	4.51749	4.5545	4.51313
Leu ser phe	5.6478	5.6585	5.67267	5.67223	5.66647	5.68491	5.57076	5.57442	5.60185	5.51228	5.55872	5.51544
Ile Val Leu Glu	4.29272	4.27371	4.43719	4.28386	4.23132	4.43759	4.22041	4.2483	3.74679	1.46356	1.49935	4.41757
Gly-val	5.17857	5.14871	5.15763	5.13797	5.13402	5.16605	5.17431	5.15241	5.1833	5.21409	5.15016	5.24863
N6-(delta2-isopentenyl)-adenosine 5'-monophosphate	6.21844	5.98136	6.04019	6.12054	6.0118	5.86815	5.62981	5.78118	5.56307	5.43607	5.80565	5.30237
Chapso	7.06966	6.99988	7.16612	7.0358	6.82533	7.07289	6.13236	6.59487	6.21559	6.0494	6.41623	5.98173
Tyr pro ile	4.3207	4.51988	4.33549	4.46135	4.74694	4.43527	5.14744	4.83511	5.072	5.22154	4.99245	5.29687
3-[3-(2-methylpyrazol-3-yl)phenyl]-5-pyrazin-2-yl-1,2,4-oxadiazole	4.65456	4.66995	4.66165	4.68381	4.69547	4.6767	4.65016	4.6851	4.65303	4.68029	4.7173	4.67593
Etimicin	5.71495	5.46905	5.54186	5.69028	5.56972	5.57676	4.67241	5.20677	4.45246	4.74979	3.77649	4.80877
Zoniporide	6.23255	6.03343	6.08917	6.09406	6.09495	5.9681	5.85553	5.67226	5.62617	5.55838	5.73454	5.42059
P-Cttlvc-T	6.45748	6.47205	6.50326	6.479	6.49636	6.53317	6.56005	6.59349	6.53329	6.54667	6.56669	6.51015
Goshonoside F1	6.16968	6.04607	6.21107	6.11416	5.92912	6.09388	5.41126	5.7531	5.54538	5.37023	5.60408	5.33286
Pectenotoxin 7	6.64408	6.64614	6.63928	6.62613	6.63879	6.63385	6.61721	6.65525	6.55654	6.63472	6.57593	6.5962
Adenosine monophosphate	6.17989	6.19528	6.18698	6.20914	6.2208	6.20203	6.17549	6.21043	6.17836	6.20562	6.24263	6.20126
Methionyl-Threonine	5.01114	5.10123	4.90172	5.07393	5.12846	5.08001	5.33843	5.3099	5.35424	5.37656	5.33629	5.4213
Met phe	3.54358	3.42127	4.16096	3.46541	3.44677	3.42801	3.40148	3.43641	3.40436	3.4316	3.4686	3.42724
Tenuifolin	6.15137	6.16546	6.23849	6.24231	6.26749	6.28511	6.40441	6.40094	6.36675	6.41178	6.36977	6.38097
Ile glu leu	5.24816	5.18491	5.25135	5.16196	5.07952	5.27402	4.87586	5.00405	4.55113	5.00827	4.85747	4.69388
Vitamin b7	4.75137	4.69344	4.88045	4.70699	4.67043	4.7365	4.4675	4.53089	4.34215	4.41515	4.57115	4.64751
Val asp leu	5.44476	5.47956	5.45076	5.52224	5.58701	5.48409	5.65634	5.61415	5.672	5.72987	5.62367	5.70654
Pro val leu	7.52342	7.5469	7.5022	7.46117	7.46109	7.48941	7.35235	7.35711	7.35396	7.3781	7.33798	7.35177
Riboflavin (Vitamin B2)	6.01984	6.02506	6.13935	6.03472	6.00739	6.05436	5.78599	5.87269	5.80655	5.77512	5.85112	5.65128
7,8-Dihydrovomifoliol 9-[rhamnosyl-(1->6)-glucoside]	6.21853	6.21039	6.16993	6.22615	6.27145	6.22743	6.4492	6.39645	6.41225	6.45801	6.38427	6.46544
Indole-3-acetyl-l-leucine	5.59041	5.34937	5.21122	5.04858	5.4384	5.11115	5.33826	5.42099	4.90604	4.93294	3.88732	4.88401
Glu asn leu	5.40019	5.31239	5.37823	5.37912	5.36001	5.38393	5.19436	5.33507	5.21495	5.20799	5.33235	5.22222
(3S,6S)-3-Methyl-6-(2-methylpropyl)piperazine-2,5-dione	5.53683	5.53471	5.59333	5.54337	5.55682	5.57893	5.47871	5.51493	5.52243	5.57047	5.57273	5.5494
Tenuazonic acid	3.88208	4.04565	3.94672	4.17223	4.02861	3.97041	3.47435	3.93251	3.16538	3.55791	3.2296	3.69787
Asp pro phe	4.23699	4.43281	4.00784	4.52458	4.55712	4.49344	4.43233	4.45836	4.57668	4.60316	4.44617	4.62002
2-Aminobutan-1-ol	6.2613	6.22468	6.28388	6.23865	6.19791	6.24819	6.0784	6.14532	6.0682	6.07547	6.12265	6.08294
Ile Pro Tyr	4.97675	5.29211	4.14668	5.03582	5.48324	5.02071	6.05478	5.70529	5.97801	6.11705	5.78597	6.14215
Leu Thr Val	4.92212	4.85549	4.86543	4.75217	4.97732	4.90903	5.69741	5.05749	5.44076	5.71211	5.18874	5.83583
Rimegepant	5.0249	4.80769	5.27734	5.39028	5.24056	5.2607	4.89099	5.06941	5.01165	4.99068	5.07643	4.639
5-((6-((Aminomethyl)amino)-1-oxohexyl)amino)pentanoic acid	5.59914	5.56591	5.6445	5.57261	5.53744	5.61915	5.49205	5.46593	5.50483	5.51673	5.54257	5.54189
PE(14:1(9Z)/5-iso PGF2VI)	6.57104	6.28141	6.63566	6.40776	6.03549	6.39617	4.76868	5.45628	4.447	4.97263	4.39212	4.70721
PIP(6 keto-PGF1alpha/18:0)	6.19531	6.21846	5.98506	6.22337	6.41105	6.15324	6.54219	6.45744	6.47169	6.51147	6.40685	6.45726
4-nitroso-n-phenylaniline	5.1157	5.07027	5.12872	5.13103	5.04552	5.07173	4.84341	4.95921	4.90979	4.83233	5.02326	4.93942
N-Lactoylvaline	3.82316	3.81196	3.52037	3.54617	3.72429	3.65246	3.93793	3.76916	3.91753	3.4393	3.91125	3.93106
Pc(2:0/20:5(7z,9z,11e,13e,17z)-3oh(5,6,15))	6.74579	6.68242	6.78423	6.69425	6.54207	6.73189	6.04468	6.36336	6.09515	6.03146	6.24547	5.85661
(2R,4S)-4-Carbamimidamido-3-acetamido-2-((1R,2R)-2-hydroxy-1-methoxy-3-(octanoyloxy)propyl)-3,4-dihydro-2H-pyran-6-carboxylic acid	5.50315	5.59529	5.69101	5.54961	5.60588	5.62435	5.34521	5.46455	5.45512	5.35106	5.47528	5.36592
Fruleuile	4.09002	3.97213	4.04933	4.23244	4.13289	4.07207	4.46003	4.32156	4.22222	4.66972	4.48297	4.65884
Ile Ala Val	4.12648	4.17997	4.02621	4.28635	3.9745	4.23402	4.6039	4.14923	4.57357	4.72724	3.55903	4.65858
Cyclosquamosin F	5.8349	5.8334	5.60637	5.83679	6.1658	5.679	6.51088	6.28619	6.39125	6.51973	6.29622	6.50792
Phe Pro Glu	6.78057	6.79943	6.80801	6.73965	6.70051	6.80788	6.48341	6.63895	6.54217	6.49209	6.56801	6.47995
Ser leu val	5.59449	5.5667	5.6109	5.59099	5.53902	5.55747	5.55686	5.49795	5.51653	5.60659	5.51412	5.60155
6-Hydroxy-3,4-dihydro-2(1H)-quinolinone	5.95479	5.91356	5.97731	5.93902	5.92309	5.94535	5.84051	5.88422	5.85669	5.87066	5.93668	5.88027
Ile gln val	3.54492	3.5603	3.65027	3.62403	4.45383	4.1973	5.02295	4.50106	4.7391	5.12993	4.39953	5.14028
Gly pro phe	3.48797	4.15087	3.49505	3.51721	4.29134	3.5101	3.65199	3.51849	3.61814	3.94099	3.55068	3.53823
Palmitoyl 3-carbacyclic Phosphatidic Acid	4.60599	4.17156	4.63333	4.39868	4.22236	4.26973	4.42779	4.28234	4.47538	4.38666	2.56945	4.69244
Tyr val ala	4.83411	5.01138	4.50876	4.91061	4.97627	4.73185	5.25168	4.90128	5.15115	5.29052	5.11437	5.3694
19-Hydroxycinnzeylanol 19-glucoside	5.91087	5.89798	5.80423	5.89965	5.92916	5.837	6.7566	6.18583	6.45929	6.70754	6.3153	6.67506
Leu pro tyr	5.62811	5.78692	5.47691	5.56456	5.91801	5.61738	6.41848	5.99329	6.23581	6.45838	6.07477	6.42985
Galnon	5.41163	5.36668	5.47796	5.56843	5.52074	5.44688	5.72775	5.67168	5.66198	5.73564	5.73718	5.77241
Ile asn val	3.7382	4.24755	4.05308	3.66358	4.25277	4.12885	4.49937	4.17413	3.72064	4.54241	3.85109	4.34416
Pro trp asp	5.61995	5.53284	5.66228	5.60581	5.4048	5.56791	4.99579	5.23738	5.04544	5.02027	5.1772	4.91709
Lys Leu Gln	5.58075	5.42725	5.53979	5.46545	5.40873	5.67055	5.19866	5.29772	5.25113	5.30678	5.24416	5.20434
Leu phe asp	5.22039	5.19694	5.36686	5.23862	5.23527	5.29073	5.20301	5.20066	5.17541	5.22976	5.16137	5.26574
5-methoxy methylone	4.72546	4.59972	4.71443	4.58395	4.54459	4.55245	4.28767	4.40232	4.28526	4.44663	4.04839	4.3069
Cinncassiol C1 19-glucoside	6.06396	6.05061	6.06546	6.0474	6.05184	6.05906	6.03586	6.01724	5.94767	6.00108	6.00633	6.00226
Tetrahydrofolic acid	5.86898	5.88437	5.87607	5.89823	5.90989	5.89112	5.86458	5.89952	5.86746	5.89471	5.93172	5.89035
Tyrosyl-Isoleucine	2.9419	2.95727	2.94898	2.97112	3.20875	3.48651	2.9375	2.9724	2.94037	3.50838	4.19748	3.5298
Murabutide	6.18411	6.17912	6.21835	6.19081	6.15042	6.19316	5.84264	5.96448	5.87872	5.76575	5.90843	5.82318
Glu ala phe	4.8226	4.78947	4.76109	4.77743	4.67176	4.77833	4.65542	4.64259	4.8295	4.48637	4.76888	4.65275
N-(1-benzylpiperidin-4-yl)-1-propyl-4-pyridin-4-ylpyrrole-2-carboxamide	4.0824	4.07806	4.22165	3.75432	4.12571	3.80818	0.0376078	0.0406153	0.0566867	3.70136	0.566204	3.81157
Pro ala phe	5.08736	5.34214	4.93005	5.05271	5.20167	5.0071	5.1558	5.23875	5.22001	5.27894	5.23659	5.22521
N-(1-benzylpiperidin-4-yl)-2-chloro-11-oxopyrido[2,1-b]quinazoline-8-carboxamide	1.71687	1.73197	1.72382	1.74557	1.75702	1.73859	1.71255	1.74684	1.71537	1.74211	3.34356	1.73784
Tyr Arg His	6.43992	6.4248	6.45831	6.42119	6.4041	6.43625	6.33717	6.36528	6.34463	6.35012	6.38255	6.32435
Glu Trp	4.43948	3.79705	4.27959	4.18614	4.51538	4.29245	4.45703	4.40323	4.34613	4.53094	4.80099	4.24269
Metkephamid	6.23052	6.18968	6.2952	6.14175	6.075	6.22702	5.80845	6.08993	5.87306	5.80588	6.01334	5.84636
Glu arg ile	4.85271	4.84661	5.02599	5.03029	4.88001	4.76876	4.90434	4.89462	4.75486	4.75057	4.63175	4.87014
Capsianoside I	6.07123	5.95873	6.17422	5.99285	5.83626	6.01213	5.49081	5.63298	5.43307	5.4641	5.52058	5.41011
Cyclo(l-pro-l-val)	7.12713	7.09929	7.15172	7.11878	7.10791	7.12365	7.01936	7.06336	7.03231	7.04718	7.10835	7.05627
Ser Glu Glu Glu Ile	7.09618	7.0812	7.13506	7.11232	7.07669	7.12242	7.06643	7.10886	7.04879	7.07533	7.10503	7.07015
Glu leu asp	5.70668	5.66176	5.79026	5.70153	5.59693	5.72742	5.23871	5.48146	5.45869	5.30013	5.49034	5.33597
3-((((-Oxoheptyl)amino)acetyl)amino)methyl-7-oxobicyclo(2.2.1)hept-2-yl-5-heptenoic acid	5.12045	5.2137	5.06552	4.92546	5.07944	5.10938	4.76018	4.89659	4.73885	5.10349	4.5537	4.93829
Leustroducsin B	7.10617	7.2705	6.86886	7.12195	7.32032	7.04161	7.31687	7.36134	7.34461	7.33171	7.32404	7.28528
Pro Val	6.32637	6.28794	6.37959	6.31242	6.21975	6.31205	6.07096	6.18949	6.11858	6.10207	6.21076	6.10164
N-(R)-[2-(Hydroxyaminocarbonyl)methyl]-4-methylpentanoyl-L-t-butyl-alanyl-L-alanine, 2-aminoethyl Amide	4.34087	4.8023	4.29008	4.61264	4.79516	3.96879	5.76351	5.1095	5.38297	5.71888	5.23262	5.74003
Kynurenic Acid	5.49626	5.40687	5.54223	5.52715	5.44936	5.47814	5.06312	5.28099	5.17098	5.18458	5.25902	5.16198
Pro Ser Phe	5.95377	6.00678	5.92632	5.87805	5.92896	5.92913	5.67108	5.79791	5.74541	5.68593	5.7441	5.68344
Pro tyr val	5.41651	5.48186	5.22409	5.32127	5.5793	5.27421	5.87862	5.61596	5.79754	5.93151	5.69206	5.95482
Ile leu	5.44155	5.51216	5.40989	5.39662	5.50372	5.42111	5.9251	5.72039	5.82281	5.99144	5.78059	6.06688
Trp Gly	4.99798	5.00541	5.05081	4.99366	5.0285	5.00647	5.19264	5.05442	5.14168	5.22344	5.10126	5.26665
Pro Phe Gln	5.42427	5.57862	5.28425	5.42772	5.50059	5.41092	5.56079	5.50544	5.59913	5.62421	5.51681	5.6421
Pc(5:0/0:0)	0.613103	0.624791	2.09525	2.38726	2.92723	2.64965	3.66006	2.36647	3.18142	2.66193	3.02857	2.77262
Asn Trp	3.13713	3.00777	3.12269	2.72237	3.07308	3.02824	2.68879	2.72366	2.69166	2.71886	2.7558	3.05628
Trans-p-Menthane-1,7,8-triol 8-glucoside	7.21728	7.11994	7.35613	7.18697	6.98302	7.26072	6.60687	6.89841	6.69029	6.62664	6.80232	6.56891
Neopetasitenine	0.892066	0.905512	0.898248	0.917673	0.927937	2.61182	1.24846	0.935067	0.890733	1.33117	1.6909	2.91637
Pro ser glu	6.01043	5.95717	6.01178	5.99396	5.97801	6.00488	5.88803	5.95528	5.94509	5.9084	5.98867	5.93804
Asp ala phe	5.09326	5.05311	5.0904	5.13671	5.06445	5.16062	4.96524	5.09204	4.78519	4.93719	5.07383	4.92792
Maculosin	7.21211	7.18975	7.24279	7.22375	7.18573	7.21703	7.12153	7.1633	7.1344	7.14733	7.23312	7.16296
Trp Arg Gln	6.29887	6.46647	6.17449	6.354	6.45115	6.31212	6.45516	6.46777	6.51893	6.5089	6.46466	6.49173
Val glu val	5.41557	5.41765	5.49092	5.44553	5.42868	5.47278	5.32968	5.2392	5.16679	5.34462	5.31253	5.29303
Ozolinone	3.18258	2.93296	2.95886	3.19264	3.04156	3.03427	2.69024	2.9667	1.62701	2.86029	3.02197	2.67456
Taurocholic acid	5.34133	5.31309	5.31189	5.44472	5.40984	5.40684	5.2257	5.33503	5.19856	5.33628	5.19693	5.18182
Asn pro leu	5.48514	5.48317	5.53618	5.46303	5.38224	5.47401	5.23135	5.23802	5.40674	5.25048	5.14687	5.25934
Ile leu thr	4.97123	5.24041	4.63695	4.86042	5.15389	4.98448	4.87862	4.92045	4.99455	5.01736	4.94853	5.09378
Pressinoic acid	6.21675	6.32293	6.26926	6.21462	6.15814	6.12429	5.92875	5.9498	5.90316	5.83044	5.88807	5.82783
Aerobactin	6.32329	6.32514	6.35234	6.34097	6.3152	6.36425	6.32227	6.33195	6.35823	6.33794	6.35031	6.32177
4-indolecarbaldehyde	6.08516	6.03288	6.08924	6.052	6.02587	6.01167	5.94406	5.97389	5.95405	5.99174	6.03631	6.00657
Withaperuvin D	6.30952	6.33729	6.33932	6.33861	6.29051	6.33732	6.29062	6.30439	6.31817	6.30644	6.33525	6.29785
Trp Ala	6.44974	6.42223	6.46683	6.44938	6.40966	6.45139	6.34595	6.39172	6.31844	6.36593	6.42709	6.37472
Trigonelline	4.32432	4.37865	4.3912	4.37451	4.23131	4.246	3.90671	4.06705	4.08802	4.07497	4.13269	4.07392
1-[4-(4-fluorophenyl)piperazin-1-yl]-3-(1-methylindol-5-yl)propan-1-one	5.14905	5.09824	5.15851	5.34986	5.45011	5.36465	5.72271	5.66314	5.76715	5.79241	5.78904	5.86359
Val thr val	3.45049	3.46587	3.45757	3.47973	3.49138	3.61303	3.89423	3.48102	4.08033	3.97409	3.51321	3.50299
Lactosamine	5.78187	5.79726	5.78895	5.81112	5.82277	5.80401	5.77747	5.8124	5.78034	5.80759	5.8446	5.80324
Enallylpropymal	6.27331	6.24273	6.28981	6.26752	6.23378	6.2579	6.1526	6.19822	6.14754	6.18966	6.2384	6.19633
1-Oleoyl-2-{6-[(7-nitro-2-1,3-benzoxadiazol-4-yl)amino]hexanoyl}-sn-glycero-3-phospho-L-serine	6.76793	6.78289	6.80576	6.86204	6.84577	6.8455	6.96554	6.91536	6.88315	6.92973	6.81603	6.90235
Ile Ile Ala	3.59612	4.11057	4.1516	3.62536	4.41673	3.67268	4.42752	4.0226	4.39519	4.50096	4.16073	4.56491
Thr-pro	5.46459	5.45632	5.50936	5.38712	5.35589	5.45056	5.1665	5.30012	5.2327	5.23508	5.26999	5.24269
Nomilinic acid 17-glucoside	6.63806	6.62247	6.65783	6.65884	6.61663	6.64679	6.46341	6.55182	6.48948	6.4598	6.5363	6.43569
Thromboxane b2	4.50503	4.83279	4.3244	4.56109	4.55669	4.70055	4.08295	4.42456	4.13843	4.11022	4.54228	4.06239
Pro phe	7.27016	7.3141	7.22613	7.24163	7.29629	7.26401	7.23449	7.28216	7.26936	7.2789	7.27337	7.28695
Ile Leu Gly	4.62865	4.83141	4.46248	4.5903	4.73626	4.51425	4.83843	4.82643	4.85214	4.9507	4.72887	4.94041
Leu Ile Ser Glu	4.97528	4.74121	5.05145	4.97024	4.7094	5.0347	4.70079	4.6898	4.96105	4.67723	4.82654	4.68976
6-Deoxy-4-O-(3,6-di-O-methyl-beta-D-glucopyranosyl)-2,3-di-O-methyl-alpha-L-mannopyranose	6.66454	6.59827	6.71644	6.63018	6.50614	6.65898	6.21571	6.38576	6.26584	6.19782	6.34739	6.13515
Val asp val	5.59272	5.62376	5.59503	5.62729	5.63935	5.6102	5.70132	5.6623	5.69041	5.70193	5.6904	5.71917
Ile arg val	4.95982	4.97521	4.96691	4.98907	5.00073	4.98196	4.95542	4.99036	4.95829	4.98555	5.02256	4.98119
Glu phe	3.62332	3.55256	3.98898	3.80472	1.23918	3.63906	1.19662	3.53264	1.19931	1.2249	4.18786	1.2208
Asp phe	4.05896	3.79673	4.3413	3.42529	3.8627	4.25315	3.39165	3.54692	3.39452	3.46625	3.47338	3.41741
Ile Val Asn	5.32817	5.31854	5.35134	5.30511	5.38197	5.33221	5.23816	5.3129	5.30235	5.26751	5.25711	5.28933
2-aminoacetophenone	5.87308	5.86057	5.91711	5.86446	5.85337	5.87587	5.76057	5.76289	5.81956	5.79599	5.81473	5.79316
Alpha-Ionol O-[arabinosyl-(1->6)-glucoside]	6.42073	6.39196	6.4595	6.39538	6.38372	6.41901	6.28987	6.32194	6.21695	6.28036	6.25565	6.23695
Glu val trp	4.55803	4.72811	4.60566	4.29498	4.40488	3.12141	4.58625	4.51172	3.88906	4.54633	3.16198	4.14046
Leu Asp Leu	5.84392	5.83736	5.88221	5.81529	5.7606	5.81111	5.72867	5.73267	5.56102	5.72787	5.68224	5.73545
Ala pro leu	5.11541	5.27583	4.97691	5.17877	5.2819	5.08581	5.33965	5.30368	5.53678	5.4431	5.33253	5.44438
Pyroglutamylmethionine	6.40575	6.39169	6.45343	6.43116	6.37922	6.41378	6.33432	6.37143	6.31617	6.3597	6.46502	6.37898
5-oxoprolylvaline	6.85822	6.8399	6.89395	6.87247	6.84834	6.86467	6.80828	6.8432	6.81128	6.84163	6.92767	6.85479
1-cyclohexyl-3-[[1-(hydroxymethyl)cyclopropyl]methyl]urea	6.08089	6.08056	6.15634	6.13848	6.09843	6.1033	6.04649	6.11415	6.32146	6.08912	6.34771	6.16673
Tolfenpyrad	2.58514	2.60049	2.59221	2.61432	2.62594	2.60722	2.58075	2.6156	2.58362	2.6108	2.64773	2.60645
Thr phe	3.77094	3.65448	3.96096	4.04391	3.85475	3.43895	3.99077	3.44734	3.41529	4.28431	3.47953	3.46686
5'-Methylthioadenosine	5.97174	5.88281	5.99626	5.9946	5.94316	5.95372	5.68547	5.96128	5.95169	6.00044	6.13641	5.88529
1,2,10-Trihydroxydihydro-trans-linalyl oxide 7-O-beta-D-glucopyranoside	6.36022	6.34607	6.30297	6.34587	6.34574	6.31553	6.16441	6.27561	6.20501	6.1924	6.2568	6.11942
(+/-)-Tryptophan	6.18592	6.18772	6.13035	6.14198	6.18788	6.08483	6.05437	6.13638	6.11034	6.12838	6.13601	6.10343
Trans-3-indoleacrylic acid	6.30103	6.29998	6.26036	6.2635	6.28474	6.20745	6.14896	6.23351	6.25289	6.25346	6.26131	6.21724
'1,5-naphthalenediamine'	4.56123	4.55953	4.55734	4.56438	4.5175	4.62159	4.41941	4.56264	4.40088	4.39531	4.39769	4.46031
2-naphthylamine	5.41133	5.3846	5.43895	5.37193	5.38242	5.38406	5.22818	5.27476	5.32342	5.30864	5.32919	5.30224
2-Methylindole	3.80697	3.84119	3.83699	3.89241	4.01371	3.93579	3.82923	4.06692	3.93679	4.00667	4.02697	3.76894
Gln glu ile	6.2309	6.24519	6.23318	6.31894	6.29913	6.32552	6.19537	6.27671	6.24103	6.20915	6.30813	6.19036
Thr Ile Thr	5.39109	5.38507	5.40814	5.43699	5.30402	5.41154	5.35374	5.36411	5.33219	5.34473	5.44435	5.31397
Ala-phe	4.47438	4.14545	4.62142	4.27376	4.45937	4.4402	4.35957	4.32817	4.21332	4.26136	4.37213	4.4433
Glu Asp Ile	6.9027	6.86377	6.94095	6.8666	6.8134	6.86372	6.77026	6.78162	6.78362	6.7828	6.82079	6.78581
Ser gln phe	1.79992	1.46161	1.6363	2.63411	1.09318	0.919775	4.06975	1.07196	4.00497	4.2668	3.80018	2.46499
2-(beta-D-Mannopyranosyl)-L-tryptophan	2.53787	2.55322	2.54494	2.56704	2.57866	2.55995	2.53348	2.56832	2.53635	2.56353	2.60044	2.55918
Ile tyr	5.25763	5.19926	5.29459	5.19605	5.1435	5.24258	4.58505	4.78586	4.66032	4.79496	4.84429	4.66286
Val Gly Val	3.63331	3.17053	3.42782	4.26336	3.66956	3.17728	4.66849	4.28862	4.70991	4.84033	4.61623	4.87839
Lewis y Tetrasaccharide	5.83855	5.86739	5.90685	5.90563	5.87451	5.87942	5.90381	5.8979	5.90157	5.82506	5.91418	5.89725
Leu Val Ala	4.25277	4.53087	4.00743	4.0296	4.66023	4.02607	4.9129	4.72405	4.86802	5.0228	4.77058	5.07304
4-Amino-1-[(1S,2S,4S)-4,5-bis(hydroxymethyl)-2-bicyclo[3.1.0]hexanyl]pyrimidin-2-one	5.90169	5.88587	5.94347	5.90389	5.87531	5.93364	5.86035	5.86736	5.85965	5.89951	5.88704	5.85775
Glycerophosphocholine	4.50509	4.41292	4.66584	4.64534	4.19392	4.68354	4.17812	4.12243	4.20844	3.77861	4.26279	4.2439
Asp Gln Val Leu Ser	7.2229	7.2389	7.22855	7.27864	7.29773	7.26203	7.38243	7.35604	7.37889	7.3963	7.39753	7.3918
Tryptophyl-Threonine	5.71204	5.73585	5.75447	5.69531	5.67115	5.73589	5.50267	5.61047	5.53051	5.55312	5.64618	5.49934
Val Leu Asp Glu	3.7394	3.75478	3.74648	3.76864	3.91562	3.76153	3.73499	3.85099	3.73787	3.91381	4.2904	4.22766
Emideltide	6.14516	6.09785	6.2104	6.13496	6.06907	6.16157	6.18766	6.13381	6.17964	6.12696	6.22109	6.12413
Pro arg gln	4.00883	3.39873	3.82772	4.17701	4.23802	3.298	4.03003	3.30639	3.85545	3.6943	3.48932	3.85834
Trp-glu	5.73034	5.75019	5.70251	5.73595	5.74412	5.71725	5.78928	5.76473	5.79753	5.7993	5.86705	5.86796
Diglykokoll	4.02124	4.50767	4.42673	4.48297	4.40222	4.47346	3.96039	4.21154	3.93468	4.18927	4.26887	3.95757
Lys Tyr Asn	6.20477	6.22937	6.21234	6.20727	6.15704	6.2695	6.00588	6.11909	5.09498	6.0093	5.90334	5.86481
D-glutamine	5.42708	5.39811	5.46115	5.39663	5.28317	5.42765	5.18994	5.25859	5.08033	5.23358	5.3419	5.19763
5'-Guanidinonaltrindole	7.12974	7.25412	6.99597	7.16891	7.36063	7.12772	7.37105	7.42437	7.44526	7.39055	7.41448	7.36931
Thr val val	3.72816	3.74355	3.73524	3.75741	3.76906	3.7503	3.72376	3.75869	3.73978	3.79346	3.79089	4.32777
Asn phe	2.61323	2.62858	2.6203	2.76339	2.65404	2.63532	2.81571	3.38736	3.33054	2.64409	3.06693	3.77247
N-desmethyl loperamide	6.40316	6.42988	6.43989	6.41043	6.3819	6.45295	6.34258	6.37571	5.73113	6.37217	6.26191	6.26549
Pro val glu	5.55702	5.54897	5.63005	5.52122	5.54226	5.5486	5.56681	5.54284	5.55967	5.57703	5.61519	5.54516
'1-(4,6-dimethoxy-1,3,5-triazin-2-yl)-8-methyl-1,2,3,4-tetrahydroquinoline'	5.46642	5.47731	5.53451	5.43791	5.44007	5.49317	5.4438	5.34987	5.31596	5.39472	5.35672	5.40409
Phe his	5.66885	5.61691	5.68715	5.64298	5.62986	5.62115	5.5829	5.60682	5.54662	5.60074	5.59621	5.60241
Ile val lys	3.64567	3.66105	3.65275	3.67491	3.68656	3.6678	3.64126	3.6762	3.64414	3.67139	3.70839	3.66703
Leu val thr	4.94506	5.29309	4.71254	5.04359	5.46209	4.98728	5.91871	5.56942	5.81299	5.97667	5.63232	6.01722
O-Desmethylverapamil (D-703)	4.07526	4.09065	4.08234	4.1045	4.11616	4.0974	4.07086	4.10579	4.07373	4.10098	4.13799	4.09662
Leucyl-Arginine	6.2072	6.20812	6.23564	6.20847	6.16554	6.21142	6.11927	6.12622	6.04473	6.13338	6.14288	6.10512
Ser-ile	5.49658	5.44098	5.53454	5.50341	5.51	5.51282	5.48872	5.50011	5.58565	5.4861	5.63151	5.52442
Fenvalerate	4.00485	4.02023	4.01193	4.03409	4.04575	4.02698	4.00045	4.03538	4.00332	4.03057	4.06758	4.02621
Pro pro val	6.46914	6.44676	6.50247	6.42173	6.30678	6.47101	5.90361	6.17816	6.00714	5.87447	6.13488	5.8458
Glu Leu	5.67261	5.68387	5.62712	5.65035	5.67974	5.6624	5.83027	5.78493	6.02022	5.91317	5.82608	5.93955
3-(1-Pyrazolyl)-Alanine	6.27314	6.22069	6.29321	6.25156	6.19733	6.27891	6.09479	6.17967	5.86767	6.12713	6.16262	6.10337
Mulberrofuran T	6.46419	6.47752	6.4671	6.4652	6.42506	6.48537	6.27796	6.36921	5.17381	6.26061	6.2057	6.14004
Trp gln phe	5.75195	5.83904	5.55839	5.77338	5.9403	5.61212	6.02625	5.95101	5.45502	6.00015	5.95752	5.95868
Blumenol C glucoside	5.969	5.93679	5.93896	5.95229	5.97261	5.98456	5.99064	6.04553	6.06319	6.07174	6.17044	6.14496
'n-(1,5-dimethyl-2-phenyl-2,3-dihydro-1h-pyrazol-4-yl)-n'-phenylurea'	6.99203	7.02884	7.0355	7.02691	7.04116	7.04342	7.07404	7.0787	7.12883	7.14848	7.22776	7.17529
Ile val	6.07183	6.19545	5.96414	5.99417	6.22477	6.0783	6.84749	6.53912	6.68143	6.88415	6.61964	6.98578
(3S)-3-hydroxycyclocitral	3.23694	3.25232	3.32919	3.26618	3.63561	3.69908	3.75696	3.30375	3.23542	3.26266	3.29965	3.2583
Zeatin	6.16811	6.09324	6.16525	6.13845	6.09095	6.0988	5.85385	5.95358	6.23993	5.94989	6.06141	5.93392
N-[2-(4-fluorophenyl)imidazo[1,2-a]pyridin-3-yl]naphthalene-2-carboxamide	5.66872	5.71027	5.68359	5.71162	5.67399	5.73658	5.23789	5.48788	2.03567	5.1941	5.33428	5.12458
Pro glu val	7.40802	7.45371	7.42772	7.43486	7.45012	7.49231	7.2549	7.38512	7.34046	7.26057	7.37123	7.25637
Ser ile thr	5.44503	5.37224	5.50723	5.47406	5.46641	5.50685	5.49654	5.43187	5.51824	5.50749	5.50922	5.54808
Val Glu Thr Glu	6.62085	6.6279	6.65939	6.65642	6.63373	6.66786	6.65839	6.65542	6.68686	6.66451	6.73776	6.68684
(s)-(+)-n-boc-3-pyrrolidinol	7.94476	7.92896	7.97579	7.92701	7.86291	7.95723	7.73172	7.83719	7.72074	7.75303	7.81742	7.73416
2-phenylethylamine	5.54395	5.53446	5.5988	5.55448	5.5441	5.5352	5.4928	5.49071	5.43039	5.49808	5.53538	5.5069
His Trp Phe	6.37781	6.42354	6.44684	6.39896	6.4239	6.44851	6.45466	6.45257	6.39987	6.49036	6.58257	6.50032
Arg thr gly	3.70661	4.52607	4.0676	4.14429	4.50676	4.42645	5.00832	4.43687	4.50417	5.19189	4.06506	5.22038
Gln Ile	4.91405	5.1975	4.66717	4.87298	5.15392	5.01589	5.2988	5.24881	5.43098	5.4	5.24472	5.42743
Pro gln arg	4.07655	4.28519	3.51619	4.28756	4.09225	3.55587	4.50012	4.39525	4.36502	4.43914	4.37118	4.57297
Phe gly	4.55382	4.76553	4.65659	4.69304	4.69223	4.78958	4.79701	4.77016	4.62984	4.86164	4.65641	5.01872
Benzenecarboximidic acid, 4-((2S)-3-(cyclopentylmethylamino)-2-((2-naphthalenylsulfonyl)amino)-3-oxopropyl)-, hydrazide	5.81851	5.77962	5.89732	5.87037	5.70839	5.87921	5.39796	5.64466	4.99311	5.24409	5.43073	5.21592
Leu glu thr	4.6515	4.59599	4.71804	4.41007	4.67427	4.64458	4.76869	4.68955	4.41803	4.83184	5.00264	5.02778
Pro ile thr	5.88535	6.04883	5.79605	5.89894	5.99978	5.90718	5.99612	5.98206	5.88608	6.0223	5.97504	6.05115
2-(2-ethyl-6-methyl-n-oxaloanilino)propanoic acid	5.19815	5.30943	5.28235	5.23992	5.0896	5.17249	4.81584	4.88991	4.84531	4.93231	2.13606	4.80796
Ser leu	5.79392	5.72919	5.81709	5.81527	5.77431	5.7991	5.77558	5.7324	5.73834	5.78148	5.81692	5.84091
Leu asp ala	5.6463	5.70971	5.68202	5.76342	5.74428	5.7289	5.76421	5.75154	5.72119	5.78298	5.76322	5.78903
Pro leu gly	6.48401	6.59699	6.41316	6.4949	6.64152	6.53244	6.71138	6.68856	6.75139	6.75542	6.70183	6.76561
6-aminocaproic acid	4.65886	4.70584	4.68844	4.72796	4.73331	4.73804	4.78151	4.69999	4.83635	4.78779	4.77887	4.88436
Thr pro val	6.43461	6.57847	6.31062	6.44692	6.57968	6.45148	6.47458	6.57162	6.76097	6.49753	6.57189	6.4926
N-(3,5-dimethylphenyl)-2-(5-pyrazin-2-yl-1,3,4-oxadiazol-2-yl)acetamide	1.78938	2.31224	3.93343	3.58285	3.29938	4.08521	3.51953	3.20708	2.7503	3.85245	3.63329	3.74746
Phe glu	6.0816	6.09699	6.08868	6.11085	6.1225	6.10374	6.0772	6.11213	6.08007	6.10732	6.14434	6.10297
Leu glu glu	6.44965	6.4782	6.48194	6.51896	6.56975	6.57401	6.50159	6.55297	6.38771	6.51715	6.5848	6.56536
N-fructosyl phenylalanine	4.77054	4.7285	4.68485	4.8741	4.71263	4.8996	4.97458	4.9242	4.52531	5.01626	5.11267	4.85783
Valylmethionine	3.62814	3.64352	3.81175	3.65738	3.6965	3.65027	3.62374	3.65867	3.62661	3.65386	4.01501	4.49503
Val Glu Asn Glu	5.4633	5.46191	5.57228	5.46413	5.49648	5.51658	5.4484	5.51523	6.48331	5.41571	5.51333	5.42496
Canagliflozin	5.97948	5.96012	5.98329	5.90699	5.75543	5.95	5.03709	5.59318	4.6516	4.44485	5.39162	4.57128
Pro tyr lys	4.50173	4.77946	4.19331	4.60714	5.00217	4.54313	5.4574	5.23181	5.16502	5.50797	5.27374	5.55098
Gln val his	3.70585	4.1209	4.42446	4.17724	4.36172	4.32135	4.32197	4.0805	3.70433	4.51329	4.0966	4.24736
Leu gly thr	3.65348	3.66887	3.66057	3.68273	3.69438	3.67562	4.74844	3.81665	4.47765	4.83963	4.43505	4.80516
Biotin	4.98701	4.89362	4.92459	4.9185	4.76531	4.94177	4.72451	4.62415	3.76172	4.6967	4.86207	4.83482
5-mapdb	4.91052	4.89334	4.90409	4.98576	4.90072	5.02625	4.93269	4.91267	5.3047	4.8247	5.28028	4.97871
3-Methyl-1-phenyl-1-butanone	5.34922	5.3288	5.38429	5.32522	5.32484	5.35213	5.25598	5.27935	5.19728	5.3392	5.33181	5.27517
1-[5-(trifluoromethyl)-2-pyridyl]piperidine-4-carboxylic acid	5.45289	5.49029	5.54952	5.50756	5.4459	5.4443	5.35843	5.44361	3.83607	5.50114	5.4913	5.43502
Indoline	7.9904	7.95469	8.00962	7.97718	7.94627	7.97652	7.86705	7.89897	7.79028	7.91219	7.93291	7.90875
'trans,trans-2,4-heptadienal'	5.39552	5.37505	5.42346	5.38461	5.36047	5.39181	5.27296	5.2974	5.10949	5.31946	5.34053	5.33518
1-(oxolan-3-ylmethyl)-1-propyl-3-[3-(trifluoromethyl)phenyl]urea	5.14618	4.97018	5.20325	5.13342	5.0889	5.01278	4.66855	4.93852	3.93394	4.79173	4.53953	4.47507
5-(3-Pyridyl)-2-hydroxytetrahydrofuran	8.46687	8.44058	8.4898	8.45771	8.42538	8.45604	8.35032	8.38703	8.30061	8.39367	8.41567	8.39211
Isoindoline	5.45376	5.441	5.53497	5.5114	5.41619	5.52172	5.39995	5.44167	5.23863	5.3777	5.44011	5.38024
Phe Phe Tyr	5.44744	5.49519	5.53152	5.48581	5.40742	5.63413	4.94796	5.35737	4.87242	5.07156	4.99238	4.60822
2-cyclopropyl-1-[1-(3-fluorophenyl)sulfonylpyrrolidin-3-yl]-5-methylimidazole	5.1722	5.30615	5.21605	5.21207	5.32566	5.22386	5.32806	5.30564	3.53189	5.28917	5.35606	5.34431
Phe asp	3.45826	3.47364	3.46534	3.72607	3.49915	3.48039	3.45386	3.48879	3.45673	3.48398	3.52098	3.47962
Ser ile ser	5.65359	5.62783	5.67205	5.68149	5.60404	5.66058	5.58391	5.63728	4.64901	5.61508	5.68166	5.6627
1-Methylguanosine	3.53984	3.55523	3.54693	3.56909	3.58074	3.56198	3.53544	3.57037	4.62052	3.56556	3.60256	3.56121
Leu glu asp	4.4175	4.37904	3.93851	4.64306	4.24974	4.52755	4.0129	4.38726	3.51459	3.79139	4.64643	4.51317
5-Hydroxyindoleacetic acid	3.18284	3.68597	3.18992	3.86021	3.57373	3.45079	3.87599	3.47062	3.18131	3.20855	3.24554	3.20419
Arg pro val	6.87381	6.81731	6.90256	6.86209	6.81767	6.84772	6.78637	6.77879	6.16875	6.78045	6.77726	6.75016
Phe arg	2.79842	2.81378	2.80549	3.61031	2.83926	3.6348	3.53778	2.82891	2.79689	3.59166	3.62304	2.81975
Val val	5.17239	5.26563	5.13653	5.12409	5.20947	5.12183	5.61399	5.30222	5.11911	5.57959	5.35227	5.65108
Pentaerythritol mononitrate	0.955038	0.968746	0.961342	0.981139	0.991591	0.974777	0.951127	0.982292	0.953679	0.977985	1.01125	0.974087
Devd-cho	4.62245	4.89687	3.85503	4.77813	5.18891	4.46307	5.71602	5.54564	3.95534	5.76217	5.71901	5.77996
Pro-Pro-Pro	5.52888	5.51205	5.56562	5.50711	5.44781	5.54593	5.33202	5.42608	2.84991	5.29906	5.46353	5.31889
O6-Carboxymethyl-2'-deoxy-guanosine	4.56763	4.58302	4.57471	4.59688	4.60853	4.58977	4.56323	4.59817	4.5661	4.59336	4.63037	4.589
7-ethylguanine	5.33693	5.33687	5.38233	5.34849	5.34191	5.33928	5.25199	5.24777	2.49562	5.24582	5.31559	5.2201
Pro pro lys	6.00247	6.1595	5.83402	6.0386	6.20701	5.9933	6.28041	6.27756	4.67056	6.3365	6.3275	6.32907
2-(2,4-dioxo-1,3-diazaspiro[4.5]decan-3-yl)-N-(4-fluoro-2-methylphenyl)acetamide	5.29501	5.26037	5.30259	5.25025	5.29077	5.31633	5.35596	5.35438	5.36095	5.38873	5.44799	5.38669
His phe	3.4814	3.49679	3.48848	3.99225	3.65462	3.50353	3.477	3.51193	3.47987	3.94967	3.96596	3.50276
Val pro ala	6.3137	6.4024	6.22679	6.25291	6.30813	6.29553	6.23098	6.29926	4.83429	6.2438	6.32012	6.22428
Pro-gly-pro	3.41316	3.42855	3.42025	3.4424	3.45405	3.4353	3.40876	3.44369	3.41164	3.43888	3.47588	3.43452
Ala tyr	3.34389	3.35927	3.35097	3.51874	3.38478	3.36602	3.33949	3.37442	3.34236	3.36961	3.4066	3.39425
Gly tyr	3.37187	3.74268	3.37895	3.74152	3.96932	3.394	5.28698	4.7484	4.38245	5.34733	4.96613	5.48819
Prolylproline	6.12736	6.12404	6.16199	6.13855	6.12504	6.14339	6.06285	6.10466	4.58949	6.11365	6.14246	6.07772
O-6-deoxy-a-L-galactopyranosyl-(1->2)-O-b-D-galactopyranosyl-(1->4)-2-(acetylamino)-1,5-anhydro-2-deoxy-D-arabino-Hex-1-enitol	6.11277	6.08472	6.15836	6.09778	6.05662	6.17893	6.05933	6.11274	5.44384	6.02003	6.08845	6.00939
His pro ile	5.54831	5.66168	5.52262	5.57204	5.66279	5.59314	6.27668	5.74419	5.44254	6.24279	5.83863	6.21169
Glutarylcarnitine	5.52633	5.53676	5.54378	5.54572	5.52846	5.54534	5.49941	5.50808	5.07485	5.55864	5.61075	5.48933
Leu-glu	6.19584	6.2646	6.27851	6.23698	6.26791	6.32193	6.71801	6.50156	6.72959	6.73691	6.67903	6.83143
Beta-L-Dioxolane-cytidine	5.03029	4.9772	5.02449	5.06335	4.97897	4.90585	5.02441	4.97276	5.29918	5.00552	5.08615	5.05016
Ala-ile	4.65731	4.7043	4.64891	4.73021	4.62138	4.72906	4.76621	4.63095	5.06602	4.67075	4.55027	4.87094
Leu ser gln	5.49976	5.50033	5.50182	5.50352	5.54905	5.50884	5.7933	5.62583	5.30688	5.78507	5.77416	5.85863
Val Pro Asn	6.50442	6.57656	6.39636	6.45388	6.50911	6.47398	6.239	6.45925	6.41701	6.22952	6.49219	6.24818
Propionylcarnitine	3.25616	3.27154	3.48201	3.2854	3.29705	3.27829	3.25176	3.28668	3.25464	3.28188	3.31887	3.27752
Gln Phe Gly	5.75379	5.78948	5.65864	5.68299	5.69886	5.70152	5.36547	5.61837	5.18072	5.34264	5.49236	5.30838
Pro pro glu	5.29701	5.26757	5.42055	5.24093	5.00146	5.24594	4.54369	4.83873	3.94858	4.63857	4.90235	4.38847
N-fructosyl isoleucine	5.27764	5.18829	5.23111	5.26326	5.28926	5.30272	5.30977	5.26497	5.4389	5.31311	5.4254	5.32158
Thymine	5.31023	5.27356	5.37819	5.36059	5.346	5.36978	5.17384	5.24408	5.32765	5.14811	5.34735	5.19001
Lys Ile Asp Asn Glu	5.54862	5.64019	5.67491	5.62975	5.5666	5.54322	5.68876	5.71256	5.22409	5.67538	5.73466	5.67547
5-Acetylamino-6-amino-3-methyluracil	3.37869	3.39408	3.38578	3.40793	3.41958	3.40083	3.3743	3.40922	3.37717	3.40441	3.44141	3.40005
DL-2-Aminoadipic acid	3.25296	3.16588	3.05368	3.8086	3.76587	3.22372	3.04221	3.39596	3.0895	3.07231	3.21335	3.06796
Daporinad	4.30433	4.56672	4.3587	4.3286	5.04888	4.01426	6.14113	5.43383	6.46294	6.17289	5.81286	6.19045
1-(2-Hydroxyethoxy)methyl-5-methyluracil	5.97708	5.94643	5.99726	6.0125	5.98046	5.97755	5.97085	6.00169	6.23873	6.00757	6.2466	6.06267
S-adenosyl-l-homocysteine	3.31783	3.65857	3.58314	3.94139	3.26356	3.66289	3.21828	3.2532	3.22115	3.24839	3.28538	3.24403
Pro lys ala	4.68855	4.99817	4.00232	4.54684	4.91938	4.45239	5.31596	5.062	5.54261	5.29697	5.14231	5.34081
Guanidylic acid (guanosine monophosphate)	4.45474	4.47013	4.46182	4.48399	4.49564	4.47688	4.45034	4.48528	4.45321	4.48047	4.51748	4.47611
Valylproline	7.72987	7.69724	7.78314	7.70797	7.59898	7.74266	7.3303	7.53285	7.47742	7.34193	7.54755	7.30635
D-pyroglutamic acid	6.12271	6.09839	6.14953	6.13019	6.09643	6.12223	6.10789	6.12959	6.25743	6.08098	6.23854	6.13803
L-2-Aminobutyric acid	5.37825	5.35345	5.38562	5.37567	5.35422	5.36235	5.28849	5.31156	5.12787	5.11118	5.20398	5.42185
5-(3',5'-Dihydroxyphenyl)-gamma-valerolactone-O-sulphate-O-methyl	5.1803	5.20757	5.24164	5.24362	5.19219	5.2532	5.25487	5.20082	5.04885	5.25884	5.21737	5.22922
N-Acetyl-DL-serine	6.40092	6.34722	6.39745	6.34724	6.30211	6.34494	6.31097	6.29169	6.30811	6.2953	6.40652	6.32763
Aspartic acid methyl ester	5.41307	5.34801	5.43761	5.34392	5.27994	5.38264	5.17421	5.25096	5.15085	5.18403	5.37621	5.20654
Homoserine	3.86898	3.99206	3.59937	3.79411	4.10084	3.80194	4.14078	3.68104	3.59284	4.04931	3.9471	4.03026
Glutathione, oxidized	6.32377	6.27967	6.34409	6.34291	6.29721	6.28163	5.90019	6.17255	6.73328	5.97155	6.3445	5.97263
2-Amino-4-[carbamimidoyl(methyl)amino]butanoic acid	6.87614	6.82819	6.89888	6.83915	6.8149	6.87574	6.87002	6.88465	6.81665	6.92788	6.89097	6.8986
Midodrine	4.24079	4.25617	4.24787	4.27003	4.28169	4.26293	4.23639	4.27132	4.23926	4.26651	4.30352	4.26215
Tyramine	6.49782	6.48395	6.50619	6.49165	6.48561	6.4908	6.4608	6.47113	6.53532	6.49336	6.50271	6.48527
Arg-ile	0.574055	0.585393	0.579261	0.595695	0.604423	0.5904	4.82265	0.596657	0.572934	4.91963	0.620929	4.80086
Piperidine	7.7971	7.7711	7.81663	7.79686	7.76108	7.79169	7.70849	7.74283	7.7956	7.74957	7.77769	7.75607
Leu thr	3.44696	3.46235	3.45404	3.4762	3.53649	3.46909	3.44256	3.47749	3.44543	3.51855	3.50968	3.46832
7,8-diaminopelargonate	7.91311	7.88854	7.90155	7.91913	7.87943	7.90624	7.85027	7.95004	7.55646	7.89931	7.98386	7.87267
L-tyrosine	7.35437	7.33014	7.39304	7.36393	7.32098	7.35634	7.23213	7.30069	7.45741	7.27077	7.41769	7.30119
Phenylacetic acid	5.58103	5.55933	5.62108	5.57363	5.52535	5.57779	5.43006	5.52756	5.41253	5.50724	5.6514	5.51353
N-Methyl-L-Threonine	5.38323	5.52889	5.21674	5.34805	5.53714	5.36683	5.90984	5.77251	5.84979	5.94574	5.8855	6.05033
4-hydroxybenzaldehyde	5.89109	5.865	5.94103	5.89321	5.85329	5.89817	5.76034	5.84916	5.67253	5.82464	5.98421	5.84525
Coumarin	5.59915	5.56892	5.62601	5.61304	5.55167	5.58919	5.4628	5.53519	5.36517	5.5164	5.69603	5.55423
6,8-Dihydroxypurine	5.2338	5.26784	5.31674	5.34797	5.23963	5.31051	5.26671	5.40068	5.28766	5.33616	5.63387	5.47268
Levetiracetam	4.87936	4.9246	4.85036	4.82309	4.83202	4.86744	4.84393	4.86567	4.68116	4.91666	4.95129	4.86288
Lys pro val	5.58695	5.7078	5.41023	5.47201	5.66333	5.51525	5.3945	5.55698	5.27485	5.33866	5.62206	5.32385
Theobromine	4.90749	4.77105	4.95797	4.8871	4.84156	4.7715	4.64532	4.72634	4.62565	4.67251	4.61395	4.61724
Glu val	5.79997	5.77764	5.82084	5.76155	5.7589	5.82312	5.53332	5.72825	5.63068	5.57285	5.83443	5.62019
N-acetyl-l-carnosine	5.72139	5.66513	5.6889	5.67012	5.66082	5.68955	5.50898	5.64755	5.7307	5.61032	5.71677	5.59593
Glu his gln	5.80798	5.82862	5.85796	5.86203	5.83198	5.85266	5.83979	5.84312	5.9976	5.84122	6.03235	5.85344
Acetylcarnitine	4.81107	4.82646	4.81816	4.84032	4.85198	4.83321	4.80667	4.84161	4.80954	4.8368	4.87381	4.83244
Gln pro glu	5.58353	5.64858	5.63362	5.6975	5.63525	5.65854	5.628	5.67736	5.66257	5.68685	5.84483	5.65215
(R)-(+)-2-Pyrrolidone-5-carboxylic acid	6.35625	6.35066	6.39132	6.39961	6.35452	6.37085	6.37977	6.41003	6.54202	6.3962	6.69882	6.47373
Galactoarabinan	5.36245	5.32043	5.4619	5.3304	5.24198	5.3804	4.64103	5.09607	4.67705	4.6928	5.16597	4.74173
Oxidopamine	5.35933	5.36645	5.33623	5.34246	5.31505	5.37335	5.21385	5.38003	5.33604	5.26875	5.39227	5.27909
L-Methionine S-oxide	4.45413	4.47404	4.58182	4.36178	4.34744	4.22246	4.0875	4.33664	4.3585	4.15081	4.41723	4.26886
Isonicotinic acid	6.90117	6.86516	6.90436	6.90159	6.86549	6.85356	6.65821	6.73453	6.80478	6.66813	6.85598	6.65581
S-Ethyl-L-cysteine	7.11729	7.11995	7.14944	7.14512	7.1089	7.13961	7.06231	7.09953	7.14295	7.0842	7.2689	7.09957
L-Cystathionine	3.86642	3.92912	3.87871	3.82895	3.9914	3.84124	4.12727	4.07204	3.29586	4.1033	3.01007	4.15258
N1,N12-Diacetylspermine	5.25937	5.32661	5.33984	5.3249	5.30934	5.42258	5.08642	5.43267	5.56344	5.23586	5.36708	5.15208
Dihydrothymine	4.81595	4.8827	4.80586	4.91383	4.90312	4.88011	4.87636	4.86547	5.0812	4.94347	5.10214	4.95273
Dihydrouracil	5.94531	5.90795	5.9864	6.01332	5.94134	5.97572	5.92183	6.01266	6.24559	6.03908	6.25595	6.02375
1-[[3-(4-chlorophenyl)-1,2,4-oxadiazol-5-yl]methyl]-4-phenylpyrazine-2,3-dione	3.64882	3.80159	3.95537	3.67806	3.68971	3.72544	3.68151	3.67935	3.64729	3.67454	3.7821	3.88842
Gamma-Aminobutyric Acid	5.38313	5.33679	5.37892	5.36626	5.36721	5.36869	5.25369	5.30216	5.23159	5.2206	5.33333	5.48492
Cysteinyl-Proline	4.61695	4.68677	4.71752	4.66955	4.76175	4.82385	4.91001	4.84946	4.81296	4.8968	4.93899	4.87146
Ile thr	3.46391	3.4793	3.47099	3.49315	3.5048	3.48604	3.45951	3.49444	3.46238	3.56245	3.52663	3.96745
1-acetylproline	4.65082	4.78903	4.52434	4.55014	4.6981	4.61332	5.17111	4.97026	5.21392	5.19644	3.55966	5.25319
7-hydroxychroman-2-one	5.63034	5.59516	5.67037	5.62768	5.59568	5.62529	5.51888	5.60592	5.7558	5.58551	5.96292	5.583
L-methionine	6.6989	6.67151	6.7093	6.7102	6.68847	6.7175	6.62805	6.68387	6.78483	6.70891	6.95534	6.66961
1H-Indene-1,2(3H)-dione	4.78011	4.75872	4.85308	4.83119	4.81587	4.82227	4.68755	4.78982	4.94379	4.77342	5.21348	4.77333
(+/-)-2-Hydroxy-4-(methylthio)butanoic acid	5.98588	5.93849	5.98481	5.9884	5.9666	5.99102	5.89943	5.96403	6.08216	5.98248	6.24035	5.9359
Salicylaldehyde	5.10577	5.08347	5.14533	5.13359	5.06605	5.10654	5.01132	5.12552	5.23955	5.09381	5.46365	5.08176
'3,4-dihydroxyphenyl ethanol'	4.74425	4.79233	4.82154	4.83046	4.74331	4.73319	4.68755	4.73637	4.93862	4.74365	5.20428	4.7594
Ile glu lys	5.26966	5.35224	5.21206	5.30048	5.42795	5.36654	5.68697	5.57292	5.71711	5.68251	5.64469	5.70816
S-Adenosylhomocysteine	0.303733	0.311543	0.594153	3.28004	0.324793	0.315012	0.301524	0.319364	0.302964	0.316866	0.336427	0.314614
Pro pro gln	6.28395	6.28423	6.26707	6.22994	6.22102	6.25691	5.87774	6.11077	6.01074	5.85312	6.12494	5.84253
Leu his	4.45791	4.50074	4.45754	4.34059	4.54916	4.36967	5.16348	4.66883	4.87165	5.17873	4.8215	5.3311
Isoleucyllysine	4.49083	4.67533	4.4858	4.51451	4.5913	4.25539	5.11893	4.75798	4.9148	5.14139	4.67653	5.21539
Didanosine	4.44504	4.79314	4.5764	4.30896	4.72264	4.49892	4.52589	4.54516	4.74454	4.52268	4.67296	4.65406
Val Gln	4.42184	4.49189	4.52685	4.38985	4.61571	4.59372	4.81302	4.45575	4.88513	4.76992	4.79318	4.86225
Cyclo(his-pro)	6.9904	6.96685	7.01104	6.99168	6.9853	6.98254	6.95857	6.95799	6.86437	6.98526	6.9772	6.9922
N1,N8-Diacetylspermidine	7.30756	7.25547	7.30065	7.30273	7.25579	7.28158	7.21389	7.32972	7.2378	7.29283	7.36531	7.2803
N-acetyl-l-arginine	5.19471	5.19694	5.31538	5.23175	5.09516	5.16644	4.97565	5.08226	5.01737	4.96624	5.19932	4.92678
O-Acetylcarnitine	1.72498	1.74008	1.73193	1.7537	1.76515	3.38372	1.72066	1.75496	1.72348	1.75024	1.78662	1.74596
N-epsilon-acetyl-l-lysine	4.82949	4.74046	4.83892	4.84459	4.82412	4.81008	4.74651	4.78996	4.99778	4.74487	4.95834	4.86917
9H-Purine-9-ol	5.39882	5.76845	5.56764	5.50958	5.72218	5.52156	5.48959	5.49697	5.74535	5.57793	5.6744	5.61221
1-acetylpiperidine	5.59341	5.56395	5.58963	5.60124	5.5598	5.56753	5.46193	5.58118	5.51793	5.53471	5.702	5.52997
2-(4-oxoquinazolin-3(4h)-yl)ethyl isobutyrate	3.35438	3.36976	3.36146	3.38361	3.39526	3.37651	3.34998	3.3849	3.35285	3.38009	3.41709	3.37574
Pyrrolidine	6.23255	6.21078	6.25758	6.24417	6.20624	6.24313	6.12084	6.19462	6.18308	6.18302	6.4073	6.16675
1-(3-Carboxypropyl)-3,7-Dimethylxanthine	5.63939	5.63347	5.68308	5.66657	5.66415	5.66046	5.60888	5.66887	5.67377	5.69257	5.83797	5.66671
Amrubicinol (mixture)	4.89294	4.99402	4.96344	4.92034	5.14003	4.98745	5.18446	5.08519	5.31646	5.29401	5.01189	5.23854
Lys val	4.78696	5.11492	4.68665	4.84353	5.17926	4.7646	5.7634	5.33449	5.63733	5.81752	5.60539	5.88696
Val Asn	2.47039	2.48573	2.47745	2.49954	2.51116	2.49245	2.466	2.50083	2.46886	2.49603	2.53293	2.49169
Niacinamide	4.16168	3.92399	4.12711	4.11312	3.96913	3.7945	3.62638	4.03078	4.11913	4.10879	4.1076	4.17357
Glycylproline	5.17489	5.14687	5.2666	5.19775	5.11911	5.19878	4.98901	5.07526	5.08503	5.05148	5.14669	5.1013
Pr dipeptide	3.94048	4.39907	4.36703	4.20108	3.80033	3.96786	4.42178	4.34852	4.29505	4.47859	3.96504	4.48052
Thr glu ser	4.87916	4.93628	4.82167	4.96402	4.98457	4.90429	5.34126	5.25834	5.40629	5.47702	5.39652	5.50055
Penciclovir	5.17246	5.17671	5.09981	5.12874	5.16558	5.1674	5.11588	5.14367	5.26115	5.16049	5.11175	5.18082
6-Fluoropyridoxol	3.40039	3.15519	3.14689	3.3497	3.18069	3.16193	3.13541	3.17033	3.50861	3.16552	3.2025	3.16116
2,3-Diaminopyridine	5.94057	5.91919	5.96605	5.94741	5.88974	5.92957	5.83715	5.88122	5.91267	5.89029	5.97797	5.8865
Val arg	4.20427	4.47098	4.12396	4.38977	4.46092	4.19955	5.07922	4.49041	4.8818	5.05715	4.55016	5.28765
Thr glu	4.3503	4.59348	4.27252	4.6272	4.63136	4.52915	4.85683	4.78931	4.90413	5.01441	4.93194	5.03084
Pro Gln	6.75434	6.71623	6.85864	6.7368	6.57245	6.79875	6.33943	6.55644	6.43705	6.37264	6.5062	6.3508
Cystathionine	1.94106	1.59657	1.58848	1.61008	1.8119	1.7458	2.11296	1.61134	1.58009	2.33868	1.64278	1.6024
2-Aminoheptanedioic Acid	5.63764	5.66164	5.6767	5.694	5.67002	5.65657	5.68306	5.69832	5.71052	5.72068	5.78967	5.78588
Kaltostat	5.09064	5.10462	5.03062	5.21264	5.17062	5.09878	5.37574	5.31175	5.49672	5.38431	5.50606	5.44859
Asp glu asn	5.05215	5.03407	5.02156	5.12581	5.12363	4.97664	5.26023	5.27504	5.45359	5.29929	5.47039	5.42766
Lobucavir	5.44976	5.44018	5.45238	5.45849	5.4683	5.4397	5.47396	5.46229	5.53662	5.51436	5.42832	5.53609
N,N-Dimethylarginine	5.05584	5.06102	5.08547	5.05738	5.0546	5.10118	4.954	5.02006	5.17204	5.06109	5.01766	5.01912
L-Glutamic acid	6.18304	6.1727	6.19741	6.20243	6.15095	6.14485	6.16942	6.15761	6.28765	6.19114	6.43286	6.28567
L-asparagine	4.94061	4.956	4.94769	4.96986	4.98151	4.96275	4.93621	4.97115	4.93908	4.96634	5.00335	4.96198
Ser glu	4.18368	3.94873	4.11872	4.42216	4.41438	4.34067	4.58596	4.40894	4.74498	4.57242	4.74794	4.6778
Thr Thr	4.92973	4.94512	4.93682	4.95898	4.97064	4.95187	4.92533	4.96027	4.9282	4.95546	4.99247	4.9511
Pyroglutamic Acid	5.17533	5.20562	5.22805	5.1805	5.10383	5.18893	5.02928	5.17423	5.17023	5.07666	5.3921	5.17286
N-(5-ethyl-4-phenyl-1,3-thiazol-2-yl)cyclohexanecarboxamide	0.0171359	0.0177416	0.0174122	0.018305	0.0187923	0.0180138	0.0169665	0.0183582	0.0170769	0.0181601	0.0197394	0.0179825
2-aminohexanedioic acid	4.53591	4.53244	4.54548	4.61192	4.62347	4.59774	4.4225	4.46994	4.49575	4.38787	4.71257	4.48084
Imidazolelactic acid	5.21661	5.25975	5.28995	5.29728	5.29158	5.29006	4.99123	5.21846	5.30252	5.18457	5.23445	5.15416
Trimethylamine N-Oxide	4.82822	4.74106	4.78079	4.77637	4.71674	4.75532	4.62311	4.72898	4.72365	4.69742	4.76342	4.67648
1-aminocyclobutane carboxylic acid	7.17468	7.13064	7.23663	7.21148	7.11512	7.17481	6.94112	7.06306	7.12452	6.97381	7.18228	7.00561
S-Adenosylmethionine	5.8177	5.76767	5.82927	5.77727	5.82756	5.79024	5.59959	5.88274	5.9436	5.85125	5.81013	5.70417
Glu arg	4.7466	4.77674	4.56595	4.65877	4.68549	4.86695	4.67406	4.81455	5.07767	4.87048	5.02741	4.82693
'2,3-dihydroxypyridine'	4.8506	4.83293	4.85125	4.89105	4.87327	4.86076	4.83348	4.88781	5.0337	4.87925	5.0046	4.98745
L-nmma	3.2915	3.35429	3.3881	3.65616	3.363	3.63567	3.63626	3.47138	3.94726	3.29643	3.33342	3.64367
L-Carnitine	3.49373	3.1468	3.80198	3.57004	3.1723	3.97374	3.1748	3.16194	3.29559	3.43025	3.25462	3.83633
2-Pyrrolidinone	4.52571	4.42784	4.45447	4.51936	4.49527	4.48315	4.47775	4.48066	4.47137	4.4136	4.5505	4.95138
8-cyclopentyltheophylline	5.22809	5.23038	5.18981	5.24989	5.21762	5.25414	5.14854	5.20243	5.2983	5.21148	5.29704	5.16708
2-beta-d-Ribofuranosyl thiazole-4-carboxamide	3.65825	3.67364	3.66534	3.6875	3.69915	3.68039	3.65385	3.68879	3.65673	3.68398	3.72098	3.67962
2-Amino-3-methyl-1-pyrrolidin-1-YL-butan-1-one	6.5769	6.54236	6.57947	6.57992	6.53711	6.56089	6.44245	6.5111	6.53753	6.49284	6.60912	6.45469
Arg ala	3.48074	3.49612	3.48782	3.50998	3.52163	3.50287	3.47634	3.51126	3.47921	3.50646	3.54346	3.5021
Propyl gallate	5.48961	5.45954	5.4889	5.51797	5.45485	5.46885	5.34954	5.43327	5.52866	5.4547	5.56225	5.42069
Vinylsulfonic acid	3.02319	3.01804	3.00975	3.03189	3.04353	3.02479	2.99827	3.45878	3.00114	3.02837	3.06535	3.02402
Laminine	5.47462	5.46615	5.50816	5.53996	5.4905	5.47657	5.47457	5.43808	5.51595	5.48599	5.62543	5.53076
L-serine	3.44885	3.30593	3.56557	3.62935	3.42119	3.3624	3.44309	3.72181	3.04326	3.76226	3.88274	3.54755
Lys Asn	3.15673	3.39976	3.16381	3.18596	3.61161	3.45315	3.95028	3.70011	3.1552	4.06235	3.80638	4.06949
Diethyl 2-aminopentanedioate	5.0848	5.21607	5.128	5.11087	4.99092	5.01624	4.73785	4.79606	4.84988	4.88885	3.43582	4.73725
L-alanyl-l-proline	4.16424	4.08414	4.03412	3.89038	4.142	4.05011	4.55953	4.31528	4.53472	4.66827	4.49182	4.77034
L-ornithine	4.14712	4.19938	4.22931	4.24494	4.17955	4.23081	4.23559	4.23324	4.44467	4.4303	4.33748	4.39816
4-piperidinecarboxamide	3.01182	3.33064	3.54146	2.97336	2.96517	3.26672	2.75545	3.41775	3.3756	3.53251	3.45681	3.29398
2-methylpyrrolidine	6.86177	6.81539	6.86523	6.86565	6.80454	6.86623	6.81439	6.82787	6.82702	6.88664	6.93995	6.87692
His Lys	4.23024	4.25152	4.18975	4.04692	4.15991	4.07024	4.65184	4.16526	4.22871	4.65786	4.30237	4.86736
Spermidine	6.33982	6.36542	6.42435	6.40404	6.32542	6.41475	6.27994	6.23946	6.2454	6.26415	6.21199	6.20662
5-(Hydroxymethyl)-4-methoxy-2(5H)-furanone	5.80679	5.75507	5.71394	5.74027	5.70773	5.71258	5.7484	5.72609	5.53239	5.46664	5.61882	5.566
3-methylsalicylic acid	4.62851	4.54276	4.61998	4.57139	4.64613	4.58743	4.52533	4.51734	3.77592	3.82125	4.06231	4.00839
Delta-valerolactone	4.52052	4.52248	4.48826	4.51842	4.50725	4.48599	4.42479	4.50451	4.76854	4.56273	4.66586	4.56065
4-hydroxypyridine	5.45282	5.43971	5.41655	5.45152	5.42407	5.42319	5.34162	5.36248	4.85757	5.08624	5.22842	5.14476
Uracil	5.28244	5.25582	5.23262	5.2709	5.23009	5.24757	5.20399	5.25102	5.09499	5.03637	5.18167	5.08708
3-Hydroxypyridine-2-methanol	5.46969	5.45341	5.42173	5.47014	5.43105	5.43561	5.37732	5.42052	4.92318	5.02883	5.17758	5.11772
2-benzoxazolinone	4.99716	5.06646	4.98101	5.06207	5.09304	5.04724	4.95382	5.00568	4.25279	4.58959	4.6963	4.69154
Diethanolamine	5.18962	5.17565	5.12278	5.21483	5.19203	5.18853	5.18407	5.18152	5.04898	5.20429	5.32647	5.26328
4-methylpyrimidine	4.73523	4.72214	4.69269	4.74138	4.70673	4.73831	4.66444	4.70687	4.0778	4.35664	4.55929	4.47204
Benzamide	5.40132	5.40801	5.39122	5.41136	5.42191	5.42484	5.3875	5.39762	4.79419	4.90299	5.09598	5.01043
Alpha-methylene-gamma-butyrolactone	4.98383	4.98433	4.95068	5.01142	4.98204	4.98954	5.02977	5.02396	4.87193	5.0495	5.14615	5.06963
Mjdbissp00000009	6.89168	6.89411	6.89572	6.89293	6.89965	6.89694	6.83998	6.80694	6.72678	6.83822	6.84495	6.86689
Mjdbissp00000002	7.66021	7.67377	7.70483	7.65211	7.65813	7.66586	7.65249	7.59472	7.42701	7.60165	7.41079	7.56349
Mjdbissp00000001	7.60797	7.60194	7.61196	7.59954	7.60658	7.6093	7.53541	7.51398	7.50074	7.5493	7.54155	7.56194
3-Methyl-1-butylamine	5.46595	5.49224	5.55129	5.54198	5.44459	5.54794	5.39205	5.36773	5.39903	5.39479	5.33152	5.34258
Lysylthreonine	5.3134	5.29568	5.27909	5.31402	5.3268	5.34007	5.30351	5.30784	5.46212	5.37517	5.34012	5.34175
PI(PGF1alpha/22:3(10Z,13Z,16Z))	3.69765	3.71304	3.70474	3.7269	3.73855	3.71979	3.69325	3.72818	3.69612	3.72337	3.76038	3.71902
Cer(d18:0/20:4(5Z,8Z,11Z,14Z)-OH(20))	6.53247	6.51285	6.66238	6.59621	6.5793	6.64528	6.58449	6.57303	7.18403	6.62564	6.78991	6.63251
Linolenic acid	6.4475	6.52711	6.56572	6.54476	6.52603	6.48439	6.39331	6.54862	6.39577	6.43662	6.62623	6.54584
Mabioside C	5.97869	6.01791	6.0192	6.10267	6.14786	6.00382	6.26029	6.16748	6.18251	6.27555	6.18211	6.20796
D-lysine	4.0395	4.29668	4.17889	4.16036	4.1501	4.13589	3.98216	4.07947	4.45023	4.21224	4.17108	4.07924
2,6-Dichloroindophenol	5.6567	5.61803	5.66596	5.63359	5.62215	5.62747	5.67751	5.60771	5.6524	5.67766	5.73427	5.67442
2-Hydroxynevirapine	1.85206	1.78541	3.59428	0.112378	0.115063	0.110767	0.772333	0.112672	3.65929	3.77668	4.07808	2.23055
20,26-Dihydroxyecdysone	6.28885	6.42135	6.08093	6.36561	6.61367	6.29455	6.94814	6.74325	6.9265	7.01367	6.89192	7.05103
3-(7'-methylthio)heptylmalate	3.48214	3.85285	3.69272	3.51138	4.16513	3.79243	3.47774	3.55502	3.54244	3.50786	3.54486	3.5035
3-Ketosphingosine	7.78022	7.84093	7.88908	7.91079	7.83731	7.85045	7.768	7.84671	7.67511	7.76563	7.75739	7.87329
4-hydroxynonenal	5.35933	5.34102	5.34666	5.37452	5.35659	5.40617	5.31545	5.34765	5.76678	5.41427	5.58069	5.471
4a-Hydroxytetrahydrobiopterin	2.97226	3.29162	3.90998	3.48711	3.75331	3.23585	2.96786	3.00277	3.70623	2.99796	3.33198	2.99361
Abbott-195773	5.89173	5.93724	5.73184	5.91178	6.098	5.7851	6.31009	6.10171	6.18051	6.30029	6.03172	6.23624
Actinonin	0.0204103	0.0211289	0.0207381	3.69523	4.49539	3.75722	5.04436	4.52291	4.97912	5.20146	5.07982	5.23229
Adenosine	5.85684	5.53959	5.63767	5.66409	5.62019	5.60588	5.53722	5.67792	6.07018	5.7156	5.76493	5.78582
Amastatin	6.38457	5.7854	5.48207	5.11655	4.99844	5.02369	5.49263	5.18234	5.17202	4.93931	4.5806	4.71929
Araloside A	2.76799	5.20037	2.77506	5.10617	6.17461	4.95062	6.79918	6.66484	6.79935	6.73557	6.62146	6.81448
Astromicin	5.69589	5.74909	5.84034	5.62629	5.49424	5.75149	5.09865	5.30225	5.16074	5.14847	5.20569	4.97752
Azithromycin	4.08498	4.10037	4.09206	4.11423	4.12588	4.10712	4.08058	4.11551	4.08345	4.1107	4.14771	4.10635
Baccatin III	6.24645	6.26309	6.28359	6.25844	6.22554	6.25846	5.9862	6.15854	6.0609	6.03972	6.08272	5.91816
Benzyl Alcohol	2.68802	2.70338	2.69509	2.71722	2.72885	2.71012	2.68363	2.7185	2.6865	2.7137	2.75064	2.70935
Berbamine	5.97885	6.0094	6.02042	5.96	5.93383	6.03468	5.8809	5.91802	5.84933	5.88858	5.80316	5.8222
Beta-D-Glucose 1-phosphate	5.54078	5.39381	5.44481	5.42069	5.29451	5.42268	4.9479	4.8289	4.51306	4.40787	4.98871	4.18623
Betaine	7.62306	7.59392	7.64992	7.61934	7.57764	7.61893	7.49591	7.54254	7.49333	7.51493	7.59286	7.52393
CDP-DG(i-13:0/i-13:0)	6.78456	6.97141	6.43191	6.80419	7.07233	6.71307	6.85423	7.04949	6.93274	6.80331	6.92209	6.79919
Carboprost	4.25014	4.03189	0.0862763	3.95113	3.99514	4.05717	0.0842293	3.85243	0.0847371	0.0896947	0.0968445	1.9303
Cellobiose	4.67819	4.4859	4.52361	4.78526	4.8516	4.98102	5.09806	4.92016	5.21133	5.01754	5.21999	5.12393
Cholestane-3,7,12,25-tetrol-3-glucuronide	5.85878	5.78425	5.95689	5.71537	5.54219	5.80894	4.5696	5.15842	4.56444	4.59667	4.59336	3.30129
Cichoriin	4.43396	4.44935	4.44105	4.46321	4.47487	4.4561	4.42956	4.4645	4.43243	4.45969	4.4967	4.45533
Cinncassiol C3	5.58494	5.62751	5.64225	5.60439	5.63638	5.5927	5.51866	5.56	5.401	5.62838	5.68884	5.68461
Cinncassiol D4	3.15054	3.16592	3.15762	3.17977	3.19142	3.17266	3.55202	3.18105	3.14901	3.17625	3.21323	3.17189
Cinobufagin	5.263	5.26862	5.43707	5.32292	5.16199	5.23482	4.90303	5.11706	5.2959	5.43513	5.5296	5.55972
Contignasterol	4.14413	4.15952	4.15122	4.17338	4.18504	4.16627	4.13973	4.17467	4.14261	4.16986	4.20687	4.1655
Cucurbic acid	7.01797	7.00008	7.02644	7.0477	7.01332	7.05679	6.9925	7.0365	7.2896	7.10612	7.22924	7.12181
Cucurbitacin S	6.89318	6.91813	6.94284	6.84433	6.75675	6.9062	6.32993	6.59428	6.38922	6.31727	6.45417	6.26606
Cyclo(L-Phe-L-Pro)	6.56872	6.53238	6.58187	6.55886	6.50746	6.55709	6.40252	6.44845	6.38853	6.41777	6.47458	6.43025
D-Digitoxose	4.9273	4.79303	4.71652	4.86437	4.91182	4.73811	5.1233	4.96375	5.40492	5.1477	4.64649	5.09702
D-tyrosine	6.42515	6.37453	6.44514	6.43216	6.38554	6.42756	6.33625	6.3889	6.54166	6.38802	6.76047	6.37672
Dactimicin	5.74676	5.72998	5.76077	5.74462	5.74758	5.75427	5.68014	5.66783	5.62121	5.67992	5.60348	5.63985
Deltaline	5.31655	5.20333	4.93491	5.38943	5.17794	5.32476	4.6778	5.39507	5.53226	5.72468	5.51451	5.44335
Deltorphin II	5.7252	6.14125	5.35953	5.96389	6.4987	5.67723	7.34704	6.76346	7.05051	7.29796	6.82964	7.25001
Demethylphylloquinone	6.70469	6.7329	6.7813	6.77754	6.77185	6.78179	6.69232	6.73602	7.06199	6.76925	6.93579	6.77819
Deoxycholic acid 3-glucuronide	6.3983	6.45229	6.23931	6.44822	6.56327	6.37826	6.58777	6.5782	6.57645	6.57568	6.54223	6.55284
Dg(18:0/18:3(9z,12z,15z)/0:0)	6.55768	6.52698	6.61342	6.62271	6.58807	6.60152	6.55771	6.59024	7.06424	6.67599	6.83716	6.63168
Dg(18:1(11z)/18:3(9z,12z,15z)/0:0)	6.27715	6.28018	6.08099	6.3741	6.31094	6.32774	5.91198	6.30408	6.7	5.9394	6.35839	6.28237
Dg(18:1(11z)/18:4(6z,9z,12z,15z)/0:0)	6.32634	6.34793	6.15032	6.48789	6.29427	6.4737	6.19371	6.37643	6.87251	6.14339	6.34921	6.23988
Dg(18:3(9z,12z,15z)/18:1(9z)/0:0)	5.43726	5.51094	5.53527	5.64687	5.67138	5.74439	5.52474	5.59456	6.15521	5.64029	5.8526	5.60684
Dg(20:1(11z)/18:4(6z,9z,12z,15z)/0:0)	7.22446	7.25475	7.06842	7.331	7.23053	7.30859	7.00006	7.26701	7.65096	7.01203	7.28825	7.19429
Dg(22:4(7z,10z,13z,16z)/14:0/0:0)	5.80852	5.82391	5.81561	5.83777	5.84943	5.83066	5.80412	5.83906	5.80699	5.83425	5.87126	5.82989
Dg(22:4(7z,10z,13z,16z)/15:0/0:0)	5.40833	5.42372	5.41541	5.43758	5.44923	5.43047	5.40393	5.43886	5.4068	5.43405	5.47106	5.4297
Dg(9d3/9m5/0:0)	6.36983	6.43261	6.36757	6.42787	6.42518	6.43825	6.51655	6.39653	7.00631	6.41881	6.56533	6.47202
Dialdehyde	4.16972	4.18511	4.17681	4.19897	4.21062	4.19186	4.16532	4.20026	4.16819	4.19545	4.23246	4.19109
Digitoxin	6.82923	6.80065	6.81992	6.81458	6.82188	6.83637	6.7996	6.81719	6.76668	6.77132	6.7425	6.73428
Dihydrostreptomycin	7.21513	7.15914	7.23351	7.17333	7.08869	7.21323	6.88152	7.02132	6.9069	6.87755	6.95135	6.85294
Dihydrozeatin	7.94022	7.91317	7.95068	7.92759	7.90974	7.92933	7.88267	7.88632	7.76563	7.89922	7.92159	7.89731
Dihydrozeatin-O-glucoside	4.45767	4.48838	4.75043	4.69055	4.66098	4.4485	4.93881	4.85769	4.81829	4.90413	4.9767	4.88281
Endomorphin-1	7.11832	7.14074	7.09743	7.13323	7.18249	7.12541	7.28423	7.2472	7.24899	7.29386	7.22845	7.28272
Epothilone C	6.32345	6.26432	6.34285	6.26918	6.18381	6.31671	5.77681	6.06181	5.88738	5.80287	5.89844	5.72296
Erythromycin	5.46687	5.62147	5.17838	5.50691	5.5697	5.34724	4.78206	5.29662	4.62329	4.99983	5.27957	4.35771
Erythromycin C	7.99519	8.10603	7.71783	8.05084	8.28409	7.91283	8.50262	8.32943	8.42968	8.50445	8.35324	8.4815
Estrane	5.95402	6.01616	6.01483	6.03564	6.01546	6.03743	5.96517	6.02804	5.90992	6.01328	5.69353	6.09337
Farnesol	5.22514	5.23048	5.3342	5.35145	5.28194	5.29523	5.26304	5.32994	5.21692	5.30547	5.01472	5.37009
Fluocortin	3.81764	3.35302	3.34471	4.1204	3.37852	3.89099	3.97313	4.2692	3.9814	4.19158	3.93544	3.88301
Geldanamycin	6.88194	6.99075	6.7551	6.86093	6.9188	6.8611	6.74726	6.9139	6.80239	6.74804	6.85252	6.74848
Gentamicin C	5.62932	5.76978	5.51548	5.75119	5.99981	5.62982	6.24544	6.11921	6.20884	6.29753	6.15656	6.29132
Gibberellin a7	4.44531	4.34364	4.21547	4.31836	3.70786	4.10335	4.19904	4.30579	4.42384	4.74377	5.44443	4.46296
Glaucine	0.51197	0.522682	0.516887	0.532429	0.540696	0.527418	0.508927	0.533339	0.510912	0.529943	0.556354	0.526876
Gymnodimine	6.11931	6.1347	6.1264	6.14856	6.16022	6.14145	6.11491	6.14985	6.11778	6.14504	6.18205	6.14068
Hexadecenal	6.58047	6.62314	6.71319	6.71221	6.68867	6.73966	6.65713	6.69314	5.98612	6.32631	6.52059	6.457
Himbacine	4.58036	4.11561	3.82762	3.82015	4.30353	4.0941	3.78651	4.27548	3.78938	3.81663	3.85363	3.81227
Inosinic acid	5.15491	5.1703	5.16199	5.18416	5.19581	5.17705	5.15051	5.18545	5.15338	5.18063	5.21765	5.17628
Janthitrem B	6.31068	6.31208	6.39346	6.31145	6.25911	6.31903	6.13846	6.19452	6.16425	6.18874	6.12019	6.13812
L-Prolinamide	4.97744	4.99553	4.97677	4.97446	4.99875	4.97422	4.96327	4.98068	5.13868	5.04876	5.07729	5.07346
Latrunculin B	5.91527	5.92352	5.91321	5.99614	5.96162	5.96988	5.74149	5.92498	5.53794	5.58786	5.75247	5.61272
Leucomycin a5	6.16303	6.2413	6.09223	6.25789	6.3788	6.22361	6.45215	6.47927	6.4364	6.50522	6.40343	6.45651
Leukotriene E4	6.98504	6.94835	7.03453	6.96951	6.86266	6.9694	6.48607	6.72402	6.21541	6.42075	6.70345	6.43917
Leukotriene F4	6.43134	6.40013	6.48449	6.40196	6.26253	6.36556	5.80405	6.02709	5.91315	5.81095	5.95549	5.81119
Leupeptin	4.39072	3.74143	4.0563	4.29285	3.84575	4.39372	3.9393	4.16258	4.85353	4.20436	4.27696	3.74741
Leurocristine	6.13082	6.18861	6.07154	6.2142	6.31059	6.18158	6.47298	6.41407	6.41289	6.44059	6.30411	6.3937
Mesaconitine	5.70366	5.70924	5.53599	5.53698	5.68662	5.60586	5.64858	5.73901	5.35974	5.50073	5.35269	5.32959
Met-enkephalin-Arg-Phe	6.65059	6.56029	6.70056	6.65174	6.55483	6.64283	6.15973	6.41574	6.15016	6.02267	6.54611	6.10083
Methionine Sulfoxide	4.9894	4.89847	4.969	4.98529	4.91166	4.85788	4.73398	4.86808	5.08423	4.84982	5.03113	4.99318
Microcystin RR	3.95377	4.30212	3.22936	3.81391	4.50611	3.98884	6.10236	5.04185	5.54064	6.02779	5.04987	5.89437
Microcystin-LR	6.62077	6.67547	6.58931	6.65349	6.70755	6.60322	6.78607	6.76236	6.74831	6.79808	6.68635	6.74553
N-Methyl-L-Proline	5.54173	5.55748	5.58455	5.59739	5.58213	5.59583	5.5623	5.60446	5.63359	5.60301	5.80411	5.61968
Nalmefene	5.36638	5.56175	5.28533	5.41924	5.62205	5.41392	5.71352	5.73367	5.70036	5.7587	5.74506	5.69751
Neomycin	5.856	5.9125	5.87538	5.9446	5.92328	5.93168	5.9336	5.90735	5.93063	6.10582	5.96666	5.96306
Neuromedin N	5.97246	6.00301	5.98121	5.93568	5.94099	5.96423	5.87854	5.87915	5.82012	5.8601	5.83299	5.89154
Nigericin	5.39529	5.61552	5.27778	5.57782	5.78424	5.36436	6.04715	5.77467	5.88952	5.9899	5.68386	5.92471
Nodularin	6.87866	6.87206	6.80896	6.88491	6.92927	6.86802	6.95246	6.95299	6.92681	6.93075	6.89805	6.91023
Nonactin	4.43272	4.43274	4.42226	4.38534	4.96358	4.53454	5.81095	5.22076	5.45902	5.78693	5.30884	5.83468
Nordihydrocapsaicin	4.83558	4.8277	5.04096	4.98174	4.80597	4.9885	5.0929	5.09307	5.07292	5.01692	4.81825	5.27226
Octopine	5.32308	5.37363	5.38696	5.37543	5.27819	5.26528	4.81967	4.95129	4.94245	5.0298	3.73262	4.77333
Oleamide	7.87372	7.88214	7.88764	7.92252	7.94182	7.925	7.88893	7.92958	7.61386	7.84352	7.90007	7.88578
Oleandomycin	7.44625	7.3631	7.54279	7.39053	7.18723	7.44554	6.64114	6.95715	6.68649	6.59527	6.80215	6.47664
Oryzalexin E	6.53291	6.45861	6.52712	6.48868	6.47384	6.50404	6.51252	6.5287	6.85882	6.58547	6.73249	6.57757
P-Tolualdehyde	5.58814	5.5338	5.66722	5.64026	5.46679	5.58939	5.42798	5.47171	5.67503	5.63502	5.60865	5.64903
PA(10:0/a-17:0)	7.16659	6.07629	5.79612	5.62589	5.52235	5.63324	5.53381	5.58099	5.95892	5.44848	5.53353	5.41353
PE-NMe2(18:3(9Z,12Z,15Z)/22:6(4Z,7Z,10Z,13Z,16Z,19Z))	2.92668	2.94205	2.93375	2.95589	3.67155	2.94879	2.92228	2.95718	3.6396	2.95237	2.98935	3.84143
PE-NMe2(18:4(6Z,9Z,12Z,15Z)/18:3(9Z,12Z,15Z))	6.27061	6.29462	6.2906	6.26979	6.28036	6.30194	6.31887	6.28537	6.29149	6.32885	6.1733	6.26598
PE-NMe2(18:4(6Z,9Z,12Z,15Z)/22:5(7Z,10Z,13Z,16Z,19Z))	3.65171	3.6671	3.65879	3.95802	3.69261	3.67385	4.11763	3.68224	3.65018	3.67743	3.71443	3.67307
PE-NMe2(20:5(5Z,8Z,11Z,14Z,17Z)/18:1(11Z))	6.54416	5.25177	5.03389	4.77585	4.59324	4.84999	6.20158	4.92529	5.25058	4.61475	4.99572	4.86164
PE-NMe2(20:5(5Z,8Z,11Z,14Z,17Z)/20:1(11Z))	5.66049	4.45316	3.88162	3.90378	3.91543	3.89667	5.4717	3.93491	3.873	3.90026	3.93726	3.8959
PE-NMe2(22:6(4Z,7Z,10Z,13Z,16Z,19Z)/18:4(6Z,9Z,12Z,15Z))	2.59533	2.63257	2.6024	2.62451	2.63614	2.61742	2.59094	2.62579	2.59381	2.621	2.65792	2.61665
PG(i-12:0/18:2(9Z,11Z))	7.15324	5.94483	5.8275	5.6662	5.66403	5.68648	5.69127	5.66946	5.73799	5.15899	5.00028	5.09889
Pa(16:1(9z)/14:1(9z))	6.62155	6.63116	6.64408	6.63273	6.62112	6.64889	6.63991	6.59994	7.17107	6.63453	6.74613	6.64136
Pa(18:3(9z,12z,15z)/18:4(6z,9z,12z,15z))	6.68842	6.82944	6.48982	6.74357	7.06207	6.61583	7.36469	7.11773	7.26605	7.34413	7.11942	7.30647
Panaxytriol	3.36756	3.38294	3.37464	3.3968	3.40845	3.76775	3.36316	3.39809	3.44748	3.39328	3.43027	3.42579
Paromomycin	3.92204	3.93699	3.32705	3.3492	3.36085	3.34209	4.14514	3.57328	3.31844	3.34568	3.38267	3.34132
Paullinic acid	5.22544	5.26569	5.46096	5.33594	5.38425	5.42392	5.37397	5.27142	5.10693	5.32332	4.17429	5.45371
Pc(14:0/22:6(4z,7z,10z,13z,16z,19z))	6.44234	6.13588	6.15074	6.15989	6.18995	6.16712	6.02224	6.14139	6.19082	6.04835	6.06077	6.03078
Pc(15:0/20:5(5z,8z,11z,14z,17z))	6.62658	6.49488	6.50832	6.45261	6.446	6.44235	6.53174	6.4262	6.47538	6.39795	6.56773	6.40102
Pc(18:4(6z,9z,12z,15z)/18:4(6z,9z,12z,15z))	5.08017	5.09556	5.08726	5.10942	5.12108	5.10231	5.07577	5.11071	5.07864	5.1059	5.14291	5.10154
Pc(20:5(5z,8z,11z,14z,17z)/18:3(9z,12z,15z))	6.92854	6.04918	5.37229	5.08225	4.90754	4.16731	6.55234	5.59049	2.38202	2.40916	2.44604	2.40482
Pe(20:3(8z,11z,14z)/20:5(5z,8z,11z,14z,17z))	6.80169	6.04199	5.66307	5.30473	5.06149	4.76738	6.37772	5.61629	1.78405	3.7162	1.84734	1.80658
Pe(22:4(7z,10z,13z,16z)/18:4(6z,9z,12z,15z))	6.53661	6.552	6.5437	6.56586	6.57752	6.55875	6.53221	6.56715	6.53508	6.56234	6.59935	6.55798
Pectenotoxin 1	5.75538	5.8761	5.37349	5.85287	6.04616	5.68143	6.20307	6.0619	6.12799	6.20576	5.98186	6.15956
Phenol	6.15193	6.11515	6.15543	6.1377	6.11447	6.12584	6.01413	6.04824	5.89803	6.06421	6.08075	6.0516
Pimaricin	5.62002	5.46756	5.6238	5.73541	5.74955	5.66394	5.87011	5.68147	5.68512	5.83715	5.45741	5.75082
Policapram	3.69932	3.60732	3.6872	3.7322	3.75904	3.75566	3.85482	4.03391	3.77733	3.73587	3.8147	3.83034
Pravastatin	3.12926	4.48804	3.88661	3.98743	4.40873	4.43543	4.45753	3.15978	4.1383	4.01602	3.90099	3.83269
Pregnanediol	5.87969	5.83341	5.98421	5.89867	5.87669	5.91311	5.92735	5.89318	6.36531	6.04485	6.1559	5.99959
Proscillaridin	4.3852	4.22363	3.94977	4.56183	3.88416	4.45712	1.92724	1.96178	3.87707	1.95702	3.67333	1.95271
Ps(14:1(9z)/14:1(9z))	6.20761	6.31426	6.1308	6.24262	6.41281	6.16924	6.63469	6.52182	6.62988	6.64032	6.50665	6.63041
Ps(16:1(9z)/14:1(9z))	3.3873	3.40269	3.39439	3.41654	3.42819	3.40943	3.3829	3.41783	3.38578	3.41302	3.45002	3.40866
Ptaquiloside	3.40491	3.254	2.31212	4.28949	4.01107	4.00343	2.30069	3.24851	2.54503	2.33067	2.75704	2.38728
Rhodamine 6g	3.96644	2.98888	3.23141	3.63355	3.01437	4.57659	5.06598	3.69515	3.67025	3.22939	3.74581	4.26958
S-(2-Methylpropionyl)-dihydrolipoamide-E	2.90032	2.91569	2.90739	2.92953	3.30464	3.15198	3.62812	3.295	2.89879	3.22538	2.96298	3.95215
Saikosaponin A	5.93232	5.94771	5.9394	5.96157	5.97322	5.95446	5.92792	5.96286	5.93079	5.95804	5.99506	5.95369
Scymnol	5.96417	5.92032	6.08133	5.88215	5.82393	5.84421	5.64684	5.69221	5.93583	5.54711	5.1466	5.5178
Secologanate	4.76739	4.58182	4.80258	4.72292	4.6186	4.23839	4.44254	3.8603	4.26164	4.49806	4.38962	4.54496
Soyasaponin III	6.04423	6.25164	5.70982	6.16971	6.63209	6.01378	7.15162	6.93216	7.08212	7.16161	6.9224	7.145
Spinosin	5.70662	5.58025	5.72951	5.80352	5.66242	5.69009	5.11615	5.58717	4.27952	5.0723	5.65712	5.46892
Squalamine	5.98269	5.94341	5.98606	5.96725	5.93506	5.9915	5.89319	5.93958	3.8219	3.7619	5.25814	5.62891
Streptomycin	5.64705	5.57332	5.6705	5.77127	5.64425	5.65359	6.01939	5.6985	5.49373	5.76749	5.80431	5.71637
Styrene	5.79905	5.75861	5.8865	5.85127	5.69129	5.81245	5.62271	5.68254	5.79727	5.84011	5.81626	5.8574
Ternatin	5.61309	5.78892	5.35258	5.6739	6.0085	5.49105	6.2634	6.03084	6.11589	6.28086	6.08816	6.20909
Tropine	5.174	5.26168	5.33976	5.29096	5.16709	5.32009	4.81934	5.06354	5.02358	4.825	5.03706	4.89386
Glycyl-Lysine	3.56337	3.64059	3.46602	3.5039	3.64235	3.5417	4.1435	3.84936	3.91506	4.08619	3.82419	4.30333
3-ureidopropionic acid	4.24024	4.21236	4.26327	4.29818	4.26847	4.29999	4.42655	4.31098	4.32399	4.34796	4.41916	4.4323
Carnosine	4.06767	4.17711	4.00447	3.96342	3.67482	4.04773	4.30753	4.14433	4.22896	4.27767	3.89758	4.38105
Sinapyl Alcohol	5.33118	5.30762	5.33546	5.3269	5.31363	5.35383	5.41508	5.40273	5.4159	5.42052	5.44247	5.43075
2-(3-Carboxy-3-aminopropyl)-L-histidine	3.11031	3.12415	3.1236	3.13455	3.1479	3.14295	3.20063	3.1488	3.1303	3.69966	3.16211	3.31894
Citrulline	4.8608	4.84838	4.87625	4.86492	4.83881	4.89361	4.90201	4.94761	4.91129	4.88871	5.00022	4.93194
Allantoin	4.32366	3.83319	4.12904	4.26314	3.99587	4.27641	3.89189	4.26371	3.84517	4.07699	4.1834	4.12842
5-Chloro-2'-deoxyuridine	4.75471	4.77194	4.69732	4.82965	4.83883	4.5856	4.91112	4.92653	4.95422	4.95617	5.01026	5.02679
Threonic acid	5.51348	5.52935	5.54247	5.59026	5.58006	5.52733	5.57153	5.55071	5.5831	5.58226	5.73083	5.69985
N-nitrosomorpholine	4.04206	4.17326	4.25625	4.04269	4.28732	4.10158	4.52137	4.44405	4.49117	4.47379	4.38326	4.60822
4-Acetamido-2-aminobutanoic acid	4.91243	4.82409	4.89976	4.92163	4.9258	4.91796	4.93104	4.88503	4.93195	4.89222	4.8536	4.97242
Serylglutamine	4.88458	4.9402	4.90915	4.89691	4.96427	4.9525	5.12076	5.05192	5.06509	5.12123	5.07204	5.27637
Threoninyl-Gamma-glutamate	4.61759	4.86937	4.6474	4.63709	4.81271	4.67082	5.35676	5.04496	5.21915	5.34163	5.11087	5.5103
L-tartaric acid	4.71505	1.56323	3.84906	3.71625	3.24587	3.66698	3.46753	3.03977	3.63983	2.93138	4.45073	4.40746
N-methyl-l-glutamic acid	4.72159	4.68897	4.79831	4.76736	4.79477	4.71802	4.74439	4.6092	4.75233	4.6487	4.76672	4.74105
L-Coprine	5.57514	5.55942	5.64584	5.53775	5.43255	5.61259	5.22168	5.40924	5.26784	5.20252	5.32009	5.1944
N-Acetyl-b-glucosaminylamine	3.74683	3.87662	4.08318	3.7151	3.71164	3.86498	3.83664	3.57643	3.47765	4.02933	3.78225	4.03826
Desmethyl Fluvoxamine	4.46676	4.71301	4.15792	4.54728	5.02062	4.34451	5.57046	5.19104	5.43954	5.57393	5.29598	5.66116
Imidazole Lactic Acid	5.99074	5.98396	6.02611	6.02937	6.0291	6.02464	5.82336	5.97765	5.96285	5.92034	5.9379	5.89823
Glucosamine 6-phosphate	4.4371	4.45095	4.4504	4.46136	4.47472	4.46976	4.43201	4.47561	4.45711	4.45382	4.48894	4.44923
Gulonic acid	6.1111	6.14614	6.18095	6.19263	6.1775	6.16131	6.04342	6.10678	6.08885	6.11282	6.16838	6.14822
2-Amino-4-[(2-hydroxy-1-oxopropyl)amino]butanoic acid	4.48547	4.46557	4.50383	4.34244	4.44208	4.35029	4.4448	4.41693	4.43683	4.4091	4.39903	4.49004
Histidylglutamine	5.14047	5.08623	5.05202	5.07248	5.10442	5.11848	5.14311	5.07692	5.13065	5.0721	5.08418	5.10294
Cysteineglutathione disulfide	3.52392	3.53777	3.53721	3.54817	3.56153	3.55657	3.60552	3.56242	3.61753	3.54064	4.03883	3.93301
D-xylulose 5-phosphate	5.23092	5.24477	5.24422	5.25518	5.26854	5.26358	5.22582	5.26943	5.25092	5.24764	5.28276	5.24305
Fructose-6-phosphate	3.15306	3.1669	3.30748	3.1773	3.19065	3.1857	3.49235	3.20983	3.17305	3.16977	3.20486	3.65194
L-Epicatechol	4.8867	4.76703	4.88198	4.88603	4.7967	4.88909	4.68359	4.74539	4.68549	4.75349	4.70686	4.66965
Cellulase	5.04003	4.91731	4.90256	4.95844	5.03936	4.80037	5.01121	4.97517	4.92566	5.03741	5.08544	4.87683
DL-Dopa	5.25607	4.80273	4.7752	4.67014	4.5076	3.85968	4.16699	4.22905	4.19768	3.38177	4.25796	4.36804
Gamma glutamyl ornithine	6.37661	6.30767	6.46619	6.34023	6.19833	6.39804	5.96832	6.17089	6.04294	5.93673	6.09412	5.94927
Glcnacasn	5.15826	5.17349	5.10636	5.16207	5.37828	5.23673	5.64726	5.51669	5.61665	5.66119	5.64866	5.71734
5-Aminoimidazole ribonucleotide	3.63123	3.14927	3.59916	3.77083	3.74908	3.51557	3.13034	3.25111	3.35827	3.15214	3.18724	3.14756
Cytidine-3'-monophosphate	3.59778	4.00425	4.30659	3.99064	3.97738	3.80475	4.03153	3.14439	4.12137	3.6213	4.33589	4.05802
Valylasparagine	4.56252	4.44736	4.32505	4.35825	4.68746	4.36692	4.716	4.67443	4.66685	4.83556	4.66437	4.90152
Glutaminylasparagine	5.02614	4.96515	5.01369	4.98601	5.01865	4.94759	4.99727	4.97176	4.97001	4.99653	5.05758	4.98582
His ser	5.05406	5.00728	5.11698	5.05147	5.03091	5.03793	5.0724	5.09282	5.05575	5.01902	5.08333	5.08775
Acebilustat	4.95566	4.92313	4.94721	4.88615	4.96325	4.90817	5.10576	5.11713	5.10546	5.12564	5.2246	5.12465
Serylvaline	5.0379	5.04529	4.96671	4.99279	5.07013	5.0115	5.08212	5.12022	5.10437	5.13587	5.11773	5.16831
N-Acetylasparagine	4.97561	4.93726	4.96067	4.98593	4.92717	4.95369	4.91098	4.97055	4.88501	4.95988	4.81523	4.95267
N-acetyl-l-aspartic acid	5.18184	5.10952	5.14058	5.14627	5.1322	5.14309	5.06742	5.1126	5.0854	5.10348	5.23376	5.08358
Alpha-AMINO-3-HYDROXY-5-METHYL-4-ISOXAZOLEPROPIONIC ACID	6.30422	6.25282	6.31939	6.26229	6.22157	6.27349	6.1422	6.19285	6.15141	6.15829	6.25199	6.13826
Aceglutamide	5.29706	5.21091	5.23469	5.25049	5.24864	5.20645	5.1466	5.19846	5.16746	5.1934	5.225	5.15279
N2-Succinyl-L-ornithine	4.98753	4.91018	5.02531	4.94707	4.91135	4.96017	4.74144	4.86806	4.72733	4.68554	4.8131	4.61265
Glutamylaspartic acid	6.57118	6.54007	6.55935	6.54187	6.52572	6.54059	6.4726	6.50489	6.49017	6.46568	6.58162	6.46609
N-fructosyl pyroglutamate	5.79206	5.75707	5.7671	5.75989	5.74364	5.7518	5.74417	5.77631	5.75284	5.7668	5.82915	5.7794
Arginylhistidine	4.61567	4.66428	4.3151	4.51193	4.77546	4.64054	4.92067	4.83387	4.97072	4.99202	4.89342	5.11398
Inosine 5'-monophosphate	3.40335	3.41719	3.41664	3.56635	3.91458	4.03266	3.87363	3.78269	3.42335	3.42006	4.34731	3.41548
Oxidized Glutathione	5.68601	5.6587	5.71916	5.68087	5.68432	5.59885	5.22442	5.39707	5.4464	5.2137	5.64014	5.34621
Glutaconic acid	4.54111	4.4634	4.52559	4.50009	4.4794	4.52903	4.39781	4.43138	4.39283	4.4299	4.53809	4.46744
D-alpha-hydroxyglutaric acid	5.90173	5.83472	5.84513	5.81949	5.83984	5.84518	5.79422	5.78933	5.77308	5.79569	5.74988	5.77807
4-oxoprolinate	5.33283	5.30626	5.35033	5.33079	5.35473	5.34682	5.36171	5.34856	5.34271	5.37682	5.5496	5.37921
2-hydroxyphenylalanine	5.43837	5.39192	5.47726	5.42743	5.38799	5.43946	5.28475	5.36234	5.32781	5.27409	5.1268	5.25055
Uridine	4.24349	3.65908	4.2193	3.78462	4.26849	4.36059	4.13698	3.78367	4.53722	4.15516	4.29014	4.34909
Dihydroxy-valerate	5.86851	5.81928	5.84402	5.81239	5.83116	5.83367	5.80203	5.81325	5.7977	5.81088	5.84706	5.76812
Tetrahydrouridine	6.25082	6.21857	6.23611	6.20453	6.21415	6.22805	6.20965	6.21745	6.20277	6.22838	6.20939	6.21027
L-4-Hydroxyglutamate semialdehyde	6.68642	6.61072	6.659	6.59938	6.57829	6.61619	6.55632	6.56085	6.52832	6.53266	6.57418	6.52431
Mimosine	6.38041	6.34318	6.37419	6.32788	6.33518	6.36902	6.30611	6.34083	6.32114	6.33796	6.15388	6.30689
Glu-gln	6.32627	6.28195	6.34561	6.29153	6.24953	6.31458	6.14213	6.1924	6.14581	6.14413	6.23254	6.12017
(2E)-Decenoyl-ACP	5.33469	5.31781	5.32396	5.31294	5.32529	5.33761	5.30615	5.29258	5.30474	5.35597	5.01717	5.31126
Gamma-Glutamylhistidine	5.29761	5.27262	5.24858	5.25747	5.27861	5.31793	5.24067	5.2797	5.2703	5.27857	5.25608	5.25273
Serylhydroxyproline	7.03435	7.01043	7.05079	7.03596	7.01912	7.02616	6.98583	6.99697	7.01241	6.99573	6.47035	7.01024
Pseudouridine 5'-phosphate	2.78484	2.52088	3.07777	1.57892	2.79428	2.18427	1.55037	2.79056	1.57478	1.57158	1.8418	1.56712
Griseolic acid	4.29097	4.30482	4.30426	4.31522	4.32858	4.32363	4.28587	4.32948	4.31097	4.30769	4.3428	4.3031
[(2R,5R)-3,4-Dihydroxy-5-(6-oxo-1H-purin-9-yl)oxolan-2-yl]methyl dihydrogen phosphate	3.43556	3.47302	3.44885	3.63311	3.47316	3.52159	3.9622	3.99566	3.9514	3.90654	3.86031	3.49629
Hypoxanthine	6.05755	6.37591	6.15213	6.07794	6.314	6.11846	6.10576	6.07389	6.17497	6.15051	6.08811	6.14647
Prolyl-Gamma-glutamate	5.90872	5.901	5.91598	5.90328	5.88547	5.88554	5.65436	5.80731	5.73143	5.71955	5.91172	5.69129
Asparaginyl-Valine	3.03682	3.05066	3.05011	3.12098	3.29655	3.06945	3.94593	3.6641	3.55804	3.61024	3.08862	4.03984
Xanthine	7.29175	7.30471	7.32402	7.2871	7.25989	7.32743	7.23125	7.29647	7.22673	7.23645	7.28693	7.23878
DL-m-Tyrosine	6.09918	6.09886	6.12605	6.09483	6.06687	6.11586	5.96946	6.02192	6.00638	6.00001	6.0966	5.98582
Glycyl-Methionine	4.22535	4.2392	4.23865	4.24961	4.26297	4.25801	4.22026	4.26386	4.24536	4.24207	4.27719	4.23749
O-Acetylserine	6.71918	6.66562	6.7001	6.64758	6.61527	6.66279	6.61	6.58395	6.57438	6.56844	6.61654	6.56796
Dethiobiotin	6.74075	6.71873	6.78689	6.71099	6.61514	6.76289	6.32644	6.54901	6.41638	6.33073	6.53544	6.28322
D-ribose-1-phosphate	4.99782	5.01167	5.01111	5.02207	5.03543	5.03048	4.99272	5.03633	5.01782	5.01454	5.04965	5.00995
3-Hydroxy-3-methylglutarate	5.89967	5.88261	5.89287	5.84925	5.86325	5.8898	5.83985	5.85632	5.84453	5.86215	5.92266	5.8267
Glutaminylvaline	4.56223	4.73166	4.43074	4.49007	4.70426	4.54581	4.94691	4.83603	4.8907	4.99966	4.79788	5.03357
Gamma-Glutamyltyrosine	1.98386	3.22437	2.71909	1.79083	3.3898	3.22361	3.31063	2.05641	3.38323	1.78341	2.19174	3.31392
4-pyridoxic acid	4.64695	4.67135	4.66207	4.66451	4.58042	4.74535	4.4458	4.5021	4.49559	4.50523	4.37463	4.42526
L-Alanyl-l-Valine	5.04381	5.08078	5.00972	5.01317	5.097	5.06978	5.45554	5.23534	5.32029	5.48878	5.16975	5.61649
Threonylthreonine	5.09329	5.06041	5.09964	5.06519	5.05493	5.10571	4.96372	5.02882	4.98305	5.03972	4.98256	4.9492
Glycyl-prolyl-glutamic acid	5.76308	5.74494	5.78535	5.74052	5.74876	5.77691	5.75624	5.76912	5.77651	5.81818	5.88635	5.77609
Humilixanthin	4.08073	3.46529	3.52497	3.62888	3.49129	0.83266	3.20157	3.26372	3.03855	0.0114086	0.0123559	0.0112903
Domoic acid	5.40656	5.21784	5.21202	5.23937	5.07364	5.14318	4.70407	5.01873	4.89167	4.74272	4.83136	4.82893
Tryptophan glutamate	4.58216	4.79155	4.24488	4.7611	4.99258	4.74026	5.29811	5.16802	5.23895	5.36583	5.27082	5.36486
2-Hydroxy-4-carboxybutyrylhistidylprolinamide	5.52894	5.47877	5.58773	5.48516	5.30588	5.52487	4.87687	5.14206	4.98497	4.83103	5.29763	4.74923
Tetraxetan	5.54138	5.47304	5.50303	5.50648	5.51039	5.52046	5.51459	5.50684	5.53566	5.55505	5.58705	5.56686
Asn Asp Leu Asp	5.42408	5.42521	5.3796	5.41403	5.40542	5.43273	5.5507	5.52097	5.54639	5.57709	5.63716	5.53936
Withaperuvin H	5.55266	5.60285	5.41059	5.56018	5.68904	5.50579	5.90328	5.80655	5.86881	5.93931	6.04557	5.92615
N-(2-Hydroxyethyl)nicotinamide	5.68434	5.6844	5.69295	5.68147	5.67839	5.69112	5.659	5.67063	5.6614	5.67404	5.67649	5.67505
Arginylproline	5.32159	5.30268	5.31735	5.33047	5.35571	5.33451	5.31187	5.34876	5.33516	5.33013	5.50414	5.3551
Valylvaline	5.13435	5.19984	5.0668	5.0289	5.16807	5.13769	5.60143	5.32667	5.4305	5.60003	5.30479	5.64191
Glutaminyllysine	5.84098	5.88355	5.81522	5.85111	5.92438	5.87483	6.08781	5.98801	6.03096	6.10685	5.91656	6.08349
Asp Ile Ser Glu	5.55368	5.52984	5.62371	5.54587	5.537	5.59929	5.55459	5.58313	5.54664	5.5874	5.65636	5.53783
Lysylhydroxyproline	5.8318	5.78812	5.81675	5.79356	5.78575	5.83113	5.77254	5.77975	5.75934	5.82484	5.62512	5.76493
Phenylalanylaspartic acid	4.80889	4.82274	4.82218	4.83314	4.8465	4.84155	4.80379	4.8474	4.82889	4.82561	4.86072	4.82102
Tetramethylchromanol glucoside	5.64148	5.69826	5.69198	5.6931	5.68603	5.70097	5.68272	5.68815	5.66691	5.66034	5.77654	5.65784
Histidylleucine	6.20308	6.22723	6.23262	6.2352	6.22768	6.24388	6.2104	6.21117	6.22475	6.21882	6.25778	6.22499
L-phenylalanine	7.24107	7.2219	7.24947	7.21806	7.20755	7.23551	7.15336	7.16729	7.15798	7.15615	7.10718	7.13207
Tyrosyl-Glutamine	5.75378	5.7447	5.76482	5.74245	5.74166	5.75257	5.73265	5.71747	5.71029	5.75655	5.71114	5.74195
Ala ile	4.78762	4.83724	4.73356	4.6733	4.78188	4.78658	4.97419	4.82144	4.86022	4.98936	4.65012	5.04968
N-Acetylmuramate	6.72033	6.69347	6.74888	6.72956	6.67152	6.71157	6.36242	6.42412	6.37762	6.24091	6.38511	6.18775
3-hydroxy-3-methylglutaric acid	5.62128	5.59766	5.61551	5.61123	5.58804	5.61006	5.56928	5.5784	5.59828	5.57802	5.65356	5.55467
2-aminooctanedioic acid	6.26341	6.25672	6.27158	6.25009	6.24911	6.28518	6.24635	6.24454	6.25551	6.26533	6.21424	6.22512
Glycyl-D-Alanine	5.6278	5.617	5.63363	5.5782	5.51431	5.60846	5.40729	5.50474	5.46258	5.43546	5.532	5.40692
Semustine	5.25482	5.42992	5.05766	5.28365	5.5296	5.2546	5.68634	5.59775	5.69251	5.69584	5.68572	5.70815
Adenylsuccinic acid	3.27696	3.50296	3.29025	3.38578	3.32858	3.44892	3.27186	3.31545	3.29695	3.29367	3.32877	3.28908
(S)-scoulerine	5.39191	5.48094	5.41693	5.49087	5.49581	5.49601	5.46592	5.50083	5.5276	5.48241	5.62271	5.49938
2-amino-3-methylsuccinic acid	6.52729	6.48042	6.51738	6.46827	6.43605	6.48777	6.42249	6.40714	6.39452	6.37485	6.42173	6.36495
Serylisoleucine	3.05651	3.30465	3.59457	3.47615	3.51537	3.59036	3.55835	3.57896	3.69748	3.50983	2.94414	3.9647
3-Hydroxyhexanedioylcarnitine	4.9513	4.9299	5.01727	4.95067	5.00479	4.99778	4.94125	5.02298	4.8962	4.95915	4.98206	4.95355
Asparaginylisoleucine	5.5499	5.59229	5.50644	5.5236	5.57624	5.56576	5.72845	5.62603	5.66072	5.73472	5.55963	5.73291
Sotrastaurin	5.57669	5.63595	5.66451	5.64282	5.61584	5.66652	5.62008	5.62585	5.64082	5.57322	5.70098	5.63464
Glaucarubol 15-O-beta-D-glucopyranoside	5.69355	5.70544	5.72305	5.68991	5.71267	5.74511	5.71036	5.6931	5.68325	5.66593	5.7161	5.6947
5-Hydroxy-1-methylpyrrolidin-2-one	5.18113	5.12741	5.14888	5.16797	5.15569	5.1463	4.88195	5.06404	5.04152	5.00455	4.91304	4.89201
Nigellicine	5.63087	5.60473	5.64636	5.62261	5.63312	5.65883	5.64841	5.67532	5.69192	5.69543	5.6224	5.64036
Beta-D-3-Ribofuranosyluric acid	2.93952	2.95336	2.9528	2.96375	2.9771	2.97215	2.93443	2.97799	2.9595	2.95622	2.9913	2.95164
L-leucyl-l-alanine	2.89835	2.05194	2.0514	2.06226	2.07551	2.38383	2.03317	2.36904	2.2912	2.31758	2.08961	2.05024
(3S,8R,9S,10R,13S,14S)-10,13-Dimethyl-17-pyrimidin-5-yl-2,3,4,7,8,9,11,12,14,15-decahydro-1H-cyclopenta[a]phenanthren-3-ol	5.62151	5.65315	5.60863	5.64163	5.6864	5.65206	5.90771	5.79845	5.86683	5.92848	5.79862	5.93422
Porphobilinogen	5.2399	5.18725	5.2446	5.22482	5.23879	5.2291	5.24361	5.2112	5.20824	5.24186	5.15278	5.22677
5-Methyldeoxycytidine	4.55423	4.27936	4.43337	4.62701	4.50165	4.65958	3.18692	3.93757	3.212	3.20872	3.24382	3.20414
Valyltyrosine	3.07866	3.0925	3.09195	3.1029	3.14946	3.11352	3.78819	3.16769	3.66435	3.98823	3.13046	4.084
Bursin	3.81505	4.07958	3.88077	3.88407	4.08343	4.05519	4.08559	4.15382	4.09838	4.18133	4.01153	4.06479
5-Hydroxy-L-Tryptophan	5.3484	5.33584	5.36859	5.34877	5.34839	5.37262	5.3363	5.36931	5.36865	5.3678	5.34855	5.3534
Met-Abu-OH	4.27795	3.78982	4.05666	3.90269	3.32015	4.04169	1.96282	3.30396	2.72772	0.887255	3.42214	1.93011
Pisumoside B	5.54965	5.61817	5.49776	5.79541	5.92602	5.75731	6.30138	6.14294	6.24334	6.33139	6.20763	6.30409
4-(Glutamylamino) butanoate	5.97292	5.96555	5.98416	5.96351	5.96211	5.9804	5.91945	5.92794	5.92856	5.93199	5.93236	5.92194
Simulenoline	4.98723	5.10333	4.88986	4.92738	5.06565	4.98863	5.106	5.1506	5.13699	5.18906	4.93195	5.19856
Trans-zeatin	6.04138	5.98457	6.0285	5.97811	6.01468	6.00063	5.82465	5.92069	5.86314	5.91856	5.80539	5.85593
11-Dehydrodexamethasone	3.98823	4.0114	4.01682	3.97888	4.01015	4.13751	3.91065	3.96301	3.92967	4.07218	3.93034	3.93892
Glutamylleucine	3.01818	3.1223	3.03146	3.04241	3.1757	3.05081	3.01309	3.05665	3.1059	3.07655	3.38517	3.0303
Clindamycin	5.40919	5.41143	5.27027	5.44582	5.57438	5.47191	5.76981	5.7542	5.74528	5.77209	5.70534	5.73561
'3,4-dihydroxybenzenesulfonic acid'	5.2424	5.2105	5.22782	5.1961	5.22692	5.35504	5.19402	5.19234	5.14464	5.22246	5.09173	5.1514
7-Hydroxymitragynine	5.00661	4.98009	4.79134	4.81027	5.11857	4.7252	5.43105	5.0417	5.17452	5.3993	5.11046	5.41721
Pamicogrel	1.85268	1.86634	1.86579	1.8766	1.88979	1.8849	1.84766	1.89067	1.87241	1.86917	1.90383	1.86464
4,5-Dihydroorotic acid	3.926	3.81498	3.85459	4.03619	3.68859	4.03986	4.03698	4.13549	3.97266	3.97838	3.95748	4.09739
Thr Leu Asp Glu	6.92234	6.93686	6.92147	6.9161	6.93749	6.9478	6.98689	6.96306	6.96917	7.00225	6.92342	6.96815
N-[(2S)-3-[4-[2-(5-Methyl-2-phenyl-1,3-oxazol-4-yl)ethoxy]phenyl]-2-[[(Z)-4-oxo-4-[4-(trifluoromethyl)phenyl]but-2-en-2-yl]amino]propyl]propanamide	6.64183	6.65743	6.64663	6.6522	6.67804	6.67966	6.75469	6.71805	6.72637	6.76844	6.67774	6.73093
Armillarinin	6.10976	6.10646	6.16482	6.12746	6.0563	6.15805	6.20507	6.19751	6.1746	6.19213	6.1068	6.10594
Isoleucyl-Valine	5.64316	5.82442	5.53211	5.57337	5.80743	5.66847	6.45071	6.11542	6.28702	6.46222	6.15515	6.53466
L-Pyroglutamyl-L-histidyl-3,3-dimethylprolinamide	6.27379	6.27621	6.27767	6.25962	6.23688	6.28252	6.20459	6.21402	6.1839	6.20022	6.16906	6.16309
(2S)-3-Hydroxy-1-[(2S)-pyrrolidine-2-carbonyl]pyrrolidine-2-carboxylic acid	5.18516	5.124	5.17027	5.17153	5.09999	5.1981	4.97851	5.02374	4.96344	4.9722	4.87049	4.8316
Asp Leu Ser Glu	6.39209	6.39311	6.40646	6.3821	6.38227	6.408	6.3853	6.36672	6.36651	6.38925	6.32639	6.35708
Sagopilone	7.32151	7.34624	7.31213	7.32792	7.36797	7.34679	7.42334	7.38745	7.40544	7.43165	7.37496	7.41778
3'-Amino-3'-deoxythimidine glucuronide	7.62175	7.62485	7.62909	7.61461	7.61915	7.62913	7.66966	7.65291	7.6559	7.67805	7.6337	7.6512
Cisapride	4.59024	4.66209	4.73243	4.88486	4.9479	4.8528	5.19464	5.08556	5.1795	5.27077	5.13672	5.23598
Mesobilirubinogen	5.56136	5.66845	5.26151	5.63031	5.94664	5.57086	6.26837	6.07019	6.1866	6.25847	6.14594	6.28547
Leucyl-Gamma-glutamate	5.52079	5.48175	5.50612	5.458	5.49081	5.49028	5.44849	5.46313	5.42625	5.47724	5.40505	5.45392
N-(N-(3-Amino-3-carboxypropyl)-3-amino-3-carboxypropyl)azetidine-2-carboxylic acid	6.48619	6.46796	6.47569	6.44456	6.46137	6.46882	6.43519	6.43653	6.40728	6.4564	6.36835	6.4217
Gamma-Glutamyllysine	5.18917	5.14368	5.19415	5.20204	5.15812	5.16201	4.97478	5.03982	5.01687	5.01296	5.05172	4.98396
Ferrioxamine B	5.80797	5.7969	5.79883	5.81915	5.7944	5.81353	5.80707	5.84241	5.84434	5.82348	5.84839	5.82085
Puromycin aminonucleoside	5.65244	5.6973	5.65609	5.72748	5.76437	5.72973	5.79069	5.76792	5.73864	5.73399	5.75742	5.75704
2-hydroxy-4-(methylthio)butyric acid	6.28608	6.33282	6.38754	6.38966	6.36189	6.44956	6.24159	6.3874	6.32885	6.3199	6.37741	6.28667
7-(1,5-dimethyl-3-(phenoxymethyl)-1H-pyrazol-4-yl)-3-(3-(naphthalen-1-yloxy)propyl)-1H-indole-2-carboxylic acid	6.33419	6.35062	6.34729	6.31591	6.30218	6.33078	6.28764	6.27202	6.26762	6.27774	6.2644	6.26608
Asparaginyl-Phenylalanine	3.42263	3.68359	0.676495	1.10772	3.70154	3.28628	3.76472	3.79982	3.83409	3.56804	3.30051	3.72546
LysoPC(14:1(9Z)/0:0)	4.92754	4.90245	4.88836	4.73267	4.95338	4.88801	4.7219	4.6171	4.6615	4.46941	4.43495	4.33665
6-Hydroxyindoxyl sulfate	6.30567	6.29473	6.31424	6.284	6.29001	6.32207	6.29468	6.29644	6.29805	6.32442	6.1908	6.27352
Threonyltryptophan	3.75364	3.87133	3.91535	4.13028	3.80598	3.49928	3.59946	3.55894	3.31474	3.9065	3.34656	3.962
Glycyl-Phenylalanine	4.01569	4.0378	3.96749	4.05866	4.15361	4.10439	4.91178	4.2774	4.70828	4.94634	4.48653	5.17509
(2S)-2-Amino-6-[(3-formylpiperidin-1-yl)amino]hexanoic acid	3.53727	3.69721	3.16905	1.94108	3.27548	3.75316	4.20274	3.92412	3.93295	4.06559	3.78414	4.01952
(2R)-2-Acetyl-1-[(2S)-2-[acetyl-[(2S)-2-[[(2S)-2-amino-3-hydroxypropanoyl]amino]-3-carboxypropanoyl]amino]-6-aminohexanoyl]pyrrolidine-2-carboxylic acid	7.26277	7.29629	7.2537	7.25391	7.29069	7.28377	7.33676	7.33015	7.33443	7.34771	7.32138	7.34535
Ala phe	2.93826	2.95209	2.95154	2.97851	2.97583	3.02341	2.99427	2.97673	2.95824	2.95496	3.0862	3.02788
Tetraazacyclododecanetetraacetic acid	4.98121	4.96008	4.94182	4.98345	4.86718	4.93302	4.94953	4.94416	4.9274	4.90611	4.79917	4.85466
Tilsuprost	5.27751	5.37925	5.15985	5.30393	5.48177	5.20843	5.99244	5.57606	5.82159	6.01028	5.69316	6.01962
Zanubrutinib	6.01282	6.00057	5.99631	5.97203	5.98984	5.98955	5.98634	5.98277	5.98684	6.00229	5.95733	5.97691
Cebranopadol	4.54636	4.49099	4.57164	4.57485	4.44054	4.34146	4.21368	4.35335	4.28516	4.24496	4.36608	4.25154
Zaldaride	4.58914	4.69645	4.40508	4.65977	4.62149	4.61892	4.77199	4.70716	4.53472	4.66451	4.2892	4.48089
N-(3-acetamidopropyl)pyrrolidin-2-one	6.27061	6.24717	6.26183	6.25153	6.25744	6.26146	6.24217	6.24086	6.22893	6.24885	6.22342	6.23951
N1-Methyl-4-pyridone-3-carboxamide	4.81086	4.80103	4.85847	4.78072	4.79881	4.82107	4.82328	4.77986	4.76254	4.79845	4.73922	4.7569
Glutamylmethionine	7.18096	7.17293	7.19768	7.16871	7.17831	7.19663	7.15025	7.16613	7.1463	7.16423	7.15554	7.14665
Valganciclovir, (S)-	4.19331	4.13753	4.1564	3.98904	3.98571	4.13827	4.08409	3.84947	3.9893	4.00456	3.97192	3.89379
Murnac-tripeptide	5.43393	5.44887	5.43702	5.42544	5.452	5.40043	5.50312	5.53228	5.49146	5.54047	5.41442	5.49383
L-malic acid	7.08198	7.24526	7.16248	7.15922	7.13566	7.22956	7.17732	7.15119	7.17969	7.19823	7.03785	7.11933
2-[(3,17-Dihydroxy-13-methyl-8,9,11,12,14,15,16,17-octahydro-7H-cyclopenta[a]phenanthren-6-ylidene)amino]oxyacetic acid	5.93923	5.94432	5.90866	5.89031	5.93861	5.89796	5.9556	5.92352	5.9011	5.97253	5.91301	5.96565
Ala Ile Leu Asp	4.90171	4.83864	4.85331	4.8888	4.76205	4.71086	4.51465	4.63148	4.44493	4.65673	4.36613	4.59227
StemRegenin 1	5.40542	5.23991	5.35872	5.37109	5.29923	5.34203	4.94926	4.75643	4.82302	4.70598	4.70439	4.55916
1-[[(2S,3S,4S,5R)-3,4-Dihydroxy-5-(hydroxymethyl)-2-[(2R,3R,4S,5S,6R)-3,4,5-trihydroxy-6-(hydroxymethyl)oxan-2-yl]oxyoxolan-2-yl]methoxy]propan-2-one	5.81137	5.79433	5.82716	5.7871	5.77986	5.81916	5.79354	5.80518	5.8001	5.80184	5.76685	5.80826
4-hydroxyphenyllactic acid	6.07723	6.08233	6.13273	6.12845	6.08984	6.17753	5.96232	6.09633	6.06097	6.03561	6.11677	6.08543
2-(1-Ethoxyethoxy)propanoic acid	5.16564	5.11207	5.15957	5.13194	5.13172	5.13208	5.01827	5.05056	5.0298	5.02199	5.02675	4.99627
Pretyrosine	4.3865	4.43921	4.35971	4.45607	4.41599	4.35166	4.20849	4.31131	4.24482	4.20785	4.07644	4.23597
Uridine 5'-monophosphate	5.60588	5.61973	5.61917	5.63013	5.64349	5.63854	5.60078	5.64439	5.62588	5.6226	5.65771	5.61801
Threonylproline	4.1807	3.89729	3.90806	4.11728	4.4132	4.20492	4.32113	4.1727	4.29378	4.62922	3.62049	4.34576
3-isopropylmalic acid	4.98822	4.98341	4.98133	4.97596	5.01679	5.00072	4.98286	4.99216	4.99642	5.03157	4.90732	4.97862
Folcepri	5.77588	5.74224	5.8376	5.71465	5.70174	5.70015	5.41502	5.61334	5.53962	5.54696	5.44374	5.39391
Propanamide, N-((1S,2S)-2-(3-cyanophenyl)-3-(4-(2-fluoroethoxy)phenyl)-1-methylpropyl)-2-methyl-2-((5-methyl-2-pyridinyl)oxy)-	5.12721	5.04526	5.06548	5.08512	5.06336	5.068	5.07691	5.04326	5.08401	5.07174	5.02959	5.0308
Lusitanicoside	5.60074	5.61148	5.65605	5.62446	5.6224	5.62997	5.64517	5.67377	5.65313	5.6897	5.72058	5.69056
N,N'-diacetylchitobiose	6.46713	6.47574	6.49539	6.46247	6.48642	6.49667	6.53869	6.53134	6.54908	6.55046	6.50591	6.53755
Leu Ile Glu Glu	3.68875	3.86234	3.83788	3.77934	3.92521	3.68389	3.90504	3.73753	3.85423	3.84367	4.09641	3.76142
3-Methyl-2-(3-pyridyl)-1-indoleoctanoic acid	5.74501	5.72174	5.75376	5.73227	5.73556	5.76914	5.70075	5.70183	5.70781	5.68898	5.64835	5.68287
9-(3-Imidazol-1-yl-2,6,6-trimethylcyclohexen-1-yl)-3,7-dimethylnona-2,4,6,8-tetraenoic acid	5.88414	5.93619	5.90852	5.8829	5.84192	5.89443	5.5735	5.75519	5.66656	5.59918	5.63607	5.52957
4-[(Hydroxymethyl)nitrosoamino]-1-(3-pyridinyl)-1-butanone	4.87652	4.68665	4.71168	5.00739	4.81283	4.93454	4.00596	4.43306	3.526	3.91406	3.57571	3.49565
Americine	6.28838	6.22884	6.39522	6.26531	6.15638	6.29892	5.83659	6.05231	5.91199	5.84838	5.97867	5.82973
Methyl 4-amino-5-ethyl-3-thiophenecarboxylate	5.55423	5.5095	5.57015	5.54493	5.50572	5.55985	5.32564	5.39664	5.35615	5.35122	5.36371	5.27206
Glutaminylisoleucine	5.95343	5.92992	5.95902	5.94539	5.94608	5.96915	5.91233	5.91456	5.91908	5.91558	5.93875	5.93031
3-Pyridylacetic Acid	3.63286	3.91375	3.84094	3.82676	3.78412	3.69334	3.71439	3.75527	3.39666	3.73522	3.74764	3.69267
(1S,2S,3S,4R)-3-(1-Acetamido-2-ethylbutyl)-4-(diaminomethylideneamino)-2-hydroxycyclopentane-1-carboxylic acid	5.88993	5.93047	5.84508	5.89723	5.90634	5.89128	5.88902	5.89189	5.89205	5.89961	5.85056	5.87584
Glu Asn Val Glu	5.79944	5.72944	5.74354	5.74414	5.71571	5.76388	5.9107	5.79083	5.83597	5.85686	5.7485	5.86905
Mozenavir	5.69068	5.6389	5.66509	5.61074	5.6025	5.64706	5.51837	5.5421	5.54959	5.55631	5.53894	5.5462
(S)-Reticuline	3.77777	3.7708	3.75204	3.60464	3.72222	3.89341	3.85767	3.84899	3.38386	3.28323	3.78071	3.50075
N-Palmitoyl Aspartic acid	5.6026	5.61174	5.48517	5.59978	5.63666	5.57617	5.73894	5.65992	5.70211	5.69318	5.60096	5.72379
Catechin 7-glucoside	2.69258	2.17338	3.09379	2.5907	2.98659	2.79357	2.00449	3.56482	3.47093	3.09428	2.99779	2.05908
Val Thr Ile Asp	6.62506	6.70673	6.52706	6.63412	6.71919	6.61376	6.5605	6.65481	6.62116	6.57866	6.58899	6.52052
N-[(3s)-2-Oxotetrahydrofuran-3-Yl]butanamide	5.71382	5.66959	5.72457	5.6863	5.66515	5.70112	5.46392	5.61607	5.51614	5.50398	5.53463	5.51096
Idarubicinol	5.67754	5.66285	5.68888	5.66336	5.62196	5.7248	5.68039	5.64512	5.6545	5.68667	5.60728	5.61517
N-acetyl-d-hexosamine 1-phosphate	6.12376	6.13761	6.13705	6.14801	6.16137	6.15642	6.11866	6.16227	6.14376	6.14048	6.1756	6.13589
N-Jasmonoylisoleucine	5.0602	5.02345	4.99946	5.04139	4.94378	5.06684	5.05016	5.02251	5.00824	5.08634	4.91775	5.03312
4-Formylaminoantipyrine	3.53226	3.47121	3.79774	4.05847	3.84798	4.12672	3.85013	3.71513	4.11747	3.9788	4.12533	4.1728
4-hydroxy-2-nonenal-glutathione conjugate	6.4675	6.46961	6.48205	6.46124	6.47658	6.4923	6.51691	6.50396	6.50994	6.53743	6.49495	6.51058
Arginyl-glycyl-aspartyl-phenylalanine	4.80236	4.87152	4.62485	4.77744	4.82726	4.76582	4.79595	4.81172	4.7042	4.72347	4.17317	4.76495
Tryptophyl-Asparagine	5.04716	5.07263	5.08796	5.04327	5.02899	5.12724	5.10204	5.07855	5.01697	5.10366	4.91983	5.01836
Indole-3-acetyl-glutamine	3.55364	3.60041	3.74894	3.55817	3.16273	3.26939	3.45294	3.16363	3.47081	3.57868	3.17694	3.13727
Allyl cysteine	4.81085	4.72497	4.83798	4.71567	4.68716	4.92931	4.68432	4.8034	4.69334	4.7274	4.68808	4.66448
Uroxanthin	3.3332	3.34704	3.34649	3.35744	3.3708	3.36584	3.32811	3.3717	3.3532	3.34991	3.38501	3.34533
2-Oxa-4,7,12-triazatridecan-13-oic acid, 9-hydroxy-5-(1-methylethyl)-3,6-dioxo-8,11-bis(phenylmethyl)-1-(2-pyridinyl)-, 3-pyridinylmethyl ester, (5S,8S,9S,11S)-	5.61376	5.63968	5.59294	5.61261	5.73157	5.68019	5.87567	5.83651	5.86779	5.89871	5.81168	5.87658
Imazapyr	2.9807	2.99454	2.99398	3.00493	3.54392	3.23848	4.38283	4.03351	4.32172	4.45884	4.0081	4.59486
20-Oxo-leukotriene E4	5.7897	5.77267	5.76144	5.73444	5.72103	5.77854	5.62663	5.65959	5.61682	5.63119	5.57759	5.56822
Val Leu Gln Glu	4.00967	4.2148	4.32402	4.00935	4.20854	4.37385	4.15139	4.04807	4.27567	4.13748	4.18567	4.06717
Lanthionine ketimine	5.13635	5.14659	5.13233	5.14046	5.10872	5.17804	5.11835	5.08251	5.05405	5.08977	5.0583	5.07788
Cilligen	7.53291	7.53203	7.53769	7.51935	7.53082	7.53553	7.54111	7.53716	7.53524	7.54989	7.53045	7.53459
3'-Azido-2',3'-dideoxyuridine 5'-(1,4-dihydro-1-methyl-3-pyridinecarboxylate)	3.12221	3.13605	3.1355	3.14645	3.1598	3.15485	3.11712	3.1607	3.1422	3.13892	3.17401	3.13433
Tripeptide	5.22764	5.23721	5.30365	5.26029	5.25532	5.27227	5.13283	5.16367	5.20841	5.27069	5.09344	5.18698
Cyclopassifloside VI	5.49843	5.67039	5.16328	5.57243	5.96506	5.38349	6.3402	6.07001	6.28362	6.36594	6.21202	6.34604
Valyl-prolyl-glycyl-valyl-glycine	6.25221	6.28239	6.21506	6.29391	6.34857	6.29596	6.42431	6.40653	6.41382	6.4319	6.4142	6.42185
Glutamylphenylalanine	5.65358	5.53242	5.6283	5.59746	5.57829	5.62262	5.40596	5.54162	5.44103	5.4275	5.51027	5.46258
2-isopropylmalic acid	5.36616	5.35548	5.33649	5.32029	5.34424	5.37038	5.26767	5.26282	5.25977	5.28515	5.20923	5.22331
Janthitrem G	5.81636	6.06283	5.43629	5.83318	6.15647	5.72605	6.15704	6.19145	6.19745	6.17633	6.20426	6.15322
12-Hydroxyjasmonic acid glucoside	5.28711	5.28884	5.21966	5.26214	5.39975	5.29359	5.46612	5.41152	5.44661	5.52322	5.38201	5.50374
Lethidrone	5.66189	5.66784	5.67395	5.65794	5.67353	5.68025	5.74825	5.70196	5.72274	5.74752	5.67689	5.72537
Isoleucyl-prolyl-proline	6.13681	6.28403	6.04693	6.18145	6.35571	6.22561	6.36757	6.44313	6.44307	6.40384	6.47066	6.42414
Cyclo(glycylleucylvalylleucylprolylseryl)	5.91824	5.97328	5.84078	5.85969	5.89226	5.91017	5.67743	5.87047	5.7854	5.69526	5.77595	5.649
Val Ala Ile Glu	4.10395	3.7307	3.95778	3.88172	3.69554	3.93799	4.01355	3.68668	3.86836	4.07986	3.94109	4.04554
(R)-6'-O-(4-Geranyloxy-2-hydroxycinnamoyl)-marmin	5.26611	5.30319	5.23345	5.33818	5.45381	5.35376	5.64221	5.577	5.64726	5.6687	5.58926	5.62142
N-Desethyl Sunitinib	6.36089	6.35034	6.3446	6.32815	6.33856	6.36628	6.34759	6.34802	6.32638	6.34962	6.27869	6.32005
Ac-Pro-Gly-Pro-OH	6.95862	6.9309	6.98232	6.91055	6.8536	6.9538	6.6209	6.73502	6.65513	6.62062	6.62188	6.55685
Nelfinavir	5.84911	5.85311	5.84994	5.84338	5.83983	5.84196	5.5719	5.58913	5.54803	5.5509	5.55568	5.49949
Austinol	5.57338	5.54369	5.62739	5.52099	5.38661	5.56588	4.72337	5.15418	4.86115	4.69669	5.0444	4.63489
(2S,3R)-2-[(1R)-1-[3,5-bis(trifluoromethyl)phenyl]ethoxy]-3-(4-fluorophenyl)morpholine	3.33456	3.3484	3.34785	3.3588	3.37216	3.3672	3.32946	3.37305	3.35455	3.35127	3.38637	3.34668
Xanthylic acid	4.74904	4.76289	4.76234	4.7733	4.78666	4.7817	4.74395	4.78756	4.76905	4.76576	4.80088	4.76118
5-Formiminotetrahydrofolic acid	5.38242	5.35567	5.3969	5.37602	5.32973	5.50787	5.17217	5.40182	5.21199	5.26329	4.55883	5.08137
Terephthalic Acid	4.56861	4.36759	4.49427	4.50608	4.56671	4.48657	4.42625	4.43345	4.50799	4.44683	4.62051	4.44663
2-(2-Aminopropanoylamino)bicyclo[3.1.0]hexane-2,6-dicarboxylic acid	7.25187	7.25396	7.24648	7.22742	7.24736	7.25129	7.27793	7.25914	7.26354	7.29368	7.2314	7.25997
Metolachlor	6.04911	6.1417	5.84962	6.10778	6.31369	6.06196	6.53916	6.44242	6.49424	6.5488	6.40402	6.54515
L-beta-aspartyl-L-phenylalanine	5.40346	5.37522	5.40087	5.38573	5.37098	5.42531	5.33767	5.36497	5.35117	5.34504	5.33666	5.35764
3,3-Bis(carboxymethyl)hexadecanedioic acid	3.74777	3.69327	3.57552	3.65028	3.45658	3.6798	3.4783	3.37281	3.62282	3.00009	2.6598	2.90905
(2S,3S,4S,5R,6R)-3,4,5-Trihydroxy-6-[2-hydroxy-2-(4-hydroxy-3-methoxyphenyl)ethoxy]oxane-2-carboxylic acid	3.61899	3.6732	3.41073	3.24902	4.05142	4.06874	3.80755	3.26327	3.24477	3.86878	3.49988	3.66111
Tetrahydropyranyl adriamycin	6.47408	6.46789	6.45049	6.45209	6.42794	6.46187	6.39522	6.39355	6.38131	6.4092	6.35917	6.37891
Jubanine A	6.17751	6.2634	6.01782	6.2582	6.40125	6.16968	6.68399	6.53755	6.61797	6.69643	6.5477	6.69479
Andersoline	5.87409	5.94611	5.84742	5.90651	5.96699	5.90369	6.045	6.00242	5.97837	6.04558	5.97189	6.0333
Val pro leu	5.64769	5.87671	5.45217	5.70904	5.99019	5.65477	6.45938	6.12878	6.32961	6.4622	6.24911	6.49053
Ala Val Leu Glu	5.45648	5.55297	5.44499	5.39088	5.30846	5.3682	4.62664	4.92243	4.70015	4.66756	4.80716	4.64862
Ala Leu Gly Ile Ser	2.22644	1.82882	1.71558	1.72633	1.73945	1.73458	3.73322	1.74033	3.5156	3.82818	3.50115	3.83114
Benzoylmesaconine	5.99693	5.96329	5.99844	5.97779	5.80291	5.9842	5.38173	5.6545	5.45248	5.36903	5.56593	5.2147
1H-Pyrrole-3-carboxamide, 5-((5-fluoro-1,2-dihydro-2-oxo-3H-indol-3-ylidene)methyl)-N-((2S)-2-hydroxy-3-(4-morpholinyl)propyl)-2,4-dimethyl-	7.11844	7.10951	7.11435	7.10316	7.10006	7.12739	7.11062	7.10803	7.09505	7.11375	7.06533	7.09065
Petunidin 3-(6''-acetylglucoside)	4.35786	4.37171	4.37115	4.38211	4.39547	4.39052	4.35276	4.39637	4.37786	4.37458	4.40969	4.36999
Lucidenic acid D1	7.05296	7.06376	7.07998	7.06634	7.04642	7.11074	6.90485	7.03497	6.94907	6.90248	6.98733	6.89396
Perulactone B	7.13643	7.11314	7.13604	7.10034	7.08611	7.12876	7.07177	7.0753	7.04757	7.07432	7.02428	7.04536
3-Amino-2-piperidone	4.98809	4.97184	4.98226	4.96744	4.9686	5.00506	4.96518	4.97415	4.95908	4.98559	4.98757	4.99771
Hordatine A	5.96384	5.96804	5.90961	5.93264	6.05326	5.98317	6.26859	6.177	6.22959	6.29588	6.14281	6.27793
(6S)-6,7-Dihydro-2-nitro-6-[[4-(trifluoromethoxy)phenyl]methoxy]-5H-imidazo[2,1-b][1,3]oxazine	5.76565	5.7795	5.77895	5.78991	5.80327	5.79831	5.76056	5.80417	5.78566	5.78237	5.81749	5.77778
3-methoxyphenol sulfate	5.18578	5.16015	5.19748	5.1574	5.17876	5.20848	5.12889	5.1481	5.12841	5.15164	5.06099	5.1081
Lac Dye	3.13143	3.14527	3.14471	3.15567	3.16902	3.16406	3.12634	3.16991	3.15142	3.31552	3.18323	3.14355
His Asp Tyr Lys	5.17682	5.19709	5.13788	5.23494	5.16233	5.21888	5.30998	5.21923	5.29025	5.30455	5.18602	5.34796
Grepafloxacin	5.73764	5.78949	5.73063	5.83115	5.83226	5.92534	6.08481	6.07511	6.03901	6.12832	6.00903	6.05218
Taurocholic acid 3-sulfate	6.36199	6.47228	6.19579	6.52056	6.72399	6.46921	7.10991	6.9163	7.03915	7.14412	6.96117	7.10966
4-Hydroxy-3-methoxy-cinnamoylglycine	2.87234	2.88617	2.88562	3.01686	3.41013	2.96434	2.86725	2.9108	2.89232	2.92948	2.92411	2.88446
CDP-DG(i-13:0/20:5(5Z,8Z,11Z,14Z,16E)-OH(18R))	5.88748	5.95779	5.97136	5.98737	6.03346	6.02638	6.17269	6.17455	6.1714	6.19285	6.19349	6.20818
Formyllysine	5.31641	5.30815	5.3174	5.30346	5.29738	5.33355	5.26269	5.29342	5.26508	5.28977	5.30201	5.27648
Tyrosyl-Serine	3.78815	3.56261	3.29248	3.60004	3.51826	3.81595	3.35434	3.61532	3.46629	3.61155	3.5594	3.77599
Pantetheine	5.77312	5.61607	5.63656	5.66796	5.69294	5.5604	5.502	5.28667	5.26671	5.18277	5.38035	5.06588
Gabazine	4.78476	4.76097	4.72934	4.64917	4.75202	4.71857	4.77134	4.77907	4.72854	4.76916	4.71712	4.71683
Dynorphin A (6-8)	5.2292	5.04715	5.37782	5.18526	4.96376	5.23825	4.70297	4.90856	4.73783	4.59154	4.69409	4.3712
7-(3-((3-Acetylphenoxy)methyl)-1,5-dimethyl-1H-pyrazol-4-yl)-3-(3-(naphthalen-1-yloxy)propyl)-1H-indole-2-carboxylic acid	7.02111	7.0145	7.0197	6.99934	7.00517	7.01657	7.02937	6.99908	7.00359	7.03769	6.95668	6.99982
4-Diphenylacetoxy-n-methylpiperidine	3.88975	4.02479	3.75484	3.51998	3.85769	3.85207	3.81374	4.01918	3.67723	3.92606	3.76224	3.90768
Val Ile Leu Asp	4.11989	4.27934	4.26266	4.20371	4.27158	4.39046	4.69238	4.46285	4.55189	4.59852	4.57666	4.60724
Cilastatin	5.7374	5.59772	5.65497	5.60439	5.57454	5.45653	5.28525	5.28425	5.33485	5.23971	5.05011	5.32642
4-hydroxycinnamic acid	4.22304	4.30041	4.17975	4.38572	4.29611	4.35953	4.1436	4.21835	4.00466	4.03562	4.2341	4.23223
Naloxegol	6.54411	6.54678	6.56088	6.53094	6.55198	6.53936	6.56182	6.53079	6.53914	6.58111	6.4981	6.5535
Annomuricatin A	4.80727	5.02752	4.77127	5.12104	5.34811	4.91543	5.62267	5.46359	5.55758	5.66786	5.53567	5.62583
Ab-meca	5.67712	5.61614	5.66085	5.63295	5.64784	5.60852	5.70862	5.63952	5.74728	5.70433	5.59862	5.73183
O-Cresol	4.44621	4.41269	4.45232	4.42692	4.3823	4.41856	4.32071	4.37724	4.33239	4.28058	4.38995	4.29731
L-Hypoglycin A	5.66736	5.66134	5.68317	5.65942	5.65531	5.66115	5.6111	5.60657	5.59263	5.6082	5.59034	5.58471
Valine-betaxanthin	4.82607	4.73813	4.89208	4.7866	4.71707	4.85851	4.46396	4.73647	4.57763	4.38953	4.97033	4.66967
Glu-val-phe	4.28785	4.46284	4.10066	4.17254	4.43356	4.40172	4.45978	4.27486	4.17906	4.2809	4.29666	4.47699
Pyroglutamylisoleucine	6.77943	6.77158	6.79927	6.74616	6.71311	6.78523	6.62667	6.65819	6.62912	6.62748	6.53785	6.57547
Tryptophyl-Glutamate	4.51123	4.52725	4.53118	4.62018	4.27709	4.40252	4.51682	4.41269	4.38544	4.54209	4.35306	4.47149
Ps(pgj2/18:4(6z,9z,12z,15z))	6.56745	6.60153	6.58001	6.5706	6.57179	6.59478	6.59136	6.58578	6.58452	6.61738	6.56598	6.59789
Chidamide	3.25644	3.29503	3.4625	3.28068	3.65878	3.94488	3.25135	3.29493	3.58195	3.27315	3.30825	3.92278
5-l-glutamyl-l-alanine	4.66776	4.67002	4.65965	4.66803	4.63455	4.65497	4.60964	4.6403	4.58297	4.64313	4.54	4.63448
Leonurine	6.99716	6.98915	7.01973	6.98289	6.96624	7.00698	6.91193	6.93357	6.91363	6.92543	6.9032	6.90283
Periplocin	5.5583	5.61531	5.61335	5.65635	5.7128	5.68625	5.88503	5.83305	5.91531	5.93483	5.84064	5.86941
Physcion 8-gentiobioside	4.67174	4.68559	4.68503	4.69599	4.70935	4.7044	4.66664	4.71025	4.69174	4.68846	4.72357	4.68387
4-O-(Indole-3-acetyl)-D-glucopyranose	1.86721	1.88088	1.88033	1.89115	1.90434	1.89945	1.86219	1.90523	1.88695	1.88371	1.91839	1.87918
Eliglustat	5.53863	5.54034	5.55447	5.5318	5.52697	5.55848	5.55206	5.56631	5.55162	5.5712	5.55389	5.57059
Ps(20:3(8z,11z,14z)-2oh(5,6)/18:3(9z,12z,15z))	3.85173	4.4049	3.7816	4.52304	5.22731	3.80096	5.89488	5.37945	5.78898	5.97038	5.61761	5.95021
Pisumionoside	4.27361	4.28745	4.2869	4.29786	4.31122	4.30626	4.26851	4.31212	4.29361	4.29033	4.32544	4.28574
Acetylleucine	6.49737	6.42707	6.48701	6.47785	6.46444	6.46057	6.24509	6.3894	6.33516	6.29857	6.39	6.26029
Cyclosquamosin C	5.9624	5.9793	5.97359	5.9662	5.97528	5.93627	5.98607	6.00121	5.98921	6.01681	5.99658	5.98894
Isoleucyl-Tryptophan	3.4852	3.49904	3.49849	3.50944	3.5228	3.51784	3.4801	3.5237	3.50519	3.50191	3.53702	3.49732
PA(PGD1/a-13:0)	6.644	6.76566	6.45013	6.57932	6.65362	6.54222	6.1527	6.48168	6.28104	6.12104	6.3611	6.0623
Clasto-Lactacystin beta-lactone	4.83814	4.79583	4.79974	4.76782	4.75694	4.79765	4.53213	4.64381	4.60431	4.58688	4.5799	4.59014
3-Sulfodeoxycholic acid	5.83977	5.82051	5.84992	5.81716	5.80487	5.82668	5.78578	5.79327	5.7775	5.81172	5.74419	5.77321
Diprotin a	5.33768	5.62826	5.05854	5.45726	5.9106	5.34799	6.42122	6.12514	6.31715	6.45412	6.23214	6.459
7-Acetylintermedine	4.42844	4.42293	4.47273	4.49065	4.3877	4.36687	4.26384	4.37326	4.24067	4.27898	4.31785	4.08485
N-[2(r)-Hydroxy-1(s)-indanyl]-2(r)-phenylmethyl-4(s)-hydroxy-5-[4-[2-benzofuranylmethyl]-2(s)-[tert-butylaminocarbonyl]-piperazinyl]-pentaneamide	5.94366	5.94803	5.94715	5.89302	5.86698	5.9387	5.80707	5.85925	5.78707	5.81657	5.74052	5.74876
(3b,20R,22R)-3,20,27-Trihydroxy-1-oxowitha-5,24-dienolide 3-glucoside	6.82437	6.82721	6.8321	6.80304	6.80137	6.82714	6.74211	6.7785	6.75143	6.74891	6.73799	6.72358
3-Butenylcarnitine	5.17736	5.16023	5.16821	5.17791	5.14342	5.16837	5.09393	5.13909	5.09988	5.11472	5.13628	5.11383
[(2R,3S,4S,6R,7S,8R)-4-Ethenyl-3-hydroxy-2,4,7,14-tetramethyl-9-oxo-6-tricyclo[5.4.3.01,8]tetradecanyl] 2-[2-(diethylamino)ethylsulfanyl]acetate	5.92396	5.96526	5.97212	5.87238	5.76623	5.94031	5.38199	5.62033	5.42077	5.31618	5.43775	5.22383
N-((Hexahydro-1-azepinyl)carbonyl)-leucyl(1-methyl)-tryptophyl-tryptophan	3.78709	3.83017	1.86734	2.23781	3.93557	1.78694	3.80735	3.65644	3.58767	3.68187	3.64574	3.64708
3-O-Protocatechuoylceanothic acid	6.84039	6.90121	6.66054	6.85386	6.97489	6.79032	7.02769	6.99585	7.03199	7.05424	7.03099	7.03141
Saccharopine	5.01107	5.04515	4.99165	4.9923	4.96565	4.99871	4.88811	4.91754	4.90927	4.8912	4.89507	4.86768
3-Hydroxymelatonin	5.2337	5.23147	5.25013	5.19503	5.19094	5.22652	5.08096	5.15895	5.11495	5.10209	5.10123	5.10627
N-Acetyl-DL-Leucine	6.59479	6.54538	6.58305	6.5618	6.54001	6.55286	6.3347	6.45189	6.43118	6.37259	6.47871	6.3341
Leucyl-Tryptophan	4.73267	4.74652	4.74596	4.75692	4.77028	4.76533	4.72757	4.77118	4.75267	4.74939	4.7845	4.7448
Gly leu phe	3.78383	3.79767	3.79712	3.80808	3.82144	3.81648	3.77873	3.82233	3.80383	3.80054	3.83566	3.79596
Adb-fubinaca	4.36387	3.99666	4.292	4.52735	4.4989	4.42544	3.25908	3.73289	3.29914	3.28089	3.31599	3.2763
Pa(pgd2/18:4(6z,9z,12z,15z))	6.09271	6.11425	6.10378	6.08389	6.09967	6.1315	6.16488	6.14355	6.14385	6.13832	6.11643	6.1467
Ile-Glu-Thr-Asp-fluoromethyl ketone	6.73885	6.74726	6.76039	6.74107	6.76534	6.76169	7.09655	6.88727	6.98206	7.08034	6.92249	7.06627
Pelargonidin 3-rutinoside	4.2685	4.28234	4.28179	4.29275	4.30611	4.30115	4.2634	4.30701	4.2885	4.28522	4.32033	4.28063
Cholylmethionine	5.89249	5.87371	5.94978	5.84328	5.7191	5.8871	5.3418	5.61668	5.42367	5.22842	5.51354	5.26168
Suloctidil	4.18923	4.44769	4.2327	4.21006	4.32715	4.36459	4.47991	4.3467	4.33951	4.49188	4.433	4.5742
[(8S,9S,13S,14S,17R)-3,17-Dihydroxy-13-methyl-6,7,8,9,11,12,14,15,16,17-decahydrocyclopenta[a]phenanthren-1-yl] pentanoate	5.21455	5.22309	5.21384	5.20901	5.17352	5.22128	5.16923	5.11884	5.13917	5.18071	5.06999	5.09191
Dihydroxylysinonorleucine	3.74441	4.1283	3.34277	3.79116	3.90625	3.76043	3.95302	3.8619	4.01146	4.17279	4.01031	3.93824
PGP(20:5(7Z,9Z,11E,13E,17Z)-3OH(5,6,15)/i-13:0)	4.93016	4.96036	4.7394	4.8841	5.15511	4.88054	5.34027	5.19422	5.32233	5.36541	5.12777	5.29419
3-Hydroxytetradecanedioic acid	4.00582	4.01967	4.01912	4.03008	4.04344	4.03848	4.00073	4.04433	4.02583	4.02254	4.05766	4.01796
PA(14:1(9Z)/6 keto-PGF1alpha)	5.62413	5.61848	5.7219	5.61325	5.58107	5.67206	5.44929	5.48218	5.39875	5.38843	5.41382	5.38105
Corchoionol C 9-glucoside	6.14613	6.17691	6.09112	6.16925	6.20091	6.15747	6.25294	6.19046	6.22862	6.23721	6.16062	6.24504
Steviobioside	5.43338	5.31703	5.39634	5.37312	5.36585	5.42154	5.31326	5.32508	5.32632	5.32074	5.26358	5.27999
3-isochromanone	5.52083	5.51658	5.55408	5.55284	5.51138	5.60322	5.44327	5.52452	5.45962	5.46612	5.53005	5.49074
Sulfolithocholylglycine	6.9151	6.89985	6.91979	6.88902	6.893	6.91131	6.86688	6.87342	6.85559	6.87129	6.83758	6.86341
Golotimod	6.56832	6.56767	6.60572	6.57322	6.57718	6.59282	6.52449	6.56589	6.5415	6.53741	6.55266	6.53692
Val-pro-pro	5.30258	5.30299	5.3406	5.26894	5.31331	5.34209	5.2464	5.2319	5.22379	5.22225	5.09998	5.19593
N-[1-[4-[(2,4-Dimethoxyphenyl)methyl]-5-(2-phenylethyl)-1,2,4-triazol-3-yl]-2-(1H-indol-3-yl)ethyl]pyridine-2-carboxamide	5.55381	5.57081	5.56876	5.56802	5.56375	5.57909	5.52037	5.54231	5.53178	5.53359	5.46857	5.49662
PA(PGF1alpha/13:0)	5.55153	5.6822	5.45792	5.65501	5.78666	5.57816	5.86982	5.77893	5.83537	5.89693	5.81474	5.89894
3-Indoleacetic Acid	5.43619	5.41039	5.45241	5.43362	5.40276	5.41247	5.27433	5.30734	5.29396	5.24431	5.34008	5.28427
(1R,7S,13S,15S)-2,15-Dihydroxy-7-methyl-6-oxabicyclo[11.3.0]hexadeca-3,11-dien-5-one	5.13912	5.14641	5.12695	5.10282	5.11244	5.11215	5.10667	5.07296	5.09658	5.06672	5.05837	5.07855
7-Methylinosine	6.08882	6.03899	6.07991	6.05478	6.0175	6.0338	5.70934	5.86107	5.81413	5.77318	5.80425	5.77526
N-acetyl-l-phenylalanine	5.96988	5.92747	5.97051	5.9692	5.946	5.96319	5.78511	5.86541	5.84523	5.80831	5.8735	5.78893
Dihydrokainic acid	4.02459	4.02099	3.98364	3.98487	4.04235	4.05489	3.94593	3.83621	3.80147	3.94767	3.1732	3.91992
(S)-4-(2-(4-Amino-1,2,5-oxadiazol-3-yl)-1-ethyl-7-(piperidin-3-ylmethoxy)-1H-imidazo[4,5-c]pyridin-4-yl)-2-methylbut-3-yn-2-ol	4.22939	4.2203	4.14545	4.26452	4.47235	4.14432	4.63144	4.46233	4.66507	4.61653	4.45472	4.64883
Bipindogulomethyloside	1.6943	3.52651	1.70733	1.71808	2.60765	1.72632	1.68931	2.49313	1.71391	1.71069	1.74515	1.70619
Alloside B	5.97096	5.98508	5.99147	5.94274	5.95784	5.98372	6.00321	6.00605	6.02673	6.02081	5.97229	5.98853
(S)-3-Octanol glucoside	5.97127	5.99781	5.95291	5.90603	5.92692	5.94221	5.64914	5.84594	5.79963	5.69936	5.76577	5.77563
1-acyl-PAF	5.7823	5.80908	5.70691	5.79543	5.81373	5.78574	5.63048	5.76584	5.71367	5.6886	5.78622	5.68276
Tyramine glucuronide	3.07374	3.60447	3.22432	3.09798	3.11133	3.43096	3.06865	3.43966	3.20761	3.43934	3.15885	3.08586
Tranexamic Acid	5.48875	5.46073	5.48646	5.4491	5.45165	5.53187	5.47819	5.47609	5.46725	5.47491	5.51823	5.47286
Austalide H	5.6772	5.84145	5.3474	5.66802	5.8804	5.51813	5.71801	5.84009	5.80362	5.71592	5.82925	5.69724
Indole-3-lactic acid	5.62054	5.64933	5.68779	5.66667	5.65302	5.6866	5.78965	5.81917	5.90399	5.87747	5.86846	5.87208
2-Aminobenzoic Acid	5.04285	5.03978	5.02926	5.00502	5.00949	5.04427	5.00624	5.00926	5.00761	5.01974	4.90013	4.95372
Leu Phe Ile Asp	3.53923	3.36643	3.33502	3.55621	3.49036	3.58886	3.31664	3.36023	3.34173	3.33844	3.37526	3.33386
3,4-Dihydroxy-2-methoxy-4-methyl-3-[2-methyl-3-(3-methyl-but-2-enyl)-oxiranyl]-cyclohexanone	4.84198	4.61949	4.66298	4.76707	4.68297	4.5569	4.26712	4.26475	4.05207	3.93062	4.12993	3.76141
'quinazoline-2,4-diol'	2.55169	2.5655	2.56495	2.57588	2.5892	2.58426	2.54661	2.5901	2.57164	2.56836	2.60339	2.56379
Phe-Pro-Ile	6.5426	6.7104	6.26941	6.58526	6.82817	6.52742	6.75877	6.88065	6.8334	6.7485	6.88434	6.7518
Indicine-N-oxide	5.28985	5.49475	5.10935	5.29272	5.63812	5.24077	5.85339	5.73123	5.87184	5.89832	5.7805	5.93229
Pc(20:4(5z,8z,11z,14z)/lte4)	5.23752	5.53261	4.63629	5.4754	5.98963	5.29704	6.28604	6.1672	6.31747	6.30499	6.15437	6.32194
Hydroxy-alpha-sanshool	3.22969	3.8356	3.34986	3.59303	3.88645	3.30869	3.92452	3.8594	4.02837	3.85853	3.94346	3.97393
Tanacetol A	1.84141	0.339863	0.339562	0.345542	0.352924	0.350173	0.329683	0.353423	2.31344	1.81685	0.360893	1.84929
2-Benzyl-5-(4-chlorophenyl)-6-(4-methylsulfanylphenyl)pyridazin-3-one	4.00493	4.00844	4.00789	4.01885	4.03221	4.02725	3.9895	4.03311	4.0146	4.01132	4.04643	4.00673
2-Amino-N-[1-[[2-[[1-(2-hydroxyethylamino)-1-oxo-3-phenylpropan-2-yl]-methylamino]-2-oxoethyl]amino]-1-oxopropan-2-yl]-3-(4-hydroxyphenyl)propanamide	3.67838	4.20991	4.14241	3.9283	4.17812	4.1678	5.19947	4.73084	4.96398	5.08464	4.8709	5.20789
17-Dimethylaminogeldanamycin	5.62456	5.69869	5.44401	5.64308	5.83154	5.6662	5.87307	5.90601	5.86573	5.84335	5.82395	5.85143
N-Lactoylphenylalanine	5.24069	5.2078	5.22896	5.21229	5.24544	5.31507	5.3874	5.37976	5.34628	5.39439	5.38247	5.40758
Dalfopristin	5.90421	6.078	5.79098	5.98214	6.28809	6.00015	7.03028	6.65899	6.88199	7.02289	6.72757	7.02353
Glu val phe	3.28211	3.09958	3.63906	3.10998	3.12333	3.20357	3.279	3.47899	3.25456	3.6228	3.19337	3.22954
Pa(8:0/20:4(5z,7e,11z,14z)-oh(9))	5.22149	5.19673	5.21149	5.24534	5.1875	5.2897	5.24647	5.22296	5.24806	5.16156	5.06683	5.09863
Ganoderic acid H	5.72395	5.735	5.74328	5.67186	5.68633	5.74077	5.09927	5.45829	5.20915	5.22637	5.25005	5.07501
Bemegride	2.67324	2.68706	2.68651	2.69745	2.71078	2.70583	2.66816	2.71168	2.6932	2.68993	2.72497	2.68535
8beta-Angeloyloxy-15-hydroxy-1alpha,10R-dimethoxy-3-oxo-11(13)-germacren-12,6alpha-olide	5.42527	5.41634	5.47656	5.47189	5.42486	5.45652	5.16313	5.32139	5.21881	5.1696	5.26687	5.16177
Rivenprost	3.74099	3.75484	3.75429	3.76525	3.7786	3.77365	3.7359	3.7795	3.761	3.75771	3.79282	3.75312
Argatroban	5.46321	5.46276	5.44617	5.39722	5.42622	5.45645	5.41626	5.4591	5.44964	5.42301	5.34243	5.38602
Capsianoside IV	5.36026	5.40381	5.35354	5.34061	5.29962	5.33178	5.24679	5.29377	5.21495	5.35527	5.06263	5.28151
Nepetaside	4.97534	4.98919	4.98863	4.99959	5.01295	5.008	4.97024	5.01385	4.99534	4.99206	5.02718	4.98747
Deoxycholylcysteine	2.82377	2.83759	2.83704	2.84799	2.86133	2.85638	2.81868	2.86222	2.84374	2.84046	3.34754	3.42725
Candidin	4.11323	4.59567	3.99477	4.59	4.94576	4.81438	5.45183	5.33053	5.37435	5.47666	5.26981	5.46584
Prostaglandin PGE2 1-glyceryl ester	7.14141	7.2912	6.91269	7.18188	7.42334	7.10595	7.58752	7.50548	7.59362	7.60724	7.57581	7.62703
2-{4-[(n-phenylpentanamido)methyl]phenyl}benzoic acid	0.00029463	0.000304174	0.000303787	0.000311548	0.000321278	0.000317633	0.735724	0.000321941	0.000308514	0.000306191	0.000331968	0.000302974
2-Amino-3-cyclohexylpropanoic acid	2.6273	2.58041	2.57986	2.59079	2.60411	2.59917	2.56151	2.60501	2.58655	2.58327	2.6183	2.5787
Pegvaliase	3.74116	4.01468	3.12278	4.01528	4.32289	3.826	3.1044	3.14797	3.12948	3.47983	3.16129	3.12161
PA(LTE4/i-12:0)	7.0251	7.12571	6.70193	7.08406	7.34563	6.9291	7.6112	7.41572	7.55077	7.63037	7.49487	7.61706
[truncated: 901 more rows]

## Sheet: C.elegans_Metabolomics_ΔpurE
Metabolite	BWN2_1	BWN2_2	BWN2_3	BWN2_4	BWN2_5	BWN2_6	purEN2_1	purEN2_2	purEN2_3	purEN2_4	purEN2_5	purEN2_6
1-Methoxy-2-propylamine	4.4999	4.44966	4.58643	4.63021	4.73228	4.73045	4.80222	4.85229	4.84676	4.8239	4.83531	4.78039
3-Hydroxy-2-Methylpyridine	5.31927	5.25483	5.37981	5.41877	5.51193	5.50605	5.44523	5.47625	5.44679	5.42296	5.42213	5.39978
2-hydroxy-3-methyl-2-Cyclopenten-1-one	5.09083	5.04735	5.11614	5.07527	5.13125	5.13634	5.01458	5.03416	5.11413	5.09354	5.10985	5.06402
5-hydroxymethyl-2-furancarboxylic acid	5.77746	5.7166	5.7921	5.78263	5.85218	5.84173	5.72021	5.7325	5.76492	5.7387	5.74318	5.74166
2-Cyclopenten-1-one	4.8057	4.74138	4.79574	4.79802	4.84129	4.8477	4.73648	4.77699	4.82933	4.83345	4.83292	4.78848
Acetoacetic acid	4.55447	4.48164	4.57764	4.5748	4.65056	4.66988	4.49747	4.47718	4.60567	4.58618	4.56477	4.63369
3-Methyl-2-butene-1-thiol	3.25984	3.08907	3.18225	3.13648	3.25911	3.39443	2.9989	3.14874	3.31527	3.41298	3.24354	3.18858
2-Amino-2-methyl-1-propanol	5.56437	5.86123	5.89978	5.94164	5.92899	5.93878	5.93439	6.08494	5.86957	5.96359	5.87134	5.98156
Putrescine	5.24723	5.6436	5.66745	5.73325	5.69114	5.71035	5.71384	5.84241	5.6217	5.71981	5.62935	5.73955
4-[(2,4-Dihydroxy-3,3-dimethylbutanoyl)amino]butanoic acid	5.74127	5.84358	5.41853	5.93779	5.70283	5.64729	5.46453	5.72517	5.75073	5.51857	5.80679	5.42704
Pipecolic Acid	6.04191	6.28316	6.17284	6.23878	6.21144	6.22808	6.35281	6.42959	6.37001	6.34412	6.22558	6.34806
L-Lysine	6.31333	6.97353	6.73009	6.82848	6.73802	6.78935	7.1057	7.20316	7.04482	7.05337	6.77315	7.03731
Lys ala	4.43982	5.20087	4.78662	5.07968	5.00532	4.9786	5.19721	5.31263	5.25279	5.21067	5.10508	5.14631
Lys ser	4.36049	5.37865	5.02948	5.24152	5.25472	5.24852	5.37237	5.51791	5.3993	5.36872	5.28765	5.26255
L-Histidinol	3.34365	3.35433	3.39027	3.34988	3.39921	3.39167	3.28763	3.33026	3.33484	3.34049	3.37688	3.35842
4-Trimethylammoniobutanoic acid	5.37667	5.36052	5.54873	5.5757	5.49278	5.37027	5.56762	5.55772	5.47074	5.4674	5.5773	5.47848
Agmatine	4.87766	5.8976	5.86935	5.9689	6.06934	6.03489	5.65224	6.13668	6.11094	6.22319	6.1123	6.07826
Choline glycerophosphate	6.0877	6.09856	6.07517	6.08237	6.02934	5.95012	6.35986	6.1455	6.20933	6.10956	6.0866	6.05235
N-(3,4-difluorophenyl)-2-(4-methyl-6-oxopyrimidin-1-yl)acetamide	7.01115	6.79263	6.80538	6.84924	6.7263	6.65426	6.9581	6.71329	6.84116	6.78773	6.78727	6.71397
N1-acetylspermine	4.06697	4.07765	4.11361	4.0732	4.12256	4.11501	4.01094	4.05358	4.05816	4.06381	4.10022	4.08174
L-arginine	6.83525	7.75673	7.66933	7.77567	7.70814	7.67936	7.65826	7.78994	7.7983	7.73659	7.7385	7.72343
Choline	8.03991	7.78679	7.89281	7.84089	7.83102	7.83587	7.88311	7.85547	7.81039	7.85945	7.86493	7.89248
N1-acetylspermidine	5.59769	5.84127	5.92835	5.96328	6.03186	5.96601	5.8073	5.92002	5.93034	5.91838	5.92813	5.94179
L-erythro-4-Hydroxyarginine	3.12039	5.45075	5.01769	5.27902	5.30378	5.28483	5.26959	5.58344	5.55527	5.43327	5.2824	5.39266
Thr Arg	4.3815	5.85234	5.4301	5.71822	5.7615	5.74821	5.71992	5.84148	5.83429	5.80483	5.73142	5.72517
D-alanine methyl ester	6.24496	6.40988	6.35227	6.42809	6.35064	6.39607	6.25037	6.27029	6.2708	6.36171	6.41079	6.33607
N2-Acetylornithine	4.74339	4.75408	4.79003	4.74962	4.79898	4.79144	4.68735	4.73	4.73458	4.74023	4.77664	4.75817
5'-Deoxyadenosine	5.36253	4.00942	3.79226	3.75186	3.80121	4.10378	3.6896	3.73224	3.73681	3.7481	3.82525	3.7604
Etofylline	5.27399	5.28467	5.32063	5.28022	5.32958	5.32204	5.21795	5.2606	5.26517	5.27083	5.30724	5.28876
1-Pyrroline	5.66633	5.81698	5.68248	5.79573	5.70928	5.75783	5.86919	5.8467	5.89422	5.8076	5.77259	5.79038
4-Amino-1-piperidinecarboxylic acid	3.63678	3.64746	3.68341	3.64301	3.69236	3.68482	3.58075	3.62339	3.62797	3.63362	3.67003	3.65155
6-Oxopiperidine-2-carboxylic acid	5.57654	5.93136	5.96776	5.87649	5.90115	5.9286	5.60311	5.80703	5.73991	5.82845	5.86114	5.81765
L-histidine	7.09149	7.32245	7.28309	7.38074	7.2994	7.28518	7.31713	7.29103	7.31152	7.29317	7.31345	7.28685
Asparagine ethyl ester	5.21426	5.5826	5.3701	5.48231	5.52279	5.51706	5.5734	5.75478	5.69459	5.64869	5.53375	5.6404
Val His	5.55044	6.2949	6.06997	6.25551	6.37484	6.30585	6.22197	6.35062	6.29218	6.32597	6.32315	6.26703
Proxyphylline	4.85076	4.86144	4.8974	4.85699	4.90635	4.8988	4.79472	4.83736	4.84194	4.84759	4.88401	4.86553
Sarcosine	7.03795	6.68177	6.78296	6.70899	6.75413	6.78774	6.6902	6.75304	6.74254	6.8167	6.76022	6.79883
L-Threonine	6.03239	6.29477	6.21805	6.27668	6.25447	6.29118	6.24432	6.28473	6.33314	6.29567	6.29881	6.27023
Timonacic	4.86818	5.34715	5.15267	5.17611	5.06956	5.18307	5.29653	5.42818	5.48593	5.32904	5.17329	5.22051
3,4-Methylenedioxyamphetamine	6.16633	5.64118	5.84084	5.84803	5.76871	5.71219	5.70805	5.76586	5.72749	5.76875	5.84167	5.76129
Glu ala	5.25774	5.66368	5.32484	5.5101	5.31484	5.30816	5.66525	5.71991	5.72081	5.53833	5.42945	5.49411
Pro his	4.42699	5.25283	4.99001	5.29123	5.14763	4.99443	5.25974	5.11178	5.17118	5.15087	5.10804	5.06049
Glu Gln	5.11875	5.29234	5.00123	5.25105	5.11056	5.17652	5.30768	5.34641	5.34216	5.29008	5.22731	5.22662
Ala pro lys	4.13055	4.98174	4.50059	4.96712	4.56937	4.70404	4.7356	4.82203	4.79804	4.72834	4.7325	4.53122
Cysteine-glutathione disulfide	5.55371	5.63646	5.88673	5.86587	5.88904	5.89863	4.96943	5.23837	4.89551	5.54167	5.832	5.33718
Pro asp	5.32251	5.50767	5.23347	5.41451	5.22971	5.20465	5.40573	5.37263	5.41247	5.20812	5.35997	5.19834
Lys gln	3.5717	3.58238	3.61833	3.57793	3.62728	3.61973	3.74893	3.55831	3.96874	3.69298	3.60494	3.58647
'n1,n12-diacetylspermine'	3.77356	3.78425	4.03594	3.77979	3.82914	3.8216	3.71753	3.76017	3.76475	3.7704	3.80681	3.78834
Glu glu	4.7696	5.12852	4.91885	4.9501	4.87856	4.85098	5.12713	5.05991	5.18599	4.9927	5.00762	4.92063
Gln pro his	2.34279	4.17919	2.38923	2.349	2.39815	2.39064	2.28702	2.32946	2.33402	2.33965	2.3759	2.3575
N-acetylhistidine	7.7689	7.70935	7.76945	7.7858	7.77598	7.76549	7.48027	7.6572	7.56993	7.64408	7.72618	7.64139
3-[(1R,2R,3S)-3-Carboxy-1,2,3-trihydroxypropyl]dioxirane-3-carboxylic acid	5.9211	5.71871	5.83132	5.72406	5.78133	5.78096	5.57372	5.64718	5.61518	5.68953	5.70936	5.69248
N-Acetylputrescine	5.73823	5.53602	5.55506	5.55511	5.68636	5.85338	5.56317	5.61696	5.56531	5.5674	5.52761	5.79517
Piperidine-4-Carboxamide	4.01709	4.54732	4.13325	4.3973	4.42083	4.44995	4.57714	4.86203	4.66738	4.61281	4.32779	4.60083
Gamma-glutamyl-L-putrescine	5.26916	5.27984	5.31579	5.27539	5.32474	5.3172	5.21311	5.25576	5.26034	5.26599	5.30241	5.28393
Val ser	5.19091	5.66956	5.37924	5.50666	5.67405	5.66805	5.59913	5.84442	5.72015	5.74062	5.63054	5.71821
Stachyose	4.05597	5.89743	5.64961	5.93347	5.59476	5.50589	4.41184	4.88267	4.803	5.13864	5.84992	4.54788
3-methylpyridine	3.12831	4.66063	4.76184	3.61211	4.69011	4.77528	3.91521	3.40867	4.24451	3.95462	3.95093	3.14307
L-Valine	7.40257	7.61592	7.62149	7.66517	7.63444	7.62801	7.67005	7.62038	7.65275	7.64411	7.66176	7.63522
4-guanidinobutanoic acid	4.64695	3.91141	4.10186	4.29666	4.22185	4.12718	3.95116	4.09446	4.28495	4.21156	4.09051	4.44846
Phellopterin	4.32062	4.76882	4.36726	4.66392	4.68343	4.69184	4.83415	4.78933	4.96332	4.81021	4.87227	4.80671
'erythrono-1,4-lactone'	5.77711	5.42316	5.52755	5.56324	5.60409	5.61391	5.72718	5.79665	5.78613	5.78204	5.61114	5.81533
N-Acetylcadaverine	6.21079	6.49029	6.38576	6.52927	6.50329	6.65199	6.40865	6.64757	6.58465	6.67484	6.58397	6.6137
Hypusine	3.65286	3.52331	3.55926	3.51886	3.56821	3.56067	3.45661	3.49924	3.50382	3.50947	3.54587	3.5274
Val thr	5.8554	6.37255	6.2239	6.30998	6.47929	6.39748	6.33311	6.55335	6.46463	6.47265	6.43686	6.48335
Val Asp	5.71493	5.90871	5.7774	5.86055	5.87788	5.82006	5.90516	5.94006	5.92108	5.8563	5.85456	5.8573
Val glu	5.99251	6.19998	6.02185	6.14569	6.12607	6.04954	6.15338	6.26169	6.26079	6.14175	6.16354	6.14945
Isoleucylarginine	5.78153	6.37074	6.13839	6.31555	6.34869	6.31452	6.40696	6.60199	6.51548	6.46443	6.37142	6.42195
Gly arg val	3.58151	5.01424	3.97941	4.85681	4.87324	5.00234	5.02446	5.20814	5.03205	5.01927	4.9432	4.9265
Deoxyguanylic Acid	6.99948	6.72409	6.76526	6.74682	6.74584	6.80318	6.6963	6.74978	6.73874	6.81675	6.80186	6.8244
Glu pro gln	3.19113	3.20181	3.23774	3.19736	3.24669	3.23915	3.13513	3.17774	3.18232	3.18797	3.22436	3.20589
2,3-dihydrobenzofuran	5.04881	5.08314	5.09824	5.13978	4.92264	4.89883	5.03844	4.9573	5.08853	4.97763	5.01669	4.93073
Nicotinic acid	6.6779	6.18523	6.32572	6.22926	6.23125	6.26236	6.23471	6.24846	6.23878	6.34272	6.25527	6.32037
Phenacylamine	5.81376	5.93957	5.88269	5.98382	5.93267	5.95286	5.90063	5.91039	5.96782	5.91264	5.95106	5.91629
1-methylguanine	5.60266	5.08417	5.11505	5.18457	5.17604	5.20856	5.3841	5.2361	5.25602	5.30909	5.22052	5.30525
L-Alanine	7.19603	6.8828	7.02475	6.94645	6.97939	6.98415	6.92085	6.94777	6.92521	7.00123	6.96023	6.98898
L-Glutamate	6.7669	6.57178	6.51876	6.57226	6.50479	6.48246	6.54363	6.44541	6.42572	6.43214	6.52016	6.45845
4-amino-3-hydroxybutyric acid	5.98167	6.33103	6.30905	6.36776	6.32962	6.33483	6.34357	6.3436	6.37848	6.3568	6.3738	6.32426
Pyrroline	5.39705	5.5998	5.49516	5.62632	5.51588	5.53857	5.68844	5.64694	5.66687	5.57639	5.54755	5.57422
L-proline	7.47402	7.67619	7.59471	7.72202	7.60017	7.59879	7.75745	7.69546	7.70971	7.64035	7.62803	7.62574
N-Methyl-L-glutamate	5.85016	6.30206	6.38626	6.35047	6.32602	6.29134	6.00813	6.1778	6.08626	6.20299	6.25453	6.19145
L-Glutamine	6.33394	6.52247	6.41039	6.5881	6.50966	6.44751	6.29619	6.49753	6.50332	6.47791	6.51569	6.47198
Pro Glu	4.6564	4.95706	4.78052	4.8059	4.71991	4.43344	4.75853	4.74151	4.97886	4.69559	4.77103	4.40581
Uridine 2'-phosphate	6.09524	5.97921	6.00404	5.93661	5.97684	5.99652	5.91611	5.85752	5.9851	5.98177	6.04359	5.97564
1,3-Butadiene	6.096	6.58542	6.55308	6.61534	6.58538	6.56652	6.55034	6.56709	6.57777	6.56315	6.59893	6.56339
Val Gly Ala	5.48683	6.02102	5.82739	5.95557	6.0956	6.019	5.96635	6.1733	6.0805	6.09103	6.0438	6.11327
Nalpha-Acetyl-L-arginine	5.21822	4.50267	4.50565	4.60674	4.60818	4.62562	5.14746	5.12001	4.94761	5.14641	4.78233	5.11642
Adenosine 3'-monophosphate	7.26436	7.18211	7.246	7.19475	7.23107	7.24683	7.1865	7.21695	7.21397	7.28491	7.2705	7.30097
(-)-Naringenin	4.27716	0.260022	0.276589	0.258022	0.280828	0.277253	0.231225	0.249341	0.251346	0.25384	0.270334	0.26187
5'-Guanylic Acid	6.044	6.45724	6.44499	6.46831	6.51419	6.55474	6.40433	6.54122	6.46649	6.54352	6.49422	6.51472
Isobutylidene	6.18912	7.08299	7.04096	7.10842	7.06113	7.03559	7.03073	7.17876	7.14208	7.07301	7.0859	7.06269
Ser val	5.28493	5.73783	5.55478	5.60899	5.7719	5.75056	5.8257	5.94907	5.83817	5.85175	5.70475	5.84349
Leu glu lys	4.25272	4.2634	4.29936	4.25895	4.30831	4.30077	4.37922	4.23933	4.24391	4.24956	4.28597	4.2675
His leu	6.21387	6.75517	6.5067	6.69853	6.85337	6.83913	6.76992	6.86742	6.771	6.8243	6.74071	6.78732
6,7,12,13-Tetrahydro-5H-indolo[2,3-a]pyrrolo[3,4-c]carbazol-5-one	3.64719	4.3734	4.86688	4.74337	4.8275	4.62697	4.87738	3.94904	3.63837	3.86389	4.93385	3.66196
Carnitine	5.8713	5.3558	5.38436	5.42016	5.39174	5.35827	5.53188	5.51064	5.37419	5.47948	5.35807	5.36442
Ile thr cys	4.01358	5.77872	5.57197	5.64661	5.67706	5.57214	5.36839	5.77132	5.28623	5.69299	5.50488	5.32075
Lys-leu	6.47814	7.30146	7.00061	7.20832	7.28891	7.26364	7.25127	7.42896	7.35004	7.32622	7.28782	7.32183
Phe Lys	3.96286	5.45439	4.79508	5.38257	5.30942	5.32556	5.35911	5.52634	5.3052	5.50786	5.12134	5.2956
Histidylproline	6.71724	6.08385	6.10719	5.82029	5.77479	5.66739	5.91957	5.731	5.94847	5.62827	5.16987	5.98087
2-hydroxycinnamic acid	6.55472	6.8228	6.77032	6.85738	6.81655	6.81807	6.78095	6.78997	6.82252	6.80423	6.81982	6.80388
'3-acetyl-2,5-dimethylfuran'	6.23706	6.56082	6.52635	6.60635	6.37747	6.3324	6.50311	6.42681	6.50235	6.3746	6.49444	6.33846
2-phenylacetamide	6.73298	7.02234	6.97053	7.07445	7.0265	7.01915	6.97482	6.98548	7.02375	6.99951	7.02702	6.99842
L-Leucine	8.30721	8.82447	8.76915	8.85115	8.80487	8.80559	8.79593	8.79927	8.81781	8.79349	8.83078	8.78781
SN-Glycero-3-Phosphocholine	6.46968	6.28221	6.25203	6.3268	6.18711	6.1071	6.43702	6.30633	6.34675	6.30259	6.2066	6.20878
2-amino-6-methoxypurine	6.5037	6.26802	6.31415	6.33735	6.35674	6.37785	6.50449	6.41226	6.39795	6.44959	6.36961	6.45936
Imidazoleacetic acid riboside	3.52098	3.53166	3.56761	3.52721	3.57656	3.56902	3.72339	3.50759	3.51217	3.51782	3.55422	3.53575
Kinetin	5.37895	5.39488	5.29123	5.33408	5.29798	5.27754	5.42487	5.47509	5.38347	5.33506	5.32096	5.33506
3-hexenedioic acid	6.11518	6.28022	6.33563	6.46815	6.38787	6.31091	5.98977	6.08075	6.13031	6.2146	6.42691	6.22487
Oxypurinol	6.59669	6.20373	6.29262	6.21343	6.21675	6.24831	6.25244	6.20326	6.22315	6.29892	6.22244	6.2141
Ser Val Gln Glu	4.47255	5.33233	4.51919	4.8891	4.9967	5.08108	5.14071	5.26135	5.17395	4.84194	4.89993	4.9348
Tyr glu	5.63123	6.01296	5.72921	5.93706	5.94932	5.91746	5.94666	6.00724	5.9972	5.97441	5.92685	5.99335
Pilocarpine	4.40806	4.4751	3.53301	4.04867	4.24636	3.66117	4.0335	4.23355	4.41362	3.94184	3.51962	4.15402
3-[4-(3-fluorobenzoyl)piperazin-1-yl]-1-methylquinoxalin-2-one	3.93674	3.94743	3.98338	3.94297	3.99233	3.98479	3.88071	3.92335	3.93386	3.93358	3.96999	3.95152
Pro Gln Lys	1.74304	1.75353	1.78887	1.74915	1.79768	1.79026	1.68807	2.95684	1.73438	1.73993	1.77571	1.75755
MG(0:0/PGF1alpha/0:0)	3.61685	4.42684	3.66348	3.62308	4.06889	3.66488	3.56082	4.22591	4.23943	4.4763	3.65009	3.63162
Zalcitabine	5.17426	4.93728	4.95563	5.40557	4.90149	4.92612	5.27311	5.24019	5.32091	5.07826	5.01977	5.44599
3-(3-indolyl)-2-oxopropanoic acid	4.62976	4.98593	4.72942	4.73791	4.91609	4.88723	4.91322	5.00308	4.93486	4.94003	4.71615	4.91081
Prolyl-Asparagine	4.77919	4.43056	3.95512	4.10965	4.2801	3.67256	3.90189	4.02199	4.4387	3.63776	3.65776	4.31499
Isopropyl beta-D-glucoside	5.4405	5.71893	5.00052	5.18531	5.16429	5.02075	5.42421	5.83974	5.65483	5.07033	5.03792	5.15797
Asp ile arg	4.95136	5.81505	5.49057	5.79407	5.46647	5.43209	5.85725	5.88275	5.86388	5.60493	5.621	5.573
Val Asp Gly Thr Ile	3.62538	4.71879	4.1432	4.00695	4.39513	4.24287	4.25452	4.50922	3.61657	4.66462	3.91853	3.6573
Guanine	5.78513	6.03944	6.0106	6.10039	6.07563	5.95934	5.82713	5.86379	5.81005	5.82527	5.98762	5.84959
Ile gly	6.31306	6.72577	6.57943	6.67913	6.76977	6.7451	6.69826	6.87907	6.76779	6.79231	6.76221	6.79794
Isoguanosine	5.97158	6.22671	6.17995	6.30814	6.26036	6.13425	5.97271	6.07249	5.91287	5.96968	6.15082	6.02764
Lys phe	5.68687	6.2954	6.12592	6.32823	6.44346	6.46981	6.41403	6.34724	6.27894	6.35751	6.25801	6.27321
Val Glu Gly	5.73755	6.30301	6.15021	6.37764	6.24363	6.24809	6.28917	6.24726	6.26091	6.19313	6.2997	6.23389
Pro Leu Ser	3.69259	5.47296	5.15808	5.33365	5.28904	5.32037	5.49306	5.51424	5.41547	5.32035	5.12086	5.2475
Ile his ala	4.58195	4.87245	4.62859	4.92033	4.9054	4.94174	5.2254	5.18217	5.03621	4.88648	4.6152	4.95048
Val pro gln	4.0486	4.73087	3.8064	4.86043	4.79553	4.77312	4.98649	4.8243	4.64135	4.59096	3.9514	3.95009
Ile ser glu	4.73996	5.81022	5.73444	5.87695	5.73035	5.76699	5.83735	5.84006	5.82509	5.82559	5.78999	5.69286
His val val	3.71642	5.46082	4.88878	5.41466	5.61851	5.61862	5.28252	5.34278	5.3096	5.5236	5.4632	5.39541
Val asn glu	5.14419	5.77067	5.54329	5.72637	5.60855	5.60889	5.79147	5.69228	5.79799	5.60055	5.69453	5.65413
(2S)-1-[(2S)-3-(4H-Imidazol-4-yl)-2-[[(2S)-5-oxopyrrolidine-2-carbonyl]amino]propanoyl]pyrrolidine-2-carboxylic acid	3.67443	4.25237	3.72106	4.06884	3.88098	3.95995	4.2607	4.3388	4.64876	3.86047	4.22426	3.8405
Leu glu gln	3.82322	5.62275	5.11124	5.51319	5.41945	5.41799	5.63835	5.66244	5.60886	5.525	5.48515	5.4828
Glu lys glu	4.31357	5.91285	5.71264	5.84787	5.68476	5.7572	5.78713	5.87123	5.777	5.76842	5.74756	5.66334
Ala His Leu Asp	4.35995	5.18017	4.65694	5.06382	4.959	4.61462	4.97371	4.70041	4.81906	4.65615	4.77458	4.72382
Cyclo-prolylglycine	5.35581	4.90617	4.89887	4.85756	4.82627	4.9757	4.76968	4.80555	4.82212	4.91845	4.85145	4.84445
Gly leu asn	4.05323	5.13802	4.67774	5.08594	5.14198	5.04992	5.23439	5.27585	5.06607	5.05548	5.00446	5.00117
5-chloro-N-(2-ethyl-[1,2,4]triazolo[1,5-a]pyridin-8-yl)thiophene-2-carboxamide	6.58808	6.37952	6.5281	6.50112	6.52636	6.44233	6.33502	6.35731	6.21572	6.35168	6.43012	6.41798
Vertilmicin	6.56142	6.5721	6.60806	6.56765	6.61701	6.60947	6.50538	6.54803	6.5526	6.55826	6.59467	6.57619
Pro ile gln	3.81246	5.22758	5.01583	5.13933	5.18268	5.1546	5.36402	5.33673	5.27016	5.21682	5.24836	5.16126
6-(dimethylamino)purine	3.74364	0.347705	0.367882	0.345257	0.373018	0.368687	3.76774	0.334605	0.33707	0.340131	0.360283	0.349963
Aniline	4.38793	5.09924	5.21211	5.2419	5.1544	5.225	5.02354	4.82084	5.04785	4.84151	5.16544	4.73389
Kynurenine	5.53385	6.5343	6.61698	6.70013	6.60728	6.64085	6.43593	6.25647	6.45072	6.21744	6.52613	6.13497
Ile ser	4.78591	5.37169	5.0056	5.2562	5.11158	5.04966	5.37871	5.39915	5.32718	5.11334	5.20336	5.19293
N6-(1,2-Dicarboxyethyl)-AMP	6.35009	6.52521	6.8567	6.62342	6.80205	6.73724	6.35805	6.48685	6.54135	6.67452	6.72232	6.62136
(3S,8aS)-3-[(1R)-1-Hydroxyethyl]hexahydropyrrolo[1,2-a]pyrazine-1,4-Dione	4.51334	4.33712	3.55793	3.91219	3.6506	4.23232	4.03658	3.53053	4.14536	3.82744	3.91488	4.05776
Asp Tyr	5.25343	5.31935	5.14326	5.15315	5.17805	5.20775	5.46485	5.64087	5.57553	5.37176	5.22604	5.41106
Glu tyr	5.10083	5.79036	5.52703	5.60079	5.76597	5.72359	5.70727	5.92555	5.88009	5.77105	5.70908	5.74665
Phe Ala Thr	3.72925	3.73993	3.77588	3.73548	3.78483	3.77729	3.67322	3.76422	3.72044	3.72609	3.7625	3.74402
Glucitol-lysine	1.17617	5.69734	5.58168	5.71071	5.83626	5.77677	5.51367	5.71681	5.54593	5.72197	5.66631	5.64993
Biotinyl-5'-AMP	5.8069	5.66806	5.74214	5.68618	5.75292	5.75395	5.75195	5.70942	5.79274	5.87295	5.78975	5.89755
4-methyl-5-thiazoleethanol	3.10658	3.11726	3.15319	3.11281	3.16213	3.15459	3.05059	3.0932	3.09777	3.10342	3.13981	3.12134
Cinoxacin	5.98371	6.25794	6.3302	6.10606	6.35768	6.21073	6.25439	6.19515	6.20827	6.37512	6.31686	6.17485
Tyr-pro	4.85629	5.90009	5.4288	5.8597	5.65737	5.6434	5.68669	5.72423	5.70979	5.63737	5.70838	5.55306
Gamma-glutamylmethionine	3.93148	5.33085	5.39977	5.54657	5.31544	5.3537	5.26154	5.02041	5.32658	5.20318	5.26918	5.13941
Ile asp ala	5.21896	6.07379	5.92707	6.15652	6.08569	6.0365	6.14933	6.10584	6.08132	6.09765	6.10013	6.09945
Val Thr Pro Gly Gly	4.0486	5.29759	4.49533	5.08168	4.95842	5.05909	5.10042	5.14447	4.69535	5.07911	4.47645	5.05456
Gly pro val	5.62265	6.05661	5.83614	5.99223	5.78797	5.78741	6.09261	6.0216	6.02722	5.85284	5.90773	5.84748
Benzoic aldehyde	6.12887	6.41299	6.38407	6.47869	6.41636	6.41806	6.40925	6.41857	6.42005	6.40347	6.43433	6.39216
Leu asn thr	4.12038	4.71013	4.16702	4.12661	4.69936	4.16843	4.86058	4.22647	4.50481	4.11722	4.58537	4.13516
Cytidine, 2'-deoxy-2',2'-difluoro-N-(1-oxo-2-propylpentyl)-	3.44489	3.45556	3.49151	3.45111	4.16497	3.49292	4.22722	4.20088	3.43607	3.44172	4.20018	4.12903
Ile pro asn	4.68312	5.4876	5.14298	5.36666	5.38689	5.10401	5.57453	5.51117	5.35991	5.20269	5.30116	5.28094
Glu thr lys	3.01235	4.48067	3.05894	3.01857	3.97587	3.06035	4.6112	4.23032	4.36484	4.08172	3.04557	4.51603
Glu glu val	4.11334	4.59281	4.15998	4.92615	4.65825	4.48768	4.79466	4.38341	4.18805	4.68175	4.3166	4.25456
Trans-p-Ferulyl alcohol 4-O-[6-(2-methyl-3-hydroxypropionyl)] glucopyranoside	4.04057	4.2085	4.0872	4.04679	4.09615	4.08861	3.98453	4.02717	4.03175	4.0374	4.07381	4.05534
Aminofurantoin	5.70748	5.62393	5.79621	5.69817	5.75834	5.66432	4.88471	5.63949	5.64114	5.7158	5.71358	5.5812
[(1S,2S,4S,5S)-2-(6-Aminopurin-9-yl)-5-(hydroxymethyl)-4-bicyclo[3.1.0]hexanyl]methanol	1.10859	1.11845	1.15177	1.11434	1.1601	1.15308	3.484	1.09626	1.28209	1.10568	2.00536	2.09413
Tyr pro gln	5.43046	5.09654	4.93395	5.93593	5.59326	5.51622	5.95942	6.03986	5.99514	5.91143	5.51543	6.21274
Tyr pro ser	4.07248	4.08316	4.11912	4.07871	4.12806	4.12052	4.01644	4.05909	4.06366	4.06932	4.1088	4.08725
Pro Lys Phe	3.05916	4.50183	4.17033	3.34598	3.12375	3.10717	4.70648	4.64246	4.60808	3.85269	3.25007	4.11117
Asp val leu	3.85177	5.11758	3.8984	5.08679	5.01039	4.78025	5.09946	5.14593	4.93181	4.91714	4.66773	4.92488
Asp Glu Leu Asn Gln	5.45177	5.46245	5.49841	5.458	5.50736	5.49981	5.39573	5.43837	5.44295	5.4486	5.48502	5.46654
Galactose-beta-1,4-xylose	4.62967	2.57865	2.61451	2.57421	2.62344	2.61592	2.69631	4.00872	2.5592	2.56484	2.60116	2.58273
Val lys val	4.06391	5.14889	4.11055	5.16922	5.54809	5.45317	5.0693	5.29356	5.09582	5.23504	5.09449	5.20215
Pro ala	4.4648	5.159	4.82513	5.15884	5.17976	5.13695	5.15746	5.26512	5.18153	5.09108	5.07301	5.08162
5-hydroxytryptophan	4.89897	5.31422	5.41521	5.4581	5.33433	5.41745	5.09836	5.27595	5.23204	5.28816	5.38947	5.15625
Leu val ser	3.92867	4.75026	3.9753	5.04402	5.08003	5.10077	5.34668	5.22764	5.05677	5.07155	5.00985	5.15929
Pyroglutamylproline	4.24205	4.44692	3.90664	4.49285	3.76173	3.78129	4.27205	4.10996	4.21593	4.23751	4.39321	4.20774
8-hydroxy-2'-deoxy Guanosine	5.42925	6.15511	6.00074	6.19658	6.31408	6.25955	6.0515	6.23414	6.07792	6.17613	6.18191	6.15759
Phenethylamine glucuronide	5.11801	5.00993	4.21436	4.43711	4.03066	4.20522	5.0282	5.21908	5.27149	4.45991	4.80118	4.51292
His-trp	5.04072	5.40792	5.26082	5.28387	5.4667	5.4204	5.59916	5.69583	5.56689	5.51547	5.51628	5.46206
Methyldopa	4.91329	5.41498	5.28193	5.38787	5.53412	5.50002	5.37403	5.50609	5.42208	5.52191	5.4309	5.45684
Asn leu	6.20512	6.74522	6.56396	6.71058	6.86825	6.82857	6.69788	6.81708	6.70923	6.77373	6.75871	6.77589
Val tyr	5.83488	6.48218	6.34649	6.50403	6.62804	6.58532	6.56383	6.64115	6.56838	6.63006	6.5334	6.60671
Val Arg Val	5.06183	5.52807	5.10846	5.57751	5.87583	5.82823	5.65755	5.72006	5.63794	5.80388	5.67109	5.71546
Antramycin	4.70594	5.77407	5.61481	5.8629	5.97966	5.92959	5.80244	5.89998	5.68362	5.83566	5.81162	5.8143
Ile pro gln	5.0481	6.20415	5.94519	6.17175	6.13812	6.11482	6.15941	6.15107	6.11396	6.02245	6.00363	5.97153
Val Asn Phe	4.02759	5.62094	5.19994	5.60177	5.54688	5.47034	5.59753	5.57326	5.57477	5.51053	5.3914	5.39659
Cys gln gln	4.01767	5.06168	4.53768	4.9747	4.62423	4.06572	5.00874	4.99839	4.89213	5.09264	4.91325	5.15574
3-isobutyl-6-(1-hydroxy-2-methylpropyl)-2(1h)-pyrazinone	4.81848	3.87174	4.52671	4.0052	3.91222	3.96392	4.23633	4.50327	4.26001	4.06173	4.22526	4.4673
Vinylacetylene	5.45611	5.03805	4.98315	5.09445	5.00196	5.10505	5.06564	5.0815	5.10409	5.04879	5.04962	5.06821
Pro ile ala	4.83179	5.61365	5.08425	5.45352	5.37141	5.29965	5.65003	5.58685	5.47254	5.28381	5.29429	5.36861
1-[2-(benzylamino)-2-oxoethyl]piperidine-4-carboxamide	4.39662	4.91675	4.58525	4.73747	5.14542	5.1103	5.05444	5.21213	5.26921	5.04547	4.92473	4.94612
Leu ala gln	4.19237	5.53016	5.59702	5.58242	5.53741	5.41967	5.42347	5.5076	5.36822	5.37993	5.48051	5.36045
Ile His Gln	3.66049	4.33926	3.70712	4.04484	4.40173	4.22784	4.30999	4.607	4.39803	4.23675	4.49272	4.43172
Isopropyl 2-[[[(1R)-2-(6-aminopurin-9-yl)-1-methyl-ethoxy]methyl-(pyrimidine-4-carbonylamino)phosphoryl]amino]-2-methyl-propanoate	5.7847	5.79538	5.83134	5.79093	5.84029	5.83274	5.72866	5.7713	5.77588	5.78153	5.81795	5.79947
Doxofylline	5.58085	5.93967	5.76088	5.80498	5.87432	5.83221	5.98237	6.0523	6.05811	5.84947	5.8809	5.84327
Phe Asp Arg	5.00281	5.57145	5.04944	5.48	5.44001	5.58028	5.6011	5.50152	5.52018	5.38647	5.6138	5.52762
4-Deoxyphysalolactone	2.35173	4.02712	2.39817	3.43234	2.40709	2.39958	2.55269	2.3384	3.23579	2.34858	2.38484	2.36644
Tyr pro glu	3.59616	4.35893	3.54494	4.25004	4.01772	4.00147	4.76544	4.4614	4.39842	4.14338	3.92944	4.4809
Isoleucyl-Threonine	5.56499	6.45657	6.35166	6.43895	6.63692	6.57571	6.4197	6.51484	6.49285	6.5508	6.53603	6.50669
N-[[1-(hydroxymethyl)cyclopropyl]methyl]-2,1,3-benzothiadiazole-5-carboxamide	5.27843	5.07019	5.48502	5.25273	5.29912	4.91303	5.3147	5.08729	5.23257	5.29186	5.37265	5.35433
Thr leu	6.44667	7.16048	7.02474	7.15972	7.32819	7.27224	7.12334	7.25029	7.16829	7.26082	7.2111	7.22342
Creatine glutamate	4.44008	5.27166	5.25652	5.1272	5.50975	5.49074	5.18275	5.26556	5.26219	5.34884	5.38756	5.30004
1-(3-bromophenyl)-3-[2-[5-(pyrrolidine-1-carbonyl)benzimidazol-1-yl]ethyl]urea	5.22878	5.23946	5.27542	5.23501	5.28437	5.27683	5.17274	5.21538	5.21996	5.22562	5.26203	5.24355
Gly pro gly	3.45605	3.46673	3.50267	3.46227	3.51162	3.50408	3.40003	3.44266	3.44723	3.45289	3.48929	3.47082
Piperacetazine	5.01269	5.18765	4.43544	5.70025	5.21471	5.03511	5.75359	5.8737	5.83456	5.56412	5.21404	6.00247
Asp leu	6.59658	6.87909	6.70459	6.81105	6.84381	6.83012	6.8887	7.0083	6.95458	6.83504	6.80943	6.81731
Lomefloxacin	4.33479	5.38524	5.22008	5.40657	5.41237	5.33028	5.43838	5.36999	5.41112	5.2868	5.33519	5.27539
Phe pro lys	2.69283	4.7199	3.72168	3.9688	4.09386	4.02339	4.36803	4.86354	4.35648	4.47193	4.28618	4.27484
Pro ser	4.29562	5.04529	4.81582	5.00844	4.43136	4.90608	5.05285	4.93861	4.97105	4.69434	4.75365	4.36809
Isoleucyl-proline	6.74586	7.37222	7.13094	7.32793	7.13358	7.08775	7.26053	7.27148	7.27079	7.1079	7.16097	7.0918
Leu pro thr	5.83776	6.65073	6.40181	6.65484	6.48003	6.38944	6.62956	6.55384	6.51307	6.39452	6.42788	6.37861
4-{[3-(diethylamino)propyl]amino}-4-oxobut-2-enoic acid	3.96363	3.97431	4.01027	3.96986	4.09376	4.38233	3.9076	3.95024	3.95482	3.96047	3.99688	3.9784
Sabeluzole	3.13904	3.14971	3.18564	3.14526	3.2545	3.18705	3.08304	3.12565	3.13023	3.13588	3.24914	3.1538
Glu arg glu	2.65879	4.02412	2.70533	4.12895	4.31115	4.02947	4.48421	4.1355	4.50582	4.09964	2.69197	4.12827
Phosphocholine	6.05226	5.71424	5.91346	5.95009	5.83866	5.77082	5.74842	5.80666	5.72558	5.78276	5.88224	5.81651
Ser phe	5.6817	5.91814	5.78795	5.93315	6.00672	6.04332	6.10635	6.0114	5.88196	6.00484	5.83665	5.98983
Ser val val	3.43232	5.06104	4.01707	5.02978	4.92713	5.05343	5.27527	5.3166	5.1542	5.22826	5.09727	5.02648
Val Asn Phe Asp	4.00498	4.45532	4.05162	4.01121	4.09999	4.05302	4.46473	3.99159	3.99617	4.06217	4.03823	4.33216
Fusidic Acid	2.28255	4.37505	2.32896	4.18235	4.31634	2.33036	4.038	4.41508	4.12929	2.2794	2.92295	2.29725
N6-phenylisopropyladenosine	2.50291	2.51356	4.26533	4.03552	4.37956	2.55082	2.44706	2.48956	4.03327	2.49976	4.01867	2.51764
Val ile	6.56045	7.4682	7.3046	7.43025	7.55975	7.5088	7.39021	7.5522	7.46422	7.54309	7.4754	7.53702
Gln phe	4.94374	5.26304	5.13065	5.33503	5.37607	5.42138	5.46302	5.39614	5.19612	5.37563	5.17537	5.29308
Gly phe	6.0976	6.69469	6.51054	6.6438	6.67502	6.61098	6.69591	6.69766	6.66322	6.63578	6.59461	6.62524
D-glutamic acid	6.84219	6.85079	6.82517	6.9056	6.81056	6.7908	6.81674	6.71857	6.72402	6.72566	6.82221	6.73874
Pro Pro Tyr	4.01101	5.00489	4.5748	4.8526	4.55389	4.05157	4.85748	5.00209	4.80501	4.70976	4.45401	4.53966
N-(6-methoxyquinolin-8-yl)alanine	3.90491	3.21792	3.25386	3.21347	3.2628	3.25527	3.66944	3.86661	3.86436	3.55497	3.24048	4.07418
2-aminoindan-2-carboxylic acid	5.09756	5.68008	5.63143	5.73321	5.68334	5.68067	5.6245	5.60459	5.6317	5.62773	5.70424	5.619
Indole-3-Carboxaldehyde	6.3475	6.77256	6.76255	6.85053	6.78438	6.75593	6.72094	6.73532	6.74928	6.74614	6.79442	6.73517
Gly pro ile	5.80366	6.29388	6.0609	6.28144	6.08332	6.03055	6.26384	6.18021	6.20973	6.0775	6.13014	6.11199
L-Canaline	3.63035	4.68955	4.37799	4.5747	4.474	4.63537	5.4808	4.71785	4.61415	4.63019	4.43838	4.61186
Val pro val	4.58875	5.61075	5.25042	5.51786	5.32808	5.03144	5.48441	5.32384	5.33811	5.27446	5.21574	5.12616
Tuliposide A	5.32417	5.31455	5.26995	5.40164	5.49668	5.3756	5.31542	5.15828	5.0305	5.1096	5.22446	5.21519
Carboxyethyllysine	4.30142	4.82006	4.82748	4.82972	4.8238	4.78544	4.86137	4.91616	4.98719	4.90874	4.9463	4.85601
(S,E)-Zearalenone	3.94753	3.95821	3.99416	3.95376	4.00311	3.99557	4.05764	3.93413	3.93871	3.94437	3.98077	3.9623
Ile lys val	3.71505	5.45513	4.98163	5.43086	5.70053	5.59172	5.5201	5.59073	5.43167	5.56239	5.39025	5.36484
Phe asp ile	4.2886	5.28121	4.03847	5.31071	5.20242	5.11205	5.41629	5.32744	5.17442	5.07616	5.09739	4.72175
Eptifibatide	6.96828	6.97896	7.01492	6.97451	7.02387	7.01633	6.91224	6.95488	6.95946	6.96512	7.00153	6.98305
4-ethynylaniline	6.09906	5.90473	5.94522	5.97836	5.93261	5.94165	5.89045	5.88613	5.89019	5.89103	5.96534	5.89738
Phenylphosphonic acid	6.11066	5.28772	5.44863	5.26898	5.34108	5.40749	5.31668	5.31837	5.31318	5.28687	5.35432	5.28873
Chlorobenzene	8.12804	7.33757	7.4746	7.3358	7.40173	7.43116	7.36097	7.34031	7.32527	7.32634	7.38772	7.34848
Thr asp ile	3.82583	5.7827	5.41927	5.78261	5.709	5.79484	5.75523	5.74574	5.68865	5.66121	5.69011	5.62906
5-Benzylacyclouridine	5.09351	5.90348	5.79973	5.8561	6.0062	5.97507	5.76161	5.97232	5.8138	5.87677	5.85357	5.86318
Pro Val Val	4.07954	5.54022	5.4929	5.63785	5.59962	5.40148	5.61645	5.61879	5.52832	5.21095	5.3549	5.38291
Arg Tyr Thr Glu	4.20285	4.21353	4.24948	4.20908	4.25843	4.25089	4.6251	4.18945	4.2676	4.19969	4.2361	4.21762
Methyl 2-amino-3-phenylpropanoate	6.09421	6.74524	6.07056	6.45448	6.39236	6.24527	6.3161	6.85499	6.81268	6.51453	6.19702	6.35596
Pyroglutamyltyrosine	4.83051	5.81067	5.68164	5.76993	5.837	5.85262	5.85194	5.80577	5.90363	5.85639	5.76848	5.74598
Phe val gly	4.28722	4.4748	3.91169	4.49722	4.68155	4.77477	4.87843	4.63071	3.85624	3.8619	3.8983	3.87983
N-Acetyl-DL-Methionine	4.4806	5.18855	5.21019	5.20861	5.29524	5.17469	5.41624	5.39237	5.30648	5.34803	5.11553	5.25682
Glu Glu Ile	4.68561	5.36328	4.87442	5.36037	5.26023	5.07286	5.32845	5.39852	5.42917	5.1923	5.22543	4.83192
Val leu	6.90763	7.80051	7.68049	7.77344	7.87	7.81789	7.75325	7.89452	7.82581	7.85924	7.83717	7.86669
2-methylbutyroylcarnitine	6.49213	6.72296	7.04421	6.90127	6.87084	6.95183	6.43094	6.31382	6.34741	6.52982	6.79836	6.67436
Cys-Arg-Glu-Lys-Ala	3.30256	4.2882	4.30634	4.35389	4.37821	3.35059	5.02491	5.15625	4.70759	4.29961	4.32133	4.33658
Icariside D1	4.06158	5.24209	4.97547	5.2253	5.37485	5.07202	4.5522	5.25024	4.95127	5.02683	5.19513	4.9699
Leu asp val	4.92126	5.35292	5.06431	5.31564	5.3873	5.34032	5.51833	5.48816	5.38019	5.31288	5.39256	5.26809
Phe His Arg	3.97386	5.66821	4.68832	5.50889	5.52285	5.56518	5.85789	5.82662	5.83928	5.57432	5.4344	5.58723
Corchorusoside A	2.45407	2.46471	2.74434	2.46027	2.8827	2.50195	2.39823	4.36132	2.44528	2.45091	2.4872	2.46879
((2R,3S)-3-Amino-2-hydroxy-2-(1H-imidazol-4-ylmethyl)-5-methyl)-5-methylhexanoic Acid	4.85163	5.09112	4.96268	4.93476	5.3621	5.37101	5.60782	5.63798	5.44574	5.15743	5.08222	5.36919
N-[4-(4-methyl-3-oxo-1,4-benzoxazin-6-yl)-1,3-thiazol-2-yl]-2-phenylacetamide	6.47885	6.62268	6.75129	6.69638	6.721	6.68779	6.71672	6.73058	6.64891	6.75132	6.77621	6.80589
Ile Val Glu Asp	4.2865	6.05571	5.82745	5.83746	5.99464	5.96697	5.5105	5.92087	5.79569	5.75375	5.93971	5.97829
Milbemycin alpha10	2.30384	3.67721	2.35026	2.31004	2.35917	2.35166	4.60971	3.81877	4.59225	2.30069	2.33693	2.31854
N-Acetyl-DL-Valine	5.2558	5.26418	5.29903	5.39962	5.4001	5.42336	5.33269	5.4108	5.53248	5.49309	5.46961	5.50616
N-(2-Cyanoethyl)valine	4.85017	5.13052	4.38345	4.04595	4.38703	5.191	4.54924	3.73987	4.88253	4.49263	2.92247	3.34513
Tyr ile	5.42849	6.07655	5.98454	6.15188	6.25266	6.32037	6.16291	6.1774	6.11271	6.22286	6.12436	6.16495
L-2-Aminoadipic acid	5.74913	6.38015	6.51077	6.46835	6.42191	6.36642	6.076	6.20453	6.13081	6.21305	6.35524	6.22643
Phe val	5.62571	6.0134	5.86451	6.01594	6.06031	6.12722	6.12004	6.08328	5.98816	6.02652	5.97117	5.99141
Kyotorphin	2.13636	3.95728	3.51641	4.13384	3.98647	3.92971	3.88282	3.84898	3.54207	3.42426	3.86447	3.23355
6S,9R-Dihydroxy-4,7E-megastigmadien-3-one 9-[apiosyl-(1->6)-glucoside]	3.3032	3.31387	3.48382	3.30942	3.35876	4.01462	3.24718	3.28981	3.29438	3.30003	3.33643	3.31796
Pro gln leu	4.50628	5.7367	5.35181	5.62582	5.45351	5.58842	5.84824	5.85962	5.70711	5.56675	5.26863	5.51156
Gentamicin A sulfate	4.50051	5.79075	5.34248	5.57185	5.6382	5.73387	5.90561	5.94203	5.86462	5.78019	5.61736	5.72756
13-Hydroxy-5'-O-methylmelledonal	0.746936	0.755725	4.1049	0.752057	0.793079	2.9476	1.98499	4.26291	0.739712	4.10029	0.774416	2.81993
N6-Threonylcarbamoyladenosine	5.98205	5.04936	5.58015	5.29477	5.27778	5.26645	5.24613	5.19626	5.164	5.28597	5.29573	5.21698
Asp pro val	3.71577	4.79661	4.53615	4.4475	4.92927	4.81251	4.61754	4.33752	4.50039	4.37926	4.64987	4.08195
Pivampicillin	4.01232	4.04144	4.05896	4.01855	4.06791	4.06037	3.95629	4.15528	4.00351	4.00916	4.04557	4.0271
Ala-Thr-Trp-Leu-Pro-Pro-Arg	3.32964	3.34032	3.37626	3.33586	3.3852	3.37766	3.27362	3.31625	3.32083	3.32648	3.36287	3.3444
(-)-Fumigaclavine B	4.55223	5.35311	5.23477	5.37917	5.35294	5.36701	4.83012	5.22702	5.07719	5.2395	5.23999	5.1368
Ser Trp	5.62789	6.34634	6.2435	6.32252	6.43019	6.41494	6.34574	6.42591	6.39316	6.39873	6.36371	6.36287
2-[[(2S)-1-[(2S)-2-[[(2S)-1-[(2S)-2-Amino-3-(4-hydroxyphenyl)propanoyl]pyrrolidin-2-yl]methylamino]-3-phenylpropanoyl]pyrrolidine-2-carbonyl]amino]acetic acid	4.85099	5.73308	5.10437	5.2904	5.39262	5.28796	5.8094	5.85355	5.8339	5.68131	5.51114	5.42257
2',3'-Dideoxyuridine	0.0174025	1.0892	0.0193322	0.521242	0.795389	0.0193935	0.0153325	0.0168842	0.0170596	0.0172788	0.0187578	0.0179924
Pro pro thr	4.42801	5.03754	4.88389	5.04622	4.94375	5.08224	5.03789	4.97585	5.08746	5.0849	4.81609	4.83456
Etiocholanolone	5.07777	5.50393	5.27179	5.55002	5.09956	5.11438	5.76094	5.53514	5.62527	5.39878	5.36912	5.30687
Glu lys leu	4.99098	6.45562	6.19716	6.35159	6.42361	6.40775	6.33478	6.39668	6.37109	6.28187	6.31156	6.25011
Difluprednate	3.25325	4.38372	4.21403	4.44816	3.8847	4.20697	5.11517	4.66934	4.63548	3.71719	4.63209	4.51752
Gln Trp	5.08621	5.6132	5.53952	5.58237	5.73401	5.81186	5.61635	5.68915	5.60336	5.68582	5.62374	5.54577
Leu glu his	4.04832	5.7962	5.40401	5.75447	5.76451	5.82143	5.69013	5.76305	5.75342	5.70617	5.6928	5.64401
N-(cyclohexylmethyl)-3-[1-(2-methylphenyl)sulfonylpiperidin-3-yl]propanamide	4.87358	5.9444	5.15249	5.78505	5.7459	5.63577	5.37412	5.74395	5.93635	5.50309	5.7476	5.45392
5-hydroxyindole	5.51788	4.86847	5.14253	5.2167	5.21309	5.25254	5.318	5.18432	5.2646	5.36071	5.29161	5.35357
Val Val Val	4.55487	5.92121	5.62707	6.00841	6.0165	6.00391	6.13623	6.07931	5.95403	5.97949	5.93406	5.92443
Peg n7	5.73002	4.20792	4.62855	3.88362	4.381	4.62396	3.93639	4.49485	4.32171	4.62206	4.50534	4.53193
[4-(5-amino-4-methyl-1,2-oxazol-3-yl)piperidin-1-yl]-(furan-2-yl)methanone	5.20581	6.0447	5.8421	6.03122	6.02646	6.00494	6.0175	6.10865	6.04742	6.04686	5.97689	6.04927
Thr ile val	3.62994	5.25375	4.76404	5.28311	5.43494	5.49186	5.28436	5.29174	5.14169	5.26855	5.31019	5.1373
Ile Leu Asn Asp	5.32748	6.12881	5.92712	5.92611	6.01796	5.99676	6.22378	6.26177	6.21582	5.97674	6.05606	6.03023
Thr Trp	5.66234	6.52276	6.47688	6.51978	6.69534	6.63503	6.43372	6.5682	6.50288	6.61522	6.57846	6.54323
6-beta-hydroxydexamethasone	3.81217	4.81638	4.96605	5.62122	5.29616	5.2511	5.40208	5.64919	5.53024	5.45026	5.30353	5.76147
Glu ile val	4.12393	5.22674	4.71101	5.11756	4.97598	4.89246	5.35719	5.26414	5.16639	5.02129	4.94693	4.84657
Pro Pro Ile	6.21494	6.87338	6.62961	6.87459	6.57917	6.53778	6.74289	6.72714	6.76179	6.53589	6.69551	6.60726
Phe pro asp	5.41514	6.04731	5.88979	6.11724	5.85872	5.75494	6.14494	5.99483	6.0682	5.82685	5.96834	5.81581
Leu gly val	5.31235	6.43474	6.14773	6.45245	6.55924	6.49193	6.42119	6.39977	6.34254	6.4022	6.41965	6.37279
Gamma-glutamylphenylalanine	5.86504	6.40174	6.41683	6.55399	6.46378	6.44318	6.34365	6.29083	6.33995	6.31484	6.4456	6.29524
(1,10,11,12,14,23-Hexahydroxy-6,10,19-trimethyl-24-oxa-4-azaheptacyclo[12.12.0.02,11.04,9.015,25.018,23.019,25]hexacosan-22-yl) 3,4-dimethoxybenzoate	4.61461	4.80394	4.73803	4.9232	5.24407	5.13342	5.23765	5.00233	5.16224	5.13876	4.82042	5.29237
Epsilon-(gamma-Glutamyl)lysine	4.39016	5.51334	5.34754	5.53777	5.3263	5.4219	5.54736	5.45898	5.53682	5.4203	5.41198	5.32335
1-Hydroxytrimazosin	0.353207	4.45846	4.21222	4.04947	0.385021	4.05874	4.41667	4.66192	4.79458	4.22542	0.372028	4.79212
Val phe	6.30436	7.00102	6.9083	7.07357	7.2059	7.18391	7.19896	7.07022	6.98699	7.14422	7.03733	7.09072
Lys Leu Glu	4.48711	6.23877	6.08918	6.26048	6.37401	6.31561	6.18296	6.26467	6.20312	6.22138	6.30607	6.21417
Pro thr	4.52069	5.02989	4.93697	5.07523	4.89257	4.86902	4.93637	4.9096	4.97072	4.73578	4.97549	4.70688
Pro Trp	5.497	6.30317	6.13251	6.27519	6.06956	6.00525	6.13786	6.1554	6.20088	6.03016	6.17718	5.9671
Glu val thr	3.68524	4.03392	3.73187	3.77853	3.74082	4.1187	3.66144	4.26859	3.67642	3.68208	3.71848	3.92204
N-acetyltyramine	6.15414	5.86012	6.27281	5.62149	5.95828	5.94408	5.76882	6.03627	5.93819	5.93883	5.84821	5.92296
Gln leu asn	2.78467	4.68264	4.18155	5.23578	4.6656	4.55641	5.07018	5.48477	5.55204	5.16933	4.60626	5.75909
Tyr Leu	6.97987	6.95596	6.95681	6.92898	6.93063	6.90983	7.20525	7.07974	7.13561	6.95981	6.9552	6.94327
Asp Trp	4.95748	5.22674	4.98534	5.16248	5.1303	5.14329	5.40151	5.52545	5.45717	5.28434	5.11501	5.22976
Linalool oxide D 3-[apiosyl-(1->6)-glucoside]	3.78185	5.29534	4.87089	5.13839	5.2116	5.27225	5.39572	5.53149	5.33051	5.3829	4.98818	5.55566
Flavin Mononucleotide	5.80227	5.82403	5.97646	5.86216	5.90824	5.91278	5.92468	6.00989	5.94958	6.11531	5.93944	6.00843
LysoPE(0:0/20:2(11Z,14Z))	3.09316	4.5483	3.8106	4.5073	4.53372	4.37747	5.14103	4.92481	4.76571	3.29497	4.00928	4.54776
Lycoperodine i	4.52359	3.98016	4.38319	4.78731	4.28368	4.65658	4.54573	4.74358	4.7239	4.64326	4.85758	4.85526
Asparasaponin II	3.855	3.86568	4.62823	4.62545	4.65726	4.24607	3.79897	4.16616	3.84619	4.36791	4.51085	3.86977
Furazabol	5.03028	6.43838	6.11975	6.32946	6.25283	6.18429	6.40365	6.35348	6.3791	6.21435	6.28631	6.23009
(1R,4S,7S,10R,13R,16S)-13-(1H-Indol-3-ylmethyl)-4-(2-methylpropyl)-7-(2-methylsulfanylethyl)-16-(phenylmethyl)-3,6,9,12,15,18,20-heptazabicyclo[8.8.4]docosane-2,5,8,11,14,17,21-heptone	1.78594	1.79645	3.39466	3.64849	3.26233	1.83324	3.38888	1.77277	3.68141	2.80298	3.50196	3.21817
8-amino caprylic acid	5.62612	4.90328	4.68168	4.63763	5.00968	5.01576	4.75758	4.80183	4.70459	4.52237	4.8718	4.87833
Glu val leu	4.99521	5.53846	5.18863	5.4693	5.30329	5.20734	5.97179	5.82886	5.83644	5.49211	5.31621	5.412
Lys Leu Tyr	4.57167	5.45165	5.25705	5.52936	5.35166	5.24467	5.3284	5.33906	5.29974	5.19221	5.20742	5.10324
Physagulin A	4.05777	5.0091	4.8003	5.08001	4.75062	5.03298	5.3931	5.19463	5.22973	4.56232	5.07622	4.99991
Prolyl-Methionine	3.40894	4.24589	3.60526	3.55557	3.93627	4.03956	3.84112	3.87977	4.02391	3.37626	3.77944	3.80201
Vinbarbital	0.5838	0.591722	3.92363	3.55955	3.63093	3.8852	3.60508	0.573938	2.12472	1.08416	0.608623	0.59477
Leu-ile	6.83833	7.76863	7.64003	7.74192	7.85353	7.82365	7.78191	7.8548	7.80072	7.85477	7.79496	7.84607
Ile asp val	3.98602	5.61982	5.48839	5.72727	5.61938	5.64663	5.73033	5.50366	5.5845	5.52384	5.68192	5.4529
20-Cooh ltb4	6.71816	6.48014	6.70232	6.65574	6.6246	6.44793	6.63757	6.42921	6.49433	6.54815	6.6953	6.68031
L-Alanine, 3-(((3-(4-(aminoiminomethyl)phenyl)-4,5-dihydro-5-isoxazolyl)acetyl)amino)-N-(butoxycarbonyl)-, (R)-	2.78593	4.22229	2.8325	3.9853	3.70724	4.18025	3.98478	3.81217	4.3502	4.11918	3.8861	4.05415
Diprotin b	5.90401	6.60869	6.4489	6.6033	6.47051	6.34105	6.61483	6.51179	6.48285	6.35928	6.45151	6.31768
Ile Pro Ala Asp Val	4.28309	5.22968	4.32972	4.88291	4.9709	4.87332	5.47368	5.44009	5.44326	4.78209	4.89008	4.78076
N-Eicosapentaenoyl Asparagine	4.99592	5.90043	5.6101	5.79781	5.71598	5.7715	6.15925	6.18953	6.11826	5.91796	5.70148	6.07539
Norharmane	4.72541	3.74653	3.77916	3.93264	3.77492	3.80242	4.24664	3.77382	4.08463	3.81902	3.74512	4.29054
Pro Pro Phe	5.10277	5.54041	5.08765	5.56195	5.11691	5.02732	5.44235	5.19424	5.26239	4.8045	5.10501	5.02327
Phe gly val	5.85444	6.65283	6.60093	6.66097	6.77743	6.71811	6.64439	6.76221	6.72464	6.77132	6.74699	6.75373
Val Ile Val	4.71143	5.36226	4.99112	5.38422	5.60189	5.57013	5.63604	5.62399	5.49647	5.5831	5.4451	5.50931
Glu Glu Leu Ile Thr	3.77188	4.72451	3.81851	4.71999	4.3357	3.81992	4.74264	5.22802	4.99379	4.77571	4.72689	3.78665
Tyr phe	4.79299	5.0392	4.93041	5.03801	5.11219	5.17356	5.40515	5.35331	5.14473	5.10004	5.06178	4.95512
9,13-Dihydroxy-4-megastigmen-3-one 9-glucoside	4.45329	5.1687	5.2638	5.85364	5.52059	5.39695	5.70582	5.9332	5.89109	5.73748	5.58613	6.14353
Physagulin B	2.70496	3.72451	2.75151	4.08367	2.90532	2.75291	4.25708	3.60857	3.98095	2.7018	3.00237	3.04312
1-[5-(4-fluorophenyl)pyrimidin-2-yl]-N-heptylpiperidine-3-carboxamide	4.53749	5.45996	4.81538	5.23796	5.26698	5.34642	5.45468	5.55254	5.5048	5.25649	4.98611	5.32445
Trimazosin	4.06202	4.66945	4.10866	4.296	4.36326	4.68808	4.55988	5.00198	4.62715	4.67829	4.51053	4.42576
Glu leu asn	3.49593	3.50661	3.54256	3.50216	3.5515	3.54396	3.43991	3.48254	4.41474	3.49277	3.52917	4.03999
Glu Leu Lys	3.78061	6.2758	5.97718	6.17614	6.32802	6.30284	6.20205	6.30192	6.21177	6.22616	6.23299	6.19857
Plazomicin	2.8014	4.66158	2.84797	2.80762	2.85691	4.12533	4.24534	4.4413	2.7926	4.38445	2.83461	2.81616
L-Tryptophan, N-(N(2)-(N-(N-(N-L-methionyl-L-alpha-glutamyl)-L-histidyl)-L-phenylalanyl)-L-arginyl)-	6.19154	6.20222	6.23818	6.19777	6.24713	6.23959	6.1355	6.17815	6.18272	6.18838	6.22479	6.20631
Ala-Cys-Gly	5.38775	4.54524	4.57943	4.52375	4.5827	4.49916	4.44773	4.7002	4.60844	4.55009	4.63147	4.33268
Octopamine	5.99631	6.40361	6.40783	6.48911	6.44067	6.42923	6.36631	6.34065	6.38974	6.36305	6.44388	6.38809
4-Chloro-L-phenylalanine	7.70491	6.77492	6.98168	6.80466	6.87223	6.89089	6.80486	6.74403	6.7654	6.76432	6.86079	6.79515
Glu asp leu	3.61011	4.24696	3.68749	3.94065	4.12604	3.79163	4.56214	4.42854	4.3578	3.60695	3.64448	4.26266
Leu arg ile	3.37788	4.75261	3.67742	4.96343	5.03833	4.93856	5.37931	5.42391	5.22194	4.90899	4.74213	4.8357
L-Methioninamide, N-(5-amino-1-oxopentyl)-L-phenylalanyl-L-phenylalanyl-L-prolyl-N-methyl-L-leucyl-	4.32047	4.33115	4.3671	4.3267	4.37605	4.36851	4.33909	4.30707	4.31165	4.3173	4.35372	4.39134
Blumenol C O-[apiosyl-(1->6)-glucoside]	2.75584	4.79206	2.8024	4.12342	4.28021	4.3853	3.90825	4.30397	2.77471	3.95164	2.78903	4.19446
Lysylproline	3.47479	3.48547	3.52142	3.48102	3.53037	3.52283	3.41877	3.4614	3.54036	3.47163	3.50803	3.48956
Pro phe lys	0.138868	0.141818	0.152138	0.140582	1.79646	0.152554	0.124235	0.135243	0.136473	0.138005	0.148224	0.142961
Glu trp gln	5.69234	5.70302	5.73898	5.69857	5.74793	5.74039	5.6363	5.67895	5.68352	5.68918	5.72559	5.70711
Isoleucyl-Alanine	4.99186	3.8974	3.67145	3.83624	3.96908	4.17974	4.02767	3.83112	3.81141	3.97138	3.66325	4.21136
Queuine	6.03992	6.13196	6.0183	6.18	5.86881	5.8083	5.24219	5.5155	5.76953	5.3738	5.9837	5.38134
Pectenotoxin 3	2.55247	2.56312	2.59898	2.55868	2.60791	4.38353	4.3828	2.53911	2.54368	2.54931	2.58563	2.5672
Ile val val	3.99075	6.12973	5.93524	6.26099	6.39549	6.3413	6.26362	6.30855	6.17658	6.2737	6.23912	6.23164
N1-(5-Phospho-a-D-ribosyl)-5,6-dimethylbenzimidazole	4.39074	4.40142	4.43737	4.39696	4.44632	4.43878	4.3347	4.37734	4.38192	4.38757	4.42399	4.40551
Merodesmosine	3.80761	5.30028	4.31778	4.78273	5.13824	4.97826	5.25354	5.32513	5.15719	5.03687	5.01085	4.95143
Pa(18:3(9,11,15)-oh(13)/17:0)	4.64108	4.65176	4.68772	4.64731	4.69667	4.68913	4.58504	4.62769	4.63227	4.63792	4.67433	4.65586
1h-Benzotriazole	5.0058	5.4621	5.48007	5.58272	5.50262	5.4762	5.44775	5.38308	5.45059	5.43588	5.53477	5.4311
Trypanothione disulfide	0.169519	0.173	4.12752	0.171542	0.188273	0.185635	4.49656	4.47732	4.72117	0.168499	3.86341	4.05288
Goshonoside F6	3.25302	4.47981	3.98763	4.35006	4.99926	4.52854	4.94194	5.00303	4.83533	4.721	4.8577	4.80164
Merafloxacin	4.60019	5.39326	5.08403	5.39205	5.05963	5.14649	5.38044	5.30514	5.61494	5.11872	5.20356	5.59216
Ile Pro Thr	3.62962	4.87717	4.28825	4.77746	3.8063	4.71093	4.86569	4.68673	4.59189	4.25793	3.66286	4.02192
Asn val phe	4.11338	5.31523	5.07399	5.15366	5.17899	5.14213	5.42809	5.39825	5.40554	5.19016	5.17697	5.16433
Val Leu Leu Gly Thr	3.05889	5.31128	4.56723	5.22691	5.53158	5.4498	4.81493	5.11175	4.9471	5.2604	5.19839	5.26852
5-Hydroxycapsanthin-5,6-epoxide	1.12961	1.13951	1.17295	1.13538	1.18131	1.17427	3.39977	3.41059	1.12145	1.12668	1.16048	1.1433
Uzarigenin 3-[xylosyl-(1->2)-rhamnoside]	3.59905	4.52184	4.26043	3.60528	4.61839	3.64708	4.23648	4.3401	4.41323	4.22073	4.47808	3.61382
Canarigenin 3-[glucosyl-(1->4)-6-deoxy-alloside]	1.76386	4.27367	1.80974	4.1016	1.81855	1.81112	1.70885	4.29562	4.54573	1.76075	1.79656	1.77838
Deoxycholylglutamic acid	1.57377	3.57384	1.61922	3.63166	1.62796	1.6206	4.43942	3.9218	1.56519	3.80284	1.60616	1.58815
[Leu8,des-Arg9]bradykinin	5.06959	5.08028	5.11623	5.07582	5.12518	5.11764	5.01355	5.0562	5.06078	5.06643	5.10284	5.08437
3-hydroxyphenethylamine hcl	5.1105	5.12504	5.29109	5.18184	5.08671	4.98733	5.16341	4.96094	5.14359	5.09243	5.20151	5.0287
Modrefen	3.6886	4.89918	4.89474	4.17886	4.16907	4.29281	5.24837	4.36804	4.22117	4.25395	3.9412	4.08613
Repaglinide aromatic amine	2.7841	3.91125	2.83066	2.79032	3.31567	2.88407	2.72815	3.99035	2.7753	2.78094	2.8173	2.79885
Gamma-glu-leu	6.30316	6.99929	6.9438	7.0546	7.0407	7.03272	7.01991	7.00698	7.04977	7.02714	7.03972	6.94461
Ile phe	6.1584	6.85018	6.79287	6.95934	7.09332	7.05352	7.10302	6.9468	6.87916	7.02434	6.91411	6.95584
Thr leu ile	3.84283	4.79709	3.88946	4.77821	5.01438	5.00125	4.905	4.89015	4.64594	4.89644	4.69417	4.82438
2-hydroxybenzonitrile	6.52369	6.82813	7.01189	6.95835	6.84733	6.81826	6.67331	6.52913	6.67487	6.57587	6.88739	6.6408
Propham	5.95599	6.25013	6.41035	6.32514	6.25346	6.20466	6.0893	6.07143	6.13601	6.00867	6.25226	6.03955
Teleocidin B 2	3.64861	3.65929	3.69524	3.65484	3.70418	3.69664	3.59258	3.63522	3.63979	3.64545	3.68185	3.66338
Isoquinoline	5.17755	4.92746	5.12791	5.07562	4.95751	5.06284	5.07125	4.94938	4.958	5.08162	5.01445	5.01323
Indole-3-acetic acid	6.02978	5.67061	5.92576	5.85721	5.69859	5.84423	5.78518	5.65371	5.67596	5.73606	5.67687	5.7848
Phe pro val	5.04771	6.07687	5.86407	6.21437	5.933	5.77572	6.05076	5.95989	5.91053	5.74815	5.9046	5.78089
Physagulin E	0.32641	4.41463	0.351676	3.95865	3.16819	0.352458	3.63295	3.31283	3.75694	0.324742	0.344296	3.93976
7-O-Succinyl macrolactin A	3.82798	5.70466	5.2494	5.54933	5.56148	5.34778	5.83002	5.93218	5.93835	5.72853	5.62667	5.7285
Olitorin	3.64907	3.65975	3.6957	3.6553	3.70465	3.69711	3.59304	4.77668	4.38072	3.64591	3.68231	3.66384
Ile phe asn	0.29047	5.295	4.89805	5.26185	5.23905	5.32909	5.27143	5.34117	5.10376	5.21974	5.10351	5.29755
17-aag	4.0975	5.29647	4.86842	4.61449	4.94038	4.76181	5.66216	5.76557	5.7477	5.15778	4.93288	5.18303
Arg-Thr-Lys-Arg	4.10982	4.28904	1.87432	4.11623	4.37802	2.50959	5.09387	4.91207	4.72583	4.47736	4.48045	2.75782
PE(20:4(6Z,8E,10E,14Z)-2OH(5S,12R)/DiMe(11,3))	1.86616	1.8767	1.91219	1.8723	1.92103	1.91358	1.81093	1.85295	1.85746	1.86304	1.89897	1.88073
Glucosaminylmuramyl-2-alanine-D-isoglutamine	4.20852	4.38974	4.25515	4.21474	4.2641	4.25656	4.34111	4.19512	4.1997	4.20535	4.24176	4.22329
Leu-trp	5.61396	6.57123	6.46348	6.54283	6.64447	6.57934	6.53021	6.72293	6.64748	6.66197	6.62903	6.65389
Lys His Ser	5.30432	5.98496	5.9543	6.49038	6.13243	6.05293	6.41895	6.59274	6.55129	6.41326	6.23834	6.75528
1-[(5-Amino-5-carboxypentyl)amino]-1-deoxyfructose	3.74966	4.75032	4.13145	3.91342	4.65095	3.7977	5.16668	4.86819	4.45554	4.39708	4.00943	4.53638
Argipressin (4-9)	5.87157	5.88225	5.91821	5.8778	5.92716	5.91961	5.81552	5.85817	5.86275	5.8684	5.90482	5.88634
Methyl 2-amino-4-methylpentanoate	5.09335	4.96407	5.06976	5.09611	5.1229	5.16608	4.90128	5.06502	5.06097	5.06485	5.08631	5.11388
[2-(4-propylphenyl)quinolin-4-yl]-(4-pyridin-2-ylpiperazin-1-yl)methanone	3.65364	5.47653	5.07841	5.36493	5.54197	5.42981	5.56433	5.59054	5.54594	5.36265	5.41939	5.37863
Isoleucylproline	5.61044	6.01206	5.76034	5.24347	5.74872	5.99952	6.02963	5.5753	5.98371	5.76812	5.21925	5.34351
N6-(Delta2-Isopentenyl)-adenine	4.993	4.53268	4.54261	4.44102	3.80112	4.14692	4.57279	4.0655	4.40212	4.21012	4.10597	4.17563
Ile ile val	4.85503	5.69211	5.41037	5.72075	5.87395	5.89345	5.92369	5.94678	5.82408	5.86952	5.74953	5.81127
Ile Ala Ile	4.93857	5.42535	5.17682	5.46986	5.607	5.5503	5.69758	5.65305	5.51996	5.56069	5.50034	5.53272
Methylcarbamyl PAF C-8	3.34166	3.88256	3.38827	3.34788	3.39722	3.38968	3.28564	3.32827	3.33284	3.33849	3.37489	3.85258
Leu Ile Asp Glu Leu	3.04289	5.83043	4.81501	5.50232	5.82843	5.82966	5.76754	5.89947	5.73698	5.70591	5.30498	5.64183
Leu Phe	6.16346	6.80248	6.69094	6.87347	6.95477	6.95341	7.05429	6.84029	6.8002	6.87927	6.81082	6.85179
Arginylthreonine	2.98564	2.99631	3.2655	2.99186	3.04117	3.03364	3.70075	2.97226	3.28607	2.98248	3.01886	3.0004
Ginsenoside Ro	5.84129	5.85197	5.88793	5.84752	5.89688	5.88934	5.78525	5.8279	5.83248	5.83813	5.87454	5.85607
(2b,3b)-Dihydroxy-30-nor-12,20(29)-oleanadiene-28-glucopyranosyloxy-23-oic acid 3-glucuronide	4.30586	4.31654	4.3525	4.31209	4.36145	4.3539	4.34098	4.29247	4.29704	4.3027	4.33911	4.32063
Ile-trp	5.60736	6.44737	6.2576	6.41238	6.48503	6.45499	6.52043	6.56791	6.51024	6.50816	6.41667	6.45015
1-[4-(azepane-1-carbonyl)thiophen-2-yl]sulfonyl-N-benzylpiperidine-4-carboxamide	4.4657	3.90041	3.93636	3.89596	3.94531	4.66938	5.80657	5.64761	5.5618	5.88867	4.70477	5.87649
Val Val Phe	3.61647	5.2887	5.00703	5.28345	5.26157	5.13564	5.43574	5.42959	5.33239	5.18533	5.14376	5.07302
Glaucarubolone 15-O-beta-D-glucopyranoside	2.09168	2.10227	2.13796	2.61335	2.14684	2.13935	2.03612	2.07839	2.08293	2.08854	2.12467	2.10633
Elaterinide	2.08498	5.01485	2.13125	3.23266	2.14014	2.13265	4.6417	5.04316	4.89882	4.15304	2.11796	2.09963
Ile asp ile	4.67465	5.77185	5.45714	5.77435	5.73706	5.75723	5.90126	5.78044	5.75737	5.62681	5.6802	5.60234
4-Hydroxy-5-(phenyl)-valeric acid-O-glucuronide	6.84424	6.67181	6.8386	6.84007	6.71571	6.70678	6.79248	6.62364	6.7444	6.66656	6.75713	6.74012
Prolyl-phenylalanyl-arginine-4-nitroanilide	2.13286	2.14346	2.17917	2.91022	3.90016	3.74295	2.07726	4.21055	3.78045	2.12972	2.16587	2.14753
PG(i-12:0/20:4(6E,8Z,11Z,14Z)-OH(5S))	2.72778	2.73845	2.77434	4.32025	3.729	2.77575	4.05576	3.96428	2.71898	2.72463	2.76097	2.74253
Phenylalanylphenylalanine	4.65974	5.29423	5.23165	5.46264	5.47572	5.48022	5.55757	5.45301	5.23564	5.36158	5.31914	5.41097
16alpha-hydroxyprednisolone	3.62888	3.63956	3.67551	3.63511	3.68446	3.67692	3.57285	3.61549	3.62007	3.62572	3.66212	3.64365
Val Ile Leu	2.31271	5.67131	5.33172	5.77756	5.88613	5.85686	5.92797	5.92555	5.74698	5.82024	5.73777	5.77996
Leucine propyl ester	4.93151	3.21295	3.23528	3.1949	3.82352	3.78858	3.88308	3.17528	3.17986	4.01093	3.87504	4.04788
Val Phe Val	4.70484	5.07055	4.46928	4.65261	4.86422	5.00886	5.36119	5.1557	5.11412	4.756	4.58891	4.87181
'7-methyl-5-phenyl[1,2,3,4]tetraazolo[1,5-a]pyrimidine'	5.31744	4.93731	5.18685	5.05631	4.91718	5.09288	4.99296	4.95954	5.00379	5.09248	4.97186	5.08091
Ile gly ile	3.52281	5.15983	4.54839	5.17603	5.16965	5.09221	5.25369	5.1919	5.07299	5.05499	5.01703	4.95771
Ile asp phe	3.7366	5.18112	4.75924	5.13531	5.19321	5.202	5.04518	5.1124	5.04931	4.9221	5.1347	5.04818
AB-Pinaca	2.01847	4.93223	4.96055	5.58774	5.18569	5.11306	5.42265	5.64407	5.58882	5.51245	5.34771	5.86655
Hoduloside VII	4.05435	4.06503	4.10099	4.06058	4.10994	4.35009	3.99832	4.04096	4.04554	4.05119	4.0876	4.06913
N-Acetyl-D-phenylalanine	4.76997	4.98332	5.04488	5.13932	5.09788	5.04016	4.88106	4.87723	4.91102	4.99476	5.02888	5.00189
Pro Lys Gly	1.26223	1.27234	1.30645	1.26812	1.31496	1.30779	1.20945	1.24958	1.2539	1.25924	1.29373	1.27621
N-(1-ethyl-2-oxo-3,4-dihydroquinolin-6-yl)-5-methylthiophene-2-carboxamide	6.20996	5.56274	5.93089	5.7173	5.68529	5.55929	5.34021	5.41264	5.38235	5.54886	5.57908	5.56194
Digoxigenin bisdigitoxoside	2.79083	4.2507	3.9077	4.73668	4.64594	3.54776	4.19162	4.5109	4.75865	3.60318	3.84093	3.61221
Ile Ser Leu	3.54949	4.82657	4.38274	4.8656	4.96221	4.82088	5.26847	5.28141	5.09287	4.945	4.74644	4.83893
(R)-2-Hydroxy-2H-1,4-benzoxazin-3(4H)-one	4.25483	4.26551	4.30147	4.26106	4.31042	4.30288	4.19879	4.24144	4.24602	4.25167	4.28808	4.2696
1-(3-methoxyphenyl)sulfonyl-4-[(4-methyl-1,2,4-triazol-3-yl)methyl]piperidine	4.51121	4.52189	4.55785	4.51744	4.5668	4.55925	4.45517	4.49781	4.50239	4.50805	4.54446	4.52598
2-(1-hydroxyethyl)promazine	0.0875129	0.0894823	0.0964068	0.0886565	3.28895	0.0966874	3.28442	0.0850991	0.0859173	3.48926	0.0937743	1.8454
PA(14:1(9Z)/PGF2alpha)	0.10773	5.39056	4.49945	5.00575	4.20624	4.21082	5.16324	5.27398	5.08648	0.107037	4.72232	4.29203
Metabolite A	3.80754	3.81822	3.85418	3.81377	3.86312	3.85558	3.75151	3.79415	3.79873	3.80438	3.84079	3.82231
Cincassiol B	3.86892	5.62243	5.16199	5.49112	5.52592	5.5862	5.52909	5.57581	5.54528	5.46695	5.42946	5.39471
Mg(0:0/lte4/0:0)	4.50872	4.84663	4.36882	4.07174	4.6359	4.34148	4.76123	4.96836	4.88798	4.2514	4.54016	4.08028
Asn phe ile	3.20986	5.26797	4.71947	4.80411	4.99542	4.99331	5.32141	5.34544	5.35671	5.03336	4.88593	5.13768
N(epsilon)-(carboxyethyl)lysine	4.17862	4.87821	4.7541	4.66855	4.74296	4.58967	5.02847	5.02463	4.97556	4.81715	4.69267	4.74517
Phe-pro	5.5516	5.62785	5.4097	5.0137	5.33017	5.54373	5.75119	5.3452	5.70012	5.39377	4.88723	5.27457
Lotaustralin	2.74176	4.05895	3.00757	4.06332	4.19881	3.40209	4.59476	4.20611	3.85163	4.14244	4.19164	3.98678
2-oxo-1-propyl-3H-indole-5-carboxylic acid	4.69993	4.93432	5.20326	5.14169	5.05748	4.82679	5.09006	5.03072	4.93421	5.10728	5.16459	5.12536
Mg(lte4/0:0/0:0)	3.56871	4.52783	4.66303	4.67081	4.7825	4.76584	4.17144	4.41039	4.34445	4.52559	4.69314	3.58348
Tryptophyl-Arginine	3.61707	5.82882	5.41638	5.77848	5.73437	5.60034	5.27904	5.28207	5.59207	5.55051	5.80287	5.51028
5-hydroxyindole-3-acetic acid	4.07461	5.09412	5.22236	5.26034	5.18575	5.17818	4.9551	4.76401	4.94791	4.70307	5.11317	4.6547
Ps(20:5(5z,8z,11z,14z,16e)-oh(18)/20:4(8z,11z,14z,17z))	0.113394	0.115873	0.124564	4.35151	4.35724	2.79509	4.21195	1.57545	0.111384	0.11267	4.36368	3.14408
Citrusin III	4.41582	4.82145	5.25902	5.52108	5.71242	4.79045	5.87314	5.75177	5.6812	5.69007	5.43007	5.6349
Dihydroperillic acid	5.74505	5.14003	5.17302	5.21769	5.34993	5.26366	5.18812	5.22753	5.24476	5.27225	5.22659	5.27993
Brevianamide F	3.47564	3.48632	3.52226	3.48187	3.53121	3.85522	3.62402	3.46225	3.60285	3.47248	3.50888	3.49041
Ile his glu	1.51519	4.12747	3.7781	4.13501	3.21708	1.56185	2.81523	4.11933	3.84824	1.51213	2.89125	1.52952
Phenaceturic acid	4.84367	4.83048	5.09627	4.9076	4.89095	4.85934	4.50318	4.91408	4.86707	4.7782	4.92627	5.23522
Phe pro ile	5.61626	6.35732	6.04161	6.3271	6.20698	6.08554	6.45184	6.38141	6.28653	6.10809	6.13094	6.11997
MART-1 Antigen	3.10047	3.11115	3.14708	3.1067	3.15602	3.14848	3.04448	3.08709	3.09166	3.09731	3.1337	3.11523
Destruxin E	3.89797	4.64534	4.56145	4.18793	4.23492	4.71545	5.31678	5.41603	5.33738	4.87609	4.14838	4.7059
Foliandrin	4.33193	5.51992	4.37856	5.30998	5.39838	5.0476	5.46751	5.92693	5.367	5.14622	5.1492	5.43308
Gallocatechin	3.44896	4.08355	5.55353	5.12418	5.5973	5.22491	3.39294	3.43557	3.44015	3.4458	4.50741	3.46373
Telithromycin	4.21076	4.22145	4.2574	4.21699	4.26635	4.25881	4.15473	4.19737	4.20195	4.2076	4.24401	4.22554
Threonylarginine	3.16104	3.17171	3.20765	3.16726	3.21659	3.20905	3.10504	3.14765	3.15223	3.15788	3.19427	3.1758
Dihydroouabain	3.92266	4.66827	3.96929	4.75587	4.73271	4.38459	5.02006	4.81769	4.82521	4.74066	3.9559	4.52908
Cucurbitacin I 2-glucoside	4.12057	5.13265	4.32724	4.86095	4.95234	4.06304	5.34452	5.2179	4.84311	4.40558	4.91269	4.62025
Phe asp leu	4.02512	5.00936	4.61167	4.91738	4.88635	5.02042	5.36078	5.36486	5.11072	4.82262	4.90762	4.86331
Tigecycline	4.778	4.85537	4.0195	4.10879	4.96731	4.02091	3.91683	4.78446	4.1256	4.53853	4.00612	4.95364
31-O-Demethyltacrolimus	0.654354	0.662692	4.28713	0.659211	0.698222	0.692201	4.15373	0.643965	0.647508	0.651895	0.680452	0.665897
Retaspimycin	2.77301	4.38171	3.24633	3.95383	4.54251	4.25165	4.17846	4.74441	4.42462	4.39101	3.94334	2.78776
Lipoyllysine	4.40092	5.59724	5.27334	5.40544	5.23591	5.28255	5.22376	5.53988	5.38977	5.1815	5.39694	5.20464
Gly-Pro-Gly-Arg-Ala-Phe	4.00879	3.38258	3.41853	3.37813	3.42747	4.05766	3.31589	3.35852	3.36309	3.36875	4.11542	4.27786
1-Acetyl-3,27-dihydroxywitha-5,24-dienolide 3-glucoside	2.40977	3.99897	2.45624	2.41597	2.46516	3.99843	4.3485	4.34622	4.32812	2.40662	3.54342	4.23525
Notoginsenoside R10	3.31663	4.23392	3.36325	3.32286	4.1351	3.36465	3.26062	3.30324	4.01421	4.33888	3.34986	3.3314
Pe(20:4(5z,7e,11z,14z)-oh(9)/18:2(9z,12z))	4.30752	5.79444	4.35416	4.35941	4.69099	4.35557	4.25148	5.34798	4.29871	4.30436	4.34077	4.3223
Taxine B	2.21361	2.22423	2.25998	2.2198	2.26888	4.52389	2.15793	4.19455	3.33855	2.21046	2.24666	4.0755
Gamma-Aminobutyric acid-betaxanthin	4.66809	4.67878	4.71473	4.67432	4.72368	4.71614	4.61205	4.6547	4.65928	4.66493	4.70134	4.68287
Leu met phe	3.75075	3.76143	3.79738	3.75698	3.80633	3.79879	3.69472	3.73736	3.74194	3.74759	3.784	3.76552
Citpressine II	5.603	4.60208	4.47779	4.79107	4.9804	4.7739	4.53501	4.84391	4.43078	3.64454	4.85019	4.71405
Val-glu-pro-ile-pro-tyr	4.70087	5.06219	4.8417	5.41307	5.37265	5.5574	4.85594	5.20597	5.32583	5.58311	5.48359	5.45395
PA(20:4(5Z,8Z,11Z,14Z)-OH(17)/i-18:0)	3.35959	3.37027	3.40621	3.36582	3.41516	3.54434	4.08799	3.34621	3.35078	3.35643	3.39283	3.76153
Lansioside A	5.27224	5.68106	5.72005	5.49578	5.52375	5.81325	5.2878	5.16451	5.33922	5.45943	5.53303	5.41653
12-Hydroxy-13-O-D-glucuronoside-octadec-9Z-enoate	5.92247	4.87889	4.20342	4.79666	4.8598	4.89653	5.75615	4.7809	4.64746	4.68917	4.48106	4.54024
2,3-Epoxymenaquinone	3.60456	5.48568	5.43577	5.28808	5.5586	5.41295	5.32585	5.0109	5.28257	5.42395	5.49769	5.6694
13(S)-Hydroperoxylinolenic acid	5.70118	4.37413	4.68275	4.60439	4.49483	4.46844	4.60354	4.59678	4.47571	4.47075	4.56414	4.65682
Ps(pgj2/22:5(4z,7z,10z,13z,16z))	4.01718	4.02244	4.05839	4.01798	4.06734	4.0598	3.95572	3.99836	4.00294	4.00859	4.429	4.02653
Lumichrome	5.70237	5.68812	5.80826	5.92401	5.75765	5.72626	5.9811	5.86367	5.81534	5.94782	5.94192	5.97761
Brivaracetam	3.62998	3.57572	3.29778	3.8525	3.81442	4.15277	3.72186	3.83917	3.63074	3.62479	4.07685	3.84892
Hydroxyprolyl-Isoleucine	4.71719	3.95535	4.14341	3.78277	3.6671	3.69296	3.86869	3.71848	4.0494	3.87822	3.77658	3.81033
1-[(3-fluorophenyl)methyl]-5-pyrrolidin-1-ylsulfonylpyridin-2-one	6.36246	4.01503	6.04583	4.92838	4.05994	5.12277	5.95063	4.81528	5.61382	5.45109	5.80587	5.76
M-Xylene	4.6667	3.28112	4.57289	3.43727	3.27847	3.97048	4.63593	3.97831	4.40528	4.21128	4.54443	4.48374
4'-Methylacetophenone	5.39636	3.66269	5.42565	4.53965	3.08235	4.67372	5.5045	4.44816	5.16761	4.96191	5.28847	5.28415
10-hydroxy-(2E,8E)-decadien-4-ynoic Acid	5.81825	5.36194	5.51877	5.46263	5.45519	5.50172	5.4592	5.43912	5.42142	5.45289	5.49835	5.44712
Leu Leu Val Val Tyr	4.07667	5.68704	5.71443	5.86309	5.95742	5.86389	5.51477	5.52916	5.66591	5.85399	5.87541	5.78298
Citrusin II	3.91057	4.74688	4.6629	5.32723	5.32162	4.5413	5.37933	5.54117	5.18918	4.95641	4.71065	4.80294
Ginsenoside A1	3.39369	3.40437	3.44031	3.39992	3.44926	3.44172	3.33767	3.3803	3.38488	3.39053	3.42693	3.40846
Gingerglycolipid A	4.86945	5.17719	5.14461	5.05256	5.17283	5.15594	5.27655	5.00673	5.07367	5.12096	4.87179	5.14951
Picfeltarraenin ia	3.39713	4.31394	4.63012	3.40335	3.4527	4.79028	5.09938	5.42421	5.09023	4.83235	4.9453	4.73638
Cyclosquamosin D	4.15784	4.16852	4.20448	4.16407	4.32989	4.20588	4.37473	4.37904	4.14902	4.15468	4.19109	4.17261
Pyroglutamyl-phenylalanyl-prolinamide	0.168553	0.172018	0.184109	0.170567	0.187222	0.184596	0.151303	0.16429	0.165737	0.167539	0.179529	0.173361
Digitoxigenin bisdigitoxide	3.78162	3.7923	4.21127	3.78785	4.00503	4.15242	4.51059	4.54342	4.28699	4.40635	3.81487	3.79639
Pip(18:1(15z)/20:1(11z))	3.28292	3.2936	3.32954	3.28915	3.33849	3.33095	3.22691	3.26954	3.27411	3.27976	3.31616	3.29769
Ile Phe Leu	4.6659	5.0318	4.85904	5.06307	5.19292	5.04655	5.57259	5.61103	5.40454	5.14946	5.11366	5.16212
Fucoxanthin	1.61544	3.04116	1.66101	1.62152	2.51332	3.09851	4.25275	2.2167	2.76114	1.61236	2.33953	4.32163
Nicotinic acid mononucleotide	4.71038	4.68439	4.76637	4.83991	4.78004	4.71904	5.18194	4.97028	4.95601	5.15486	4.83353	5.07218
Dg(8:0/pgd1/0:0)	6.13091	6.14159	6.17755	6.13714	6.1865	6.17896	6.07487	6.11752	6.1221	6.12775	6.16416	6.14568
Ps(lte4/20:4(5z,8z,11z,14z))	2.95354	2.96421	3.00013	2.95976	3.00907	3.00154	2.89756	2.94016	2.94473	2.95038	2.98676	4.43161
Chavicol	5.19109	3.08406	5.24761	4.2822	3.12893	4.4333	5.35847	4.30609	4.97168	4.84542	5.13779	5.06901
1-[(3-fluorophenyl)methyl]-3-pyrrolidin-1-ylsulfonylpyridin-2-one	5.9651	3.75438	5.59525	3.74992	3.79928	4.61495	5.53989	4.11948	5.10882	5.00113	5.34523	5.18251
Echinocystic acid-3-o-glucoside	2.50992	4.41109	4.63643	4.65524	4.78742	4.89329	2.45406	4.09688	4.25709	4.62771	4.55678	4.83858
PS(20:0/5-iso PGF2VI)	2.88552	2.89619	4.52901	2.89174	2.94104	2.93351	2.82956	2.87215	2.87672	2.88236	2.91873	2.90028
Ile glu ile	3.63422	4.74912	3.84734	4.27231	4.67856	5.03518	4.76409	4.15874	4.43508	4.41666	4.06053	3.64899
Tylosin	4.43873	5.27858	6.03044	6.00064	5.99845	5.49498	6.02716	5.91294	5.98717	5.88804	6.08905	5.86174
PA(6 keto-PGF1alpha/20:4(8Z,11Z,14Z,17Z))	3.0577	3.06837	3.1043	3.06392	3.11324	3.1057	4.38975	3.41126	3.04889	3.05454	3.09092	3.76913
1alpha,3beta,22R-Trihydroxyergosta-5,24E-dien-26-oic acid 3-O-b-D-glucoside 26-O-[b-D-glucosyl-(1->2)-6-acetyl-b-D-glucosyl] ester	3.78006	3.79074	4.78658	4.48942	3.83564	4.3699	3.72402	3.76666	4.12835	4.55052	4.58144	4.49511
Monoglucuronylglycyrrhetinic acid	4.03236	4.21112	4.28735	4.77556	4.47963	4.0804	4.89297	4.6021	4.56882	4.21139	4.06561	4.57643
Phenylalanylvaline	3.36095	4.14844	3.9095	4.27555	3.79099	4.32154	3.38676	3.94337	3.35213	3.43076	4.00171	3.37571
Dg(2:0/lte4/0:0)	3.08631	3.09698	3.98525	4.19387	3.14186	4.24527	4.19214	3.64726	3.27644	3.08315	3.11953	3.21521
Dgdg(2:0/20:4)	3.5248	4.5857	3.57143	3.98966	3.86713	4.31159	4.08365	4.58509	4.69339	4.24377	3.71463	4.43804
PS(5-iso PGF2VI/20:0)	1.29059	1.30073	1.33495	1.2965	1.34349	2.30488	2.29186	1.27789	1.28223	1.28759	2.08853	2.3859
Ethyl 3-hydroxydodecanoate	5.6691	5.56881	6.40538	5.49511	5.26882	5.35758	6.65693	5.52296	5.6341	5.43089	5.64345	5.60901
(17E,19E,21E,23E,25E)-4,6,8,10,12,14,16,27-Octahydroxy-3-(1-hydroxyhexyl)-17,28-dimethyl-1-oxacyclooctacosa-17,19,21,23,25-pentaen-2-one	4.94169	5.16608	4.19606	4.99297	4.5021	3.13038	6.42277	6.32801	6.17615	5.60848	5.07484	5.54778
N,15-Didehydro-11,15-dideoxo-1-deoxy-1,15-epoxy-11-hydroxy-4-O-methyl-3-(4-((2,4,6-trimethylphenyl)methyl)-1-piperazinyl)rifamycin 8-(2,2-dimethylpropanoate)	2.48626	2.49691	4.52148	3.48303	2.54168	2.53416	2.43041	2.47291	2.47747	2.48311	2.51941	4.18748
Mg(15:0/0:0/0:0)	5.26961	5.04395	5.7291	3.70391	5.01816	5.41895	5.27702	3.73353	4.45469	4.87162	5.55269	5.2987
2-Azaspiro[4.5]decan-3-one	6.21226	5.94662	6.00616	5.9208	5.94084	5.95504	5.96852	5.96866	5.932	5.94248	5.93097	5.93514
Val-Tyr-Leu-Arg	3.10666	3.11733	3.15326	3.11288	3.16221	3.15467	3.05067	3.09328	3.09785	3.1035	3.14242	3.12142
L-Prolinamide,D-tyrosyl-L-arginylglycyl-4-nitro-L-phenylalanyl-	1.26018	3.43679	1.30438	1.26607	1.31289	1.30572	1.20741	3.31535	1.25185	1.25719	1.29167	1.27415
Tyr-pro-phe-pro-gly-pro-ile	4.81942	4.78725	4.50942	4.76358	4.77981	4.90227	5.54367	5.14347	5.33793	4.83442	4.70788	2.56312
MG(a-13:0/0:0/0:0)[rac]	5.01157	4.8907	6.0659	4.96895	4.63924	4.81863	6.38367	4.99979	5.12093	4.84831	5.20014	5.08086
Crustacean erythrophore concentrating hormone	3.86008	3.87076	3.90671	3.8663	3.91566	3.90812	3.80404	3.84668	3.85126	3.85691	3.89332	3.87485
Chinenoside V	5.64957	5.66025	5.69621	5.6558	5.70516	5.69762	5.59353	5.63618	5.64075	5.64641	5.68282	5.66434
Amphotericin b methyl ester	4.19141	4.2021	4.23805	4.19764	4.247	4.23946	4.13538	4.77043	4.1826	4.18825	4.22466	4.20619
Dakh peptide	3.15559	3.16627	4.31258	3.16182	3.21115	3.20361	3.09959	4.44004	3.14678	3.15243	3.18882	3.17036
Floionolic acid	3.63665	3.62233	5.54577	4.00563	3.66723	3.65969	5.91483	4.32677	4.73951	3.70087	4.79293	4.46501
Cyclosomatostatin	3.80746	4.27844	4.18362	4.20036	3.86304	4.33676	4.7031	3.79406	4.65213	3.80429	3.8407	3.82223
1-(6-Hydroxy-2-azabicyclo[2.2.1]heptane-3-carbonyl)pyrrolidine-2-carbonitrile	2.00174	3.77408	2.04794	2.00791	2.05681	3.82344	1.9463	1.98849	3.44504	1.99861	2.03468	2.01637
Glycylalanylprolylmethionylphenylalanylvalinamide	1.84716	3.71568	1.89317	3.59379	2.87233	2.95733	4.00077	4.5738	3.75949	1.84404	4.07819	3.9612
Lysocellin	4.61833	5.14761	4.66497	5.02254	5.15111	5.27848	4.89906	4.84149	5.03476	5.19472	5.15216	5.21444
Kudzusaponin SA1	3.56517	4.58898	3.6118	3.5714	3.62075	3.61321	3.50915	3.55178	3.55636	4.17099	3.59841	3.57994
Glutaraldehyde	4.65859	4.32489	4.48608	4.4577	4.45777	4.38811	4.4067	4.49669	4.44789	4.55918	4.446	4.54922
Pa(12:0/22:6(5z,8e,10z,13z,15e,19z)-2oh(7s, 17s))	4.03958	4.06963	4.24735	3.43472	4.44564	4.6789	4.76495	4.99784	5.24134	4.34842	4.18967	4.77023
(3E,5E)-1,3,5-octatriene	6.16431	5.84211	5.96174	6.01764	5.90953	5.87652	6.05271	6.00376	5.98639	6.06797	5.95981	6.09254
Aeglin	2.77052	2.78119	2.81709	2.77674	2.82602	2.81849	2.71458	2.75715	2.76172	2.76737	2.80372	3.89368
Hosenkoside f	4.42612	3.48539	3.52134	3.48094	3.53028	3.52274	3.41869	3.46132	3.4659	3.47155	3.50795	4.20356
Ps(14:0/22:6(4z,7z,10z,13e,15e,19z)-oh(17))	3.05498	3.06565	3.10158	3.0612	3.11052	3.10299	3.53818	3.0416	3.04617	3.05182	3.0882	3.06974
Histidinohydroxylysinonorleucine	0.832201	0.841328	0.872283	3.41067	0.880042	0.873502	3.45175	0.820804	0.824693	0.829505	0.860715	0.844831
Solithromycin	2.23688	3.15794	2.28327	2.24308	4.15754	4.40862	4.22437	4.24393	4.77511	4.17192	4.47113	4.17616
Trigoneoside VIII	4.18051	4.34593	4.76362	4.77165	4.2361	4.90052	4.69916	5.21936	4.64638	4.58742	4.57638	4.23533
Glu ile phe	3.52358	4.06608	3.57021	3.52981	3.78112	3.98819	4.08538	4.04997	3.51477	3.52042	3.55682	3.53835
Kudzusaponin SA2	3.74431	3.75499	4.16048	3.75054	3.79989	3.79235	3.68828	3.73092	4.17846	3.74115	3.77756	3.75908
Prostaglandin D3	4.35318	5.19407	4.96129	4.81331	5.36558	5.00918	5.04045	4.74877	4.91022	5.31486	5.14241	5.10205
Ichangic acid 17-beta-D-glucopyranoside	3.95994	3.97062	4.00658	3.96617	4.01553	4.00798	3.90391	3.94655	3.95113	3.95678	3.99319	3.97471
Glu Ile Ala His Gly	2.60497	2.61563	2.6515	2.61118	2.66043	2.6529	4.14716	2.59161	2.59618	2.60181	2.63814	2.61971
Alliofuroside A	4.30915	4.31983	4.35579	4.31538	4.36474	4.3572	4.25311	4.29576	4.34777	4.30599	4.55113	4.32393
Val Leu Ala Leu Leu	5.94844	6.38913	6.28897	6.43282	6.52688	6.48573	6.32025	6.31803	6.39059	6.50796	6.4805	6.44415
Ps(20:5(7z,9z,11e,13e,17z)-3oh(5,6,15)/15:0)	3.16658	3.17726	4.24416	3.17281	3.22214	3.2146	3.11058	3.1532	3.15777	3.16342	3.19981	4.12096
Indolophenanthridine	5.46158	3.31252	3.65518	3.30806	3.3574	3.56846	4.03489	3.28845	3.29303	3.29868	3.33507	3.9953
Trap-6	1.18952	5.30103	5.29425	5.18049	5.15457	5.06933	5.46973	5.54453	5.55309	5.22123	5.29678	5.03715
2,6-Dimethylpyrazine	4.274	4.13759	4.31273	4.32776	4.39812	4.32856	4.28175	4.33773	4.31689	4.3789	4.44972	4.37297
13-Demethyl tacrolimus	1.85339	4.48966	4.70362	4.7266	4.95502	5.03889	1.79818	4.88464	2.46942	5.05556	4.78541	4.48782
Dg(pge2/10:0/0:0)	5.51618	6.09314	6.09472	6.16963	6.25509	6.25389	6.10011	6.09226	6.16285	6.30176	6.27181	6.21394
Haloperidol	2.36937	2.5699	2.02947	2.25097	2.18661	2.03086	2.88299	1.97004	1.97457	1.98016	2.01621	2.79481
Pyroglutamyl-histidyl-glycine	2.86929	2.87996	2.91587	2.87551	2.92481	2.91727	2.81333	2.85591	2.86048	2.86613	2.90249	2.88404
Piriprost	2.81269	2.82336	2.85926	2.81891	2.8682	2.86067	2.75674	2.79932	2.80389	4.20549	2.84589	3.71152
Nummularine A	3.889	4.83149	4.77906	4.88568	5.20815	4.96103	3.83297	4.59326	4.09897	4.90295	5.08404	4.87767
Gentamicin B	2.61816	2.62882	2.66469	2.62437	2.67362	2.6661	2.56226	2.6048	2.60937	2.615	2.65133	2.6329
3-(6-Aminopurin-9-yl)-5-(hydroxymethyl)cyclopentane-1,2-diol	5.81809	5.59937	5.6152	5.54182	5.57509	5.5873	5.61367	5.63028	5.515	5.56863	5.55985	5.55526
5-methyl-N,4-bis(4-methylphenyl)-1,3-thiazol-2-amine	4.35083	5.39001	5.15315	5.37088	5.32389	5.33397	5.32307	5.36557	5.33659	5.22448	5.36544	5.31016
Glu gln lys	3.34603	3.3567	3.39264	3.35225	3.40159	3.39405	3.29001	3.33264	3.33721	3.34286	3.37926	3.36079
Pro ile gly	3.40582	4.63274	4.12126	4.59709	4.14022	4.03401	4.74049	4.47347	4.02611	3.79147	4.02863	3.98824
12(S)-HETrE	6.65966	5.75335	5.86383	5.7746	5.7643	5.80149	5.79294	5.76458	5.70092	5.66061	5.79089	5.70486
Cyclo(aspartylleucylthreonylvalyltyrosylphenylalanylglycyl)	3.50319	4.27143	3.54982	3.50942	4.38517	3.55122	4.66475	4.60473	4.66209	4.20911	4.88824	4.657
Concanamycin	5.02884	5.79727	5.66377	5.78787	5.91393	5.94998	5.3381	5.59157	5.70151	5.91183	5.78488	5.75215
Valerophenone	5.13212	5.64211	5.57334	5.73463	5.61103	5.56662	5.64613	5.6059	5.63573	5.5546	5.63806	5.54622
L-Proline, 1-(N-((3-((propylamino)carbonyl)oxiranyl)carbonyl)-L-isoleucyl)-, (2S-trans)-	3.65293	3.66361	3.69955	3.65915	3.7085	3.70096	3.5969	3.63953	4.0113	3.64976	3.68617	3.6677
DG(i-14:0/20:4(5Z,8Z,11Z,13E)-OH(15S)/0:0)	3.74193	6.18967	6.10036	6.17469	6.32085	6.29587	6.17776	6.08293	6.23347	6.38175	6.30312	6.30527
Pseudojervine	4.14285	4.67069	4.64518	4.59831	4.72912	4.48555	4.11772	4.12945	4.188	4.62501	4.23868	4.48338
Leu Gln Lys Ser Leu	3.74385	5.50029	5.37976	5.5654	5.65975	5.58895	5.36968	5.49972	5.51526	5.60477	5.64166	5.5627
Pi(pgj2/16:0)	3.65374	4.75113	5.14262	4.69196	5.26441	5.08519	5.01145	4.46655	4.65506	4.89763	4.89188	4.93136
Vinaginsenoside R12	2.13057	5.93308	5.84073	5.99315	6.09979	6.03928	5.91569	5.81516	5.94444	6.10066	6.06787	6.02842
Hydrocinnamate-(orn-Pro-dcha-Trp-Arg)	4.3355	4.92916	4.70644	4.65026	4.83299	4.87098	4.71717	5.22509	4.8997	4.71509	4.71418	5.12055
Metildigoxin	4.26955	5.05811	4.92132	4.79039	5.32313	5.33482	5.01008	4.87427	5.16364	5.09022	5.1161	5.05677
Procyclidine	5.38598	3.91748	4.41512	3.32698	3.60145	4.14961	4.86751	4.09975	3.31195	3.6145	3.35399	4.16657
Pc(16:0/lte4)	3.96726	4.00311	4.29898	3.97349	4.87526	4.49376	4.54006	3.95387	3.95844	4.20455	4.5833	4.60877
Pe(18:3(10,12,15)-oh(9)/p-18:0)	1.75672	3.5306	3.37699	1.76285	1.8114	2.78977	4.16366	2.90146	3.54148	3.78205	3.71118	4.12026
Phe Leu Leu Val Phe	0.0192996	5.83954	5.78594	5.87602	5.99416	5.9511	5.61899	5.61964	5.83207	6.00958	5.95698	5.89362
MG(a-15:0/0:0/0:0)[rac]	5.10741	5.08418	5.81294	4.9491	4.80034	4.85786	6.02176	4.76803	5.13895	4.74802	5.14238	5.08612
Solasodine 3-O-beta-D-glucopyranoside	5.65137	6.05457	5.99061	6.11168	6.14976	6.16344	6.04091	5.95889	6.13057	6.18351	6.19191	6.11924
N-Lauroylsarcosine	5.17327	5.26229	5.17247	5.34499	5.23714	5.28001	5.11962	4.9001	5.10066	5.08957	5.15309	5.27094
Tetranorprostanedioic acid	3.98455	5.07154	3.81847	2.76222	4.61234	5.219	4.62461	4.29812	4.83233	4.39108	2.7892	2.77075
Pa(10:0/pgd1)	3.96281	4.68304	4.00944	4.72074	4.58007	4.45402	4.50969	4.60969	4.83313	4.60056	4.80974	4.02094
DG(i-16:0/TXB2/0:0)	5.34053	5.72546	5.71874	5.77696	5.85386	5.83541	5.79948	5.63779	5.79044	5.86558	5.74561	5.80457
12-oxo-PDA	4.02579	4.98687	4.33315	3.67112	4.78332	5.1536	4.96451	4.45724	4.87023	4.73819	3.88932	3.42022
N,N,N',N',N'',N''-Hexakis(methoxymethyl)-1,3,5-triazine-2,4,6-triamine	6.40632	6.28636	6.30464	6.21239	6.24193	6.25883	6.31383	6.24469	6.15674	6.18844	6.20604	6.19522
25-Desacetylrifampicin	3.22638	3.23706	3.27299	3.2326	3.28194	3.2744	3.18233	3.21299	3.21757	3.22322	3.25961	3.24114
N2,N2-Dimethylguanosine	4.19072	4.2014	4.23736	4.19695	4.24631	4.23877	4.13468	4.91358	4.18191	4.18756	4.22397	4.20549
PE(PGE2/DiMe(11,3))	4.14939	4.16007	4.19602	4.15562	4.20497	4.19743	4.09335	4.136	4.14057	4.14623	4.18264	4.16416
Carboprost methyl	3.8157	3.82638	3.86233	3.82193	3.87128	3.86374	3.75967	3.80231	3.80688	3.81254	3.84894	3.83047
Polyglycerol esters of fatty acids	5.49751	5.05464	5.78239	5.16501	5.03788	5.12118	5.91779	5.12586	5.14755	4.80317	5.25869	4.89371
Lauryldiethanolamine	8.58933	8.02929	8.1328	7.97492	8.0008	8.1024	8.05543	7.99409	7.94061	7.91145	8.06177	7.98157
N-Lauroyl Arginine	3.35549	6.06458	5.70346	6.13539	6.11764	6.11586	5.62069	5.64871	5.72636	5.61103	5.89188	5.72748
2-Aminopurine	6.236	6.15562	6.15901	6.10446	6.14139	6.13781	6.16706	6.14404	6.10632	6.0991	6.13753	6.10594
Heptadecasphinganine	7.73324	7.19527	7.26899	7.02925	7.14045	7.20301	7.133	7.00414	7.01672	6.99418	7.12945	7.10421
3-ketosphinganine	5.88981	5.1512	5.38185	5.13599	5.15023	5.17374	5.12687	5.1457	4.83233	5.05249	4.77626	5.10314
D-erythro-Sphingosine C-17	5.59068	5.55677	5.42948	5.26072	5.29858	5.38744	5.57606	5.30825	5.33564	5.16999	5.31435	5.3992
Goshuyic acid	5.84442	5.4718	5.23482	5.2438	5.26226	5.19046	5.25658	5.18041	5.371	5.28331	5.1843	5.46432
PA(8:0/6 keto-PGF1alpha)	3.66451	4.68625	3.71114	4.82369	4.88108	4.91493	4.44999	4.81107	3.6557	4.89037	4.38654	4.43471
N-Myristoyl Arginine	4.55646	4.59998	4.64947	4.41233	4.15005	4.02236	4.15743	4.45337	3.9655	4.13568	4.59894	4.34591
Arachidic acid	6.43082	6.36535	6.34586	6.06776	6.30989	6.20793	6.20959	6.13716	5.63802	6.03348	6.72465	6.12652
1-Cyclohexene-1-carboxylic acid	5.56558	5.16703	5.24979	5.16491	5.1156	5.14189	5.54297	5.32057	5.17326	5.13458	5.12186	5.18844
4-Methylstyrene	6.49229	6.05373	6.16205	6.03084	5.98829	5.95609	6.08828	6.04935	6.01252	5.95629	6.04906	6.09008
Austinoneol	8.2351	7.70732	7.84809	7.6843	7.64714	7.60643	7.7431	7.68888	7.64841	7.61419	7.69524	7.73706
N,N-Dimethyloctanamide	5.8384	5.3648	5.3057	5.18435	5.39112	5.43636	5.48595	5.35536	5.16872	5.35476	5.28129	5.26586
Benzylideneacetone	3.09107	4.8388	3.13768	3.0973	3.14662	3.13908	3.03508	3.07769	3.08227	3.08791	3.1243	3.10584
'9,12-octadecadiynoic acid'	6.23701	6.01084	5.92073	5.82987	5.8009	5.94177	5.57239	5.71922	5.78128	5.86865	5.75938	5.92921
S-methoprene	5.23132	5.60694	5.49925	5.64	5.53939	5.55939	5.94585	5.95227	5.7773	5.70658	5.60197	5.73469
Pc(14:1/0:0)	6.36361	6.23719	6.52889	6.53423	6.52574	6.59892	6.3328	6.47749	6.51026	6.54489	6.59031	6.49199
LysoPE(0:0/18:4(6Z,9Z,12Z,15Z))	6.23713	6.697	6.56963	6.66594	6.59694	6.62738	6.88859	6.87703	6.83895	6.73901	6.61764	6.72316
Pc(18:4/0:0)	7.36753	7.58648	7.54541	7.60609	7.58679	7.58845	7.76823	7.70831	7.6966	7.64896	7.58117	7.66397
Nonapropylene glycol	6.86217	6.70421	6.7125	6.68058	6.6857	6.74273	6.62762	6.67529	6.65047	6.69433	6.67798	6.64326
1,2-Cyclohexanediol, 1-methyl-4-(1-methylethenyl)-	5.27596	4.9915	5.12343	5.03117	5.0449	5.13338	5.03756	4.93049	5.0825	5.06698	5.08338	4.93908
Trodusquemine	6.6715	6.384	6.41588	6.37802	6.4554	6.44346	6.25433	6.30277	6.27103	6.36105	6.34054	6.29591
Arachidonic acid	6.91257	6.92648	6.94744	6.97402	6.96908	6.96852	7.02826	7.11856	7.03722	7.01366	7.004	6.97597
1-(9Z-hexadecenoyl)-glycero-3-phosphate	5.66848	6.32664	6.07451	6.20166	6.14055	6.13539	6.08936	6.26858	6.2472	6.15004	6.10555	6.10855
Alpha-Bisabolol oxide A	6.11199	6.13577	6.02268	6.04911	6.02712	6.23995	6.07327	6.23276	6.27935	6.25741	6.19142	6.3505
11-Oxahexadecanolide	3.94457	3.95525	3.9912	3.95079	4.00015	3.99261	3.88853	3.93117	3.93575	3.9414	3.97781	3.95934
LysoPC(20:5(5Z,8Z,11Z,14Z,17Z)/0:0)	8.98917	8.95521	8.97213	8.96089	8.96375	8.9713	9.02237	9.03721	8.9994	8.98542	8.96618	9.01099
Phthalic acid	4.9482	4.67937	4.68095	4.66438	4.66018	4.68775	5.32957	4.99036	4.69467	4.47633	4.5777	4.45212
Dibutyl Phthalate	5.79143	5.4789	5.52531	5.35492	5.42391	5.50228	5.09082	5.19031	5.27527	5.38189	5.35687	5.36115
Linoleic Acid	5.90727	6.31414	6.33678	6.4043	6.4232	6.47457	6.41612	6.62209	6.56255	6.55283	6.46103	6.43373
Tributyl citrate	5.61018	5.33254	5.37182	5.30374	5.27624	5.355	4.0032	5.13347	5.15156	5.31088	5.11007	5.08789
Pi(18:0/txb2)	5.75811	6.47783	6.26913	6.43196	6.35846	6.24941	6.67216	6.63231	6.51252	6.52446	6.38311	6.35785
Gonal	6.86088	6.39336	6.24973	6.13108	6.12784	6.22182	5.89084	6.06585	6.17519	6.18384	6.03067	6.29917
O-arachidonoyl glycidol	6.49943	6.52378	6.50384	6.5541	6.55217	6.56363	6.49484	6.72222	6.50414	6.54715	6.54931	6.46846
Lpe(14:0)	5.74349	6.14264	6.18291	6.18838	6.22012	6.15634	5.81359	5.97373	5.96944	6.17502	6.18614	6.03207
Pc(18:3/0:0)	7.86155	8.15818	8.12041	8.17787	8.17447	8.1861	8.25894	8.23747	8.24448	8.24287	8.1676	8.20732
Cer(t18:0/5-iso PGF2VI)	6.93859	6.69133	6.70409	6.6541	6.74248	6.71866	6.56823	6.61566	6.60477	6.65108	6.65278	6.62714
Ppg n11	6.77532	6.55932	6.58196	6.58312	6.61656	6.62384	6.43825	6.51246	6.5041	6.48276	6.52438	6.46704
P-Mentha-1,3,5,8-tetraene	5.49942	5.06614	5.16684	4.71999	5.01009	5.07425	4.55704	4.86573	4.74461	5.04718	4.91726	5.03784
Lpe(18:2)	7.20351	7.23577	7.1989	7.22619	7.20303	7.13154	7.38053	7.28883	7.27841	7.20697	7.22768	7.27017
Pc(17:2/0:0)	6.9198	7.08444	7.08697	7.13731	7.12845	7.12228	7.20813	7.2103	7.19887	7.14394	7.15317	7.16555
4-Piperidinone, 1-hydroxy-2,2,6,6-tetramethyl-	5.87796	5.54843	5.04235	4.98319	5.4131	5.47089	4.30037	5.29169	4.52589	4.78686	5.11487	5.19838
Xestoaminol C	5.75977	5.17644	4.95877	4.62647	4.75579	5.06349	4.6256	4.88974	4.737	5.04209	4.68742	5.06753
Alpha-linolenoyl ethanolamide	5.41199	6.17352	5.85055	5.96198	6.00606	5.99026	5.64649	5.93534	5.84587	5.99721	5.88867	6.09029
L-threo-sphinganine	5.97487	5.75168	5.80837	5.72828	5.8012	5.80817	5.4923	5.74003	5.69163	5.6513	5.68032	5.73135
Myristoyllysophosphatidylcholine	7.59196	7.50168	7.58968	7.58404	7.5742	7.49659	7.20761	7.3569	7.34754	7.52241	7.5854	7.4618
Poly thf n6	6.00647	5.69244	5.73521	5.62515	5.72068	5.75107	5.05583	6.00249	5.40649	5.67993	5.64662	5.67792
N-(2-hydroxyethyl)tetradecanamide	6.35235	6.31002	6.04781	6.17183	6.23623	6.28548	5.92643	6.30806	6.15496	6.43298	6.35112	6.3594
Palmitoleoyl ethanolamide	6.65196	6.58407	6.33249	6.3666	6.35273	6.43621	6.18012	6.42851	6.35816	6.53653	6.36348	6.56721
Pc(20:4/0:0)	8.71859	8.6778	8.69578	8.68787	8.66506	8.66978	8.70113	8.69727	8.67668	8.65531	8.66466	8.65754
Phytolaccatoxin	6.8749	6.81588	6.90038	6.83288	6.87621	6.68224	7.37969	6.94706	6.9909	6.79616	6.90688	6.9168
Cetylmannoside	6.62311	6.41295	6.41159	6.33856	6.39772	6.43536	6.21618	6.24022	6.27691	6.32738	6.34188	6.36529
Pc(16:1/0:0)	7.89952	8.00985	7.93949	7.98181	7.96726	7.95467	7.84964	8.00354	7.98964	8.00335	7.91896	7.90778
Mg(18:1(9z)/0:0/0:0)	6.45245	6.56723	6.46856	6.50727	6.4994	6.48709	6.23411	6.54426	6.35768	6.46155	6.35953	6.3618
1-Hexadecanoyl-sn-Glycero-3-Phosphoethanolamine	6.99203	7.0218	7.0955	7.04681	7.06769	7.09138	6.55285	6.84776	6.86989	7.0323	6.97463	6.95913
27-Norcholestanehexol	4.69233	4.7075	4.75215	5.00418	5.0807	4.29312	4.18904	4.23168	4.54137	4.94894	4.42344	4.25985
Dihydro-alpha-ionone	5.69255	5.4211	5.32817	5.17086	5.35453	5.40188	4.9688	5.30179	5.21467	5.37472	5.18497	5.40021
Hexadecanamide	7.32238	7.31961	7.33918	7.27614	7.30683	7.34058	7.12621	7.2999	7.31266	7.29915	7.28478	7.3043
Octadeca-9,12-dienal	6.88767	6.68614	6.64517	6.54081	6.60526	6.69561	6.46335	6.64131	6.61214	6.68346	6.56254	6.67989
Geranylgeraniol	5.60498	5.39702	5.27198	5.07224	5.2489	5.46418	4.95205	5.34676	5.13104	5.44706	5.22412	5.2885
'5(z),8(z),11(z)-eicosatrienoic acid methyl ester'	5.41694	5.86726	5.88656	5.85281	5.92466	5.90706	5.88191	6.00299	5.697	5.82644	5.81469	5.6023
Pc(32:2)	5.59975	5.25951	5.77816	5.59628	5.71709	5.92634	5.23839	6.05378	6.02348	6.16683	6.21067	6.06332
3-Amino-2-methoxynonadec-5-en-4-ol	7.41629	7.39167	7.3966	7.28941	7.39666	7.47948	7.36247	7.47812	7.38505	7.49575	7.37689	7.41936
3,4-Dihydroxydodecanoylcarnitine	4.80661	4.6148	4.49508	4.18504	4.13499	4.89394	4.02336	4.06601	4.07059	4.26515	4.11265	4.72473
Pc(20:3/0:0)	8.43785	8.45918	8.45254	8.46056	8.45003	8.43527	8.57624	8.58045	8.53975	8.49884	8.46815	8.47623
LysoPE(0:0/24:6(6Z,9Z,12Z,15Z,18Z,21Z))	5.46893	5.02345	5.31347	5.03003	4.45216	4.86723	6.01286	5.03938	5.46538	4.9519	5.42342	5.3822
LysoPC(20:3(8Z,11Z,14Z)/0:0)	5.38706	5.74451	5.77155	5.86183	5.80502	5.70869	6.06616	5.68793	5.96161	5.67153	5.81294	5.62246
Dg(18:0/0:0/20:5(7z,9z,11e,13e,17z)-3oh(5,6,15))	6.90356	6.88246	6.86637	6.83991	6.82533	6.85286	6.62908	6.44424	6.7435	6.69794	6.70864	6.70286
Pe(22:2/0:0)	7.04305	6.83157	6.82841	6.85913	6.84612	6.84834	7.18651	7.05063	6.94298	6.86245	6.89972	6.92239
Cer(d18:1/20:3(8Z,11Z,14Z)-2OH(5,6))	6.18261	5.9235	6.02511	5.8499	6.06463	6.03438	5.87697	6.10125	6.00445	6.01857	5.82788	5.95364
Dg(20:4/20:5/0:0)	5.59982	6.37746	6.38674	6.24093	6.33473	6.49193	5.77043	6.08204	6.05047	6.23747	6.19617	6.30127
Cortol	5.33288	4.51279	4.95845	4.76282	4.83762	5.1838	4.87898	5.17359	5.04031	5.15147	4.97896	4.94841
1-phenyl-2-butanone	5.49807	5.34061	5.32927	5.2543	5.36801	5.36019	5.26221	5.36178	5.30727	5.35903	5.31734	5.35163
6-hydroxycaproic acid	5.38496	5.26333	5.28379	5.2624	5.29213	5.30112	5.17521	5.30823	5.23422	5.27053	5.24067	5.2714
Exo-2-Methyl-3-methylenebicyclo[2.2.1]heptan-2-ol	6.32225	6.18512	6.20551	6.15764	6.21169	6.25887	6.09437	6.20358	6.18762	6.20919	6.17511	6.19999
Isophorone	7.03497	6.91806	6.93573	6.89478	6.92776	6.94348	6.8477	6.91554	6.90056	6.91688	6.89838	6.90267
(S)-Oleuropeic acid	6.14924	6.00078	6.02739	5.98661	6.045	6.05731	5.95621	6.05541	5.99583	6.0399	5.99297	6.01039
Dibutyl sebacate	7.16904	7.07635	7.0719	7.03418	7.07827	7.09442	6.97971	7.02281	7.04007	7.0463	7.02921	7.04812
Bis(2-ethylhexyl) sebacate	8.72179	8.60617	8.62353	8.5802	8.61739	8.63037	8.53812	8.60523	8.57882	8.59208	8.58043	8.58157
Cyclohexanecarboxylic acid	4.60965	3.94652	4.25778	3.93879	3.96609	4.26787	4.02521	4.23886	4.26161	4.32727	4.0125	4.3262
Eicosadienoic acid	6.00523	6.18969	6.10595	6.18653	6.26861	6.27595	6.13983	6.47261	6.23007	6.31863	6.20627	6.17473
LysoPC(0:0/18:1(9Z))	7.37492	7.37543	7.38794	7.3414	7.21444	7.16936	7.42654	7.21566	7.26171	7.2589	7.14615	7.17329
1-palmitoyl-sn-glycero-3-phosphocholine	8.20763	8.14783	8.19955	8.2042	8.17592	8.13777	7.97209	8.11935	8.10023	8.18261	8.20512	8.12192
Lpc(18:1)	9.02637	8.98009	9.00014	9.00388	8.96828	8.95726	8.99583	9.038	8.97656	8.98713	8.9407	8.95503
Palmitoleamide	5.14705	5.77538	5.77078	5.80919	5.81264	5.85137	4.9217	5.46024	5.43021	5.37741	5.787	5.58357
Hexadecadienoic acid	5.7892	6.10764	5.80915	5.94173	5.96241	6.11595	5.80258	6.01508	5.98144	6.02711	6.09357	6.13548
9-cis-retinal	5.9186	6.08061	6.21119	6.1903	6.17887	6.16059	5.7925	6.01632	5.96052	6.0126	6.19877	6.1428
GPEtn(22:6/16:0)	6.22319	6.43313	6.29396	6.28401	6.39311	6.42494	5.64908	6.22761	6.27083	6.2704	6.13409	6.30518
GPEtn(14:0/22:5)	6.45506	6.63232	6.54801	6.50892	6.67361	6.70464	6.06107	6.70215	6.57198	6.61306	6.55059	6.51931
GPEtn(20:5/17:0)	6.46499	6.53399	6.59179	6.4162	6.58624	6.63598	6.07316	6.53406	6.47883	6.43961	6.59424	6.46444
'anandamide (20:5, n-3)'	7.51608	7.23323	7.29013	7.2487	7.26036	7.24264	7.08904	7.24778	7.16221	7.22865	7.20688	7.35267
Pc(20:5/0:0)	6.85855	7.0688	7.08576	7.13452	7.08458	7.08434	7.36358	6.82558	7.23034	7.10533	7.14651	7.15598
Val tyr arg	6.52382	6.32692	6.26348	6.1727	6.24327	6.26523	5.94781	5.7643	6.11987	6.06437	6.00308	6.14694
Macimorelin	6.53508	6.4838	6.34774	6.21599	6.27878	6.39631	6.23688	5.96971	6.35008	6.14262	6.25409	6.2968
5-Hydroxy-14,16-hentriacontanedione	5.05062	5.06131	5.09726	5.05685	5.10621	5.09867	4.99458	5.03723	5.04181	5.04746	5.08387	5.0654
GPEtn(18:1/13:0)	4.19226	4.20294	4.2389	4.19849	4.24785	4.2403	4.13622	4.17887	4.18344	4.1891	4.22551	4.20703
(2R,5S,8R)-2,8-Dimethyl-5-propan-2-ylcyclodecan-1-one	6.17574	6.52893	6.64722	6.63682	6.62226	6.55317	6.47434	6.52396	6.49165	6.4661	6.71259	6.53488
Pe(22:1/0:0)	8.3669	8.42934	8.52852	8.5002	8.45203	8.40452	8.57166	8.42021	8.35078	8.35508	8.48734	8.34326
GPEtn(21:0/9:0)	3.94889	4.39424	4.32896	4.20016	4.55518	4.33199	4.43838	3.23647	4.66243	4.55379	4.79886	4.70817
GPCho(20:5/18:4)	7.29178	7.59028	7.47699	7.55887	7.60377	7.67306	7.59976	7.70462	7.69235	7.74052	7.59517	7.7375
Cyclosquamosin A	4.38952	4.40021	4.43616	4.39575	4.44511	4.43757	4.33348	4.37613	4.38071	4.38636	4.42277	4.4043
GPEtn(16:0/17:1)	6.39556	6.18705	6.2473	6.20744	6.20002	6.26865	6.20766	6.12577	6.17778	6.1277	6.18922	6.10637
Linoleoyl ethanolamide	5.87574	5.09493	5.37887	5.15272	5.00579	4.89873	5.40165	5.13519	5.11319	5.00364	5.0794	5.32571
'pc(18:3(9z,12z,15z)/18:3(9z,12z,15z))'	7.47174	8.06814	7.94708	8.02172	8.09542	8.12052	7.99927	7.97656	8.19493	8.26365	8.13181	8.16872
PA(18:1(9Z)-O(12,13)/i-14:0)	7.14855	7.11662	7.11812	7.04287	7.10072	7.12809	7.07728	7.10454	7.10634	7.02217	7.04006	7.05819
'n,n-diisopropylethylamine'	7.18104	7.0504	7.06966	7.02249	7.06293	7.07364	7.09718	7.07625	7.0688	7.03912	7.06025	7.02971
N-Methoxysuccinyl-Ala-Ala-Pro-Val	6.9346	6.89599	6.91325	6.89109	6.92743	6.90392	6.93183	6.92311	6.88816	6.86115	6.89612	6.83514
(1R,3S)-3-(6-Aminopurin-9-yl)cyclopentan-1-ol	5.90321	5.83075	5.85784	5.84785	5.86641	5.85289	5.82431	5.77646	5.83968	5.77547	5.86779	5.81254
N-(3,5-dimethylphenyl)-2-(4-morpholin-4-ylphenyl)imidazo[1,2-a]pyrimidin-3-amine	6.10754	5.98379	6.06183	6.01627	6.03293	6.00846	6.05182	6.00556	6.04687	5.9877	6.02791	5.97781
Ophiopogonoside a	7.37869	7.24786	7.28112	7.23705	7.25152	7.26312	7.24192	7.26475	7.23869	7.22708	7.24487	7.21737
N-Arachidonoyl Arginine	6.7042	6.62176	6.62303	6.58572	6.59049	6.61147	6.63955	6.6364	6.62581	6.57611	6.61253	6.57897
Pc(38:6)	7.6011	8.13305	8.04479	8.08928	8.12007	8.12411	8.05026	7.85965	8.21254	8.24269	8.17337	8.23456
Pc(p-16:0/txb2)	7.0886	7.59567	7.5314	7.55093	7.62735	7.64262	7.57899	7.47139	7.71687	7.76411	7.67368	7.7011
Triethanolamine	6.26217	6.11738	6.15582	6.12667	6.11849	6.14142	6.19496	6.13553	6.13827	6.12341	6.12186	6.11289
LysoPI(20:4(5Z,8Z,11Z,14Z)/0:0)	5.91567	6.29423	6.3041	6.37962	6.35317	6.29886	6.2891	6.2016	6.29803	6.25856	6.38197	6.2748
'4-{[(cyclohexylideneamino)oxy]carbonyl}-n,n-dipropylbenzenesulfonamide'	6.46681	6.51185	6.58482	6.51865	6.5132	6.56415	6.45336	6.4005	6.47075	6.4591	6.48825	6.49014
Morpholine	4.90616	4.76126	4.77271	4.7547	4.72943	4.74516	4.68886	4.83593	4.68823	4.77895	4.76898	4.79435
3-(1h-indol-3-yl)quinoxalin-2-ol	4.26848	3.59985	3.63579	3.59539	3.64474	3.6372	3.53314	3.57578	3.58035	3.58601	3.62241	3.60394
GPCho(18:4/16:1)	5.71815	5.75487	5.8609	5.7289	5.84496	5.88208	5.75629	6.27704	5.85907	5.97201	5.8531	5.84133
GPCho(20:5/15:0)	5.81517	6.87576	6.96214	6.86916	6.93845	6.90859	6.66879	6.52357	6.78726	6.77984	6.94711	6.79537
GPCho(18:4/20:5)	6.16567	6.05291	6.05336	6.03047	6.13625	6.15025	6.18152	6.64086	6.23996	6.33764	6.0767	6.13466
GPCho(20:5/20:3)	6.73359	6.59887	6.58094	6.52769	6.61877	6.68506	6.68034	7.04083	6.72411	6.76418	6.6232	6.69343
LysoPI(16:0/0:0)	6.53238	6.7046	6.79235	6.79286	6.77787	6.73555	6.43006	6.56355	6.57407	6.62983	6.76898	6.652
9-hexadecenoic acid	6.03606	5.75416	5.56708	5.35196	5.2567	5.3194	5.35226	5.31398	5.40453	5.40086	5.23007	5.50192
LysoPC(22:6(4Z,7Z,10Z,13Z,16Z,19Z)/0:0)	6.15498	6.19264	6.31366	6.33081	6.36204	6.30261	6.60158	6.59603	6.4956	6.44617	6.469	6.41982
LysoPS(18:2(9Z,12Z)/0:0)	6.33236	6.3915	6.4175	6.45068	6.47277	6.47211	6.44641	6.50163	6.4026	6.45586	6.48582	6.47013
Beta-Casomorphin-5	5.27968	5.49419	5.64652	5.71864	5.69041	5.69087	5.96764	5.81811	5.73799	5.73793	5.65615	5.71804
Mgdg(3:0/6:0)	5.86983	5.863	6.0175	6.08527	6.03666	5.94763	6.06661	5.98959	6.01359	5.95173	5.99518	6.03435
Acetylphosphate	5.92372	5.80511	5.82212	5.76964	5.80058	5.81399	5.81805	5.78321	5.78858	5.75145	5.79162	5.77673
Imidazolone A	5.56698	5.57766	5.61362	5.57321	5.62257	5.61503	5.51094	5.55359	5.55816	5.56382	5.60023	5.58175
Pa(20:5(6e,8z,11z,14z,17z)-oh(5)/10:0)	3.79335	3.92243	3.83999	3.79958	4.01395	3.84139	3.73732	3.77996	3.78454	3.79019	3.8266	3.80813
Pe(20:5(5z,8z,11z,14z,16e)-oh(18)/20:3(8z,11z,14z))	4.37505	4.38573	4.48269	4.38128	4.83947	4.4231	4.31901	4.76904	4.8443	4.37189	4.4083	4.77113
Caprolactam	5.34651	5.26528	5.22768	5.21636	5.20772	5.16317	5.08753	5.09723	5.04062	5.04112	5.09459	5.02153
2-(Ethylamino)ethanol	5.28675	5.29235	5.32796	5.38111	5.4347	5.44197	5.5657	5.56448	5.54972	5.57752	5.57766	5.59158
Phenethylamine	5.08084	5.28783	5.27662	5.37876	5.35219	5.32509	5.25517	5.27474	5.28913	5.2627	5.32689	5.29886
4-Aminophenol	6.06629	6.08587	6.15457	6.20386	6.19195	6.17336	6.02695	6.07177	6.05748	6.07782	6.17145	6.09756
Leu Glu Ile Glu	0.60282	2.25647	1.44879	1.68719	0.144969	0.142842	0.309056	0.126479	0.12764	0.129087	0.138745	0.13377
N-Acetyl-9-aminominocycline, (4R)-	4.08034	3.60788	3.64383	3.60343	3.65277	3.64523	3.54117	3.58381	3.58838	3.59404	3.63044	3.61197
'1,3-benzodioxolylbutanamine'	6.18954	6.06297	6.25753	6.12648	6.23522	6.16337	6.27404	6.10506	6.15163	6.19155	6.22888	6.16074
Glutamyl-phenylalanine	4.12693	5.03563	4.50138	5.09172	4.82684	4.97564	5.08367	4.9807	4.98492	4.91233	4.91797	4.57465
Phenylalanyl-Gamma-glutamate	3.54774	4.35591	3.92056	4.49638	3.6589	3.90163	4.68394	4.33889	4.58125	4.1184	3.85734	4.38363
2-pyridineacetic acid	5.31656	5.7131	5.83344	5.86705	5.73215	5.7	5.64028	5.49661	5.59303	5.50461	5.76792	5.60778
Linoleamide	7.96852	7.97263	7.84645	7.56243	7.53219	7.57076	7.59704	7.65021	7.57794	7.59509	7.55549	7.65747
Palmitoleoyl-EA	6.28203	6.27905	6.25883	6.09321	6.10901	6.17544	6.15862	6.27133	6.25551	6.28599	6.2924	6.3246
Eicosapentaenoic acid ethyl ester	5.36398	5.55323	5.71122	5.81835	5.82858	5.88389	5.99057	6.14573	6.13716	6.08977	6.10546	6.01588
Dodecylbenzene	6.30978	6.33425	6.32035	6.02602	5.94407	5.99781	6.08814	6.13074	6.10842	6.0842	6.01129	6.15555
Farnesyl acetone	7.02914	7.03219	6.87824	6.62073	6.5812	6.62293	6.66737	6.64416	6.63309	6.66219	6.61663	6.69314
Myristoyl ethanolamide	6.01155	5.92501	5.94867	5.87106	5.95292	5.99179	5.92873	6.06346	6.05797	6.11479	6.19493	6.17834
Serratol	5.9749	5.87856	5.895	5.93109	5.92668	6.01034	5.94435	6.0999	5.97498	5.96875	5.97788	5.96797
N-Isovaleroylglycine	5.2104	5.23266	5.27739	5.2713	5.28061	5.30591	5.23058	5.31567	5.30585	5.30945	5.34447	5.31231
Cyanoguanidine	4.31649	4.07051	4.13082	4.0859	4.10679	4.11809	4.24018	4.20641	4.07833	4.10288	4.13964	4.11009
'3-methylamino-1,2-propandiol'	5.43277	5.36703	5.38502	5.35237	5.36121	5.38383	5.43307	5.38163	5.40053	5.35996	5.36401	5.36582
4-hydroxyproline	5.21327	5.09153	5.17133	5.141	5.12535	5.14602	5.08696	5.14305	5.14921	5.15733	5.18025	5.16408
Phthalic Anhydride	6.19715	6.11663	6.11922	6.06805	6.06778	6.0963	6.62167	6.31644	6.09749	6.09519	6.05923	6.08399
Docosahexaenoyl Ethanolamide	6.22279	4.74016	5.25723	4.139	5.441	5.19638	4.35407	4.44489	4.64489	3.86421	4.8711	4.11699
Pregnan-20-one, 3,17-dihydroxy-, (3alpha)-	5.32078	5.68787	5.82141	5.87268	5.90375	5.90283	6.09112	6.20848	6.15978	6.11854	6.03722	5.98063
7-Hexadecynoic acid	6.14409	6.37964	6.30853	6.29847	6.35329	6.43797	6.25769	6.33384	6.35687	6.387	6.43229	6.48927
Despropylspiroxamine	5.65831	5.68226	5.66262	5.64028	5.62129	5.78601	5.90818	5.96149	5.89067	5.92241	5.82445	5.99222
2-linoleoyl glycerol	6.0487	6.13398	6.20345	6.25942	6.274	6.25819	6.45525	6.52749	6.49532	6.42907	6.40699	6.35425
Azacyclotridecan-2-one	5.83744	5.82904	5.74331	5.41737	5.36477	5.39546	5.47591	5.4496	5.44512	5.41531	5.3721	5.53351
(4-Methylphenyl)acetaldehyde	5.2225	4.73881	4.90894	4.6848	4.62522	4.69655	4.91528	4.76659	4.76459	4.59911	4.78744	4.87904
5-(azepan-1-ylsulfonyl)-2-chloro-N-[1-(furan-2-yl)propan-2-yl]benzamide	7.07425	6.2879	6.3519	6.30039	6.17388	6.14688	6.33098	6.17373	6.21226	6.18643	6.15076	6.21133
Erythromycin A enol ether	4.12082	4.13151	4.16746	4.12705	4.17641	4.16887	4.06479	4.10743	4.11201	4.11766	4.15407	4.1356
3-hydroxypyridine	5.38303	5.36874	5.36475	5.31318	5.36159	5.33443	5.28026	5.35535	5.28472	5.35284	5.33071	5.31311
(1r,2s)-2-Aminocyclopentanecarboxylic acid	5.76039	5.70449	5.74687	5.755	5.75199	5.73449	5.64495	5.73564	5.68738	5.73602	5.73784	5.6819
3-Methylpyridazine	4.89242	4.83642	4.86034	4.84122	4.84407	4.8479	4.6507	4.84145	4.81365	4.89922	4.86083	4.75703
2-methylpropanal oxime	5.60092	5.55555	5.59225	5.59458	5.58641	5.58631	5.44155	5.5833	5.50182	5.58406	5.57643	5.50687
(2r)-6-methylpiperidine-2-carboxylic acid	6.5294	6.51719	6.57378	6.623	6.62432	6.63564	6.34217	6.64343	6.49671	6.66797	6.62561	6.5382
2-picoline	5.55925	5.43562	5.49051	5.46935	5.4658	5.46047	5.06928	5.42897	5.35892	5.48628	5.44254	5.36469
Cytosine	5.62806	5.52646	5.55091	5.55063	5.53832	5.55154	5.52914	5.51208	5.52407	5.52028	5.51914	5.50703
Ethyl 3-((6-(4,5-dihydro-1H-benzo[d]azepin-3(2H)-yl)-2-(pyridin-2-yl)pyrimidin-4-yl)amino)propanoate	6.70004	5.97448	5.98765	5.89319	5.88286	5.77893	5.65547	5.87182	5.75594	5.88609	5.8285	5.71777
Aloeresin B	5.84552	6.20905	6.25454	6.37612	6.2214	6.1137	6.27995	6.1226	6.19019	6.11883	6.2457	6.16936
Val pro ile	3.6559	4.53328	4.11658	4.35543	4.08314	3.99962	4.47764	3.83654	4.11046	4.11103	3.73033	4.04333
2-(L-Menthoxy)ethanol	4.31905	4.35101	5.27847	4.37631	3.51785	3.76214	5.65875	4.58956	4.22001	4.2634	4.28412	4.31559
(3a,5b,7a,12a)-24-[(carboxymethyl)amino]-1,12-dihydroxy-24-oxocholan-3-yl-b-D-Glucopyranosiduronic acid	1.59216	1.60258	1.63767	2.37866	1.64642	1.63905	1.53765	1.57912	1.58358	2.17881	2.10227	1.60657
L-Proline, 1-(1-L-leucyl-L-prolyl)-	3.33867	3.34935	3.38529	3.3449	3.39424	3.3867	3.28266	3.32528	3.32986	3.33551	3.37191	3.35344
N8-acetylspermidine	4.96792	4.8198	4.46644	4.36768	4.16715	4.19711	4.28461	4.07084	3.65302	3.67304	3.35781	3.48939
Withangulatin A	1.77143	1.78194	1.81732	1.77756	1.82614	3.03054	1.7164	1.75827	1.76277	1.76833	1.80414	1.78596
7-(3,4-diethoxyphenyl)-3-[(4-fluorophenyl)methyl]thieno[3,2-d]pyrimidin-4-one	7.01159	6.31156	6.33078	6.30498	6.23757	6.13393	6.28038	6.2199	6.19968	6.20333	6.16766	6.18548
Licoagrocarpin	3.82073	3.83141	3.86736	3.82696	3.87631	3.86877	3.76469	3.80734	3.81191	3.81757	3.85397	3.8355
Cholylthreonine	5.95598	5.98602	6.05451	6.14425	6.15161	6.15459	5.86191	6.0703	6.04641	6.10623	6.13778	6.07923
LysoPE(0:0/22:4(7Z,10Z,13Z,16Z))	6.25987	6.36001	6.54663	6.54922	6.55541	6.49614	6.71301	6.60906	6.54181	6.52435	6.58664	6.52942
Pc(p-16:0/3:0)	6.56646	6.35344	6.4988	6.44053	6.44404	6.40665	6.60225	6.63649	6.35825	6.36922	6.48885	6.37383
Hexamethylene tetramine	5.05153	4.82193	4.8988	4.70687	4.85474	4.90927	4.86685	4.78693	4.8053	4.7734	4.80748	4.77706
GPCho(18:3/20:5)	5.59764	5.45552	5.41349	5.37905	5.57389	5.63201	5.75377	6.04475	5.69836	5.84366	5.64384	5.78037
GPCho(14:1/20:3)	5.39915	6.25453	6.08577	6.17747	6.30074	6.31523	6.12674	6.30129	6.45832	6.53356	6.3636	6.43568
Rubraflavone B	6.26785	6.13722	6.09799	5.99276	6.00613	6.04287	6.08371	5.99888	6.04748	5.90121	5.96091	6.0748
Didrovaltratum	5.11577	4.799	5.10879	4.79578	4.85544	4.6147	4.83239	4.60733	4.89655	4.2988	4.82949	4.92233
Alfaprostolum	5.38438	5.23125	5.30411	5.18544	5.17659	5.17094	5.21944	5.06244	5.15174	5.02761	5.0816	5.05011
Hydroxyrepaglinide	5.6191	5.63479	5.66654	5.51472	5.5895	5.65415	5.53939	5.46764	5.61105	5.57223	5.46377	5.59767
Ser arg phe	5.97406	5.89733	5.98262	5.86737	5.876	5.90682	5.9432	5.81231	5.88128	5.82843	5.86455	5.87597
N-ethyl-n-methylcathinone	5.54703	5.41589	5.53281	5.4287	5.42961	5.44295	5.51566	5.41737	5.46005	5.44397	5.44847	5.44755
4-Hydroxyisoleucine	5.60489	5.44655	5.49765	5.45461	5.44737	5.44993	5.4834	5.47284	5.46174	5.43012	5.46132	5.44147
Adenine	6.8657	6.72895	6.75913	6.7202	6.74291	6.74991	6.73786	6.76707	6.72739	6.71818	6.7313	6.71016
LysoPE(0:0/24:1(15Z))	6.96517	6.80677	6.82757	6.7874	6.81969	6.83897	6.77522	6.79721	6.78373	6.71739	6.76485	6.71572
GPEtn(15:1/13:0)	7.22154	7.10792	7.12347	7.05707	7.11381	7.11783	7.10785	7.16393	7.11274	7.05282	7.07639	7.04996
Hexamethoxymethyl melamine	6.8313	6.71645	6.73631	6.68497	6.70374	6.7238	6.70557	6.74271	6.69057	6.66899	6.69315	6.66278
Aldehydo-ascarylose	6.32667	6.32472	6.35619	6.34807	6.3479	6.35333	6.3904	6.36366	6.35593	6.32138	6.35156	6.32334
Butylisopropylamine	7.28331	7.15775	7.17656	7.13637	7.17054	7.18604	7.21354	7.19103	7.18869	7.14932	7.17047	7.14166
Tryptophol	4.71174	5.41945	5.38022	5.54056	5.39653	5.32554	5.25477	5.37255	5.35275	5.31122	5.37185	5.22644
N-Chlorophenylalanine	6.70981	5.90718	6.00117	5.93042	5.94211	5.91033	5.90593	5.90336	5.90189	5.70564	5.8913	5.76354
N-cyclohexyl-1-[2-(4-fluorophenyl)pyrimidin-4-yl]piperidine-3-carboxamide	4.12705	4.13773	4.17368	4.13328	4.18263	4.17509	4.07101	4.11365	4.11823	4.12388	4.1603	4.14182
GPEtn(20:5/18:1)	5.93691	6.7803	6.78902	6.82439	6.94277	7.02285	6.88823	6.8065	6.96531	7.05957	6.92527	7.02084
Pc(20:1/0:0)	7.21666	6.86078	7.04352	6.86904	6.78867	6.76959	7.07002	6.94751	6.90219	6.8722	6.83674	6.86426
GPEtn(17:1/17:1)	5.05925	4.90788	4.30676	4.1847	4.77599	4.87362	4.12244	4.66604	4.73691	4.73269	4.21172	4.19325
GPEtn(15:0/17:1)	5.08653	5.38151	4.85973	5.1547	5.1461	4.81792	4.55029	5.08864	4.9528	4.91687	4.27058	4.70707
'pc(20:5(5z,8z,11z,14z,17z)/20:5(5z,8z,11z,14z,17z))'	8.80849	8.80769	8.78604	8.77097	8.82101	8.88336	8.79579	8.89973	8.82505	8.89082	8.83817	8.91792
Leu-Arg-Asn-Arg	6.97731	7.39841	7.47447	7.49157	7.4328	7.37738	7.57377	7.03427	7.37197	7.32282	7.50731	7.29932
21-Desacetyl Deflazacort	6.64229	6.60935	6.60676	6.51978	6.5587	6.56731	6.40013	6.23003	6.5024	6.48134	6.49479	6.49267
Vomicine	6.96758	6.93885	6.9045	6.81114	6.82137	6.85956	6.64349	6.53155	6.75484	6.70132	6.71687	6.73307
Lpc(17:0)	8.02972	7.78826	7.98555	7.86275	7.80713	7.73599	7.85447	7.79096	7.72729	7.71261	7.89091	7.74691
6-n-Octylaminouracil	6.3774	6.36509	6.40769	6.33658	6.32634	6.30699	5.90059	5.56949	6.18294	6.16282	6.2014	6.16784
Arachidonoyl amide	6.65451	7.02674	7.15444	7.16425	7.17849	7.09985	6.68878	6.94978	6.82945	6.88304	7.1278	6.973
(1S,2R,3R,4R,5R,6S,7S,8R,9R,10R,13R,14R,16S,17S,18R)-6,16,18-Trimethoxy-13-(methoxymethyl)-11-methyl-11-azahexacyclo[7.7.2.12,5.01,10.03,8.013,17]nonadecane-4,5,7,8,14-pentol	4.14841	4.01477	3.39955	3.41491	2.94978	3.63568	3.08194	1.65444	3.10959	1.66445	1.94406	2.89853
Ginsenoside Rh5	5.54087	5.60177	5.83712	5.29181	5.59303	5.69158	5.31967	5.65372	5.12767	5.56978	5.45362	5.74413
GPEtn(14:0/16:1)	4.78986	4.80054	4.8365	4.79609	4.84545	4.8379	4.73382	4.77646	4.78104	4.7867	4.82311	4.80463
Glyceryl monostearate	7.1988	7.0752	7.09809	7.07171	7.09092	7.10297	7.01637	7.09145	7.05322	7.06725	7.06332	7.05737
SM(d18:1/18:1(12Z)-2OH(9,10))	3.98554	4.95902	4.84673	5.17939	4.04112	5.1529	4.76165	4.40376	5.14687	5.34759	5.1412	4.94169
Ceramide AP	6.00434	5.79958	5.9127	5.69952	5.73079	5.92712	5.5687	5.79523	5.89955	5.76063	5.75574	5.71511
LysoPE(22:4(7Z,10Z,13Z,16Z)/0:0)	6.8589	7.2751	7.34231	7.37024	7.29049	7.25105	7.49258	7.07566	7.31768	7.22031	7.35585	7.22956
3,7-Dimethyl-9-(2,6,6-trimethylcyclohexen-1-yl)nona-2,4,6,8-tetraenamide	5.78285	5.62168	5.79076	5.6863	5.678	5.77959	4.85425	5.48242	5.49387	5.44095	5.71907	5.6615
Epinepetalactone	5.14043	4.98428	4.95882	4.92848	5.11842	5.04532	4.93116	4.97271	4.88051	5.01736	5.00955	5.0021
Benzene	4.33587	4.17368	4.18326	3.91247	4.37765	4.26451	3.83194	4.22614	4.20978	4.25538	4.04142	4.26468
Sitosterol 3-O-(6'-O-stearyl-beta-D-glucoside)	6.9211	7.04117	6.97427	6.91505	6.94924	6.94985	6.57115	6.35027	6.79776	6.73042	6.74075	6.76457
5-Acetoxydihydrotheaespirane	6.71451	6.55985	6.58902	6.53741	6.59037	6.61128	6.46982	6.6092	6.54893	6.59974	6.54838	6.57532
Sebacic Acid	6.12648	5.99008	6.0124	5.96507	6.02413	6.05202	5.89941	6.00078	5.98286	5.99605	5.98281	5.98196
1,2-Dihydronaphthalene	5.10017	4.8729	4.96102	4.80874	4.88637	4.95769	4.75522	4.99668	4.93018	4.94101	4.83539	4.94996
1-Methyl-1,3-cyclohexadiene	5.59489	5.43533	5.4373	5.39903	5.44463	5.4678	5.35778	5.44459	5.43688	5.43762	5.41245	5.4703
Cer(d18:1/18:1(12Z)-2OH(9,10))	5.93623	5.62407	5.66475	5.74573	5.79537	5.86485	5.58315	5.63847	5.69057	5.78551	5.73706	5.76153
DG(i-18:0/0:0/PGE2)	6.8688	6.87753	6.89049	6.8393	6.89317	6.87848	6.58619	6.41241	6.75332	6.69368	6.73315	6.68097
Pc(17:1/0:0)	8.3393	8.46609	8.56694	8.53991	8.51059	8.46482	8.59814	8.49068	8.44101	8.44089	8.51094	8.4423
13Z-Docosenamide	6.51157	6.54766	6.58573	6.40995	6.50883	6.53113	6.34956	6.46225	6.34954	6.43314	6.564	6.39667
'(9z,12z)-octadeca-9,12-dien-1-ol'	5.22555	5.21873	4.86652	5.0427	5.2567	5.21794	4.73189	5.03851	5.04995	5.0525	5.05678	5.10485
Octadecanamide	6.35913	6.44069	6.65829	6.83927	6.58767	6.42221	6.15916	6.52064	6.61057	6.50567	6.65517	6.47541
Lysopc(15:0)	7.99225	8.07609	8.19909	8.12932	8.06807	7.9759	7.57119	7.67042	7.67852	7.75764	8.06761	7.7804
Pro Ile	5.6933	6.12648	5.75395	5.98009	5.76537	5.72165	5.88764	6.00999	5.95038	5.74405	5.77482	5.68673
Sphingosine	8.75989	8.57734	8.55184	8.43355	8.48805	8.54217	8.41354	8.51131	8.49633	8.53664	8.44827	8.54468
Pc(18:2/0:0)	8.62336	8.34674	8.41921	8.3305	8.30744	8.23123	8.69491	8.42678	8.47701	8.33276	8.37125	8.49842
1-octylpyrrolidin-2-one	5.85317	5.50984	5.43113	5.28143	5.40477	5.49322	5.13554	5.41688	5.32526	5.41984	5.26696	5.49508
P-Mentha-1,3,8-triene	5.11672	4.79576	4.65835	4.48436	4.62432	4.69587	4.33377	4.68265	4.41324	4.76512	4.54908	4.86033
Erucamide	5.42645	5.14191	5.20098	5.09033	5.31781	5.35453	4.4065	5.17517	4.82586	5.15061	5.03103	4.94702
DG(PGF1alpha/8:0/0:0)	4.98902	4.32087	4.3815	4.44358	4.36578	4.37406	4.85721	5.30828	4.30138	4.32192	4.34344	4.99282
Glyceryl palmitate	5.6524	5.65789	5.75863	5.74477	5.76825	5.76598	5.1417	5.51148	5.48173	5.67692	5.66445	5.60677
Cer(d17:1/PGE2)	4.97588	4.3349	4.37086	4.8289	4.79512	4.81262	4.26818	5.32782	4.35054	4.68342	4.41511	4.83113
Poly thf n7	5.21763	4.24163	4.20326	4.28142	4.21221	4.68567	4.1526	5.12375	4.3646	4.15346	4.18987	4.31593
Pe(18:1(9z)/0:0)	7.45035	7.51306	7.46713	7.47054	7.45484	7.47156	7.2648	7.4494	7.37507	7.42547	7.33674	7.35063
Pc(22:5/0:0)	6.23929	5.9344	5.94695	5.77622	5.43774	5.63526	5.81962	5.81764	5.75053	5.49461	5.66907	5.85105
4-Vinylcyclohexene	5.53974	5.23073	5.0182	4.91348	5.06116	5.18625	4.65867	5.02685	4.88873	5.06777	5.00464	5.10238
Pa(20:3(8z,11z,14z)-o(5,6)/14:1(9z))	6.32076	5.99987	6.0552	5.95161	5.95565	6.07556	6.10482	5.87211	6.01993	5.93	5.94501	5.9996
[3h]Thienylcyclohexylpiperidine	6.61424	6.42611	6.43212	6.38555	6.41296	6.45012	6.31752	6.31348	6.34262	6.34473	6.34455	6.35854
LysoPC(18:3(9Z,12Z,15Z)/0:0)	5.20217	5.66783	5.76167	5.75815	5.70785	5.74754	5.7179	5.72698	5.82734	5.78777	5.72446	5.74957
13-(3-pentyloxiran-2-yl)tridec-8-enoic acid	6.01358	6.74106	6.74057	6.8135	6.81354	6.75284	6.73497	6.92874	6.7184	6.74182	6.78918	6.62924
Heptaethylene glycol monododecyl ether	6.06827	5.7021	5.77119	5.68751	5.79623	5.77543	5.43051	6.14766	5.49983	5.75488	5.56692	5.61681
LysoPE(20:3(11Z,14Z,17Z)/0:0)	6.92315	7.10216	7.07427	7.09069	7.09927	7.09339	7.05094	7.20572	7.08924	7.13236	7.08146	7.01578
Chenodeoxycholylarginine	6.66489	6.47232	6.49547	6.43943	6.5212	6.51632	6.38859	6.41078	6.38994	6.42959	6.43995	6.43506
Tangeraxanthin	6.20364	5.9774	6.08893	5.9632	6.05265	6.04246	5.77914	5.99375	5.97003	5.97677	5.94259	5.92745
Ethyl linoleate	5.9589	6.14197	6.08287	6.14017	6.19546	6.15415	6.06038	6.36819	6.13609	6.21542	6.17721	5.98281
Pentadecanoic acid	6.78726	7.02847	6.81312	6.90334	6.90447	7.01819	6.78295	6.98502	6.94875	7.05822	6.9799	7.11023
Cer(d16:1/20:5(7Z,9Z,11E,13E,17Z)-3OH(5,6,15))	6.97924	6.78419	6.79546	6.71639	6.8348	6.79857	6.63816	6.73745	6.68312	6.73396	6.73928	6.70516
(5xi,9xi,13xi,18xi,19beta)-3-Oxolup-20(29)-en-28-oic Acid	5.93881	5.71247	5.73266	5.58726	5.69116	5.76388	5.49855	5.61789	5.48987	5.65955	5.54129	5.7644
Ursolic acid	6.97284	6.77338	6.79602	6.7553	6.82313	6.8204	6.62001	6.7365	6.71358	6.74089	6.73178	6.713
Acetolein	5.86822	5.54781	5.54117	5.43566	5.58965	5.58607	5.34203	5.59707	5.4851	5.5028	5.56626	5.53313
Glyceryl monolinoleate	6.43787	6.42406	6.4421	6.44407	6.44867	6.33434	6.49567	6.53638	6.4413	6.42827	6.44897	6.46431
Cuminaldehyde	5.45532	4.996	5.06662	4.98341	4.98957	5.14434	4.67364	4.95854	4.88207	4.85718	4.94944	5.00716
LysoPE(16:1(9Z)/0:0)	6.45263	6.96604	6.75561	6.88195	6.83234	6.8011	6.60092	6.86893	6.77284	6.7596	6.74934	6.62651
N-(2-Hydroxypropyl)dodecanamide	5.7959	5.97592	5.75988	5.81674	5.82891	5.89398	5.41117	5.7415	5.68999	5.88715	6.01569	5.99131
Pe(p-16:0/2:0)	7.40991	7.43906	7.42243	7.44026	7.4324	7.4679	7.43523	7.56384	7.44909	7.46132	7.45064	7.39698
Poly thf n5	6.60158	6.4089	6.43943	6.37304	6.45992	6.4479	6.21762	6.32767	6.35139	6.38294	6.39014	6.34067
7Z,10Z-Hexadecadienoic acid	6.28979	6.56293	6.31394	6.40258	6.43664	6.55657	6.039	6.31713	6.3373	6.44214	6.47042	6.52465
Polymyxin B nonapeptide	5.99206	6.426	6.43558	6.39416	6.31865	6.38687	6.61914	6.47875	6.3871	6.43379	6.28125	6.38768
Pe(22:4/0:0)	6.84327	6.85624	6.83923	6.88843	6.83454	6.89219	6.86187	6.89005	6.80886	6.77809	6.83674	6.84563
LysoPE(0:0/18:3(9Z,12Z,15Z))	6.70592	7.26661	7.14717	7.23657	7.23985	7.26339	7.29738	7.36246	7.32463	7.31096	7.20159	7.22514
(3beta,5alpha,9alpha,22E,24R)-3,5,9-Trihydroxy-23-methylergosta-7,22-dien-6-one	6.03265	5.77091	5.84815	5.75279	5.84144	5.87823	5.58843	5.65717	5.64797	5.76179	5.72862	5.75221
Pinolenic acid	5.92149	5.41099	5.1814	4.972	4.97306	5.10041	4.92286	4.77664	4.99189	5.30061	5.07458	5.2726
LysoPC(22:2(13Z,16Z)/0:0)	5.92005	5.50028	5.23755	5.09354	5.37919	4.84704	4.91891	4.8286	5.13923	5.10854	4.99324	5.25995
Decapropylene glycol	7.12571	6.92435	6.96924	6.90042	6.96759	6.96803	6.81728	6.88084	6.85279	6.89453	6.87497	6.86931
LysoPE(20:5(5Z,8Z,11Z,14Z,17Z)/0:0)	7.93285	7.98483	7.9821	7.98705	8.00197	7.98772	8.08341	8.16482	8.1126	8.07086	8.03456	8.03358
Cis-7-hexadecenoic acid	4.61219	5.46747	5.1984	5.37871	5.19578	5.24357	5.26032	5.47773	5.24284	5.12123	5.14642	5.30071
Choline Phosphate	7.05346	7.04627	7.0364	7.05805	7.05807	7.05836	7.22254	7.28292	7.17955	7.1466	7.12356	7.13134
Nandrolone	5.22465	5.12562	4.90815	4.98524	4.88109	5.12409	4.64213	4.85826	5.00092	4.99208	5.03314	5.0947
LysoPC(18:3(6Z,9Z,12Z)/0:0)	6.06173	6.13693	6.21342	6.25366	6.31416	6.25623	6.47767	6.49052	6.45709	6.46102	6.34963	6.45564
Pe(22:5/0:0)	6.73199	6.94509	6.87348	6.93413	6.84203	6.95184	6.96787	6.89942	6.80668	6.79568	6.81098	6.83089
Bucromarone	5.43591	5.64086	5.46275	5.68435	5.66999	5.51986	6.02676	5.7999	5.71198	5.54627	5.75652	5.72584
L-Menthyl (R,S)-3-hydroxybutyrate	6.10768	5.96568	5.98251	5.93839	6.01312	6.00752	5.88045	5.93191	5.92763	5.95964	5.97588	5.93442
3-Oxododecanoic acid	5.51667	5.48052	5.48149	5.40613	5.41359	5.40822	5.35921	5.34016	5.38244	5.35292	5.31022	5.33069
Thr Glu Leu Lys	6.0259	6.75159	6.60626	6.7313	6.75834	6.81683	6.89484	6.92678	6.86883	6.90054	6.63675	6.76564
'1,2-octanoylphosphatidylcholine'	6.31441	6.59087	6.49304	6.55895	6.51028	6.56449	6.66202	6.55393	6.55617	6.50231	6.40583	6.60776
N-Stearoyl Arginine	6.34719	5.99239	5.98365	5.88019	5.72799	5.72469	6.51779	6.11841	6.05832	6.1648	5.82066	6.3319
(22E)-(24R)-1alpha,24-Dihydroxy-26,27-cyclo-22,23-didehydro-20-epivitamin D3/(22E)-(24R)-1alpha,24-dihydroxy-26,27-cyclo-22,23-didehydro-20-epicholecalciferol	5.82803	5.7329	5.65252	5.74021	5.66067	5.70698	5.65627	5.53187	5.79719	5.69899	5.68615	5.67177
Hydratopyrrhoxanthinol	4.43072	4.73588	4.47736	4.70602	4.51819	4.47877	4.37468	5.01112	4.4219	4.42756	4.46397	4.44549
Cucurbitacin B	5.55245	5.89643	5.967	5.94372	5.93664	5.80179	6.48899	6.39714	6.22489	6.34475	6.02367	6.3775
Xi-Linalool 3-[rhamnosyl-(1->6)-glucoside]	6.1131	5.57542	5.63604	5.65333	5.52305	5.38821	5.20215	5.54444	5.29354	5.53315	5.44717	5.58009
Trp ala arg	7.38711	6.92539	7.02966	6.9032	6.85318	6.81669	6.9842	6.90524	6.8774	6.84719	6.86519	6.93294
Arachidoyl ethanolamide	4.98744	5.32461	5.76276	5.47891	5.47938	5.19727	5.58453	5.32044	4.87127	5.04826	5.58391	5.13844
'1,3-dicyclohexylurea'	5.86083	5.87743	5.8616	5.84637	5.87757	5.85235	5.8962	5.77193	5.83989	5.83616	5.81654	5.80379
2,5-Dimethylbenzaldehyde	6.12285	5.59802	5.71019	5.58004	5.51923	5.51072	5.70079	5.57568	5.55842	5.51023	5.60972	5.64406
Thr lys lys	6.89153	5.63022	6.21345	5.67394	6.25116	6.08479	5.93917	6.01631	5.92836	5.60243	6.0311	5.6694
5	5.56799	5.5438	5.46141	5.30118	5.37985	5.46176	5.54268	5.43202	5.39541	5.42919	5.37369	5.34103
Nonadecanoic acid	7.29459	6.77925	6.83973	6.59074	6.69818	6.76159	6.68627	6.57854	6.58472	6.56895	6.72211	6.65562
'n,n-dimethyltetradecylamine-n-oxide'	5.24003	4.95114	5.27359	5.08812	5.17307	4.7802	5.03771	5.23112	4.80224	4.88992	5.25178	4.66855
Mg(19:0/0:0/0:0)	5.10442	5.6206	5.79976	5.52517	5.38771	5.31131	6.20615	5.37914	5.41306	5.19486	5.51035	5.56012
Blumealactone A	8.01781	7.45401	7.51737	7.50008	7.42529	7.38482	7.47893	7.45481	7.41795	7.44903	7.38406	7.40559
Polyoxyethylene 40 monostearate	5.99154	6.24472	6.30955	6.12511	6.09158	6.02676	6.59635	6.03651	6.03514	5.93467	6.17228	6.0957
Tetradecyldiethanolamine	6.18554	6.38564	6.71044	6.48019	6.47418	6.17545	6.63941	6.46031	6.12811	6.03482	6.7332	6.14917
Sorbitan oleate	6.18986	6.25238	6.21932	6.22895	6.19295	6.23309	6.29317	6.24101	6.25244	6.2375	6.14195	6.17869
Anisperimus	5.42695	5.44811	5.36103	5.3658	5.3368	5.2696	5.31178	5.31878	5.38515	5.26095	5.18274	5.15063
(4S,8R)-8,9-Dihydroxy-p-menth-1(6)-en-2-one	5.58244	5.53423	5.52784	5.48886	5.53387	5.54303	5.55894	5.59293	5.46194	5.49353	5.50519	5.47134
Triphenylphosphine oxide	5.52837	5.59123	5.59997	5.52852	5.48895	5.5593	5.56968	5.55995	5.50154	5.57274	5.50743	5.48628
Lauryl diethanolamide	6.17459	5.79611	5.97533	5.76682	5.79528	5.6987	5.71688	5.95146	5.89213	5.85168	5.97049	5.7941
Delmopinol	6.7691	6.49111	6.51972	6.37489	6.41646	6.42315	6.52083	6.47471	6.4491	6.4138	6.49152	6.47251
1-Acetyl-Beta-Carboline	5.09507	5.29381	5.21508	5.32751	5.08944	5.20353	5.36061	5.33317	5.4486	5.34045	5.34943	5.48537
Ergovaline	3.68181	3.69249	3.72844	3.68803	3.73738	3.72984	4.16703	3.66841	3.8399	3.67864	3.71505	3.69658
Gardneramine	5.87864	5.58295	5.70357	5.58806	5.69	5.56185	5.60997	5.55169	5.56129	5.50789	5.54191	5.54135
Oxodipine	5.19043	4.78344	5.02847	5.08971	4.7236	5.51495	3.83376	4.0822	3.88098	3.93804	4.70818	3.90456
Trihexyphenidyl	5.71088	4.76003	4.76763	4.53281	4.77019	4.89394	4.96446	4.59467	4.62318	4.81659	4.2842	4.64679
Pe(20:5(5z,8z,11z,14z,16e)-oh(18r)/20:3(8z,11z,14z))	1.59503	4.4313	1.64054	1.6011	1.64929	4.03333	1.5405	1.58198	4.68437	1.59195	4.28687	1.60943
Indole-3-Carbinol	5.69313	5.48824	5.58761	5.65406	5.65043	5.84282	5.62793	5.67592	5.79092	5.74835	5.87922	5.86639
12-methyltridecanoic acid	6.28963	6.00356	6.5166	6.06606	6.01975	5.84992	6.65708	6.19039	5.92335	5.69006	6.18937	5.89157
SM(d16:2(4E,8Z)/PGE1)	5.357	5.62499	5.59501	5.76252	5.78411	5.82918	5.64848	5.63299	5.73804	5.87737	5.73766	5.81561
DG(TXB2/a-13:0/0:0)	3.88206	6.53422	6.49977	6.58941	6.64198	6.63199	6.60286	6.51324	6.61998	6.71132	6.65093	6.64421
Cortisone	5.96767	5.82408	6.14347	6.01963	5.80345	5.64495	5.80385	5.76753	5.81457	5.69746	5.93486	5.64769
Galactinol	5.2426	5.08966	5.20809	5.10756	4.74909	5.3649	4.60226	5.40601	4.76684	5.70616	4.96794	5.15273
Indole-3-Carboxylic Acid	5.10769	3.90056	4.23418	3.93578	3.75996	3.55633	4.3098	4.08394	4.06245	4.08878	3.89645	4.24792
Alpha-Carboxy-delta-decalactone	5.61923	5.29911	5.44273	5.34738	5.30584	5.15575	5.11468	5.07663	5.00345	4.79669	5.19254	4.95985
Pi(pgj2/16:1(9z))	3.72606	3.73674	3.77269	3.73229	3.78164	4.17357	4.1801	3.71267	3.74985	4.04628	4.34226	4.04628
Dg(txb2/0:0/12:0)	3.87816	6.59053	6.54424	6.60687	6.70921	6.68316	6.61521	6.52043	6.65851	6.75103	6.67405	6.66618
Ps(20:0/lte4)	4.38456	4.92857	4.22505	4.44173	4.89461	4.62262	5.86593	5.11699	5.39915	4.71751	4.21167	4.19319
Gluten exorphin C	3.49199	4.52759	4.03869	3.49822	3.54757	3.54003	3.43597	3.47861	3.48318	3.48883	3.52524	3.50676
Alliospiroside C	4.21004	5.98844	5.89807	6.03557	6.16856	6.18607	5.79412	5.67646	6.02503	6.11718	6.09976	6.11057
Serylproline	2.95368	4.55779	4.41135	4.80815	4.50352	4.52821	4.67185	4.52035	4.43319	4.28774	4.61999	4.38174
Satratoxin G	4.66075	4.67143	4.70739	4.66698	4.71634	4.7088	4.60471	4.64736	4.65194	4.65759	4.694	4.67552
Formyl-5-hydroxykynurenamine	4.20216	5.55758	5.6283	5.76531	5.59552	5.635	5.46972	5.29612	5.473	5.15555	5.56012	5.03723
Val Ile Val Leu Leu	3.77891	6.18924	6.157	6.26384	6.33513	6.29554	6.15867	6.10002	6.23702	6.34955	6.32895	6.26332
Angiotensin IV	2.21576	4.24605	2.26213	2.22195	3.92595	2.26353	2.16008	2.20245	3.7256	2.21262	4.14987	2.23045
Isoleucyl-Lysine	3.12408	2.76598	2.80188	2.76153	2.81081	2.80328	2.69938	2.74194	2.74651	2.75216	2.78851	2.77006
Torvoside F	3.98189	3.99257	4.02852	3.98811	4.43594	4.54424	3.92585	3.96849	3.97307	3.97872	4.3947	4.26896
Metazin	6.09369	5.85066	5.89827	5.84425	5.82637	5.85762	5.86	5.85893	5.79222	5.87128	5.80723	5.8307
Myelopeptides	4.32212	4.53484	4.37478	4.08916	4.71691	4.36625	4.02198	4.70329	4.83114	3.76995	4.31246	3.9439
Pro tyr	3.37337	4.18332	3.50816	4.22262	3.75903	3.48511	3.535	3.91361	3.49806	3.42477	3.47402	3.38813
2-O-alpha-D-Glucopyranosyl-O-beta-D-galactopyranosylhydroxylysine	3.35176	2.75736	2.79325	2.75291	2.80219	2.79466	2.69076	2.73332	2.73789	2.74354	2.77989	2.76144
Jasmolone	5.25091	4.30658	3.94836	4.08049	4.27524	4.19662	4.36893	4.36069	4.20431	4.16256	4.44484	4.60339
N-phenyldiethanolamine	3.45712	0.309806	3.37521	1.09511	3.42294	0.00495987	1.7416	3.33855	0.929824	3.3467	3.32645	1.27604
Cyclo(D-Trp-D-Asp-Pro-D-Ile-Leu)	3.37172	3.3824	3.41834	3.37795	3.42729	3.41975	3.73016	3.35834	3.36291	3.36856	3.40496	3.38649
N-Tert-Butyl-3-(4-(2-methoxyphenyl)-piperazin-1-yl)-2-phenylpropanamide	2.97016	2.98083	3.01675	2.97638	3.02569	3.01816	2.91418	2.95678	2.96135	2.967	3.00338	2.98492
Pyridoxal	3.18508	3.10139	3.46622	3.484	3.29907	3.13872	3.03472	3.07733	3.08191	3.08755	3.18543	3.10548
Tert-butyl N-[(2S,3R)-3-hydroxy-4-[(4-methoxyphenyl)sulfonyl-propan-2-yloxyamino]-1-phenylbutan-2-yl]carbamate	5.11636	5.12705	5.163	5.12259	5.17195	5.16441	5.06032	5.10297	5.10755	5.1132	5.14961	5.13114
Goshonoside F5	3.6027	4.071	3.64932	3.98198	3.65827	3.65073	4.16367	4.0751	3.92548	4.02882	3.63594	4.07081
Paxilline	3.46038	3.84258	3.507	3.46661	3.86585	3.50841	4.74412	4.6187	4.12223	4.00227	3.49362	4.44824
Leu Leu Asp Leu Leu	4.88371	5.43208	5.23798	5.54176	5.8395	5.81287	4.82767	4.98008	4.88506	5.45117	5.45382	5.28027
Milbemycin alpha5	3.53383	4.51098	4.25864	3.74517	4.78804	4.05092	4.83751	4.38633	3.92208	3.88975	3.66136	4.74942
PGP(20:5(7Z,9Z,11E,13E,17Z)-3OH(5,6,15)/i-17:0)	4.3273	4.82535	3.83344	4.32409	4.57301	2.49572	4.45048	4.72623	2.43905	4.59983	4.33537	4.53822
Pro tyr gln	0.989233	2.84355	2.77961	0.994828	1.03944	1.03259	2.94471	2.87511	0.981329	2.8414	1.01919	1.00252
Ps(20:5(6e,8z,11z,14z,17z)-oh(5)/14:1(9z))	4.36486	4.64865	4.23706	4.2106	4.45801	3.38393	0.243753	4.36363	4.56699	4.53226	0.284372	0.275593
Casomorphin	2.53786	2.54852	2.58437	2.54407	2.5933	2.58578	4.23299	3.56473	2.52907	2.53471	2.57102	2.55259
Sisomicin sulfate	3.76263	3.9973	3.80927	4.15084	3.90353	3.88555	3.9057	3.78495	3.75382	3.89456	3.79588	3.7774
PA(i-16:0/PGJ2)	2.37671	2.38735	4.22626	3.03409	4.42457	3.5998	3.39198	3.39625	4.24208	3.35966	3.88592	4.14527
Milbemycin A3	1.83763	1.84816	1.88363	4.25848	1.89246	2.5375	1.78246	1.82444	4.2512	1.83452	1.87042	1.8522
Tenacissoside i	2.50189	2.51254	2.54839	3.63795	2.55731	2.54979	2.44603	2.48854	4.25197	4.27417	2.53504	4.33729
Lycoperoside D	2.60065	2.61131	4.33362	2.60686	2.65611	4.6547	2.54476	3.90555	2.59186	2.5975	2.63382	2.61539
Pe(20:5(7z,9z,11e,13e,17z)-3oh(5,6,15)/18:3(9z,12z,15z))	1.38908	3.98287	1.43391	1.39506	1.44254	1.43527	4.35491	1.37624	1.38063	1.38605	4.17096	3.70316
Talinumoside I	4.12983	4.33697	4.3606	4.39345	4.37903	2.97196	2.86799	4.68754	4.40429	3.8806	2.95718	3.84269
Kukoamine B	3.54802	5.762	5.68052	5.78284	5.9071	5.89932	5.56219	5.52477	5.65565	5.77648	5.85195	5.69929
3-Phenylpropanal	4.58391	3.01181	4.61644	3.50637	2.89113	3.58961	4.78934	3.757	4.44192	4.31257	4.51912	4.37585
Glucosyl passiflorate	1.30328	3.83957	4.16154	1.30921	2.93681	1.34906	4.60109	4.90566	4.94606	1.30028	1.33494	4.07468
Mg(0:0/txb2/0:0)	2.27626	3.9752	3.67315	2.28246	2.33157	3.78429	2.22054	2.26294	3.70984	3.88123	3.30281	4.19916
Prostaglandin E3	2.16658	2.17719	4.14838	2.17277	4.22738	4.75152	2.11094	2.15328	4.16313	2.16344	2.19961	2.18125
N(6)-(Octanoyl)lysine	5.08327	5.09396	5.12991	5.0895	5.13886	5.13132	5.02723	5.06988	5.07446	5.08011	5.11652	5.09805
Licoricesaponin C2	4.27963	4.29031	4.32627	4.28586	4.33522	4.32767	4.3988	4.36245	4.27081	4.27647	4.73309	4.2944
Ps(14:1(9z)/20:4(7e,9e,11z,13e)-3oh(5s,6r,15s))	4.72939	5.73004	5.84645	6.24572	6.06605	5.69682	6.32265	6.24465	6.12373	5.88931	6.02612	6.05599
Dexamethasone acetate	5.12422	5.02529	5.14912	5.18427	4.99796	5.05093	4.84767	4.96334	4.94295	4.90456	5.14571	5.11096
SM(d16:2(4E,8Z)/5-iso PGF2VI)	2.86315	2.87382	3.74521	2.86937	3.48486	2.91114	2.80719	2.84978	2.85435	3.72505	2.89636	4.1264
Pyridinoline	5.45085	5.46154	5.49749	5.45708	5.50644	5.4989	5.39481	5.43746	5.44204	5.44769	5.4841	5.46563
Digitoxigenin 3-[glucosyl-(1->6)-glucosyl-(1->4)-2,6-dideoxyribohexoside]	0.0494409	4.44467	0.0547066	4.17258	0.0557756	0.0548735	0.0437464	2.46757	4.41294	4.51615	0.0531434	2.95535
Physangulide	3.61104	4.71065	4.26611	3.61727	4.23066	3.88077	4.39149	4.60673	4.95019	4.59996	4.39903	4.35413
Heteroxanthin	2.94173	2.9524	2.98832	2.94796	2.99726	2.98973	2.88576	2.92836	2.93293	2.93857	2.97495	2.95649
2-(4-Chlorophenoxy)propionic acid	5.58124	4.61253	4.74728	4.59725	4.61871	4.66364	4.62195	4.61743	4.47084	4.42364	4.53202	4.59638
Cyclosquamosin G	4.79299	5.99141	4.84522	5.5261	5.33451	4.96305	6.31553	6.33968	6.25956	5.86934	5.63924	5.98622
Vinflunine	2.4848	2.49545	3.54154	2.49101	2.54022	4.15195	5.31539	5.09709	4.89625	2.48165	4.26323	2.49953
Olitoriusin	4.24176	1.57776	4.46268	4.29513	1.62154	1.61418	4.79067	5.06378	4.86967	4.42106	3.42166	4.54698
Dodecanoic acid	6.19282	5.94434	6.7465	5.89542	5.61673	5.67137	7.04498	6.10327	5.90681	5.81577	6.00168	5.88815
Ranaconitine	1.64618	1.65662	1.69182	4.24904	1.70059	1.6932	4.23133	4.37812	1.63756	2.46452	1.6787	1.66062
1-[3-(3-cyclopropyl-1,2,4-triazol-4-yl)azetidin-1-yl]-2-phenoxyethanone	5.76384	4.10027	5.74878	4.60407	3.97284	4.94442	5.80894	4.47129	5.40238	5.21908	5.54979	5.48389
Ipamorelin	5.19955	5.87485	6.04015	5.59915	5.97233	5.96191	6.24039	6.3129	6.44994	6.09561	6.0991	6.031
(6S,3'S,5'R,6'R)-6,3',5'-Trihydroxy-4,5,6',7'-tetradehydro-7,8,5',6'-tetrahydro-beta,beta-carotene-3,8-dione	4.17237	5.22767	5.58376	5.73423	5.57524	5.19817	5.83931	5.24915	5.66201	5.33806	5.68761	5.4224
2-Fucosyllactose	5.28964	5.28892	5.69261	5.73265	5.82709	5.82023	4.0379	4.08054	4.08512	4.37765	5.58484	5.04209
Cyclo(D-trp-D-asp-pro-D-val-leu)	3.27528	3.28596	4.04785	3.28151	4.1686	3.3233	4.62171	4.62011	3.86032	4.15518	3.30852	4.07033
PS(DiMe(9,3)/DiMe(9,3))	4.33522	4.3459	4.38186	4.5747	4.39081	4.38327	4.69111	4.60849	4.66147	4.33915	4.36847	4.34999
Amaranthussaponin III	4.32266	4.33334	4.36929	4.32889	4.37824	4.3707	4.26662	4.30926	4.31384	4.3195	4.35591	4.33743
Licoricesaponin F3	3.84825	3.85893	3.89488	3.85448	3.90383	3.89629	3.79222	3.83486	3.83944	3.84509	3.8815	4.38405
LysoPI(20:0/0:0)	4.3544	4.87289	4.40209	5.20965	4.58022	4.40245	5.37644	5.231	5.10104	4.89329	4.45249	4.91152
Coutaric acid	2.16777	4.00964	2.21411	2.17396	2.22301	2.21551	2.11214	2.15447	2.15902	2.16463	2.20081	2.18245
2-Methoxyestrone 3-glucuronide	3.02732	3.038	3.07392	3.03355	3.08286	3.07533	4.30305	3.70975	4.39806	3.02416	3.06055	3.04208
Norfenefrine	5.85083	6.24867	6.22177	6.35469	6.23641	6.25869	6.25827	6.27767	6.25392	6.2113	6.30376	6.19052
Filipin II	5.64399	5.65467	5.69063	5.65022	5.69958	5.69204	5.58795	5.6306	5.63518	5.64083	5.67724	5.65877
Cholylcitrulline	0.202088	4.04944	0.731272	0.204416	3.99846	2.60079	0.182071	4.08296	0.211971	4.03725	1.27033	4.00317
2-Hydroxy-p-mentha-1,8-dien-6-one	5.02827	3.30245	3.82403	3.97521	3.81417	4.01782	3.5606	4.1392	3.95755	4.00675	4.19014	4.21036
Pa(lte4/20:4(5z,8z,11z,14z))	4.28277	4.29345	4.3294	4.289	4.33835	4.33081	4.22673	4.77651	4.27395	4.40473	4.31602	4.29754
PE(5-iso PGF2VI/20:5(5Z,8Z,11Z,14Z,17Z))	3.5606	4.88236	3.60723	3.56683	4.43925	3.60863	5.22611	3.54721	5.02543	4.53586	3.59384	4.74488
Milbemycin alpha7	2.97048	4.07755	3.01707	2.9767	3.02601	4.05595	4.03499	2.9571	2.96167	3.92358	3.0037	4.36997
Pip(pgj2/18:3(9z,12z,15z))	4.40345	4.41413	4.45009	4.40968	4.45904	4.4515	4.34741	4.39006	4.39463	4.40029	4.4367	4.41822
Cyclo(Pro-Phe-D-Trp-Lys-Thr-Phe)	3.27095	4.76347	3.31756	3.27718	3.32651	3.31897	4.66636	4.36344	4.67623	4.43841	3.30418	3.28571
Pa(20:4(8z,11z,14z,17z)-2oh(5s,6r)/16:0)	2.7388	3.82038	4.31365	3.87581	4.53091	4.24115	3.13793	2.72543	2.73	3.95671	4.29426	4.09412
(1S,2R,4R,8S)-p-Menthane-2,8,9-triol 2-glucoside	3.52615	3.53683	3.57277	3.53237	3.58172	3.57418	3.47012	3.51276	3.51733	3.52298	3.55939	3.54091
N-[2-(cyclohexen-1-yl)ethyl]-2-[(3-oxo-1,2-dihydroinden-5-yl)oxy]acetamide	3.19333	3.93486	3.23994	3.19955	3.24888	3.47057	3.53956	3.17994	3.8228	3.28409	3.22656	3.20809
Corchorusoside E	5.04008	5.37987	5.62684	5.87576	5.47159	5.41219	5.93977	5.8011	5.92596	5.67009	5.78199	5.6688
Mitemcinal	3.55669	3.56737	3.60332	3.56292	3.61227	3.60473	3.50067	3.5433	3.54788	3.55353	3.58993	3.57146
Capsoside A	4.21447	5.46791	4.69115	5.41899	4.50029	4.26523	5.19429	5.28412	5.27304	4.21131	4.83683	4.59314
Stercobilinogen	1.38803	1.39828	1.43286	1.39401	4.227	4.13559	4.53197	4.6643	4.2663	4.30865	4.36273	3.74166
Riboprine	5.23088	4.95799	4.975	5.11962	4.38115	4.44555	4.12729	4.54255	4.80204	4.48315	4.64272	4.51645
Retosiban	1.33545	1.34564	3.81107	4.19556	1.38862	1.38139	3.97761	1.32268	1.32704	3.87385	1.36722	3.83991
Ile Ile Leu	3.69335	5.71484	5.35461	5.73057	5.86083	5.78182	5.89322	5.95963	5.72436	5.84542	5.73237	5.7704
Nicotine glucuronide	5.24645	4.97677	5.20908	5.22813	5.18896	5.13929	4.83145	4.65519	4.92009	4.74625	4.99631	5.21005
N-lactoyl-phenylalanine	5.22421	5.71216	5.84641	5.9869	5.82699	5.78249	5.49462	5.68343	5.56681	5.7197	5.76102	5.54374
Amphotericin B	1.56087	1.57126	1.60629	1.56693	3.87456	1.60767	1.50647	1.54785	1.5523	1.5578	1.59324	1.57525
N-(3-Indolylacetyl)-L-isoleucine	2.86328	2.87395	2.90986	2.8695	2.9188	2.91126	2.80732	2.8499	2.85448	2.86012	2.89649	2.87803
Indole-3-Acetyl-L-Glutamic Acid	3.99268	5.02946	5.11133	5.30871	5.20605	5.26745	5.22519	5.11428	5.19271	5.30861	5.14267	5.21592
Deoxycholylarginine	6.71933	6.3127	6.4398	6.29104	6.37069	6.3959	6.24871	6.27676	6.26372	6.35803	6.33636	6.29878
Phenylpiperazine	4.21897	4.22965	4.26561	4.2252	4.27456	4.26701	4.16293	4.20558	4.21015	4.21581	4.25222	4.23374
2-O-(6-Phospho-alpha-mannosyl)-D-glycerate	5.28696	5.40867	5.60092	5.61734	5.60181	5.35704	5.28808	5.45863	5.40578	5.54945	5.45831	5.53141
Midecamycin	3.96417	3.97485	4.01081	3.9704	4.28644	4.01221	3.90814	4.33507	4.16407	3.96101	4.16052	3.97894
Nodulisporic acid	3.22764	4.29909	3.44639	3.23386	4.29687	3.71592	4.67009	5.07589	5.15386	4.5806	4.43724	3.2424
Heteratisine	2.79864	4.12009	2.84521	2.80486	3.80786	4.09433	4.1456	4.21354	3.91051	4.03621	2.83184	2.81339
Pro Asn	3.01188	3.14844	3.05848	3.0181	3.06742	3.05988	2.9559	2.9985	3.00307	3.00872	3.0451	3.02664
Revefenacin	0.722485	0.731164	0.760664	0.727541	0.768075	0.761828	4.22904	3.41415	0.715353	0.719924	0.749629	0.734498
Eleutherazineb	4.3905	5.07903	4.91616	5.0107	5.19004	5.06746	5.23179	5.10542	4.82476	4.9429	4.70549	4.63333
Dihydroergocornine	2.69873	2.70939	2.74528	2.70494	2.75421	2.74668	2.6428	2.68536	2.68993	2.69557	2.73191	3.65805
Ile val ile	3.89921	6.07887	5.82139	6.16042	6.23127	6.16858	6.36626	6.35089	6.1979	6.15421	6.13538	6.14716
Tert-butyl N-[2-(prop-2-enamido)ethyl]carbamate	3.74373	5.09414	4.60832	5.01173	4.89735	5.00691	5.15585	5.31573	5.05408	4.99549	4.96894	4.88996
L-Prolinamide, 5-oxo-L-prolyl-L-norvalyl-	1.26829	3.20594	1.31254	1.27419	1.32106	1.31388	1.21546	1.83618	1.25996	1.2653	1.29981	1.28228
Omadacycline	3.53249	4.68474	3.85191	4.25514	4.42236	4.49559	4.74754	4.84287	4.4036	3.82746	4.04985	4.46098
Acetyl-arginyl-glycyl-aspartyl-serinamide	3.65326	4.6463	3.69988	4.37222	3.92898	3.94527	5.14722	5.04815	5.23851	4.52078	3.6865	4.3868
Ps(20:5(7z,9z,11e,13e,17z)-3oh(5,6,15)/18:4(6z,9z,12z,15z))	2.21981	3.28243	4.42682	4.3857	4.04287	3.47417	4.45543	3.77593	4.50936	3.67339	4.17901	4.47677
Leu Glu Phe	4.40056	5.55284	5.43427	5.7412	5.72165	5.608	5.68044	5.57012	5.64611	5.66839	5.73761	5.60196
Leu Pro Leu	3.99543	5.95894	5.51579	5.90461	5.7445	5.60184	5.92584	5.89793	5.78521	5.57478	5.60975	5.58491
Polypodoside B	4.39855	3.54076	3.5767	3.53631	3.58565	3.57811	3.47405	3.51669	3.52126	3.52692	3.56332	3.54485
Desglucodesrhamnoparillin	2.05693	2.06752	2.10318	2.06311	2.11206	2.10458	2.00141	2.04366	2.04819	2.0538	2.0899	2.07158
Ile thr leu	3.21761	4.92587	4.68368	5.11516	5.27292	5.16191	5.32839	5.20562	4.98794	5.07991	4.99959	5.01701
3-Formyl Rifamycin	2.80489	2.81555	2.85146	2.81111	2.8604	2.85286	4.81851	3.53792	4.31963	2.80173	3.65205	4.15138
Beta-Casomorphin-7	2.42324	2.43388	2.46971	4.33212	2.47863	2.47111	4.77626	4.17003	4.24999	2.76693	2.45637	3.6064
Leu Ser Ile	4.14191	5.10249	4.8953	5.35446	5.34709	5.31295	5.5652	5.31762	5.24669	5.17815	5.14076	5.23456
3-aminoquinoline	4.88972	4.9004	4.93636	4.89595	4.94531	4.93776	4.83368	4.87632	4.8809	4.88656	4.92297	4.90449
Ile gln ile	3.70976	5.32854	5.02307	5.3391	5.4496	5.49087	5.45208	5.49061	5.33815	5.35451	5.2692	5.33472
Noradrenochrome	4.39946	4.41014	4.44609	4.40569	4.45504	4.4475	4.34342	4.38606	4.39064	4.39629	4.43271	4.41423
N-Nervonoyl Cysteine	5.688	5.13729	5.35328	5.03222	5.17551	5.29118	5.00624	5.07334	5.03475	5.24294	5.14852	5.32622
Ile Thr Ile	3.50796	4.82478	3.88776	4.84964	4.83023	4.72546	5.17038	5.08507	4.9386	4.87544	4.51959	4.63856
Quassimarin	2.84629	2.85695	2.89286	2.85251	2.9018	2.89427	2.79033	2.83291	2.83748	2.84313	3.64243	2.86104
N-Succinyl-Leu-Leu-Val-Tyr-7-Amido-4-Methylcoumarin, >=90% (HPLC)	2.17886	3.62214	2.22521	2.18505	2.2341	2.22661	3.88148	2.16556	2.1701	2.17572	2.2119	2.19354
Lurasidone	3.80974	5.67192	5.03863	5.54735	5.80111	5.77604	5.39404	5.54798	5.54709	5.56568	5.53415	5.61241
Ile gly phe	4.03504	4.9405	4.74956	5.16103	5.27578	5.08551	5.35503	4.91379	4.82705	4.96664	5.00656	4.78815
10-Hydroxydecanoic acid	5.36225	4.31382	3.39944	4.42656	4.61584	4.73272	4.55983	4.49935	4.01476	3.34966	3.85259	4.47579
Leu pro ile	5.92399	6.85142	6.51791	6.81294	6.60495	6.53127	6.77842	6.70929	6.68301	6.47671	6.51802	6.46614
Pro trp val	2.05758	3.76983	2.10383	2.06375	2.11271	2.10523	2.00206	3.54576	3.8071	2.86923	2.09055	2.07223
Pro-leu	5.76761	5.78737	5.56202	5.38383	5.51249	5.69072	5.75069	5.37665	5.66791	5.5023	5.15557	5.21564
Pyr-phe-oh	5.83764	6.48906	6.36105	6.54445	6.48799	6.51133	6.49273	6.4567	6.50882	6.48418	6.45957	6.36569
6-(2-Hydroxyethoxy)-6-oxohexanoic acid	4.08611	4.05408	4.36385	3.54798	4.44444	4.46657	3.98172	3.88554	3.96875	4.25092	3.79208	4.07265
Val val tyr	1.80887	5.67911	5.15428	5.5188	5.64134	5.65613	5.26107	5.40191	5.44891	5.37511	5.45667	5.35651
Hexyl-agarose	2.96037	5.02625	4.62133	5.06701	3.0159	4.16947	2.90439	4.09647	4.20224	2.95721	3.99483	2.97513
Enkephalin L	4.15081	5.01046	4.19745	4.70853	4.47597	4.47885	4.49612	5.12796	5.02353	4.41866	4.31084	4.16558
25-Acetyl-6,7-didehydrofevicordin F 3-glucoside	3.30342	4.3157	4.17647	4.53324	4.23937	3.35144	4.86026	4.74899	5.13657	4.62293	4.58647	4.27131
Ile Gly Leu	3.47589	5.36477	5.05717	5.44925	5.49156	5.45699	5.65476	5.30208	5.27166	5.25657	5.29074	5.28802
Goshonoside F3	1.77095	1.78145	1.81683	1.77707	1.82565	3.22475	1.71592	1.75778	4.21848	1.76784	3.92444	3.50759
Lucyoside R	0.363476	2.58957	3.56071	0.367019	3.53753	0.391366	0.332595	4.12596	0.3585	0.361686	4.1167	0.371914
4-Deoxypyridoxine	4.6421	3.30049	3.33643	3.29604	3.34538	3.80377	3.23381	3.40349	3.28101	3.28666	3.32305	3.30458
Peridinin	3.92868	5.62988	4.77657	5.41003	5.69898	5.68918	5.49334	5.4969	5.39133	5.41628	5.4127	5.51535
5-Phenyl-1,3-oxazinane-2,4-dione	5.11612	5.22239	5.2953	5.30375	5.2488	5.39596	5.16595	4.79761	5.19049	4.9432	5.17686	4.78449
Peg n12	5.96269	4.65669	4.82827	4.5454	4.50693	4.74838	4.51952	4.66888	4.26797	4.6203	5.08553	5.18275
His ile ile	3.25716	3.26784	3.42225	3.46514	4.20837	3.49824	3.20115	3.24377	3.34393	3.254	3.29039	3.27192
Ile pro ile	5.26482	6.1602	5.86968	6.13094	5.9447	5.88431	6.1694	6.20611	6.10115	5.79507	5.9153	5.94154
Isovalerylglutamic acid	3.46755	4.01268	4.04216	3.51937	4.3443	4.50803	3.43555	0.00142191	4.0579	4.2665	3.57309	3.78151
Lysyl-aspartyl-glutamyl-leucine	1.84247	4.07748	1.88847	3.96674	1.89731	1.88986	4.62674	4.42601	1.83378	4.3325	3.8888	3.85077
Acetyl-DL-Leucine	4.98019	4.95543	5.06655	5.10754	5.11289	5.17686	4.93136	5.03251	5.01833	5.02405	5.09904	5.11649
Leu gly leu	3.60311	5.46029	5.20541	5.65205	5.67051	5.59005	5.74154	5.68408	5.50032	5.47807	5.45757	5.43404
N2-Acetyl,n6-methyllysine	4.32564	4.96917	4.72474	3.47431	4.61816	5.15567	5.08562	4.50333	5.01796	4.72167	3.50132	3.85511
Val Val Ile	3.77845	6.08222	5.81726	6.15638	6.26924	6.19793	6.23921	6.20167	6.07848	6.16333	6.0857	6.10883
5-Hydroxyindoleacetylglycine	5.0666	5.11776	5.30759	5.14592	5.12595	5.15759	5.19542	5.09265	5.12849	5.19707	5.05345	5.19869
Val-leu-pro-val-pro	5.75464	4.88862	4.72865	4.90842	4.38161	4.76913	5.09732	5.17535	5.2841	4.87311	5.20599	5.05927
Anthranilic acid	6.33619	6.64181	6.82558	6.77072	6.66848	6.63397	6.50118	6.3593	6.49329	6.38829	6.68693	6.44347
Ceanothine D	4.01162	5.27423	5.14496	5.35353	4.8948	4.9872	5.73686	5.5218	5.63076	5.38628	5.317	5.54129
Aplysiatoxin, 17-debromo-	3.95218	3.96287	3.99882	3.95841	4.00777	4.00023	3.89615	3.93879	3.94337	3.94902	3.98543	3.96696
Indole	6.52293	6.11593	6.32143	6.23796	6.1618	6.11884	6.36365	6.28327	6.29116	6.34738	6.22051	6.26777
Pa(p-16:0/18:3(9,11,15)-oh(13))	5.21784	5.22852	5.26448	5.22407	5.27343	5.26588	5.1618	5.20444	5.20902	5.21467	5.25109	5.23261
Rhizoxin	2.09452	3.83108	2.1408	2.1007	2.14969	3.31632	3.41067	3.45181	2.97378	2.09138	2.12751	2.10917
Val glu phe	3.40473	5.16384	4.75095	5.26848	5.40185	5.37684	5.06702	5.01961	4.94137	4.96116	5.06422	4.93861
2,3,5-Trimethacarb	6.98051	6.48387	6.99621	6.65909	6.89099	6.78641	6.85052	6.58291	6.70007	6.85296	6.90223	6.7745
Acetophenone	6.21466	6.08909	6.37	6.20152	6.23043	6.12977	6.21502	6.03843	6.1307	6.18008	6.29145	6.14684
Pro-Pro-Phe	5.34889	5.68413	5.48322	5.68656	5.3921	5.32361	5.8979	5.63483	5.64256	5.46922	5.36017	5.54175
Tyr-leu	4.46056	3.97656	3.24422	1.72971	4.00922	2.73237	3.13992	1.71046	3.89141	3.99711	3.11984	1.7381
Cholylarginine	4.56623	5.60548	5.64891	5.69034	5.73014	5.29538	5.66844	5.80124	5.82137	5.63141	5.71591	5.52759
Leu ser phe	4.25322	4.86639	4.68831	5.19433	4.99898	4.89291	5.00602	4.95876	4.60013	4.71707	4.86718	4.53562
Ile Val Leu Glu	3.08803	6.52142	6.02691	6.30752	6.74076	6.77211	6.13739	6.4221	6.29253	6.57665	6.47977	6.55661
Gly-val	4.89032	5.32075	5.20294	5.25184	5.28231	5.34318	5.32064	5.35128	5.32745	5.34249	5.29038	5.30491
N6-(delta2-isopentenyl)-adenosine 5'-monophosphate	4.11068	3.82231	4.59276	4.3935	4.5992	3.85966	3.87294	3.79823	3.80281	3.80846	3.84487	3.85975
Chapso	2.15502	2.16563	2.40737	2.16121	2.21024	3.44587	4.60861	2.14172	2.97459	2.93247	2.18805	2.16969
Tyr pro ile	4.62191	5.50162	5.188	5.58173	5.33873	5.13774	5.49739	5.33341	5.37558	5.2947	5.33014	5.2551
3-[3-(2-methylpyrazol-3-yl)phenyl]-5-pyrazin-2-yl-1,2,4-oxadiazole	4.72902	5.71065	5.66633	5.61499	5.8154	5.69817	5.82284	5.57406	5.78342	5.78968	5.68013	5.69416
Etimicin	3.78822	5.53161	4.76352	5.01899	5.32218	5.38753	5.4041	5.42434	5.32519	5.17528	5.01788	5.15505
Zoniporide	4.7705	3.58874	4.43319	3.58429	3.75487	3.62609	3.52203	3.95389	3.78854	3.5749	3.6113	3.59283
P-Cttlvc-T	6.48584	6.49652	6.53248	6.49207	6.54143	6.53389	6.4298	6.47245	6.47703	6.48268	6.51909	6.50061
Goshonoside F1	2.15315	3.01896	3.86063	3.93647	3.44124	3.68893	3.29572	3.76528	4.01278	2.9312	2.86927	3.95365
Pectenotoxin 7	4.46702	4.4777	4.51365	4.47325	4.5226	4.51506	4.41098	4.45362	4.4582	4.46385	4.50027	4.48179
Adenosine monophosphate	6.94621	6.97344	7.1212	7.04909	7.09143	7.08461	6.96387	6.99146	6.96475	7.0515	7.10115	7.06867
Methionyl-Threonine	4.9691	4.97978	5.01574	4.97533	5.02469	5.01714	4.91306	4.9557	4.96028	4.96594	5.00235	4.98387
Met phe	3.48032	4.60529	4.56675	4.74987	4.93099	4.90492	5.06535	4.93062	4.77014	4.67831	4.47943	4.70881
Tenuifolin	4.22386	4.85122	4.2705	4.23009	4.27945	4.27191	4.28904	4.27077	4.68844	4.2207	4.25711	4.42509
Ile glu leu	4.62712	5.72265	5.63925	5.86961	5.79039	5.74849	5.72398	5.52195	5.69619	5.61126	5.79627	5.52668
Vitamin b7	5.11506	5.17722	5.4007	5.36426	5.22092	5.25336	4.84291	4.80168	4.91298	4.95373	5.16715	5.03118
Val asp leu	4.9233	5.78586	5.5327	5.77189	5.78976	5.78102	5.93895	5.86213	5.81514	5.69327	5.76512	5.64337
Pro val leu	5.12726	6.25123	6.03737	6.2823	6.19381	6.04266	6.24164	6.16368	6.11998	5.97458	6.06242	5.96091
Riboflavin (Vitamin B2)	6.81497	6.80896	6.93606	6.79326	6.85476	6.81138	6.91473	6.97305	7.05523	7.11042	6.90605	6.94022
7,8-Dihydrovomifoliol 9-[rhamnosyl-(1->6)-glucoside]	4.15064	4.1907	3.90799	4.72436	2.19941	4.10834	4.94863	4.92612	4.99059	4.10474	4.16247	4.15234
Indole-3-acetyl-l-leucine	4.23105	2.28137	2.31714	2.27694	4.01439	2.31854	2.21502	2.25742	2.26197	2.26759	2.30382	2.28544
Glu asn leu	3.72903	4.83309	4.39886	4.77562	4.82202	4.65804	4.54274	4.68845	4.74416	4.36364	3.76228	4.27181
(3S,6S)-3-Methyl-6-(2-methylpropyl)piperazine-2,5-dione	5.12406	3.81461	3.94345	3.97243	4.12125	4.29865	4.2918	4.17219	4.34388	4.13104	3.67996	4.17884
Tenuazonic acid	5.09871	4.84085	4.80704	4.84263	4.87688	4.6915	4.89446	5.16433	5.15006	5.14766	4.76764	5.02895
Asp pro phe	5.11515	5.74511	5.55796	5.79375	5.52673	5.32123	5.81004	5.741	5.70094	5.42939	5.64273	5.42753
2-Aminobutan-1-ol	6.18771	6.73109	6.72183	6.81424	6.74733	6.72877	6.72792	6.68883	6.73163	6.70417	6.7937	6.7072
Ile Pro Tyr	4.08324	4.78115	3.91828	3.88414	4.56523	4.41095	4.65448	4.79336	4.77745	4.45281	3.86298	4.61283
Leu Thr Val	4.79739	5.66956	5.43346	5.75768	5.94525	5.87988	5.97908	5.75039	5.63348	5.81052	5.70627	5.7076
Rimegepant	4.68551	5.76948	5.67079	5.88823	5.74713	5.5646	4.51359	4.33115	4.49976	4.81802	5.77164	4.62679
5-((6-((Aminomethyl)amino)-1-oxohexyl)amino)pentanoic acid	2.56278	3.18378	2.60929	3.04081	3.44042	3.28421	3.4825	3.6387	3.47844	3.68033	3.70339	3.71024
PE(14:1(9Z)/5-iso PGF2VI)	0.0100721	4.4144	2.84707	0.0102159	0.0114295	2.78799	2.72764	4.43813	4.02653	0.00999986	3.51704	0.0104165
PIP(6 keto-PGF1alpha/18:0)	4.3763	4.38698	4.42294	4.38253	4.43188	4.42434	4.32026	4.3629	4.36748	4.37314	4.40955	4.39107
4-nitroso-n-phenylaniline	4.18301	3.89317	4.22504	4.02682	3.99221	3.92884	3.69395	2.56847	3.01922	3.38768	3.51675	3.6773
N-Lactoylvaline	4.89328	5.22144	5.45217	5.52933	5.39898	5.43322	5.12137	5.21229	5.22167	5.33858	5.34193	5.19735
Pc(2:0/20:5(7z,9z,11e,13e,17z)-3oh(5,6,15))	2.84054	4.70764	2.88711	4.72661	3.74202	2.88852	4.48197	4.74439	4.73207	4.44682	2.87374	4.24163
(2R,4S)-4-Carbamimidamido-3-acetamido-2-((1R,2R)-2-hydroxy-1-methoxy-3-(octanoyloxy)propyl)-3,4-dihydro-2H-pyran-6-carboxylic acid	4.42113	4.98504	5.0674	5.26787	5.12587	4.97323	4.92802	4.85709	4.72989	4.7921	5.15027	5.01884
Fruleuile	5.76416	6.28014	5.76915	6.18445	6.18774	6.07546	5.76984	6.18361	6.31207	6.00374	6.2243	6.05333
Ile Ala Val	4.69814	5.94828	5.70356	6.02025	6.12252	6.07986	6.19218	6.12353	5.9699	6.03864	5.95307	5.96939
Cyclosquamosin F	3.83872	4.29166	3.88535	3.84495	3.8943	3.88676	4.74466	3.82533	4.9608	3.83556	3.87197	3.85349
Phe Pro Glu	4.57966	5.8062	5.5257	5.9175	5.74178	5.63841	5.774	5.65426	5.72156	5.56574	5.61285	5.59869
Ser leu val	3.73757	5.42154	5.0546	5.46581	5.53233	5.50969	5.64193	5.48889	5.38844	5.41694	5.41435	5.42135
6-Hydroxy-3,4-dihydro-2(1H)-quinolinone	4.37483	3.94134	4.10192	4.27555	4.29709	4.18848	4.20337	3.87688	4.35352	4.10163	3.94772	4.16401
Ile gln val	4.55253	6.2598	6.09632	6.26492	6.3508	6.27459	6.17859	6.25222	6.18916	6.20806	6.33054	6.21522
Gly pro phe	4.98088	5.92619	5.56852	5.86317	5.63698	5.58645	5.76992	5.72111	5.69833	5.49921	5.6679	5.48883
Palmitoyl 3-carbacyclic Phosphatidic Acid	4.84787	5.39912	5.50106	5.53374	5.43101	5.16694	5.71927	5.59313	5.62332	5.43248	5.43712	5.64712
Tyr val ala	4.79098	5.65437	5.33717	5.63001	5.45307	5.3921	5.67548	5.58049	5.57531	5.30968	5.42454	5.34697
19-Hydroxycinnzeylanol 19-glucoside	4.0061	4.01678	4.05273	5.01223	4.06168	4.05414	4.57699	4.36446	4.51404	4.52846	4.03935	4.02087
Leu pro tyr	5.14283	5.1677	4.99636	5.17636	5.17882	5.00069	5.2654	5.25827	5.33364	4.7485	4.95502	4.94872
Galnon	0.0377925	4.627	0.0418766	0.0383151	0.042707	4.08755	0.0333884	4.2119	4.15293	0.0375298	0.040663	0.0390431
Ile asn val	4.34415	5.78501	5.63499	5.86325	5.94041	5.86867	5.92894	5.88192	5.79721	5.83221	5.77497	5.77863
Pro trp asp	3.30369	3.31437	3.35031	3.30992	3.35926	3.69666	3.9561	3.29031	3.29488	3.30053	3.33693	3.31846
Lys Leu Gln	5.88859	4.63013	4.93417	4.56705	4.55556	4.68448	4.44323	4.49414	4.79056	4.68152	4.84461	4.77444
Leu phe asp	3.79027	5.92731	5.50142	5.89567	5.97102	5.92272	5.52947	5.82733	5.7635	5.77694	5.87361	5.7989
5-methoxy methylone	6.70465	6.50852	6.97828	6.6439	6.58595	6.31527	5.98319	5.74148	5.86326	5.9718	6.7285	5.98606
Cinncassiol C1 19-glucoside	2.23655	2.24717	2.28293	2.24274	2.29183	2.28433	2.18085	2.22323	2.22778	2.2334	2.26961	2.25124
Tetrahydrofolic acid	6.37564	5.95557	6.07469	5.95536	5.99904	6.31022	6.75792	6.83274	6.677	7.01352	6.20913	6.84019
Tyrosyl-Isoleucine	5.18753	6.01535	5.63903	5.89292	5.8934	5.91953	5.74377	5.67121	5.75488	5.7714	5.93592	5.78062
Murabutide	3.69165	4.54011	4.34804	4.73049	4.58477	4.44355	4.65997	4.7252	4.71135	4.15017	4.55248	4.68185
Glu ala phe	3.60078	5.41363	5.23342	5.61165	5.41621	5.46908	5.46575	5.37522	5.44309	5.32921	5.43929	5.40498
N-(1-benzylpiperidin-4-yl)-1-propyl-4-pyridin-4-ylpyrrole-2-carboxamide	0.0447227	5.401	5.31288	5.30365	5.6744	5.70685	5.25384	5.40516	5.23468	5.50968	5.37226	5.41075
Pro ala phe	3.71379	5.12321	4.89244	5.01792	4.78507	4.85438	5.12865	5.15906	5.03336	4.54559	4.99682	4.91427
N-(1-benzylpiperidin-4-yl)-2-chloro-11-oxopyrido[2,1-b]quinazoline-8-carboxamide	7.14769	6.45438	6.80612	6.60283	6.67743	6.66803	6.52429	6.49356	6.47844	6.55882	6.61589	6.66098
Tyr Arg His	4.56598	5.47308	5.2603	5.21769	5.34231	5.37707	5.6668	5.7017	5.51504	5.22407	5.23422	5.43303
Glu Trp	5.22131	5.89541	5.77597	5.74571	5.9565	5.91771	5.88303	6.06342	5.97948	5.89724	5.87309	5.89494
Metkephamid	2.49066	4.13364	2.53715	2.49687	2.54608	2.53856	2.74586	4.49967	4.65372	2.4875	4.31459	2.50538
Glu arg ile	4.6702	6.031	5.89502	5.98975	6.1311	6.11004	5.75867	5.93237	5.89953	5.90675	5.98257	5.88092
Capsianoside I	2.58052	2.59118	2.62705	2.58674	2.63598	4.23941	2.52464	4.19374	2.57173	2.57737	2.61369	2.59526
Cyclo(l-pro-l-val)	6.12279	6.30444	6.17656	6.07805	6.21259	6.30595	6.29026	6.09688	6.26764	6.17565	6.03465	6.00986
Ser Glu Glu Glu Ile	6.14278	5.17315	5.12002	5.25949	4.96231	4.8236	5.00521	4.48644	4.9268	4.88063	5.08169	4.57052
Glu leu asp	3.71756	3.72824	3.76419	4.45946	3.77314	4.11521	4.89035	4.90331	4.84577	4.12153	3.93618	5.08009
3-((((-Oxoheptyl)amino)acetyl)amino)methyl-7-oxobicyclo(2.2.1)hept-2-yl-5-heptenoic acid	4.56542	6.73629	6.35779	6.58013	6.84371	6.87003	6.40214	6.63013	6.49081	6.61735	6.67063	6.63369
Leustroducsin B	4.62229	5.2269	5.30238	5.33433	5.50786	5.57885	5.26799	5.43303	5.52958	5.28539	5.47176	5.62744
Pro Val	5.13692	5.80585	5.40452	5.64476	5.44145	5.41447	5.55231	5.58938	5.64729	5.44364	5.51229	5.39905
N-(R)-[2-(Hydroxyaminocarbonyl)methyl]-4-methylpentanoyl-L-t-butyl-alanyl-L-alanine, 2-aminoethyl Amide	4.02111	5.24944	4.87549	5.29323	5.17497	5.09878	5.06327	5.10366	5.04598	4.98208	4.98698	4.93557
Kynurenic Acid	3.38494	3.39561	3.43156	3.39116	3.4405	3.43296	4.59949	3.37155	3.37612	3.38177	3.41817	3.3997
Pro Ser Phe	3.24351	3.79618	2.73197	2.69164	2.7409	3.9537	4.53389	4.04272	2.67662	2.68226	2.7186	2.70016
Pro tyr val	4.18228	5.30752	5.10397	5.42373	5.28836	5.19178	5.30307	5.25979	5.1724	5.05582	5.20928	5.1285
Ile leu	6.28795	7.38581	7.24691	7.38564	7.47529	7.42766	7.34504	7.47426	7.38138	7.45776	7.44985	7.45873
Trp Gly	5.64049	6.50836	6.37245	6.44577	6.51653	6.45405	6.34872	6.44147	6.40257	6.41463	6.45943	6.37882
Pro Phe Gln	3.7107	4.6423	3.79551	4.11309	4.52021	4.31235	4.93886	4.76321	4.49861	4.2668	4.32818	4.55534
Pc(5:0/0:0)	5.54707	5.69682	5.89636	5.96772	5.73416	5.59889	5.61384	5.6827	5.71768	5.60339	5.74093	5.79196
Asn Trp	5.9488	6.37623	6.31623	6.30871	6.46565	6.43481	6.24659	6.41682	6.32554	6.37589	6.39819	6.38416
Trans-p-Menthane-1,7,8-triol 8-glucoside	4.53202	5.74062	5.35662	5.72358	5.35429	5.29537	5.89235	5.75865	5.87041	5.57815	5.58751	5.60998
Neopetasitenine	5.36673	5.2471	5.31205	5.43761	5.46449	5.76544	6.54118	6.3091	6.30794	6.4586	5.74792	6.50194
Pro ser glu	3.36791	3.58414	3.59461	3.83916	4.15432	3.41594	3.79205	4.62795	3.3591	3.36475	3.40115	3.48997
Asp ala phe	4.31293	5.80118	5.63761	5.90288	5.81816	5.77285	5.72306	5.71044	5.63533	5.62973	5.84508	5.6438
Maculosin	6.07191	5.93119	5.7253	5.76625	5.75613	5.76844	5.81547	5.80236	5.91552	5.74964	5.78273	5.76611
Trp Arg Gln	5.97568	6.43663	6.21753	6.36379	6.46753	6.44485	5.9473	6.34302	6.24112	6.28296	6.46337	6.39865
Val glu val	5.27697	6.58422	6.50847	6.71474	6.61624	6.60154	6.56632	6.54307	6.5389	6.48746	6.70186	6.57942
Ozolinone	4.5668	5.96373	5.42448	5.35045	5.31554	5.21957	5.11606	5.459	5.55033	5.12389	5.32757	5.2194
Taurocholic acid	1.71883	1.72931	1.76462	1.72494	1.77342	1.76601	4.27599	1.70569	1.71018	1.71573	1.75147	1.73332
Asn pro leu	4.92804	5.45893	5.17168	5.48279	5.39558	5.19806	5.43332	5.45427	5.44304	5.31349	5.35982	5.3484
Ile leu thr	4.70433	5.2793	5.09099	5.31482	5.43958	5.40379	5.72247	5.61714	5.52728	5.44783	5.29232	5.37237
Pressinoic acid	4.31282	4.43613	4.52583	4.31905	4.36841	4.36087	4.25678	5.21091	4.76018	4.75679	5.01634	5.15689
Aerobactin	3.57723	3.58791	3.62386	3.58346	3.63281	3.62527	3.52121	3.90807	3.56842	3.57407	3.61048	3.592
4-indolecarbaldehyde	6.17663	6.46419	6.50774	6.56445	6.48433	6.51272	6.43157	6.41798	6.4633	6.45266	6.53326	6.45472
Withaperuvin D	2.30976	4.42425	4.18606	4.2408	2.36509	4.36883	4.39935	4.23401	2.9578	4.22438	4.13148	4.0042
Trp Ala	4.4531	0.000242062	0.00026295	3.85778	0.000268423	0.000263803	4.05639	0.000229011	3.68866	0.000234469	0.00025497	3.95172
Trigonelline	5.60916	5.90671	6.0655	6.07201	5.95317	5.92214	5.14051	5.31651	5.28838	5.24027	5.91128	5.41118
1-[4-(4-fluorophenyl)piperazin-1-yl]-3-(1-methylindol-5-yl)propan-1-one	3.79086	3.9266	3.83749	3.79709	4.79013	4.20768	4.99294	4.60569	4.50764	4.46405	4.48243	4.53573
Val thr val	3.52493	4.6217	3.57155	4.80141	5.1537	5.10328	5.25873	5.14601	4.83064	5.13541	4.7031	4.90235
Lactosamine	5.89238	5.95945	6.06284	6.60687	6.04807	5.99125	6.41525	6.39098	6.47183	6.25067	6.21602	6.62721
Enallylpropymal	1.74843	4.6573	4.02648	3.26389	4.01829	4.72574	4.65215	3.71997	4.69368	4.07299	3.70406	3.88899
1-Oleoyl-2-{6-[(7-nitro-2-1,3-benzoxadiazol-4-yl)amino]hexanoyl}-sn-glycero-3-phospho-L-serine	3.20681	3.21748	3.25342	3.21303	3.26236	3.25483	3.1508	3.19342	3.198	3.20365	3.24004	3.22157
Ile Ile Ala	3.67057	5.09132	4.48198	5.12494	5.28382	5.1744	5.31126	5.15173	5.06743	5.12917	5.03272	5.16293
Thr-pro	3.9957	4.79743	4.56427	4.66849	4.14767	4.34989	4.6284	4.69914	4.55038	3.66485	4.08404	4.02611
Nomilinic acid 17-glucoside	6.4861	6.49679	6.53274	6.49233	6.54169	6.53415	6.43006	6.47271	6.47729	6.48294	6.51935	6.50088
Thromboxane b2	6.08659	6.38485	5.77158	6.14498	6.18003	6.07918	5.7691	6.30927	6.4051	6.00955	6.21207	6.06103
Pro phe	6.29281	7.05626	6.86785	7.0606	7.01141	6.95797	6.9549	6.98074	6.95386	6.89391	6.91655	6.86404
Ile Leu Gly	5.36394	5.6517	5.59824	5.61782	5.69802	5.7453	5.60206	5.66204	5.51904	5.65075	5.60247	5.64142
Leu Ile Ser Glu	4.61357	6.24986	6.0375	6.17597	6.31476	6.1757	5.79692	6.14339	5.88111	6.10416	6.0173	6.03262
6-Deoxy-4-O-(3,6-di-O-methyl-beta-D-glucopyranosyl)-2,3-di-O-methyl-alpha-L-mannopyranose	3.92492	5.44414	4.88993	5.4721	4.93381	4.81269	5.52224	5.22049	5.11786	4.87916	4.92714	5.03481
Val asp val	5.39943	5.70569	5.44607	5.72197	5.70589	5.62192	5.77933	5.76738	5.72859	5.7121	5.65052	5.61947
Ile arg val	5.03428	5.57513	5.08092	5.58509	5.8513	5.80253	5.81745	5.80465	5.62252	5.80597	5.66672	5.6232
Glu phe	5.81919	6.40441	6.33465	6.38136	6.50597	6.47774	6.29961	6.43976	6.34485	6.36971	6.40341	6.34371
Asp phe	6.04941	6.26188	6.16279	6.13574	6.19445	6.18005	6.3309	6.44459	6.39684	6.28496	6.24018	6.24844
Ile Val Asn	5.26883	5.82976	5.68669	5.87854	5.91869	5.77619	5.62955	5.76909	5.68877	5.72312	5.94051	5.80867
2-aminoacetophenone	6.84208	6.67526	6.69126	6.7302	6.68298	6.68822	6.64145	6.64244	6.66077	6.6446	6.70809	6.64584
Alpha-Ionol O-[arabinosyl-(1->6)-glucoside]	3.2204	4.12829	3.26701	3.22662	3.27595	3.26842	3.16439	4.29094	3.21159	4.1262	3.25363	3.23516
Glu val trp	4.60371	5.84521	5.67571	5.99207	5.8166	5.69285	5.8752	5.7675	5.88034	5.71301	5.77823	5.6843
Leu Asp Leu	4.33028	5.48666	5.04708	5.43914	5.25153	5.10566	5.39876	5.41597	5.46262	5.17554	5.2968	5.14237
Ala pro leu	4.96974	6.01916	5.64579	6.02013	5.83096	5.69277	6.05476	6.00332	5.88078	5.83725	5.75502	5.86346
Pyroglutamylmethionine	4.18141	5.45911	5.17694	5.40214	5.43719	5.47998	5.57222	5.54199	5.59252	5.47418	5.34069	5.25936
5-oxoprolylvaline	5.89653	6.37152	6.35455	6.45149	6.39666	6.35182	6.42935	6.40535	6.45648	6.39818	6.41397	6.32129
1-cyclohexyl-3-[[1-(hydroxymethyl)cyclopropyl]methyl]urea	6.92104	6.63672	6.70715	6.58708	6.64706	6.67657	6.64364	6.62353	6.61599	6.67882	6.64615	6.65663
Tolfenpyrad	4.57386	4.57184	4.24848	5.4674	4.58047	4.75255	5.28952	5.6922	5.51244	5.19905	5.14727	5.74929
Thr phe	5.46717	5.93281	5.90956	6.00382	6.11103	6.16769	6.0276	5.99548	5.85048	6.02494	5.92588	5.9884
5'-Methylthioadenosine	6.23303	6.5081	6.64704	6.54029	6.70129	6.54464	6.2686	6.41885	6.37937	6.43607	6.60876	6.43389
1,2,10-Trihydroxydihydro-trans-linalyl oxide 7-O-beta-D-glucopyranoside	4.55917	5.13086	4.45369	4.83398	4.58371	4.71596	5.43554	5.2179	5.5355	5.01444	4.67652	4.68967
(+/-)-Tryptophan	7.60076	8.06466	8.042	8.12842	8.05526	8.04101	8.01279	7.99893	8.02149	8.01927	8.06694	8.009
Trans-3-indoleacrylic acid	7.74428	8.20527	8.19543	8.28253	8.2073	8.19645	8.15677	8.15322	8.17118	8.1705	8.22992	8.16026
'1,5-naphthalenediamine'	6.06189	6.50626	6.49048	6.57466	6.50842	6.48422	6.45981	6.46637	6.48049	6.47308	6.52108	6.47693
2-naphthylamine	6.25625	6.70694	6.69787	6.78542	6.70919	6.71017	6.65772	6.66749	6.69118	6.67628	6.74119	6.67326
2-Methylindole	5.83026	6.29986	6.28637	6.37798	6.30131	6.29626	6.25104	6.26015	6.28399	6.28237	6.32773	6.26808
Gln glu ile	3.12272	5.80242	5.33665	5.75048	5.64345	5.57727	5.8177	5.84599	5.85699	5.75876	5.69839	5.67611
Thr Ile Thr	3.84288	3.85357	3.88952	3.84911	3.89847	3.89092	3.78685	3.82949	3.83407	3.83972	3.87613	3.85766
Ala-phe	5.95354	6.59094	6.36276	6.61782	6.63038	6.62753	6.73191	6.63382	6.58785	6.64075	6.49459	6.60261
Glu Asp Ile	5.18034	5.47555	5.64574	5.43352	5.23218	5.21649	5.34407	5.16724	5.39963	4.96787	5.1957	5.11827
Ser gln phe	3.7105	5.54875	5.38492	5.11311	4.95608	4.53507	5.08225	4.93123	4.81333	4.6229	4.96398	4.59697
2-(beta-D-Mannopyranosyl)-L-tryptophan	6.05767	5.83094	5.06744	5.64349	5.58147	5.40843	4.99856	5.502	5.7471	5.06872	5.54249	5.10537
Ile tyr	5.53558	6.54413	6.40535	6.57003	6.71688	6.66788	6.61441	6.68926	6.58637	6.71705	6.59574	6.67149
Val Gly Val	4.28445	5.59811	5.25929	5.63418	5.7575	5.6845	5.58391	5.61333	5.52161	5.58535	5.54363	5.57494
Lewis y Tetrasaccharide	5.71824	5.72893	5.76488	5.72447	5.77383	5.76629	5.6622	5.70485	5.70943	5.71508	5.75149	5.73302
Leu Val Ala	4.32132	5.53882	5.14615	5.58666	5.64249	5.60031	5.69464	5.68573	5.57537	5.64151	5.41922	5.53141
4-Amino-1-[(1S,2S,4S)-4,5-bis(hydroxymethyl)-2-bicyclo[3.1.0]hexanyl]pyrimidin-2-one	4.46035	3.95863	2.9825	3.89218	3.88012	4.2101	4.33771	3.91728	4.16915	4.53925	4.56109	4.31687
Glycerophosphocholine	7.02625	6.65304	6.73952	6.71973	6.60358	6.52728	6.81524	6.59742	6.69545	6.66289	6.64395	6.60345
Asp Gln Val Leu Ser	4.19057	4.76196	4.23721	4.1968	4.35076	4.23861	4.85906	4.79061	4.2699	4.27282	4.22382	4.20534
Tryptophyl-Threonine	3.65351	3.66419	3.70014	4.28168	4.00033	3.89033	3.59748	3.64012	3.6447	3.65035	3.68675	3.66828
Val Leu Asp Glu	3.81385	5.85146	5.48298	5.69644	5.8513	5.97452	5.24197	5.7802	5.67435	5.74398	5.74426	5.81475
Emideltide	6.07748	6.08816	6.12412	6.08371	6.13307	6.12552	6.02144	6.06408	6.06866	6.07432	6.11073	6.09225
Pro arg gln	5.39602	5.66189	5.46401	6.12263	5.71328	5.74734	6.12466	6.32239	6.30502	6.10128	5.86924	6.50841
Trp-glu	5.21456	5.56389	5.16992	5.55315	5.49776	5.51461	5.70746	5.69311	5.59434	5.64041	5.46839	5.61879
Diglykokoll	5.23003	5.3085	4.85121	5.33861	4.63232	4.68184	5.32199	5.16787	5.20286	4.62974	5.03705	4.85234
Lys Tyr Asn	3.92693	4.73681	4.71858	4.57016	4.63232	4.37887	4.57777	4.36287	4.5485	4.48784	4.7815	4.80584
D-glutamine	6.36068	6.56777	6.48098	6.66834	6.56676	6.50404	6.33336	6.51114	6.51055	6.49475	6.56362	6.49178
5'-Guanidinonaltrindole	4.58364	6.16941	5.92152	6.15045	5.92733	5.86634	6.23457	6.21772	6.25794	5.9361	5.95847	6.02495
Thr val val	3.80261	5.31031	4.7247	5.37292	5.45462	5.43572	5.31501	5.33079	5.29966	5.38494	5.11586	5.2769
Asn phe	5.39488	5.50931	5.33109	5.51716	5.5654	5.63666	5.68069	5.57058	5.45035	5.54031	5.38692	5.5163
N-desmethyl loperamide	0.0255312	0.0261483	0.0283332	1.7303	0.0289039	1.91367	0.0225191	4.06635	1.84103	0.0253513	0.0274997	0.0263884
Pro val glu	3.67809	3.9128	3.77167	4.51597	4.50364	4.31857	4.72059	4.24612	4.46326	4.26416	3.9155	3.93368
'1-(4,6-dimethoxy-1,3,5-triazin-2-yl)-8-methyl-1,2,3,4-tetrahydroquinoline'	2.46228	4.01539	2.50876	4.05729	4.3282	4.53537	3.17426	4.29507	2.80097	4.14907	2.94962	4.09268
Phe his	3.59778	4.60213	3.64441	4.58061	4.06796	4.61691	4.1169	4.06382	3.97345	3.72695	4.45936	4.06324
Ile val lys	3.72011	5.47214	5.13749	5.51419	5.50614	5.52738	5.47099	5.52132	5.43363	5.45093	5.41505	5.38242
Leu val thr	3.73319	5.84232	5.42957	5.88497	6.04627	6.01532	6.03241	5.96057	5.84124	6.00721	5.76623	5.92919
O-Desmethylverapamil (D-703)	5.47488	5.84196	5.44735	5.8329	5.51857	5.50838	6.03579	5.77483	5.82161	5.69548	5.68542	5.76928
Leucyl-Arginine	3.51876	3.52944	3.56539	3.52499	3.57433	3.59237	3.46274	3.50537	4.02426	3.5156	3.552	3.68753
Ser-ile	5.03417	5.27745	5.03954	5.14293	5.1131	5.16909	5.31317	5.40572	5.36742	5.17769	5.13378	5.17019
Fenvalerate	5.55393	5.34444	5.39517	5.42593	5.34978	5.40263	5.08025	5.16155	5.2203	5.28737	5.25848	5.23729
Pro pro val	4.86261	5.86584	5.40258	5.80578	5.30529	5.48621	5.6408	5.66746	5.68707	5.3678	5.60978	5.42726
Glu Leu	6.41441	6.8463	6.68076	6.76859	6.79167	6.7629	6.81281	6.97439	6.92427	6.80511	6.76792	6.77456
3-(1-Pyrazolyl)-Alanine	6.41795	6.73951	6.71833	6.84177	6.72818	6.70277	6.72434	6.69811	6.71917	6.6951	6.74109	6.68347
Mulberrofuran T	5.2498	5.26048	5.29644	5.25603	5.30539	5.29785	5.19376	5.2364	5.24098	5.24664	5.28305	5.26457
Trp gln phe	2.79042	4.2923	2.83699	2.79664	4.49112	4.15718	3.52387	3.43611	4.3498	3.37454	3.85456	2.80517
Blumenol C glucoside	3.54995	4.15981	3.65008	4.44789	3.99935	3.59906	4.51487	4.36704	4.36114	3.93356	4.24851	3.56472
'n-(1,5-dimethyl-2-phenyl-2,3-dihydro-1h-pyrazol-4-yl)-n'-phenylurea'	4.3696	3.99	3.71562	4.27701	4.59509	4.06074	3.93821	4.21873	2.41084	4.00257	3.91235	2.43434
Ile val	6.12147	7.06768	6.91823	7.02418	7.17141	7.10791	6.99832	7.2051	7.09421	7.14812	7.1301	7.12961
(3S)-3-hydroxycyclocitral	5.76957	5.43441	6.09347	5.82939	5.98208	5.92133	5.12581	5.44399	5.26244	5.55204	5.80333	5.59396
Zeatin	6.34681	6.38832	6.43888	6.54374	6.44634	6.15434	6.51023	6.444	6.45182	6.53118	6.47181	6.51947
N-[2-(4-fluorophenyl)imidazo[1,2-a]pyridin-3-yl]naphthalene-2-carboxamide	2.11102	3.86617	2.15732	2.1172	3.8922	2.15872	2.05544	2.09773	2.10227	2.10788	2.14402	2.12568
Pro glu val	5.78636	6.45525	6.23723	6.4708	6.23581	6.1388	6.53817	6.33543	6.38555	6.22022	6.28958	6.14714
Ser ile thr	3.69982	3.71757	3.74645	4.34823	4.11137	4.08788	4.7089	4.35588	4.00521	4.2613	3.73306	3.77391
Val Glu Thr Glu	2.4492	2.45984	3.98695	2.4554	4.33051	4.05424	4.56749	4.04673	4.44252	3.97934	4.55269	4.02428
(s)-(+)-n-boc-3-pyrrolidinol	5.89251	6.60658	6.31427	6.5542	6.31101	6.20993	6.49798	6.57759	6.54281	6.34335	6.41481	6.28791
2-phenylethylamine	4.29074	3.39785	3.43717	3.14373	3.06086	3.71025	2.94934	3.6882	3.38961	3.62243	3.73715	3.69118
His Trp Phe	0.507033	1.77024	0.53969	0.511334	0.546076	0.540692	0.469216	0.497851	0.50098	0.504857	0.530208	0.517264
Arg thr gly	4.79925	6.10195	5.69387	6.0031	6.08328	6.06852	6.07208	6.23483	6.14209	6.09945	5.98766	6.01252
Gln Ile	6.04953	6.55852	6.38658	6.60845	6.71771	6.68642	6.56354	6.61799	6.50913	6.63225	6.5585	6.60897
Pro gln arg	5.53695	5.62687	5.28543	6.14549	5.6847	5.61391	6.23124	6.38151	6.38435	6.11952	5.85543	6.50509
Phe gly	4.86411	4.85363	4.52688	4.91111	4.91925	4.95406	5.22067	5.07819	4.80822	4.93854	4.84319	4.87744
Benzenecarboximidic acid, 4-((2S)-3-(cyclopentylmethylamino)-2-((2-naphthalenylsulfonyl)amino)-3-oxopropyl)-, hydrazide	3.65992	3.6706	3.70655	4.33282	3.7155	3.70796	4.44649	3.64653	3.6511	3.65676	3.69316	3.67469
Leu glu thr	3.6682	5.48479	5.09011	5.50829	5.44809	5.42343	5.51562	5.60564	5.53462	5.36321	5.4735	5.46664
Pro ile thr	3.58171	4.82635	5.06594	4.3161	4.92421	3.62975	4.85586	4.33078	4.34656	4.43111	4.64928	4.59882
2-(2-ethyl-6-methyl-n-oxaloanilino)propanoic acid	4.70983	4.75251	3.8439	4.61871	4.20602	2.86504	4.7049	5.07911	5.0418	4.73503	3.99998	4.42158
Ser leu	6.21532	6.82457	6.61919	6.75486	6.80101	6.77194	6.90794	6.94943	6.90261	6.88212	6.77959	6.8627
Leu asp ala	4.96326	5.80548	5.59929	5.89123	5.71573	5.74579	5.87803	5.82189	5.82215	5.7795	5.73027	5.71879
Pro leu gly	5.44501	6.08293	5.75673	6.04969	5.91952	5.81951	6.14785	6.0378	5.98105	5.86748	5.83679	5.90305
6-aminocaproic acid	5.09057	5.40926	5.28159	5.47203	5.61806	5.57803	5.48561	5.4365	5.46232	5.54001	5.46072	5.52552
Thr pro val	5.13865	5.85178	5.49463	5.823	5.76846	5.56057	5.87611	5.85006	5.74633	5.57763	5.57326	5.54752
N-(3,5-dimethylphenyl)-2-(5-pyrazin-2-yl-1,3,4-oxadiazol-2-yl)acetamide	6.19276	6.07903	5.44154	5.92281	5.66268	5.41475	5.28442	5.8294	6.01976	5.4615	5.79122	5.48153
Phe glu	6.20681	6.64485	6.41557	6.57983	6.62308	6.59189	6.60464	6.7043	6.65662	6.60264	6.6137	6.63308
Leu glu glu	3.97477	5.33693	4.02141	5.30185	5.39032	5.25215	5.22069	5.10577	5.20044	5.01038	5.14298	5.17584
N-fructosyl phenylalanine	6.47688	6.39203	5.78991	6.14857	5.93406	5.8074	5.55078	6.14559	6.31782	5.71748	6.05323	5.76435
Valylmethionine	4.7891	6.14427	5.99237	6.0877	6.32173	6.19288	6.07864	6.14311	6.09135	6.1587	6.10821	6.12691
Val Glu Asn Glu	4.12395	4.13463	4.17059	4.13018	4.17954	4.17199	4.06791	4.11056	4.11514	4.12079	4.1572	4.13872
Canagliflozin	4.49358	4.50427	4.54022	4.49981	4.54917	4.54163	4.43754	4.48019	4.48477	4.49042	4.52683	4.50836
Pro tyr lys	6.45876	6.55143	6.36496	6.6438	6.34218	6.31337	6.78682	6.58101	6.6087	6.47943	6.4291	6.50403
Gln val his	4.69019	5.43996	4.67515	5.42739	4.83182	5.08982	5.51556	5.36296	5.49602	5.25505	5.16175	5.14667
Leu gly thr	4.18857	5.52453	5.19446	5.4373	5.45322	5.41461	5.47884	5.53237	5.5011	5.50179	5.49686	5.46717
Biotin	3.8377	3.84838	3.88433	3.84392	3.89328	3.88574	3.78166	3.8243	3.82888	3.83453	3.87094	3.85247
5-mapdb	5.99566	5.59845	5.71262	5.55027	5.60375	5.60581	5.58131	5.62017	5.58043	5.66502	5.59187	5.55428
3-Methyl-1-phenyl-1-butanone	5.27327	5.58143	5.596	5.5911	5.59023	5.51756	5.55684	5.57724	5.54722	5.5277	5.5779	5.56963
1-[5-(trifluoromethyl)-2-pyridyl]piperidine-4-carboxylic acid	3.91205	3.92273	3.95868	3.91828	3.96763	3.96009	3.85601	3.89866	3.90323	3.90889	3.9453	3.92682
Indoline	7.92279	8.22842	8.18808	8.28531	8.22476	8.21421	8.21374	8.22336	8.22938	8.20633	8.24015	8.20882
'trans,trans-2,4-heptadienal'	5.44158	5.63474	5.62047	5.68462	5.64891	5.62795	5.61849	5.6426	5.61872	5.60062	5.6492	5.60137
1-(oxolan-3-ylmethyl)-1-propyl-3-[3-(trifluoromethyl)phenyl]urea	4.00993	5.14366	4.44977	5.38718	5.06751	5.0586	4.5452	5.07037	4.96088	5.07894	5.22645	4.85246
5-(3-Pyridyl)-2-hydroxytetrahydrofuran	8.38831	8.70428	8.67443	8.75797	8.69863	8.69147	8.69523	8.69125	8.70032	8.67682	8.71508	8.67241
Isoindoline	5.39615	5.69811	5.69483	5.80089	5.73521	5.73034	5.7101	5.7303	5.73166	5.69789	5.72575	5.70134
Phe Phe Tyr	1.20154	2.91475	1.24539	2.87835	1.25384	2.30225	2.67877	3.12775	1.6171	1.19858	1.67458	1.63767
2-cyclopropyl-1-[1-(3-fluorophenyl)sulfonylpyrrolidin-3-yl]-5-methylimidazole	3.60786	3.61854	3.65449	3.61409	3.66344	3.65589	3.55183	3.59447	3.59905	3.6047	3.6411	3.62263
Phe asp	5.50537	5.87224	5.55495	5.80962	5.83536	5.8536	5.74991	5.88101	5.71367	5.7715	5.73487	5.76325
Ser ile ser	0.000150265	0.000154007	0.000167298	0.000152436	0.00017078	0.000167841	3.78262	3.83212	0.000147246	0.000149175	0.00016222	0.000155464
1-Methylguanosine	4.96622	5.13094	5.05842	5.61072	5.07683	5.0977	5.68277	5.80349	5.8033	5.51728	5.337	5.97851
Leu glu asp	3.73466	5.21078	4.81502	5.20205	5.22335	4.97442	4.99161	5.05844	5.14793	5.04277	5.22558	5.09509
5-Hydroxyindoleacetic acid	4.89596	5.83807	5.97103	6.03024	5.91734	5.95441	5.72702	5.57146	5.75645	5.52364	5.87211	5.42991
Arg pro val	5.13967	5.04639	4.68915	4.99976	4.98265	4.9039	5.07202	5.25208	5.02094	4.99836	4.77645	4.84389
Phe arg	5.72013	6.02517	5.98487	6.05801	6.18467	6.19383	6.28467	6.19614	6.09995	6.12722	6.06586	6.0711
Val val	6.47741	7.32901	7.17142	7.28975	7.42584	7.37233	7.28495	7.48228	7.3718	7.42081	7.37857	7.42186
Pentaerythritol mononitrate	5.81273	5.18349	5.34038	5.16191	5.27919	5.3999	5.48302	5.27758	5.32488	5.45172	5.31144	5.43261
Devd-cho	3.9224	3.93308	3.96903	3.92863	3.97798	3.97044	3.86636	3.909	3.91358	3.91923	3.95564	3.93717
Pro-Pro-Pro	6.97766	7.06323	6.90078	7.11152	6.84679	6.81743	7.22085	7.05529	7.08268	6.98192	6.92046	6.97251
O6-Carboxymethyl-2'-deoxy-guanosine	4.64209	5.06403	5.10863	5.59628	5.24194	5.21537	5.41942	5.49542	5.58496	5.40017	5.25128	5.70135
7-ethylguanine	6.12493	5.23069	5.60606	5.29911	5.35628	5.40549	5.68209	5.49412	5.5488	5.57855	5.32143	5.56096
Pro pro lys	3.51333	3.52401	3.55996	3.51956	3.5689	3.56136	3.45731	3.49994	3.50452	3.51017	3.54657	3.5281
2-(2,4-dioxo-1,3-diazaspiro[4.5]decan-3-yl)-N-(4-fluoro-2-methylphenyl)acetamide	5.27357	6.07421	5.89709	6.09819	6.00174	6.02175	6.06188	6.01058	5.9918	5.94539	6.03871	5.97943
His phe	5.24673	5.40175	5.32366	5.37121	5.50986	5.46668	5.70949	5.57445	5.53005	5.51729	5.39071	5.50386
Val pro ala	4.212	5.25232	5.00633	5.19367	5.1864	5.1385	5.20536	5.18576	5.00574	4.89182	4.84557	4.90321
Pro-gly-pro	5.42704	5.3596	5.32961	5.5369	5.25125	5.12157	5.70287	5.31933	5.38661	5.37316	5.26279	5.42798
Ala tyr	5.32467	5.87908	5.57252	5.87277	5.9156	5.9126	6.00422	5.92494	5.86228	5.89237	5.7909	5.86592
Gly tyr	5.73749	6.26415	6.09759	6.20718	6.26951	6.2194	6.21192	6.26437	6.23455	6.23558	6.21634	6.20984
Prolylproline	5.04685	4.11336	3.63599	3.5638	3.57853	3.45823	3.77214	3.39682	4.05413	3.52477	3.44344	4.12049
O-6-deoxy-a-L-galactopyranosyl-(1->2)-O-b-D-galactopyranosyl-(1->4)-2-(acetylamino)-1,5-anhydro-2-deoxy-D-arabino-Hex-1-enitol	3.98089	3.99157	4.02752	3.98712	4.03647	4.02893	3.92485	3.96749	3.97207	3.97772	4.01413	3.99566
His pro ile	3.70313	4.98826	3.74976	4.5431	3.95534	3.75117	4.90771	4.48336	3.69432	3.85555	4.31465	4.18802
Glutarylcarnitine	6.35431	6.49874	5.727	6.02833	5.66211	5.53493	5.35657	6.21666	6.27415	5.45779	5.92919	5.50476
Leu-glu	6.58684	7.04928	6.83352	6.9708	6.99386	6.92163	7.0365	7.17943	7.11262	7.04456	7.02564	7.06134
Beta-L-Dioxolane-cytidine	4.82173	4.83242	4.86837	4.82796	4.87732	4.86978	4.76569	4.80834	4.81292	4.81857	4.85498	4.83651
Ala-ile	6.21451	6.64416	6.57065	6.6408	6.81252	6.79721	6.71211	6.83749	6.69923	6.83545	6.71504	6.78791
Leu ser gln	4.66415	5.80104	5.88334	5.62305	5.60881	5.55361	5.69476	5.60823	5.53616	5.54901	5.50126	5.50273
Val Pro Asn	4.1473	5.42138	4.6896	5.26803	5.19531	5.19392	5.41049	5.40473	5.36541	5.06794	4.90749	5.17794
Propionylcarnitine	7.05113	5.93059	6.40595	6.1185	6.39633	6.3594	6.1879	6.1249	6.0857	6.48561	6.46497	6.66906
Gln Phe Gly	3.9349	4.61934	3.14596	4.18337	4.15985	4.17693	2.91126	4.53647	4.38024	2.96407	3.73574	4.22216
Pro pro glu	4.40124	4.90472	4.5423	4.83729	4.43962	4.44087	4.85192	4.49742	4.70466	4.37136	4.05781	4.40999
N-fructosyl isoleucine	6.44319	6.56474	5.74897	6.09922	5.76937	5.68076	5.52362	6.30109	6.35087	5.53804	5.96651	5.53998
Thymine	4.9379	4.04657	4.06017	3.40403	3.74989	4.16777	4.39255	3.8902	4.0251	4.02831	3.20135	4.03268
Lys Ile Asp Asn Glu	5.30008	5.31076	5.34672	5.30631	5.35567	5.34812	5.24404	5.28668	5.29126	5.29691	5.33333	5.31485
5-Acetylamino-6-amino-3-methyluracil	4.62712	4.89268	4.89721	4.85856	4.92849	4.97036	5.06971	5.06179	5.14476	5.18299	5.02763	5.15846
DL-2-Aminoadipic acid	5.72538	6.2374	6.30687	6.31549	6.24437	6.22907	5.95277	6.09751	6.015	6.12734	6.18834	6.10135
Daporinad	3.58553	4.78149	3.63216	4.17186	4.14362	3.9785	4.43984	4.40749	4.43826	4.30805	4.30742	4.42018
[truncated: 1,552 more rows]

## Sheet: C.elegans_RNA-seq_ΔpurE
gene_id	gene_name	purEN2_1_count	purEN2_2_count	purEN2_3_count	purEN2_4_count	purEN2_5_count	purEN2_6_count	BWN2_1_count	BWN2_2_count	BWN2_3_count	BWN2_4_count	BWN2_5_count	BWN2_6_count	purEN2_1_tpm	purEN2_2_tpm	purEN2_3_tpm	purEN2_4_tpm	purEN2_5_tpm	purEN2_6_tpm	BWN2_1_tpm	BWN2_2_tpm	BWN2_3_tpm	BWN2_4_tpm	BWN2_5_tpm	BWN2_6_tpm
[truncated: 46,926 more rows]

[truncated: 1 more sheets: E.coli_Proteomics_ΔpurE]
