# Supplementary material for: Microbial genetic screen identifies bacterial genes that compromise Caenorhabditis elegans reproductive fitness
Source: mSystems. 2026 May 7;11(6):e01698-25. doi: 10.1128/msystems.01698-25 (PMC13289084; doi:10.1128/msystems.01698-25)
Supplement: Table S6 — Multi-omics data of C. elegans and ΔyojI. [file msystems.01698-25-s0010.xlsx]

## Sheet: E.coli_Metabolomics_ΔyojI
Metabolite	BW_1	BW_2	BW_3	BW_4	BW_5	BW_6	yojI_1	yojI_2	yojI_3	yojI_4	yojI_5	yojI_6
1-Methoxy-2-propylamine	4.23409	4.20568	4.10625	4.27428	4.20487	4.19549	4.16459	4.14158	4.16505	4.00251	4.20438	4.17942
3-Hydroxy-2-Methylpyridine	5.16586	5.13487	5.07414	5.16242	5.12869	5.1288	4.89283	4.89371	4.93766	4.8675	4.98997	4.94894
2-hydroxy-3-methyl-2-Cyclopenten-1-one	4.80237	4.80108	4.74003	4.79057	4.74472	4.76091	4.69238	4.75612	4.7318	4.68939	4.74748	4.77034
5-hydroxymethyl-2-furancarboxylic acid	5.45355	5.40938	5.38776	5.42587	5.40103	5.4142	5.35219	5.35345	5.40918	5.33988	5.4448	5.3988
2-Cyclopenten-1-one	4.425	4.382	4.36487	4.4273	4.38	4.39381	4.36579	4.41987	4.42512	4.39875	4.48619	4.44358
Acetoacetic acid	4.14597	4.14552	4.1667	4.17142	4.10549	4.1384	4.06145	4.09172	4.12693	4.14064	4.16575	4.19671
3-Methyl-2-butene-1-thiol	3.09106	3.12841	3.18003	2.97457	3.23122	3.03981	3.52515	3.5202	3.45299	3.56504	3.33835	3.34753
2-Amino-2-methyl-1-propanol	5.39652	5.45925	5.44117	5.45396	5.42945	5.41737	5.44132	5.40507	5.42982	5.39677	5.40391	5.37183
Putrescine	5.13205	5.20533	5.15899	5.1741	5.16393	5.14533	5.18742	5.15515	5.15483	5.14938	5.12797	5.12143
4-[(2,4-Dihydroxy-3,3-dimethylbutanoyl)amino]butanoic acid	2.68397	2.69932	2.71117	3.19656	2.99952	2.70606	2.75257	3.35859	2.74292	3.20325	2.7343	3.09225
Pipecolic Acid	5.51249	5.51825	5.53934	5.60094	5.57406	5.60894	5.56507	5.61149	5.7031	5.65427	5.74488	5.69978
L-Lysine	5.36051	5.33304	5.50796	5.53916	5.40738	5.60425	5.91307	5.88778	6.1598	5.99639	6.10002	5.80943
Lys ala	3.02536	3.04073	3.03243	3.05458	3.06622	3.04747	3.09403	3.08098	3.08437	3.09165	3.07574	3.06633
Lys ser	4.00878	3.94683	3.89787	3.46368	3.9869	3.66216	4.09743	4.15261	4.21255	4.23405	4.08523	4.37608
L-Histidinol	3.48777	3.65273	3.49207	3.34294	3.43499	3.50868	3.59884	3.73711	3.5962	3.80421	3.64834	3.87074
4-Trimethylammoniobutanoic acid	4.45876	4.45447	4.47665	4.53143	4.52509	4.54409	4.53204	4.43607	4.58695	4.42883	4.48509	4.35659
Agmatine	4.83909	5.33165	4.54388	4.61595	5.08929	4.41842	4.88397	4.84668	4.73935	4.72013	4.72327	5.02649
Choline glycerophosphate	5.5222	5.53758	5.52928	5.55144	5.5631	5.54433	5.59093	5.57787	5.58126	5.58855	5.57262	5.56321
N-(3,4-difluorophenyl)-2-(4-methyl-6-oxopyrimidin-1-yl)acetamide	5.42327	5.38195	5.45325	5.47155	5.33384	5.45108	5.43574	5.32329	5.43001	5.34134	5.38656	5.27013
N1-acetylspermine	4.97164	5.03207	5.08411	5.13882	5.0309	5.14285	5.13377	5.06308	5.03279	5.04456	5.11198	5.02104
L-arginine	7.27841	7.23985	7.30018	7.27093	7.22645	7.27335	7.34025	7.37241	7.39816	7.37136	7.3748	7.36282
Choline	6.98386	6.98077	6.98252	6.98378	6.96834	6.96444	7.01079	6.9926	7.01063	7.00591	7.03039	7.01587
N1-acetylspermidine	7.50839	7.4862	7.50943	7.50829	7.48442	7.49929	7.51925	7.47597	7.49225	7.48188	7.52295	7.44062
L-erythro-4-Hydroxyarginine	3.04598	3.06136	3.05306	3.07521	3.08685	3.0681	3.11467	3.10161	3.10501	3.11228	3.09637	3.70836
Thr Arg	0.0411554	0.0425693	0.0418006	0.0438824	0.0450162	0.0432041	0.0478373	0.0464932	0.0468389	0.0475891	0.0459634	0.0450272
D-alanine methyl ester	5.52025	5.52242	5.514	5.5375	5.52488	5.48913	5.51008	5.54215	5.54667	5.55468	5.54676	5.65638
N2-Acetylornithine	4.76883	4.77906	4.79867	4.76724	4.8285	4.74331	4.85037	4.81952	4.82779	4.8993	4.87804	4.90458
5'-Deoxyadenosine	5.06918	5.10543	5.1149	5.15115	5.13695	5.05023	5.17215	5.24582	5.16749	5.25248	5.16208	5.25148
Etofylline	5.25844	5.27882	5.28399	5.30475	5.27401	5.28063	5.34517	5.36543	5.36671	5.36706	5.35157	5.3933
1-Pyrroline	5.64499	5.60778	5.71059	5.67696	5.57339	5.64253	5.62002	5.59337	5.64589	5.60065	5.70205	5.53004
4-Amino-1-piperidinecarboxylic acid	4.80795	4.87101	4.85891	4.83648	4.92788	4.8793	4.98808	5.00762	4.98567	4.97543	5.04952	5.03843
6-Oxopiperidine-2-carboxylic acid	3.77666	3.47848	3.24402	3.80512	3.58955	3.16647	3.43148	3.28927	3.12546	3.65927	3.75314	3.53303
L-histidine	6.80253	6.76564	6.83293	6.80555	6.75409	6.79849	6.80525	6.81002	6.84166	6.80927	6.8579	6.78642
Asparagine ethyl ester	5.58891	5.54724	5.58163	5.607	5.6103	5.54285	5.58368	5.52709	5.5016	5.52816	5.56668	5.47692
Val His	5.13867	5.14271	5.0173	5.03459	5.09718	5.03812	5.09549	5.26928	5.16089	5.19571	5.18355	5.3432
Proxyphylline	4.82683	4.85382	4.83876	4.8747	4.82016	4.85273	4.85406	4.91444	4.91221	4.93586	4.88126	4.86085
Sarcosine	5.9214	5.91585	5.92236	5.94608	5.91294	5.89681	6.01038	6.00001	6.00549	5.98836	6.00764	5.99907
L-Threonine	3.78818	3.81827	3.99332	3.82119	3.84359	3.65762	4.18582	4.21523	4.03975	4.18473	4.06331	4.18637
Timonacic	3.17227	3.16498	3.12874	3.23677	3.74032	3.14379	3.82375	3.99807	3.47948	3.77585	3.30324	3.81205
3,4-Methylenedioxyamphetamine	2.5983	2.61365	2.60537	3.24641	3.33126	2.62038	3.57326	2.65384	4.59743	4.34609	4.68816	4.46607
Glu ala	4.69504	4.72606	4.63489	4.75221	4.67325	4.6198	4.8698	4.74059	4.79096	4.82834	4.75785	4.82095
Pro his	5.07878	5.06349	5.15165	4.96181	5.02529	5.02902	5.11369	5.03428	4.99017	5.14697	5.05769	5.61354
Glu Gln	4.98805	5.07053	4.99155	5.06059	5.06206	5.04652	5.24533	5.26534	5.23462	5.23981	5.2716	5.29542
Ala pro lys	6.15287	6.32265	5.92423	6.10723	6.31569	6.09692	6.37809	6.39581	6.31923	6.41265	6.31049	6.47126
Cysteine-glutathione disulfide	3.68262	3.698	3.6897	3.71186	3.72352	3.70475	3.75134	3.73828	3.74168	3.74896	3.73304	3.72363
Pro asp	3.39061	3.85685	3.39769	3.41985	3.53895	3.66256	3.58669	3.44627	3.44966	3.50925	3.54206	4.09788
Lys gln	5.02767	5.05134	5.00091	5.03516	5.03446	5.07721	5.10867	5.0813	5.06504	5.15976	5.06182	5.0147
'n1,n12-diacetylspermine'	5.8249	5.90554	5.88796	5.93337	5.88137	5.92769	5.94873	5.85793	5.83354	5.86289	5.93371	5.82759
Glu glu	5.23356	5.24794	5.27897	5.20067	5.17257	5.19137	5.24318	5.25677	5.23562	5.21632	5.30203	5.2191
Gln pro his	5.27665	5.36758	5.32124	5.23802	5.05366	5.28827	5.10889	5.19981	5.33769	5.07365	5.44238	4.66143
N-acetylhistidine	4.98245	4.97894	4.98303	5.03117	4.95382	4.9033	4.93297	4.84918	5.03286	4.86423	5.04826	4.98665
3-[(1R,2R,3S)-3-Carboxy-1,2,3-trihydroxypropyl]dioxirane-3-carboxylic acid	5.40698	5.42237	5.41406	5.43623	5.44788	5.42912	5.47572	5.46266	5.46605	5.47333	5.45741	5.448
N-Acetylputrescine	6.34151	6.32724	6.38665	6.41293	6.37659	6.37056	6.4116	6.36785	6.40257	6.39488	6.41523	6.37217
Piperidine-4-Carboxamide	4.79554	4.83794	4.87248	4.82644	4.82673	4.82487	4.97102	4.92965	5.06415	5.02447	5.03609	5.02871
Gamma-glutamyl-L-putrescine	5.2959	5.2801	5.33423	5.31621	5.32739	5.30602	5.3339	5.30909	5.34123	5.35933	5.37636	5.3704
Val ser	3.39158	3.40696	3.74429	3.5445	3.99467	4.02635	3.47108	4.36602	4.23827	4.33458	4.45535	4.43688
Stachyose	3.98151	3.9969	3.98859	4.01076	4.02241	4.11209	4.05024	4.03718	4.04057	4.04786	4.03194	4.02252
3-methylpyridine	4.21377	4.03695	4.0396	4.48946	4.18668	4.24583	4.20191	3.89066	5.06813	4.93177	5.13782	4.94136
L-Valine	7.51863	7.4964	7.53468	7.53171	7.49316	7.51912	7.57409	7.55889	7.56259	7.54926	7.5777	7.53749
4-guanidinobutanoic acid	4.76882	4.62038	4.86595	4.78042	4.70292	4.77795	4.76075	4.65993	4.84218	4.92251	4.87549	4.6389
Phellopterin	5.51107	5.48103	5.5249	5.48967	5.46316	5.44749	5.43691	5.48626	5.47734	5.48637	5.52625	5.45415
'erythrono-1,4-lactone'	4.91636	5.13697	5.10665	5.1081	5.11558	5.16193	5.13919	5.18826	5.27199	5.29696	5.36882	5.18841
N-Acetylcadaverine	6.85246	6.82135	6.84015	6.85909	6.81797	6.84167	6.89982	6.85637	6.87613	6.85407	6.91695	6.81744
Hypusine	4.41107	4.10006	4.04034	4.39459	4.21569	3.98952	4.24151	3.92175	5.28148	4.89422	5.41671	5.02802
Val thr	3.35957	2.64861	2.21395	2.56101	3.90948	3.95114	3.81032	4.43251	3.97972	3.81249	4.16852	4.49184
Val Asp	4.98539	4.66095	5.11352	5.06956	5.06261	5.06624	4.79512	4.62856	4.58426	4.8058	4.78305	4.59739
Val glu	5.2061	5.09669	5.33142	5.24776	5.25459	5.26588	5.21497	5.20616	5.26755	5.27138	5.31833	5.2217
Isoleucylarginine	1.8899	1.87723	2.39504	3.24635	2.1166	3.23913	2.58856	1.91701	1.92036	3.58152	3.61183	1.90253
Gly arg val	3.50707	3.52245	4.01731	3.53631	3.54796	3.5292	3.82172	4.32627	3.72817	3.85955	3.77503	4.20698
Deoxyguanylic Acid	3.992	4.08279	3.73173	3.7539	3.85915	3.74679	3.88443	3.81938	3.78371	3.79099	4.15987	3.76566
Glu pro gln	5.80061	5.77155	5.81642	5.7606	5.80736	5.8017	5.83894	5.84949	5.88664	5.8789	5.86462	5.86414
2,3-dihydrobenzofuran	5.24673	5.2363	5.30885	5.36627	5.27429	5.26335	5.31301	5.28137	5.34114	5.28559	5.3709	5.34726
Nicotinic acid	6.2634	6.21174	6.26555	6.27286	6.2513	6.2479	6.16117	6.01254	6.07657	6.11175	6.12672	6.02593
Phenacylamine	5.59268	5.54292	5.61932	5.61623	5.57158	5.60723	5.62626	5.5924	5.63816	5.6125	5.64267	5.59519
1-methylguanine	3.96069	3.99935	4.20768	3.82897	4.00667	3.91856	4.14925	3.46164	3.93007	4.1199	4.12878	3.96877
L-Alanine	6.07843	6.05417	6.08234	6.07382	6.03206	6.05471	6.10189	6.10719	6.13991	6.11007	6.15141	6.10521
L-Glutamate	6.30445	6.25729	6.31101	6.27935	6.22332	6.26468	6.27697	6.27668	6.29132	6.25682	6.28089	6.26502
4-amino-3-hydroxybutyric acid	4.4656	4.24462	4.29611	4.32013	4.2082	4.16382	3.40437	3.4549	3.60161	3.77997	3.38607	3.82512
Pyrroline	5.46932	5.39839	5.51647	5.44951	5.35129	5.43028	5.34798	5.34591	5.41344	5.36925	5.45596	5.27422
L-proline	7.48831	7.41235	7.5348	7.4755	7.37854	7.47012	7.35998	7.34301	7.41169	7.34258	7.4515	7.25403
N-Methyl-L-glutamate	3.7104	4.07469	4.21968	4.18375	4.19552	3.81522	3.91765	3.66966	3.26362	3.97362	3.41242	3.48824
L-Glutamine	5.37641	5.32552	5.41058	5.33904	5.21989	5.35974	5.35038	5.37918	5.46119	5.37311	5.47708	5.28635
Pro Glu	6.09742	6.07621	6.19259	6.09429	5.97696	6.10325	5.9632	6.02747	6.09673	5.96165	6.09637	5.86434
Uridine 2'-phosphate	4.92341	4.9388	4.93049	4.95266	4.96431	4.94555	4.99215	4.97908	4.98248	4.98976	4.97384	4.96442
1,3-Butadiene	6.15836	6.14664	6.19912	6.1776	6.14094	6.15606	6.16449	6.17528	6.21553	6.18077	6.22946	6.14564
Val Gly Ala	4.31357	4.51936	4.29029	4.08718	4.59798	4.56492	4.6565	4.85147	4.93333	4.80578	4.82273	4.99581
Nalpha-Acetyl-L-arginine	5.05075	4.90377	5.09278	4.93088	4.90857	4.98851	4.89066	4.88722	4.98454	4.77946	5.07047	4.75232
Adenosine 3'-monophosphate	3.75106	3.61347	3.60517	4.23308	3.79181	3.62022	3.66681	3.66636	3.65714	3.81547	3.71612	3.7246
(-)-Naringenin	6.20012	6.1695	6.19597	6.19923	6.2002	6.16448	6.10774	6.07633	6.09838	6.137	6.14996	6.07174
5'-Guanylic Acid	5.391	5.40639	5.39808	5.42025	5.4319	5.41314	5.45974	5.44667	5.45007	5.45735	5.44143	5.43201
Isobutylidene	6.65299	6.60985	6.65742	6.63668	6.59711	6.64679	6.70795	6.72802	6.77055	6.74717	6.74624	6.73382
Ser val	4.29219	4.65504	3.96239	4.36414	4.66614	4.48236	5.00254	5.17363	5.18013	5.12135	5.08295	5.16243
Leu glu lys	5.39208	5.58361	5.30727	5.43226	5.52662	5.5074	5.70574	5.71815	5.6759	5.78578	5.65536	5.83269
His leu	4.7281	4.95371	4.47581	4.62921	4.97293	4.76538	5.27559	5.35931	5.21981	5.44601	5.21558	5.83542
6,7,12,13-Tetrahydro-5H-indolo[2,3-a]pyrrolo[3,4-c]carbazol-5-one	5.64575	5.64899	5.69057	5.64322	5.66594	5.65612	5.63855	5.57729	5.59249	5.57864	5.64114	5.55234
Carnitine	4.476	4.49139	4.48308	4.50525	4.5169	4.49814	4.54474	4.53167	4.53507	4.54235	4.52643	4.51701
Ile thr cys	3.93913	3.95452	3.94621	3.96837	3.98003	3.96127	4.00786	3.9948	3.99819	4.00547	3.98955	3.98014
Lys-leu	5.10914	5.26152	5.00221	5.08233	5.38351	5.12538	5.28516	5.39143	5.15201	5.42774	5.19632	5.89682
Phe Lys	3.88841	3.90379	3.89549	3.91765	3.92931	3.91054	3.95714	3.94408	3.94747	3.95475	3.93883	3.92942
Histidylproline	7.94569	7.92657	7.96638	7.94261	7.92527	7.94684	7.93317	7.94013	7.96034	7.95513	7.96848	7.94038
2-hydroxycinnamic acid	6.40518	6.38501	6.44256	6.40819	6.36508	6.4102	6.41722	6.41442	6.44277	6.41425	6.45001	6.37432
'3-acetyl-2,5-dimethylfuran'	6.99282	6.96979	6.99907	6.97796	6.96739	6.97747	6.99073	7.0014	7.01928	7.02512	7.026	7.00688
2-phenylacetamide	6.57604	6.55245	6.62378	6.58623	6.54421	6.58178	6.57825	6.59733	6.61561	6.58101	6.62817	6.54984
L-Leucine	8.56167	8.54343	8.58228	8.56933	8.53866	8.55615	8.57919	8.57779	8.58616	8.57499	8.59574	8.55592
SN-Glycero-3-Phosphocholine	3.83258	3.81528	3.76576	3.76169	3.91728	4.04434	3.69101	3.95831	3.87451	3.97421	4.01542	3.98356
2-amino-6-methoxypurine	5.04495	5.01736	5.02427	5.02358	5.00126	5.00643	5.05645	4.99979	5.01612	5.02463	5.09593	5.00543
Imidazoleacetic acid riboside	5.22787	5.22239	5.27286	5.26457	5.22695	5.23854	5.3065	5.32683	5.32765	5.32142	5.3398	5.30353
Kinetin	4.80186	4.6977	4.83519	4.82164	4.85742	4.81685	4.68581	4.24979	4.27874	4.03653	4.60736	4.4011
3-hexenedioic acid	5.20415	5.16773	5.20594	5.16945	5.14348	5.11757	4.99091	5.00397	4.9641	4.99974	5.03461	5.01562
Oxypurinol	5.43394	5.42928	5.51419	5.50119	5.4604	5.50269	5.6699	5.59146	5.55029	5.57706	5.64898	5.54478
Ser Val Gln Glu	5.79839	5.79915	5.77255	5.85462	5.85453	5.80314	5.95381	5.97879	5.92342	5.94953	5.94243	5.97865
Tyr glu	3.58541	2.28812	3.27176	3.64689	3.18433	3.57498	3.44173	2.43345	2.28199	3.1652	3.46437	2.72777
Pilocarpine	6.67205	6.69467	6.64229	6.66215	6.68995	6.66472	6.75753	6.75743	6.7486	6.77184	6.74414	6.74661
3-[4-(3-fluorobenzoyl)piperazin-1-yl]-1-methylquinoxalin-2-one	5.26744	5.25261	5.24053	5.24955	5.19686	5.23693	5.53921	5.44312	5.51011	5.45109	5.51893	5.38674
Pro Gln Lys	5.16862	5.19426	5.20047	5.08926	5.05301	5.1498	5.35536	5.40099	5.4224	5.40194	5.44088	5.36228
MG(0:0/PGF1alpha/0:0)	7.03229	7.05421	6.99693	6.97557	6.97297	7.0012	7.04861	7.06522	7.08219	7.04776	7.05991	7.06607
Zalcitabine	6.06166	6.01132	6.0776	6.05985	6.01876	6.0239	6.06206	6.02699	6.01766	6.04448	6.05623	6.02407
3-(3-indolyl)-2-oxopropanoic acid	5.62983	5.59671	5.63585	5.60024	5.56799	5.62242	5.64055	5.65583	5.64764	5.66142	5.66839	5.64166
Prolyl-Asparagine	6.44912	6.42838	6.44567	6.43431	6.41876	6.43644	6.50226	6.50064	6.51687	6.49185	6.52131	6.48965
Isopropyl beta-D-glucoside	5.61741	5.6339	5.64109	5.57722	5.51773	5.50407	5.41724	5.40069	5.40431	5.44809	5.41917	5.3733
Asp ile arg	3.4975	3.90164	3.81246	3.84637	4.00822	3.55352	4.06591	3.92063	3.92654	3.80505	4.12968	4.28743
Val Asp Gly Thr Ile	6.3237	6.30416	6.31168	6.29926	6.23828	6.30756	6.21422	6.2412	6.26693	6.20409	6.27915	6.18975
Guanine	4.5425	4.55478	4.63599	4.55873	4.55412	4.52767	4.6587	4.5933	4.66599	4.6278	4.6309	4.66702
Ile gly	5.24798	5.33081	5.18961	5.23943	5.3333	5.27212	5.57565	5.65815	5.63539	5.66898	5.61311	5.82376
Isoguanosine	3.36853	3.38391	3.49014	3.39777	3.40942	3.39066	3.43724	3.83662	3.42758	3.43486	3.41894	3.98349
Lys phe	4.63224	4.84125	4.69511	4.61131	4.81303	4.66694	4.84252	4.80278	4.58176	4.84989	4.81827	5.14562
Val Glu Gly	5.18236	5.1922	5.1029	5.15268	5.14716	5.15445	5.22519	5.24972	5.19399	5.16844	5.21021	5.19875
Pro Leu Ser	6.45457	6.6198	6.32192	6.44193	6.65053	6.47372	6.75094	6.78503	6.6694	6.74541	6.67884	6.81213
Ile his ala	6.07168	6.12315	5.90008	5.9549	6.08849	5.92568	5.97042	5.96469	5.88157	5.95809	5.88566	6.17791
Val pro gln	6.49645	6.54526	6.45011	6.44969	6.52382	6.46862	6.60048	6.62079	6.59668	6.60333	6.64193	6.63231
Ile ser glu	5.60876	5.68017	5.6398	5.63333	5.65793	5.67088	5.71579	5.72853	5.73587	5.73686	5.77551	5.74388
His val val	3.70959	4.0848	3.73216	4.27862	3.75786	3.69897	4.29197	4.48143	4.30923	4.50792	4.45588	4.47662
Val asn glu	5.45683	5.47834	5.38228	5.38085	5.49048	5.39895	5.61552	5.60327	5.55578	5.59441	5.54921	5.66633
(2S)-1-[(2S)-3-(4H-Imidazol-4-yl)-2-[[(2S)-5-oxopyrrolidine-2-carbonyl]amino]propanoyl]pyrrolidine-2-carboxylic acid	6.04334	6.01311	6.11452	5.98519	5.82659	6.02658	5.83192	5.84128	5.9577	5.77596	6.04889	5.50941
Leu glu gln	5.00379	5.18211	4.96052	5.24933	5.55013	5.14746	5.90556	5.77161	5.62858	5.91171	5.47079	6.21337
Glu lys glu	5.68042	5.61404	5.68612	5.73196	5.67553	5.6551	5.70254	5.67906	5.64565	5.67732	5.68404	5.68608
Ala His Leu Asp	5.89862	5.95866	5.9097	5.94524	5.94714	5.93863	5.95735	5.98563	5.96003	5.92651	5.96521	5.91095
Cyclo-prolylglycine	5.8759	5.86715	5.89006	5.90335	5.88146	5.89283	5.92147	5.93577	5.96076	5.93297	5.97595	5.93483
Gly leu asn	5.39578	5.64255	5.1605	5.40708	5.79367	5.31296	5.91975	5.88895	5.64125	5.93229	5.56947	6.27528
5-chloro-N-(2-ethyl-[1,2,4]triazolo[1,5-a]pyridin-8-yl)thiophene-2-carboxamide	3.47973	4.71469	4.75216	4.5116	4.68386	4.53413	3.54845	4.13698	4.16572	4.58724	4.91469	4.10635
Vertilmicin	6.69152	6.81428	6.49404	6.68254	6.82057	6.65839	6.88947	6.90587	6.80011	6.92475	6.77262	6.83506
Pro ile gln	6.13889	6.40851	5.97009	6.15281	6.50536	6.17869	6.59478	6.63509	6.42818	6.61148	6.43389	6.73872
6-(dimethylamino)purine	5.56484	5.55511	5.69103	5.65944	5.5713	5.64042	5.64893	5.62763	5.69305	5.64376	5.74432	5.56553
Aniline	3.41817	3.35698	3.47814	2.88492	3.16852	3.0907	2.87542	3.48533	3.31256	3.20878	3.25057	2.78954
Kynurenine	5.04845	4.90491	5.01782	4.94872	4.9339	5.03807	4.99946	5.09761	5.09031	4.99707	5.09836	5.02184
Ile ser	4.95725	4.9287	4.93521	4.98101	5.01459	4.97867	5.04699	5.10793	5.09404	5.08382	5.14097	5.14343
N6-(1,2-Dicarboxyethyl)-AMP	3.71762	3.73301	3.72471	3.74687	3.75852	3.73976	3.78635	3.77329	3.77668	3.78396	3.76804	3.75863
(3S,8aS)-3-[(1R)-1-Hydroxyethyl]hexahydropyrrolo[1,2-a]pyrazine-1,4-Dione	5.83679	5.84641	5.85311	5.86475	5.83574	5.87406	5.93029	5.91129	5.91671	5.926	5.93845	5.91144
Asp Tyr	4.60805	4.62344	4.61514	4.6373	4.64896	4.63019	4.67679	4.66373	4.66712	4.67441	4.65848	4.64907
Glu tyr	3.74812	4.38097	3.09162	3.82577	3.76271	4.16037	3.67772	4.07022	3.6225	4.23138	4.20372	4.14642
Phe Ala Thr	4.65776	4.97176	4.31666	4.61996	4.96229	4.62181	5.06339	5.1582	5.05182	5.08492	4.95775	5.16881
Glucitol-lysine	1.10709	1.12129	1.11362	1.13412	3.63018	1.12754	3.90209	3.79977	1.16182	3.701	1.36346	4.25788
Biotinyl-5'-AMP	4.29615	3.94263	4.43555	3.91766	3.9395	3.823	3.86959	4.11922	4.45087	3.8672	4.00742	3.84187
4-methyl-5-thiazoleethanol	5.21018	5.19638	5.27654	5.24599	5.28132	5.23437	5.19307	5.17563	5.18906	5.22744	5.19405	5.19017
Cinoxacin	3.38246	3.60332	3.38954	3.41169	3.50229	3.40459	3.45117	3.43811	3.55184	3.50112	3.58402	3.42346
Tyr-pro	6.41501	6.55082	6.27476	6.41257	6.62097	6.40705	6.72784	6.77716	6.67129	6.75709	6.66954	6.8178
Gamma-glutamylmethionine	4.66987	4.12304	4.45026	4.41907	4.24172	4.52668	4.67397	4.48945	4.57384	4.42125	4.63491	3.7027
Ile asp ala	5.23687	5.26544	5.19833	5.27619	5.29226	5.22491	5.39099	5.36337	5.38164	5.34279	5.40981	5.42473
Val Thr Pro Gly Gly	6.05456	6.19964	5.84788	6.10093	6.28953	6.02236	6.38607	6.33659	6.22517	6.40538	6.14508	6.48838
Gly pro val	6.86295	6.99244	6.71206	6.86751	7.04514	6.84512	7.14594	7.15631	7.08672	7.14908	7.09267	7.20595
Benzoic aldehyde	6.17512	6.14208	6.19421	6.1695	6.13538	6.15879	6.15514	6.15426	6.17681	6.15658	6.19814	6.13781
Leu asn thr	5.2764	5.5187	5.32985	5.33422	5.44359	5.34471	5.55076	5.6941	5.50984	5.61261	5.61888	5.88774
Cytidine, 2'-deoxy-2',2'-difluoro-N-(1-oxo-2-propylpentyl)-	4.90476	5.12107	5.12124	5.0738	4.97258	4.85581	5.05515	5.20783	5.29794	5.07628	4.9609	5.04676
Ile pro asn	6.06192	6.0763	6.14794	6.03368	5.98007	6.08535	6.03971	6.02641	6.06701	6.01339	6.13639	5.9424
Glu thr lys	4.93957	5.03777	4.98407	5.05604	5.23988	5.06791	5.20344	5.14882	5.21437	5.29318	5.04974	5.44196
Glu glu val	5.12575	5.18211	5.20827	5.16989	5.25664	5.29668	5.44475	5.38004	5.38625	5.395	5.33949	5.47465
Trans-p-Ferulyl alcohol 4-O-[6-(2-methyl-3-hydroxypropionyl)] glucopyranoside	6.26814	6.25082	6.27827	6.21967	6.10578	6.26729	6.16677	6.20377	6.33519	6.17242	6.39077	5.81247
Aminofurantoin	4.41899	4.35748	4.41703	4.40698	4.38942	4.45864	4.49926	4.54359	4.4044	4.51168	4.55929	4.4636
[(1S,2S,4S,5S)-2-(6-Aminopurin-9-yl)-5-(hydroxymethyl)-4-bicyclo[3.1.0]hexanyl]methanol	5.34885	5.26767	5.37048	5.39815	5.34174	5.32869	5.22677	5.1893	5.29515	5.31462	5.32218	5.29351
Tyr pro gln	6.82044	6.83571	6.81626	6.80411	6.68813	6.86411	6.80931	6.87552	6.99383	6.81269	7.03545	6.53077
Tyr pro ser	6.3641	6.45053	6.343	6.35218	6.42569	6.36836	6.44362	6.47238	6.41721	6.46099	6.44617	6.45266
Pro Lys Phe	6.21642	6.18475	6.29252	6.16457	6.03621	6.23164	5.98796	5.96392	6.0747	5.90381	6.16342	5.66198
Asp val leu	5.78594	5.8434	5.78741	5.8091	5.85353	5.82009	5.96533	5.96653	5.95734	5.98986	5.94433	6.01729
Asp Glu Leu Asn Gln	5.7356	5.67499	5.74176	5.73122	5.70562	5.71755	5.67383	5.72475	5.78818	5.77137	5.75723	5.74444
Galactose-beta-1,4-xylose	5.39973	5.50916	5.22662	5.39231	5.54751	5.34836	5.4886	5.51112	5.4932	5.50145	5.49314	5.31407
Val lys val	3.98946	4.00484	3.99654	4.0187	4.03036	4.01159	4.05819	4.04513	4.04852	4.0558	4.03988	4.03047
Pro ala	5.06133	5.11236	5.07257	5.09408	5.12327	5.1362	5.26177	5.29428	5.30539	5.30178	5.25539	5.31377
5-hydroxytryptophan	5.88266	5.86487	5.90386	5.87765	5.86671	5.85596	5.90654	5.8875	5.92399	5.889	5.92174	5.89247
Leu val ser	3.85422	4.37776	3.89185	3.88346	4.56771	3.92009	5.02251	5.03543	4.48609	5.02972	4.67167	5.59398
Pyroglutamylproline	6.21318	6.18806	6.22714	6.22571	6.18544	6.22512	6.25668	6.22572	6.25152	6.21956	6.25698	6.21274
8-hydroxy-2'-deoxy Guanosine	3.69414	3.70953	3.70122	3.72338	3.73504	3.71628	3.76287	3.74981	3.7532	3.76048	3.74456	3.73515
Phenethylamine glucuronide	5.58572	5.56927	5.62737	5.55625	5.44236	5.51873	5.32836	5.28117	5.43841	5.40903	5.35025	5.33899
His-trp	4.31724	4.24107	4.35105	4.42059	3.69031	4.44591	4.01318	4.30375	4.40692	4.32527	4.2113	4.35338
Methyldopa	4.38234	4.28747	4.29958	4.35042	4.09355	4.36781	4.3696	4.21912	4.53922	4.38094	4.37818	4.44729
Asn leu	4.78809	4.87808	4.7262	4.85496	4.85805	4.84394	4.94355	4.89523	4.93678	4.938	4.93807	5.06352
Val tyr	3.39771	3.56003	3.69426	2.1143	3.66667	2.13398	3.79895	3.69778	4.18177	2.15113	4.40333	4.2667
Val Arg Val	4.98736	5.00275	4.99445	5.01661	5.02827	5.0095	5.0561	5.04304	5.04643	5.05371	5.03779	5.02838
Antramycin	3.25673	3.53253	3.25298	3.51311	3.12876	3.31007	2.30557	1.34405	2.46399	3.00051	0.0308601	2.72169
Ile pro gln	7.37982	7.46375	7.27361	7.36166	7.49339	7.33172	7.56905	7.5534	7.48061	7.57558	7.48889	7.62228
Val Asn Phe	6.75262	6.8177	6.6572	6.73578	6.85099	6.70665	6.87205	6.86819	6.80468	6.8924	6.82554	6.94766
Cys gln gln	6.34202	6.38958	6.22741	6.29003	6.42256	6.23943	6.38909	6.35234	6.28655	6.38427	6.30471	6.40611
3-isobutyl-6-(1-hydroxy-2-methylpropyl)-2(1h)-pyrazinone	6.76884	6.74945	6.79658	6.76891	6.74432	6.77306	6.74658	6.73191	6.77056	6.76622	6.78558	6.74488
Vinylacetylene	5.76626	5.74379	5.81096	5.77478	5.74238	5.76166	5.75521	5.75294	5.75847	5.75485	5.78606	5.73334
Pro ile ala	5.89555	6.08951	5.76465	5.92328	6.16646	5.92461	6.28173	6.32893	6.15179	6.30515	6.16581	6.41576
1-[2-(benzylamino)-2-oxoethyl]piperidine-4-carboxamide	5.70488	5.71127	5.7687	5.71529	5.67774	5.73829	5.6848	5.65472	5.69836	5.6643	5.71646	5.67975
Leu ala gln	4.59007	4.78315	4.74668	4.69743	4.83018	4.40445	4.87144	4.86496	4.92064	4.8797	4.85516	4.68987
Ile His Gln	5.67691	5.72765	5.70711	5.75006	5.74454	5.70192	5.86209	5.86713	5.78326	5.83306	5.79236	5.90223
Isopropyl 2-[[[(1R)-2-(6-aminopurin-9-yl)-1-methyl-ethoxy]methyl-(pyrimidine-4-carbonylamino)phosphoryl]amino]-2-methyl-propanoate	6.38732	6.41232	6.26598	6.40909	6.4431	6.31523	6.33064	6.33149	6.22578	6.31192	6.18568	6.17479
Doxofylline	6.27786	6.27506	6.30246	6.26167	6.20645	6.25193	6.13907	6.0872	6.15958	6.09798	6.17002	5.96665
Phe Asp Arg	6.41133	6.40761	6.47084	6.42294	6.4014	6.42947	6.37502	6.41931	6.44975	6.41618	6.45912	6.37649
4-Deoxyphysalolactone	6.214	6.24825	6.19513	6.23234	6.30641	6.2205	6.25715	6.27611	6.25148	6.28502	6.23627	6.4007
Tyr pro glu	6.3628	6.45603	6.24711	6.48008	6.69748	6.46225	6.883	6.81009	6.74471	6.86477	6.74729	6.95323
Isoleucyl-Threonine	5.95223	5.9709	5.97953	5.97359	6.02675	5.98824	6.16557	6.1654	6.14675	6.1513	6.11167	6.18446
N-[[1-(hydroxymethyl)cyclopropyl]methyl]-2,1,3-benzothiadiazole-5-carboxamide	4.48129	4.49659	4.58011	4.34611	4.46876	4.38381	3.74137	3.98896	4.16081	4.13571	4.27626	3.95627
Thr leu	5.08078	5.1749	5.0004	5.01042	5.14156	5.13368	5.20992	5.2488	5.27497	5.32152	5.29554	5.51392
Creatine glutamate	4.0431	4.05849	4.05019	4.07235	4.084	4.06524	4.11183	4.09877	4.10217	4.10945	4.09353	4.08411
1-(3-bromophenyl)-3-[2-[5-(pyrrolidine-1-carbonyl)benzimidazol-1-yl]ethyl]urea	5.93594	5.93091	5.97383	5.96076	5.88633	5.88586	5.8438	5.84638	5.85937	5.85273	5.87783	5.7624
Gly pro gly	5.62346	5.66953	5.50678	5.59512	5.71383	5.56101	5.70049	5.70299	5.55553	5.72073	5.54635	5.84693
Piperacetazine	6.01415	6.01088	5.99386	6.03128	6.04309	6.0238	6.03028	6.06553	6.00018	6.02169	5.97481	6.03109
Asp leu	5.7304	5.71452	5.79043	5.74269	5.68051	5.75033	5.6153	5.67933	5.67766	5.60819	5.7005	5.54704
Lomefloxacin	6.22264	6.2353	6.25756	6.24826	6.21739	6.26431	6.20791	6.17365	6.25524	6.19372	6.23171	6.18919
Phe pro lys	6.4824	6.46676	6.537	6.41877	6.33186	6.46205	6.23931	6.28398	6.36619	6.20854	6.41898	6.03768
Pro ser	5.55293	5.53767	5.60789	5.52376	5.51128	5.56379	5.56819	5.60824	5.65539	5.59458	5.68892	5.57598
Isoleucyl-proline	8.25819	8.25385	8.26703	8.23554	8.22996	8.25967	8.26452	8.2871	8.30164	8.26444	8.31731	8.2045
Leu pro thr	6.8761	6.87627	6.91769	6.79221	6.75903	6.83159	6.68225	6.76271	6.77065	6.67741	6.84757	6.57676
4-{[3-(diethylamino)propyl]amino}-4-oxobut-2-enoic acid	6.12816	6.14946	6.1185	6.11933	6.12566	6.16121	6.16557	6.20218	6.21844	6.17565	6.20171	6.05197
Sabeluzole	5.9362	5.93565	5.96411	6.02417	5.93627	6.03479	5.81349	5.72647	5.88008	5.75854	5.86713	5.73734
Glu arg glu	5.58591	5.64904	5.50189	5.56106	5.70532	5.64478	5.58798	5.61374	5.67133	5.59196	5.65478	5.90413
Phosphocholine	5.14511	5.1605	5.15219	5.17436	5.18601	5.16725	5.21385	5.20079	5.20418	5.21146	5.19554	5.18613
Ser phe	3.45043	3.62202	3.56623	3.47967	3.49132	3.47256	3.57176	3.65056	3.50948	3.51676	4.08091	3.60594
Ser val val	3.79839	3.86532	3.76221	3.86007	3.94404	3.46743	3.91353	3.97239	3.96244	3.96877	4.08368	3.90395
Val Asn Phe Asp	5.70775	5.93452	5.49879	5.85117	6.04804	5.83494	6.06504	6.01278	6.04948	6.08682	5.9922	6.02706
Fusidic Acid	6.82918	6.76998	6.90716	6.74274	6.58305	6.81238	6.4729	6.5157	6.66506	6.40375	6.74174	6.07589
N6-phenylisopropyladenosine	5.73751	5.79048	5.79786	5.78005	5.67363	5.81797	5.58815	5.45372	5.64372	5.51912	5.68551	5.3581
Val ile	5.78563	5.95128	5.6692	5.67343	5.92203	5.74821	6.20842	6.29277	6.19817	6.36045	6.16217	6.57939
Gln phe	4.42332	4.0548	4.19794	4.30956	4.18296	4.46082	4.6267	4.72791	4.72341	4.75385	4.73205	4.74318
Gly phe	4.88226	5.00076	4.40897	4.79685	5.06807	4.81573	5.25937	5.32837	5.26853	5.31548	5.27011	5.56287
D-glutamic acid	6.55993	6.49399	6.56176	6.50097	6.45696	6.51787	6.47095	6.46036	6.50477	6.47151	6.49265	6.44356
Pro Pro Tyr	7.06044	7.06961	7.05562	7.08128	7.05627	7.09361	7.12701	7.14323	7.14438	7.11262	7.15327	7.02626
N-(6-methoxyquinolin-8-yl)alanine	5.28576	5.22517	5.24738	5.23596	5.16477	5.26623	5.20874	5.18698	5.20706	5.26676	5.22452	5.148
2-aminoindan-2-carboxylic acid	5.02059	5.03598	5.02767	5.04984	5.06149	5.04273	5.08933	5.07626	5.07966	5.08694	5.07102	5.0616
Indole-3-Carboxaldehyde	4.88539	4.97992	4.95882	4.88304	4.87517	4.87595	4.83429	4.9715	4.93449	4.97372	4.90238	4.93897
Gly pro ile	6.21724	6.3628	6.09124	6.19154	6.32235	6.15843	6.39996	6.37872	6.29835	6.40201	6.31282	6.34378
L-Canaline	3.1846	3.23342	3.19168	3.21384	3.27301	3.34647	3.2533	3.24025	3.33151	3.25092	3.235	3.22559
Val pro val	4.38253	4.77678	3.74147	4.5172	4.65009	4.51443	4.74724	4.79397	4.67898	4.90545	4.58008	4.84648
Tuliposide A	4.46414	4.12227	4.58079	4.69266	4.30549	4.77124	4.44782	4.51979	4.63903	4.59053	4.62933	4.49023
Carboxyethyllysine	5.52977	5.47316	5.55911	5.52532	5.50542	5.52831	5.57465	5.52427	5.52901	5.55961	5.58289	5.54657
(S,E)-Zearalenone	5.92178	5.91942	5.93929	5.92509	5.87383	5.92466	6.07395	6.01511	6.11941	6.00684	6.08985	5.87204
Ile lys val	3.6406	3.65599	3.64768	3.66984	3.6815	3.66274	4.10483	4.12961	3.69966	3.70694	3.69102	3.68161
Phe asp ile	5.93347	5.90172	5.98566	5.93924	5.86801	5.94731	5.88883	5.85	5.86143	5.87107	5.89419	5.83458
Eptifibatide	6.96536	6.98106	7.02409	7.01125	6.95721	7.02892	6.99433	6.97978	7.01943	6.99018	7.0012	6.96413
4-ethynylaniline	4.6988	4.77354	4.70539	4.71226	4.7299	4.74148	4.65949	4.64903	4.72306	4.6848	4.80707	4.73159
Phenylphosphonic acid	4.96214	4.94605	4.99032	4.96642	4.95548	4.96414	4.95926	4.88886	5.00635	4.98222	5.01337	4.97561
Chlorobenzene	7.01595	7.00587	7.02701	7.01028	7.00731	7.02256	7.0076	6.98212	7.01763	7.02493	7.04868	7.03674
Thr asp ile	5.73967	5.75673	5.78878	5.77633	5.78477	5.77436	5.86634	5.90177	5.88332	5.89738	5.87548	5.85311
5-Benzylacyclouridine	3.49809	3.51347	3.50517	3.52733	3.53898	3.52022	3.56681	3.55375	3.55714	3.73844	3.8959	3.53909
Pro Val Val	5.15585	5.34439	5.0178	5.16072	5.35998	5.20829	5.42125	5.42521	5.34424	5.42192	5.35857	5.38464
Arg Tyr Thr Glu	5.85868	5.82177	5.88239	5.88988	5.81997	5.8546	5.86802	5.72676	5.79625	5.81225	5.82509	5.74252
Methyl 2-amino-3-phenylpropanoate	4.52192	4.24591	4.55561	4.60625	4.52961	4.35368	4.15613	4.32638	4.04572	3.98141	4.06882	3.96713
Pyroglutamyltyrosine	5.93613	5.92604	5.96422	5.94086	5.89462	5.94238	5.98705	5.99564	5.99561	5.98402	6.01525	5.96442
Phe val gly	6.07036	6.23051	5.8726	6.117	6.31399	6.0932	6.42701	6.44833	6.41078	6.43758	6.39604	6.39457
N-Acetyl-DL-Methionine	5.42429	5.41809	5.46577	5.45056	5.40565	5.45342	5.45726	5.42518	5.41645	5.43593	5.48305	5.36336
Glu Glu Ile	6.56769	6.53604	6.57794	6.50602	6.43163	6.52343	6.41346	6.46207	6.49723	6.41772	6.53254	6.34496
Val leu	6.07123	6.1185	6.01781	5.98037	6.05562	6.02219	6.24909	6.35719	6.29202	6.40011	6.30002	6.57683
2-methylbutyroylcarnitine	6.08321	6.0986	6.0903	6.11246	6.12412	6.10535	6.15195	6.13889	6.14228	6.14957	6.13364	6.12423
Cys-Arg-Glu-Lys-Ala	6.59913	6.59644	6.61414	6.58262	6.56345	6.57596	6.54081	6.55125	6.58205	6.51183	6.57735	6.50675
Icariside D1	5.23726	5.25331	5.09699	5.35775	5.48366	5.28978	5.49579	5.23068	5.15325	5.53017	4.96865	5.93136
Leu asp val	5.53639	5.52798	5.52536	5.50071	5.5299	5.56948	5.51016	5.53573	5.55595	5.57956	5.55592	5.59999
Phe His Arg	6.90972	6.8944	6.92131	6.85001	6.80008	6.88196	6.83417	6.88535	6.94955	6.84682	7.00231	6.71032
Corchorusoside A	5.49196	5.59182	5.40615	5.69463	5.75273	5.66146	5.85012	5.81572	5.70689	5.9403	5.70992	5.99649
((2R,3S)-3-Amino-2-hydroxy-2-(1H-imidazol-4-ylmethyl)-5-methyl)-5-methylhexanoic Acid	6.60286	6.57738	6.63091	6.60338	6.56887	6.60522	6.57571	6.57671	6.58798	6.58936	6.60267	6.55863
N-[4-(4-methyl-3-oxo-1,4-benzoxazin-6-yl)-1,3-thiazol-2-yl]-2-phenylacetamide	3.90552	3.85294	4.03719	3.9581	3.75015	3.93055	3.72454	3.37784	3.56144	3.16478	3.4812	3.19061
Ile Val Glu Asp	4.4288	4.26459	4.69859	4.58665	4.48145	4.60012	4.49144	4.39303	4.48341	4.64833	4.55028	4.48873
Milbemycin alpha10	6.48152	6.48458	6.47528	6.46365	6.46664	6.46588	6.41577	6.43281	6.45138	6.38641	6.48288	6.27733
N-Acetyl-DL-Valine	5.44323	5.38787	5.4259	5.4844	5.33565	5.37282	5.23649	5.17725	5.24993	5.27466	5.32173	5.13849
N-(2-Cyanoethyl)valine	5.51374	5.49997	5.60364	5.5659	5.61261	5.57782	5.67352	5.62381	5.85406	5.74383	5.89833	5.71701
Tyr ile	3.1642	3.69533	4.19403	3.19343	3.57886	3.98346	3.2329	3.21984	3.45272	3.23051	3.2146	3.20519
L-2-Aminoadipic acid	3.68647	3.09386	3.64764	3.41828	3.44869	3.0878	3.13437	3.12131	3.1247	3.13198	3.11607	3.10666
Phe val	2.02764	3.35336	4.08149	3.63828	3.43702	3.57065	3.28724	0.00755853	3.41011	3.44874	3.49553	4.18657
Kyotorphin	5.5581	5.81722	5.23685	5.64534	5.88307	5.5128	6.11762	6.06149	5.84902	6.15721	5.76683	6.25881
6S,9R-Dihydroxy-4,7E-megastigmadien-3-one 9-[apiosyl-(1->6)-glucoside]	6.39777	6.36899	6.50934	6.36667	6.21067	6.4178	6.11182	6.15001	6.32277	6.03189	6.34826	5.72867
Pro gln leu	6.79903	6.92701	6.65084	6.79538	7.00271	6.78451	7.05849	7.05219	6.96706	7.03222	6.97284	7.09665
Gentamicin A sulfate	4.28442	4.48652	4.44093	3.59665	3.87998	4.24104	4.20512	4.50421	4.55424	4.63857	4.35588	4.30413
13-Hydroxy-5'-O-methylmelledonal	6.74677	6.73527	6.74241	6.74443	6.74032	6.74458	6.76667	6.76241	6.77672	6.76602	6.76277	6.74312
N6-Threonylcarbamoyladenosine	4.08914	4.10453	4.09622	4.11839	4.13004	4.11128	4.15787	4.14481	4.1482	4.15549	4.13956	4.13015
Asp pro val	5.90532	5.87457	5.93208	5.92096	5.8792	5.90139	5.94821	5.94011	5.99265	5.93054	5.98843	5.88521
Pivampicillin	5.98708	5.91164	5.99654	5.9463	5.83606	5.93287	5.43825	5.43259	5.58136	5.42111	5.61551	5.29721
Ala-Thr-Trp-Leu-Pro-Pro-Arg	5.87548	5.97527	5.87045	5.97356	6.0469	5.99049	5.92598	5.96298	5.94871	5.9639	5.91033	5.98369
(-)-Fumigaclavine B	4.13077	4.20482	4.06058	4.30252	4.08069	4.1854	4.20614	4.20884	4.4635	4.35464	4.44776	4.50471
Ser Trp	4.90189	4.79102	4.87201	4.80766	4.82447	4.87027	4.69835	4.79216	4.85677	4.76392	4.84575	4.7878
2-[[(2S)-1-[(2S)-2-[[(2S)-1-[(2S)-2-Amino-3-(4-hydroxyphenyl)propanoyl]pyrrolidin-2-yl]methylamino]-3-phenylpropanoyl]pyrrolidine-2-carbonyl]amino]acetic acid	6.4819	6.41218	6.5177	6.47358	6.36674	6.51897	6.33238	6.46349	6.57626	6.37033	6.54786	6.20827
2',3'-Dideoxyuridine	5.58281	5.52752	5.53339	5.54032	5.5498	5.54573	5.58311	5.624	5.64705	5.5941	5.62491	5.55649
Pro pro thr	6.57147	6.53075	6.61887	6.54838	6.42998	6.5744	6.39215	6.40902	6.49461	6.31647	6.52841	6.11517
Etiocholanolone	2.88806	2.90343	2.89514	2.91728	2.92892	2.91017	2.95672	2.94367	2.94706	2.95433	2.93843	2.92903
Glu lys leu	6.04436	6.01199	6.04483	6.02842	6.02293	6.03734	6.02164	6.00907	6.04658	6.01283	6.05489	5.96993
Difluprednate	6.56007	6.55301	6.59682	6.55428	6.51146	6.56637	6.44321	6.46733	6.49832	6.47209	6.49037	6.41805
Gln Trp	3.52021	4.06195	4.09585	3.84467	3.96094	3.54234	4.11805	3.88677	3.64711	3.58654	4.18288	4.25184
Leu glu his	5.13597	5.21106	5.2498	5.18974	5.1699	5.21106	5.25217	5.14569	5.22941	5.16861	5.31779	5.27635
N-(cyclohexylmethyl)-3-[1-(2-methylphenyl)sulfonylpiperidin-3-yl]propanamide	4.6766	4.55159	4.52748	4.00316	4.14307	4.53238	4.02453	4.22354	3.77482	4.41757	4.27784	4.12221
5-hydroxyindole	3.47001	3.76366	3.91085	3.15331	3.46466	3.84279	3.15708	3.60029	3.53731	3.54877	3.81716	3.73378
Val Val Val	3.45556	3.52897	3.46264	3.4848	3.49645	3.4777	3.80957	3.888	3.9083	3.52189	3.62966	4.28464
Peg n7	5.16934	5.02688	5.13798	5.11327	5.05284	5.25203	5.07093	4.97682	4.93186	4.82386	5.05472	4.86217
[4-(5-amino-4-methyl-1,2-oxazol-3-yl)piperidin-1-yl]-(furan-2-yl)methanone	5.90476	5.86003	5.9348	5.88888	5.84704	5.89112	5.85798	5.88765	5.90662	5.90634	5.93169	5.86701
Thr ile val	3.65132	3.57088	3.56258	4.00066	4.18692	3.78817	3.97898	4.28258	4.18741	4.60605	3.82106	4.86151
Ile Leu Asn Asp	6.66543	6.67852	6.65411	6.69876	6.74225	6.68865	6.8308	6.82422	6.82302	6.82457	6.80699	6.82088
Thr Trp	4.20372	3.80089	4.30558	4.40837	4.3455	4.31222	4.27125	4.09503	4.23289	4.59907	3.9574	3.93034
6-beta-hydroxydexamethasone	4.81557	4.92878	4.53479	4.78031	4.91423	4.57048	5.15666	5.15979	5.0985	5.1513	5.05076	5.25923
Glu ile val	5.31169	5.50776	5.35123	5.34713	5.43428	5.41107	5.57983	5.59733	5.60427	5.58604	5.60343	5.57057
Pro Pro Ile	7.46394	7.5712	7.38514	7.47193	7.60645	7.5028	7.76197	7.7625	7.72546	7.75455	7.74805	7.70002
Phe pro asp	5.05742	5.06478	5.18893	5.16488	4.91948	5.10646	5.0351	5.01191	5.14334	4.83347	5.1388	4.82529
Leu gly val	6.02887	6.19612	5.90448	6.14923	6.29299	6.14352	6.46244	6.50769	6.39176	6.52147	6.37924	6.6538
Gamma-glutamylphenylalanine	6.16624	6.03291	6.15175	6.10454	6.05973	6.13002	6.03683	5.93555	6.02072	5.98407	6.07249	5.91538
(1,10,11,12,14,23-Hexahydroxy-6,10,19-trimethyl-24-oxa-4-azaheptacyclo[12.12.0.02,11.04,9.015,25.018,23.019,25]hexacosan-22-yl) 3,4-dimethoxybenzoate	7.19581	7.36796	6.7438	7.24889	7.61461	7.01218	7.46716	7.33055	6.89301	7.49344	6.69421	7.87428
Epsilon-(gamma-Glutamyl)lysine	5.8541	5.81673	5.86798	5.82618	5.77113	5.85521	5.75682	5.73901	5.83235	5.78384	5.86168	5.7049
1-Hydroxytrimazosin	5.67438	5.67859	5.72098	5.66162	5.62889	5.69829	5.66595	5.61789	5.63881	5.64932	5.74936	5.59889
Val phe	4.59601	4.5445	4.58684	4.52245	4.49845	4.57345	4.69879	4.77533	4.76081	4.78218	4.78399	4.95135
Lys Leu Glu	5.32155	5.39454	5.24544	5.32007	5.33927	5.35894	5.32384	5.38536	5.38905	5.28813	5.38365	5.38046
Pro thr	5.54114	5.54369	5.59747	5.56201	5.51066	5.59702	5.58987	5.57909	5.61292	5.5953	5.63957	5.53648
Pro Trp	7.2014	7.24836	7.15868	7.17934	7.23581	7.21738	7.28064	7.31502	7.26329	7.29398	7.28871	7.24961
Glu val thr	5.4364	5.46517	5.51739	5.45272	5.40469	5.46449	5.43469	5.39306	5.41163	5.41244	5.42727	5.37501
N-acetyltyramine	4.83339	4.79124	4.87383	4.83985	4.82762	4.82391	4.63508	4.71717	4.77542	4.70705	4.8271	4.76863
Gln leu asn	3.272	3.25713	3.34587	3.36879	3.37241	3.49255	3.39262	3.69821	3.51778	3.56476	3.40998	3.37363
Tyr Leu	3.87794	3.71377	3.69966	3.92257	2.84807	2.82933	3.72365	4.02478	3.97568	4.12205	2.85758	3.8881
Asp Trp	3.9131	3.92849	3.92018	3.94235	3.954	3.93524	4.28345	3.96877	3.97216	3.97945	3.96352	3.95411
Linalool oxide D 3-[apiosyl-(1->6)-glucoside]	3.7074	3.72278	4.56117	3.73664	3.7483	4.29122	4.34619	4.01792	4.13089	4.04811	4.00458	3.74841
Flavin Mononucleotide	5.3237	5.21081	5.42462	5.30727	5.22047	5.32889	4.80249	5.01401	5.04985	4.89506	5.13967	4.78612
LysoPE(0:0/20:2(11Z,14Z))	5.31689	4.78061	5.65188	5.34794	4.90942	5.47095	4.38985	3.07439	4.38221	3.48822	4.86104	4.1916
Lycoperodine i	5.18349	5.16421	5.26528	5.15559	5.18415	5.16378	4.83338	4.89821	4.94844	5.06718	5.09221	5.00642
Asparasaponin II	7.26192	7.24978	7.26245	7.26043	7.25434	7.28835	7.19775	7.18134	7.2368	7.19325	7.19458	7.21328
Furazabol	6.58094	6.60435	6.55742	6.55491	6.63369	6.5662	6.67436	6.65207	6.63554	6.69174	6.64088	6.7996
(1R,4S,7S,10R,13R,16S)-13-(1H-Indol-3-ylmethyl)-4-(2-methylpropyl)-7-(2-methylsulfanylethyl)-16-(phenylmethyl)-3,6,9,12,15,18,20-heptazabicyclo[8.8.4]docosane-2,5,8,11,14,17,21-heptone	5.46962	5.5192	5.35604	5.46528	5.77219	5.5835	5.80624	5.79969	5.77981	5.8255	5.6798	5.90398
8-amino caprylic acid	4.45573	4.35518	4.27528	3.98749	4.4477	3.96966	3.73248	4.11856	3.25261	3.23852	4.04276	4.05251
Glu val leu	4.89499	4.91151	5.03418	4.98523	4.82598	5.02626	4.79461	5.01739	5.0884	4.94943	5.00901	4.72138
Lys Leu Tyr	4.9465	4.76093	4.8902	4.69255	4.91793	4.84645	4.42791	4.72629	4.72293	4.68841	4.85691	4.43157
Physagulin A	6.07791	6.03861	6.02214	6.05729	6.0974	6.04373	6.10742	6.11447	6.09888	6.14015	6.07363	6.12656
Prolyl-Methionine	6.19488	6.17048	6.23379	6.20545	6.1687	6.19543	6.16761	6.1812	6.19181	6.19369	6.21158	6.15725
Vinbarbital	5.82862	5.77839	5.84698	5.79507	5.80507	5.81288	5.8011	5.79279	5.79582	5.81275	5.85525	5.77474
Leu-ile	5.81794	5.92474	5.79739	5.79243	5.88574	5.81243	5.98573	6.07132	6.01462	6.09011	6.01662	6.20284
Ile asp val	5.32876	5.40144	5.38301	5.35992	5.4115	5.41741	5.51106	5.47124	5.48225	5.51949	5.49161	5.57144
20-Cooh ltb4	3.42295	3.43833	3.43003	3.91077	3.46384	3.73314	3.66325	3.47861	3.57752	3.48928	3.96885	3.46395
L-Alanine, 3-(((3-(4-(aminoiminomethyl)phenyl)-4,5-dihydro-5-isoxazolyl)acetyl)amino)-N-(butoxycarbonyl)-, (R)-	6.03909	5.98629	6.04746	6.03862	5.99379	6.04967	5.82875	5.81191	5.8681	5.80773	5.97977	5.74835
Diprotin b	6.73587	6.90989	6.55694	6.75314	7.02898	6.73944	7.116	7.10998	6.98197	7.16445	6.95244	7.35208
Ile Pro Ala Asp Val	6.47117	6.5004	6.43421	6.42404	6.45219	6.44061	6.51116	6.53975	6.58422	6.52416	6.58933	6.4389
N-Eicosapentaenoyl Asparagine	4.80658	4.63174	4.66532	4.77056	4.63942	4.71199	4.48246	4.56744	4.18163	4.67534	4.28718	4.43566
Norharmane	5.79682	5.71687	5.78685	5.75628	5.69966	5.68814	5.85034	5.77441	5.77934	5.70866	5.75905	5.64947
Pro Pro Phe	7.16117	7.22071	7.11402	7.1697	7.2169	7.19759	7.24656	7.23024	7.22241	7.19536	7.28636	7.08323
Phe gly val	4.00529	3.49643	3.86328	4.16432	2.49583	3.50307	4.1886	4.12624	4.21983	4.41294	4.45728	4.74188
Val Ile Val	4.63697	4.83972	4.70921	4.72244	4.83106	4.78523	5.03655	5.06422	4.9145	5.12868	4.91573	5.31257
Glu Glu Leu Ile Thr	6.09879	6.13293	6.05093	6.10684	6.13915	6.04225	5.95996	5.99067	5.95438	6.02528	5.90731	5.9844
Tyr phe	1.39692	0.512323	0.0028833	0.606107	0.48349	1.36761	0.456282	1.03936	0.00324857	1.21183	0.111221	0.0315761
9,13-Dihydroxy-4-megastigmen-3-one 9-glucoside	5.06162	4.97705	5.17286	5.11977	5.04361	5.11054	5.08785	5.08933	5.10522	4.94287	5.10252	4.7819
Physagulin B	6.68512	6.68889	6.7605	6.73249	6.7485	6.73689	6.79794	6.75165	6.76263	6.81828	6.76471	6.82348
1-[5-(4-fluorophenyl)pyrimidin-2-yl]-N-heptylpiperidine-3-carboxamide	4.49588	4.68569	4.57993	4.76298	4.79657	4.48517	4.84154	4.88818	4.80473	4.85731	4.65975	4.74875
Trimazosin	5.80816	5.77486	5.82702	5.76964	5.72455	5.78853	5.73293	5.73926	5.85329	5.742	5.89259	5.72762
Glu leu asn	5.54891	5.51769	5.51072	5.5053	5.51197	5.51399	5.48852	5.58495	5.58806	5.58082	5.60373	5.59451
Glu Leu Lys	5.10231	5.21312	5.06648	4.98504	5.08	5.08055	5.15482	5.07351	5.06027	5.24735	5.28832	5.173
Plazomicin	5.86366	5.78157	5.82002	5.73397	5.69182	5.72785	5.56919	5.63821	5.63981	5.52097	5.73405	5.45758
L-Tryptophan, N-(N(2)-(N-(N-(N-L-methionyl-L-alpha-glutamyl)-L-histidyl)-L-phenylalanyl)-L-arginyl)-	6.61655	6.59855	6.57258	6.58184	6.5517	6.55913	6.2917	6.33331	6.31532	6.24126	6.31165	6.1922
Ala-Cys-Gly	4.15447	4.28599	4.38499	4.4497	4.29738	4.2471	4.16549	4.26548	4.29646	4.27184	4.26582	4.2836
Octopamine	5.87279	5.83313	5.89111	5.85232	5.77138	5.84922	5.79996	5.81382	5.8516	5.81238	5.90204	5.77784
4-Chloro-L-phenylalanine	6.28989	6.2541	6.29433	6.26217	6.25453	6.27413	6.22367	6.20976	6.25024	6.24329	6.2909	6.24027
Glu asp leu	5.98538	5.95983	6.00734	5.97592	5.93797	5.98886	5.99064	6.00828	5.996	5.99464	6.02489	5.92194
Leu arg ile	3.30345	3.31883	3.31053	3.33269	3.34434	3.32558	3.37216	3.3591	3.36249	3.36977	3.35386	3.34445
L-Methioninamide, N-(5-amino-1-oxopentyl)-L-phenylalanyl-L-phenylalanyl-L-prolyl-N-methyl-L-leucyl-	6.47215	6.49641	6.32397	6.61041	6.71188	6.53784	6.67427	6.48678	6.35495	6.65324	6.21481	6.82326
Blumenol C O-[apiosyl-(1->6)-glucoside]	5.42931	5.40781	5.38471	5.47294	5.62303	5.31129	5.46532	5.30232	5.16482	5.49797	5.11106	5.79481
Lysylproline	5.04545	5.13141	5.00254	5.05688	5.17364	5.16397	5.38224	5.33499	5.32825	5.41914	5.28447	5.45281
Pro phe lys	5.17968	5.19422	5.19057	5.28284	5.25113	5.26173	5.42574	5.30181	5.43882	5.40265	5.41656	5.50154
Glu trp gln	5.78229	5.73123	5.84991	5.77397	5.7416	5.78856	5.72104	5.73602	5.75662	5.72538	5.7513	5.68789
Isoleucyl-Alanine	5.66803	5.68035	5.7005	5.67892	5.69164	5.67522	5.7768	5.73445	5.75443	5.79117	5.80459	5.74276
Queuine	3.73689	3.74927	3.87197	3.60086	3.01679	3.97369	2.88812	3.06047	2.93979	3.49054	3.29329	2.86043
Pectenotoxin 3	6.82069	6.83174	6.77769	6.81357	6.86932	6.83465	6.82864	6.84714	6.8167	6.85862	6.78756	6.87404
Ile val val	4.04707	4.45839	4.00719	3.93474	4.58092	4.15076	4.79322	4.81791	4.68532	4.81541	4.63511	5.20785
N1-(5-Phospho-a-D-ribosyl)-5,6-dimethylbenzimidazole	5.48077	5.31621	5.39719	5.39589	5.36591	5.27475	4.78356	4.51037	4.6354	4.59582	4.58062	4.47687
Merodesmosine	6.42307	6.39147	6.47634	6.39303	6.28886	6.42657	6.23024	6.27409	6.36232	6.23004	6.41238	5.98039
Pa(18:3(9,11,15)-oh(13)/17:0)	5.2396	5.51546	5.02732	5.39819	5.74423	5.30269	5.72906	5.63954	5.21608	5.79218	4.99348	6.08759
1h-Benzotriazole	4.89767	4.82907	4.91359	4.83348	4.76466	4.8799	4.80062	4.79964	4.85706	4.73512	4.94541	4.72447
Trypanothione disulfide	6.79313	6.73595	6.79669	6.73547	6.67162	6.66986	6.69305	6.61257	6.77994	6.71332	6.7541	6.65329
Goshonoside F6	6.13733	6.13261	6.16156	6.05334	6.01288	6.02352	5.77314	5.92116	5.89644	5.77669	5.97624	5.8004
Merafloxacin	7.09729	7.07248	7.13173	7.08912	7.05329	7.09645	7.05563	7.0677	7.10717	7.06633	7.12871	7.02784
Ile Pro Thr	5.56078	5.60102	5.59804	5.58362	5.58487	5.58916	5.65184	5.66724	5.66855	5.63297	5.67974	5.64286
Asn val phe	5.38884	5.34272	5.42613	5.38192	5.30575	5.39178	5.34287	5.37912	5.42717	5.3389	5.42033	5.34076
Val Leu Leu Gly Thr	2.74337	2.75873	2.75044	2.77257	2.7842	2.86303	2.81199	2.79895	2.80234	2.80961	2.79371	2.78432
5-Hydroxycapsanthin-5,6-epoxide	6.66142	6.55502	6.77074	6.60713	6.42312	6.63111	6.20558	6.14426	6.24745	6.02925	6.34493	5.79006
Uzarigenin 3-[xylosyl-(1->2)-rhamnoside]	6.27163	6.28149	6.36448	6.28491	6.16027	6.30886	6.06401	6.0775	6.20201	6.08737	6.15313	5.93611
Canarigenin 3-[glucosyl-(1->4)-6-deoxy-alloside]	5.95784	6.06444	5.92648	6.00943	6.15272	5.99027	6.11541	6.11214	6.00773	6.16419	5.91821	6.26044
Deoxycholylglutamic acid	6.82429	6.84793	6.83783	6.85123	6.85742	6.84736	6.85252	6.8548	6.87911	6.8573	6.8502	6.87859
[Leu8,des-Arg9]bradykinin	5.45168	5.56518	5.00222	5.58933	5.96156	5.38304	5.85414	5.90689	5.7908	5.93384	5.7555	5.97715
3-hydroxyphenethylamine hcl	5.4465	5.41334	5.46207	5.43438	5.37823	5.42644	5.39486	5.40409	5.4253	5.39331	5.43827	5.36288
Modrefen	5.6131	5.74654	5.28879	5.54838	5.8493	5.53291	5.97861	5.94049	5.81298	5.93606	5.78059	6.00603
Repaglinide aromatic amine	5.37514	5.31437	5.3908	5.44227	5.34628	5.45577	5.28422	5.31296	5.35437	5.25068	5.43456	5.21348
Gamma-glu-leu	7.1406	7.10311	7.17814	7.13469	7.05485	7.14526	7.0696	7.0695	7.12627	7.04834	7.15399	6.97212
Ile phe	4.19143	4.27866	4.16568	3.95909	3.61509	4.39384	4.0372	4.30179	4.44411	4.31028	4.50713	4.4274
Thr leu ile	3.76838	3.78376	3.77546	3.79762	3.80927	3.79051	3.8371	3.82404	3.82744	3.83472	3.8188	3.80939
2-hydroxybenzonitrile	4.12734	4.28771	3.81667	3.64306	2.93682	3.61951	4.14151	4.14801	4.00749	3.96633	4.14418	4.07228
Propham	4.05791	3.96817	4.25771	4.10842	3.80041	3.83662	3.68723	3.64034	3.64046	3.48972	3.54281	3.46439
Teleocidin B 2	5.14647	5.28583	4.54688	5.16343	5.50803	5.06845	5.43912	5.39529	5.03851	5.46534	4.85658	5.68952
Isoquinoline	3.19064	3.50256	3.14418	3.01035	2.95831	3.47572	2.98612	3.04004	3.57245	3.08738	3.03869	3.08327
Indole-3-acetic acid	3.11977	3.13515	3.12685	3.149	3.16065	3.1419	3.18846	3.17541	3.1788	3.18608	3.17017	3.16076
Phe pro val	5.99507	6.08902	5.89893	5.96784	5.99096	5.98716	6.02529	6.0691	6.06541	6.00715	6.08593	5.8314
Physagulin E	4.68528	5.41258	4.06152	5.19303	5.45341	5.02207	5.52045	5.24881	5.01788	4.98583	4.42642	5.92967
7-O-Succinyl macrolactin A	7.29378	7.27687	7.32673	7.31536	7.26396	7.31624	7.13189	7.20229	7.22636	7.14363	7.22467	7.06325
Olitorin	5.95165	5.97797	6.01272	5.99647	5.85898	5.99179	5.90757	5.84695	5.99002	5.91868	5.91863	5.8081
Ile phe asn	1.73369	0.262662	0.258913	0.269007	2.45291	0.265738	0.287688	0.28141	0.283031	3.73056	1.24604	1.33833
17-aag	4.02304	4.03843	4.13387	4.05229	4.06394	4.04518	4.09177	4.07871	4.08211	4.08939	4.07347	4.06405
Arg-Thr-Lys-Arg	8.51416	8.45136	8.6076	8.44636	8.24611	8.49833	8.04954	8.09387	8.23333	7.9483	8.31847	7.60434
PE(20:4(6Z,8E,10E,14Z)-2OH(5S,12R)/DiMe(11,3))	5.27283	5.50844	4.292	5.24562	6.02018	4.67577	5.52979	5.21534	1.85098	5.63123	1.84246	6.33539
Glucosaminylmuramyl-2-alanine-D-isoglutamine	6.24189	6.21442	6.27684	6.25518	6.17043	6.23879	6.21954	6.20926	6.25003	6.21882	6.27328	6.19162
Leu-trp	3.46883	3.57261	3.19269	3.66244	3.74322	3.02458	4.09384	3.69697	3.48839	4.16439	3.25768	4.51071
Lys His Ser	3.77984	3.60117	3.40252	3.80236	2.90788	3.86319	3.27763	2.62716	3.88291	3.64945	3.99164	2.61253
1-[(5-Amino-5-carboxypentyl)amino]-1-deoxyfructose	5.52799	5.56183	5.28865	5.59456	5.81855	5.5247	5.86002	5.90288	5.70636	5.89649	5.7298	5.92534
Argipressin (4-9)	5.8712	5.9065	5.99589	5.99396	5.83801	6.04076	6.01394	6.03246	6.12587	6.01954	6.14698	5.9555
Methyl 2-amino-4-methylpentanoate	5.37317	5.33624	5.41471	5.40422	5.35511	5.3574	5.3247	5.27276	5.33549	5.31324	5.41668	5.24001
[2-(4-propylphenyl)quinolin-4-yl]-(4-pyridin-2-ylpiperazin-1-yl)methanone	3.57919	3.59458	3.58627	3.60843	3.62009	3.60132	3.64791	3.63485	3.63825	3.64553	3.62961	3.6202
Isoleucylproline	6.73108	6.72482	6.76077	6.74339	6.71968	6.7491	6.74525	6.73728	6.78775	6.75981	6.80847	6.73583
N6-(Delta2-Isopentenyl)-adenine	5.36301	5.35324	5.37907	5.35965	5.32978	5.35467	5.31587	5.24355	5.27872	5.27021	5.28797	5.26354
Ile ile val	4.78057	5.00766	4.80193	4.81589	4.85608	4.81588	5.03254	5.09136	4.99335	5.05005	5.06882	5.20457
Ile Ala Ile	4.86411	4.87949	4.87119	4.89335	4.90501	4.88624	4.93284	4.91978	4.92317	4.93046	4.91453	4.90512
Methylcarbamyl PAF C-8	6.16492	6.10344	6.16781	6.1102	6.06596	6.16128	6.13565	6.1352	6.19693	6.12137	6.19204	6.04676
Leu Ile Asp Glu Leu	3.93358	4.56595	2.97558	4.1955	4.71159	3.77436	4.83606	4.61539	4.25165	4.94744	4.39371	5.03556
Leu Phe	6.01272	6.24114	5.81942	6.10632	6.25612	6.03691	6.39538	6.55589	6.5139	6.51563	6.43464	6.33858
Arginylthreonine	5.95573	6.07862	5.78194	6.02602	6.13089	5.95981	6.21457	6.13214	6.05444	6.23917	5.95089	6.31129
Ginsenoside Ro	6.04799	6.03978	6.00054	6.05268	6.04449	6.06435	5.93967	5.94644	5.98218	5.89863	6.00575	5.80785
(2b,3b)-Dihydroxy-30-nor-12,20(29)-oleanadiene-28-glucopyranosyloxy-23-oic acid 3-glucuronide	6.00853	5.90192	5.92772	5.94922	5.92319	5.9732	5.92567	5.90254	5.85674	5.89662	5.87834	5.86734
Ile-trp	3.41533	3.43071	3.42241	3.44457	3.45622	3.43746	3.48404	3.47098	3.47438	3.67541	3.46574	4.24073
1-[4-(azepane-1-carbonyl)thiophen-2-yl]sulfonyl-N-benzylpiperidine-4-carboxamide	3.81527	3.83066	3.97367	3.84452	3.85617	3.83741	3.884	3.87094	3.87434	3.88162	3.8657	3.85628
Val Val Phe	4.54397	4.65057	4.40061	4.58877	4.42028	4.45851	4.69503	4.56689	4.6885	4.64728	4.83469	4.49352
Glaucarubolone 15-O-beta-D-glucopyranoside	5.62586	5.62241	5.54083	5.65698	5.81564	5.54343	5.78729	5.89212	5.86453	5.95503	5.75022	6.02358
Elaterinide	5.8028	5.80039	5.79316	5.82008	5.91992	5.84219	5.83177	5.82679	5.80388	5.87543	5.72992	5.93748
Ile asp ile	4.84145	4.91997	5.01386	5.0846	5.12106	5.10485	5.25171	5.23063	5.18516	5.29178	5.10873	5.36109
4-Hydroxy-5-(phenyl)-valeric acid-O-glucuronide	3.50098	3.51636	3.50806	3.53022	3.54187	3.52311	3.8449	3.55664	3.56003	3.56731	3.55139	3.54198
Prolyl-phenylalanyl-arginine-4-nitroanilide	2.05899	4.24025	3.82552	4.25319	4.90874	4.36559	5.34726	5.23609	5.01343	5.2333	4.64776	5.4859
PG(i-12:0/20:4(6E,8Z,11Z,14Z)-OH(5S))	6.49657	6.47078	6.56497	6.47118	6.36527	6.5235	6.27605	6.33351	6.43765	6.28331	6.45356	6.17278
Phenylalanylphenylalanine	3.9217	4.20081	4.17375	4.46353	4.29087	4.42559	4.05823	3.9279	3.95566	3.91217	4.1613	3.91879
16alpha-hydroxyprednisolone	4.51777	4.72814	3.75276	4.53521	4.95406	4.33102	5.00255	4.82487	4.65771	5.02372	4.49374	5.22194
Val Ile Leu	2.23864	3.64903	3.64503	2.99887	3.9397	3.60674	4.17199	4.32526	3.69258	4.18318	3.82792	4.67034
Leucine propyl ester	4.84585	4.35521	4.29779	4.28846	4.55845	4.33412	4.16782	4.15685	3.58663	3.67523	4.57862	4.0502
Val Phe Val	0.0859155	0.088718	0.0871955	0.0913126	0.0935469	0.0899733	0.0990816	0.0964489	0.0971267	0.0985959	4.06489	3.63855
'7-methyl-5-phenyl[1,2,3,4]tetraazolo[1,5-a]pyrimidine'	4.73885	4.66024	4.75918	4.68524	4.60417	4.72201	4.66281	4.62374	4.69969	4.68351	4.70525	4.58365
Ile gly ile	2.7404	2.74205	2.70297	1.97662	3.63319	2.94415	2.32152	2.63142	3.56474	3.5158	2.35711	3.78851
Ile asp phe	4.31173	4.29755	3.66923	4.37774	4.55281	4.5089	4.72871	4.73731	4.37736	4.73962	4.49879	4.79448
AB-Pinaca	3.28342	1.96001	3.53635	3.06208	1.98525	3.20157	3.2902	3.00383	3.50937	3.66449	3.97021	3.37129
Hoduloside VII	5.95913	6.19809	5.68414	6.19446	6.48233	6.05051	6.48506	6.47334	6.27699	6.55198	6.05273	6.67824
N-Acetyl-D-phenylalanine	5.35689	5.28469	5.37026	5.36474	5.28698	5.33449	5.27478	5.24893	5.28039	5.25558	5.36355	5.23325
Pro Lys Gly	5.40044	5.40779	5.35394	5.40273	5.47355	5.33884	5.49788	5.5009	5.46628	5.49058	5.45457	5.36273
N-(1-ethyl-2-oxo-3,4-dihydroquinolin-6-yl)-5-methylthiophene-2-carboxamide	4.01596	4.03134	4.02304	4.0452	4.05686	4.03809	4.08469	4.07163	4.07502	4.0823	4.06638	4.05697
Digoxigenin bisdigitoxoside	6.73062	6.72394	6.70159	6.70713	6.66702	6.7031	6.61408	6.68533	6.70075	6.64561	6.66283	6.48931
Ile Ser Leu	3.47505	3.49044	3.48214	3.50429	3.51595	3.49719	3.54377	3.53071	3.53411	3.54139	3.52547	3.51606
(R)-2-Hydroxy-2H-1,4-benzoxazin-3(4H)-one	4.51687	4.5901	4.59733	4.57663	4.53483	4.59816	4.66813	4.60739	4.80009	4.55213	4.84691	4.46518
1-(3-methoxyphenyl)sulfonyl-4-[(4-methyl-1,2,4-triazol-3-yl)methyl]piperidine	4.87241	4.86963	4.89218	4.8621	4.8853	4.80702	5.09903	5.05497	5.04505	4.91109	5.09742	4.92891
2-(1-hydroxyethyl)promazine	5.8387	5.89262	5.87443	5.8337	5.81538	5.8222	5.90535	5.87967	6.00857	5.89166	6.04131	5.78088
PA(14:1(9Z)/PGF2alpha)	7.55624	7.53108	7.57559	7.561	7.55686	7.57093	7.54702	7.52409	7.50158	7.54593	7.48825	7.55737
Metabolite A	6.55061	6.48932	6.52316	6.49779	6.44276	6.52684	6.37673	6.4923	6.59658	6.46196	6.56192	6.27943
Cincassiol B	3.79447	3.88235	3.80155	3.82371	3.83537	3.8166	3.8632	3.85014	3.86935	3.86081	3.84489	3.83548
Mg(0:0/lte4/0:0)	7.75767	7.73421	7.77564	7.74015	7.72383	7.74841	7.72464	7.72556	7.76078	7.72176	7.75355	7.70784
Asn phe ile	3.13545	3.15083	3.14253	3.16468	3.17633	3.15757	3.20414	3.19109	3.19448	3.20176	3.18584	3.17644
N(epsilon)-(carboxyethyl)lysine	4.83505	4.80702	4.80745	4.84916	4.8	4.84295	4.98124	4.91896	4.96143	4.95496	5.0162	4.88849
Phe-pro	7.1529	7.11814	7.17062	7.14015	7.14487	7.14288	7.15158	7.12937	7.14063	7.14899	7.15651	7.12596
Lotaustralin	6.76755	6.92597	6.51844	6.73988	6.91565	6.67217	6.91181	6.90617	6.80014	6.90907	6.79778	6.85822
2-oxo-1-propyl-3H-indole-5-carboxylic acid	4.28606	4.30145	4.29315	4.31531	4.32697	4.3082	4.3548	4.34174	4.34513	4.35241	4.33649	4.32708
Mg(lte4/0:0/0:0)	6.44224	6.4074	6.45618	6.38325	6.27836	6.43082	6.25929	6.29661	6.45093	6.20903	6.47916	5.86737
Tryptophyl-Arginine	3.54262	3.55801	3.54971	3.57187	3.58557	3.56476	3.61134	3.83749	3.60168	3.60896	3.59304	3.58363
5-hydroxyindole-3-acetic acid	3.79363	3.91146	3.80761	3.98871	3.62176	4.10517	3.62044	3.71504	3.81069	3.87265	4.02322	3.8848
Ps(20:5(5z,8z,11z,14z,16e)-oh(18)/20:4(8z,11z,14z,17z))	6.65944	6.68172	6.55875	6.68942	6.79497	6.66408	6.78141	6.7985	6.7113	6.81057	6.66993	6.85354
Citrusin III	6.42755	6.40749	6.43245	6.42179	6.36413	6.38928	6.27333	6.38695	6.36333	6.32331	6.359	6.17334
Dihydroperillic acid	4.28573	4.40101	4.42928	4.50434	4.42811	4.48242	3.94625	4.1462	4.43231	4.20038	4.38437	4.4169
Brevianamide F	5.24753	5.12738	5.28608	5.18468	5.16727	5.25192	5.16592	5.15364	5.15029	4.9895	5.22866	5.10033
Ile his glu	4.48434	4.91524	1.45004	4.89239	5.15837	4.48359	5.27068	5.243	5.00288	5.2691	4.83444	5.21564
Phenaceturic acid	5.27424	5.21707	5.24842	5.23127	5.23712	5.22073	5.10481	4.98615	5.07046	5.02342	5.17315	4.93616
Phe pro ile	7.47408	7.6402	7.20899	7.49656	7.73722	7.43917	7.83506	7.82654	7.73422	7.83315	7.71672	7.77365
MART-1 Antigen	6.14473	6.30117	5.69589	6.14734	6.44427	6.12087	6.50947	6.46567	6.38785	6.46222	6.3239	6.31866
Destruxin E	3.96079	3.8389	3.8306	3.85276	4.80896	4.01246	3.89224	3.87918	3.88258	4.03489	3.87394	5.44551
Foliandrin	6.35108	6.4854	6.1877	6.31937	6.58976	6.32051	6.69717	6.66943	6.55554	6.68012	6.55862	6.77371
Gallocatechin	5.4862	5.36154	5.52259	5.47239	5.45767	5.47112	5.35164	5.19506	5.19446	5.03683	5.25707	4.88153
Telithromycin	5.62077	5.54923	5.70234	5.62614	5.51363	5.69819	5.32493	5.38596	4.88548	5.30329	5.07208	4.45144
Threonylarginine	5.06038	5.16781	4.72456	5.02552	5.1536	5.03864	5.47444	5.44919	5.14459	5.52088	5.21721	5.46423
Dihydroouabain	7.22842	7.25348	7.15488	7.25077	7.25571	7.21341	7.22394	7.22344	7.21343	7.18848	7.18121	7.07581
Cucurbitacin I 2-glucoside	7.85145	7.97583	7.66588	7.86421	7.98951	7.82998	8.0511	8.05557	7.95664	8.10411	7.90232	8.03381
Phe asp leu	2.90265	2.91802	2.90973	3.60142	2.94351	2.92477	2.97131	2.95826	3.59381	3.65333	2.95302	2.94362
Tigecycline	6.54262	6.43437	6.50956	6.42161	6.46278	6.61379	6.42271	6.39339	6.42696	6.30027	6.47059	6.2318
31-O-Demethyltacrolimus	6.19237	6.26735	5.88817	6.19423	6.39776	6.12051	6.25534	6.22671	6.02204	6.3316	5.86311	6.47945
Retaspimycin	6.04395	6.15387	5.82115	6.01571	6.23999	5.9638	6.31771	6.3179	6.21648	6.3448	6.22803	6.41554
Lipoyllysine	4.58963	4.52259	4.69583	4.6233	4.64232	4.67528	4.60908	4.57589	4.58912	4.42749	4.59233	4.35477
Gly-Pro-Gly-Arg-Ala-Phe	5.45883	5.50328	5.3785	5.51194	5.55356	5.39154	5.44901	5.47021	5.52444	5.5044	5.4293	5.60534
1-Acetyl-3,27-dihydroxywitha-5,24-dienolide 3-glucoside	6.13918	6.14747	6.18609	6.16069	6.14711	6.17436	6.11201	6.12567	6.17974	6.13903	6.18302	6.17128
Notoginsenoside R10	5.62216	5.65838	5.68302	5.66112	5.54907	5.60717	5.47228	5.41225	5.68936	5.60935	5.62804	5.53031
Pe(20:4(5z,7e,11z,14z)-oh(9)/18:2(9z,12z))	5.8825	5.89563	5.66776	5.91886	6.07317	5.84196	5.79844	5.75134	5.60065	5.88366	5.42817	5.88729
Taxine B	5.59111	5.64421	5.67462	5.68895	5.7375	5.72503	5.8453	5.92982	5.93006	5.85129	5.90276	5.91676
Gamma-Aminobutyric acid-betaxanthin	5.30881	5.24336	5.34338	5.30601	5.16488	5.3124	5.13205	5.13412	5.2312	5.07643	5.28762	4.85209
Leu met phe	5.84603	5.77123	5.88182	5.76224	5.6843	5.80397	5.64952	5.70754	5.7215	5.61681	5.8121	5.44381
Citpressine II	4.15633	4.07492	3.8846	3.55577	4.26717	3.91497	4.30961	4.09997	4.39001	4.35857	3.52192	3.59347
Val-glu-pro-ile-pro-tyr	7.26365	7.22532	7.30175	7.2001	7.09348	7.23986	6.98723	7.02411	7.12946	6.9495	7.17826	6.686
PA(20:4(5Z,8Z,11Z,14Z)-OH(17)/i-18:0)	4.72645	4.92936	4.43217	4.62392	5.3696	4.02621	5.86224	5.72408	5.56615	5.86479	5.41906	6.03556
Lansioside A	6.59235	6.66572	6.50549	6.66479	6.78871	6.63604	6.80845	6.859	6.85821	6.87166	6.74717	6.81839
12-Hydroxy-13-O-D-glucuronoside-octadec-9Z-enoate	8.11749	8.26941	7.91703	8.16007	8.39512	8.09498	8.44694	8.42258	8.29584	8.45057	8.23371	8.51889
2,3-Epoxymenaquinone	3.53011	3.5455	3.5372	3.55936	3.57101	3.55225	3.59883	3.58578	4.8147	3.71894	5.03696	3.67556
13(S)-Hydroperoxylinolenic acid	3.80843	3.56734	3.00788	3.93015	3.52743	3.63461	3.54719	3.05643	3.05982	3.0671	3.05119	3.04178
Ps(pgj2/22:5(4z,7z,10z,13z,16z))	6.08539	6.11961	6.11686	6.07803	6.04586	6.08212	5.95599	6.00983	6.12842	5.979	6.15112	5.88392
Lumichrome	5.31567	5.2264	5.33556	5.24108	5.17075	5.28308	5.28117	5.14713	5.24484	5.11863	5.20721	5.03316
Brivaracetam	5.63815	5.61852	5.66607	5.60608	5.60009	5.65901	5.64159	5.6527	5.68829	5.63356	5.69908	5.5987
Hydroxyprolyl-Isoleucine	4.67824	4.29408	4.6254	4.75334	4.57054	4.76926	4.23524	4.26761	5.60269	5.16227	5.716	4.98553
1-[(3-fluorophenyl)methyl]-5-pyrrolidin-1-ylsulfonylpyridin-2-one	4.79656	4.57026	4.85992	5.00538	4.2273	3.95203	5.2088	4.60529	4.82503	4.79785	4.54761	3.97091
M-Xylene	4.22444	4.1826	4.22595	4.46737	4.01245	3.47823	4.60212	4.02069	4.28435	4.36885	4.03634	3.93413
4'-Methylacetophenone	5.19749	5.0247	5.08933	5.36121	4.9849	4.35189	5.52723	5.06213	5.28404	5.38797	5.01527	4.95112
10-hydroxy-(2E,8E)-decadien-4-ynoic Acid	5.21274	5.13472	5.2253	5.18064	5.07272	5.18545	5.03241	5.04499	5.16809	5.02705	5.14503	4.95409
Leu Leu Val Val Tyr	4.00221	4.0176	4.01343	4.03146	4.04311	4.02435	4.07094	4.05788	4.06128	4.06856	4.0771	4.04322
Citrusin II	7.03411	7.10762	6.83693	7.05026	7.15611	7.0337	7.27041	7.33412	7.37668	7.32358	7.34468	7.09714
Ginsenoside A1	5.41694	5.60195	5.08484	5.33021	5.97016	5.213	5.65849	4.99393	4.88257	5.56013	4.70219	6.36874
Gingerglycolipid A	6.17781	6.32858	6.10082	6.3104	6.59742	6.20862	6.61131	6.57564	6.33896	6.58967	6.24147	6.75657
Picfeltarraenin ia	6.08023	6.04362	6.11771	6.0602	5.99977	6.08705	5.93718	5.93689	6.02979	5.92763	6.01542	5.88481
Cyclosquamosin D	4.65171	4.69052	4.09047	5.03858	5.14318	4.10552	5.29036	4.91182	4.28956	5.17029	4.46382	5.70008
Pyroglutamyl-phenylalanyl-prolinamide	3.99077	0.150414	3.66378	0.154517	4.21776	4.2436	4.5133	3.77226	0.163661	4.61537	3.72521	5.08403
Digitoxigenin bisdigitoxide	5.22433	5.20213	5.23186	5.12298	5.33074	5.32594	5.22199	5.33185	4.78598	4.61805	4.83116	4.72059
Pip(18:1(15z)/20:1(11z))	5.48067	5.71986	4.41371	5.68864	6.39641	5.35122	6.33646	6.03486	5.33227	6.30976	5.04934	6.85567
Ile Phe Leu	4.59144	4.60683	4.59853	4.62069	4.63235	4.61358	4.66018	4.64712	4.65051	4.65779	4.64187	4.63246
Fucoxanthin	5.83866	5.89593	5.8217	5.77762	5.78682	5.79886	5.80756	5.90442	5.93943	5.80425	5.9283	5.63969
Nicotinic acid mononucleotide	3.79489	3.81027	3.80197	3.82413	3.83579	3.81702	3.86362	3.85056	3.85395	3.86123	3.84531	3.8359
Dg(8:0/pgd1/0:0)	6.22422	6.341	6.06353	6.2246	6.33797	6.1814	6.46439	6.49186	6.45932	6.50041	6.38734	6.46332
Ps(lte4/20:4(5z,8z,11z,14z))	3.71645	4.81531	2.88624	4.90338	5.26285	4.65182	5.4454	4.88492	3.29201	5.4449	4.36911	5.9577
Chavicol	5.10107	4.97276	4.96094	5.23004	4.85082	4.22445	5.44487	4.90161	5.14537	5.24095	4.86991	4.88302
1-[(3-fluorophenyl)methyl]-3-pyrrolidin-1-ylsulfonylpyridin-2-one	4.47386	4.13366	4.28077	4.69381	4.13308	3.69138	5.00911	4.1707	4.4081	4.52465	4.16653	3.71026
Echinocystic acid-3-o-glucoside	5.67118	5.54659	5.75737	5.5784	5.49096	5.51968	5.11805	5.15471	5.16517	5.18614	5.23784	5.10431
PS(20:0/5-iso PGF2VI)	6.36778	6.35897	6.39387	6.29775	6.24925	6.33445	6.06058	6.05468	6.06888	6.02363	6.06368	5.87485
Ile glu ile	5.77909	5.76918	5.83922	5.75724	5.72914	5.79915	5.70596	5.70136	5.76512	5.70176	5.81427	5.63585
Tylosin	3.47563	3.49101	3.48271	3.50487	3.51652	3.49776	3.54434	3.53128	3.53468	3.54196	3.52604	3.51663
PA(6 keto-PGF1alpha/20:4(8Z,11Z,14Z,17Z))	6.03204	6.08944	5.85998	6.06222	6.2006	5.95041	6.17657	6.22989	6.0123	6.24293	5.97825	6.42554
1alpha,3beta,22R-Trihydroxyergosta-5,24E-dien-26-oic acid 3-O-b-D-glucoside 26-O-[b-D-glucosyl-(1->2)-6-acetyl-b-D-glucosyl] ester	7.05789	7.06867	6.95285	7.09652	7.14025	7.07651	7.15484	7.17626	7.12264	7.18162	7.07028	7.20131
Monoglucuronylglycyrrhetinic acid	6.52579	6.46017	6.56997	6.46065	6.33555	6.51386	6.23456	6.27471	6.3466	6.19398	6.38792	6.00931
Phenylalanylvaline	5.17354	5.1047	5.18703	5.13377	5.08009	5.17004	5.05859	5.12339	5.16798	5.1263	5.20224	5.0717
Dg(2:0/lte4/0:0)	5.15928	5.6107	4.93093	5.44538	5.75883	5.07399	5.88986	5.81307	5.41091	5.77206	5.38145	5.7577
Dgdg(2:0/20:4)	5.22883	5.29968	5.10023	5.26417	5.3867	5.07255	4.83809	4.81285	5.0848	4.71234	5.09443	5.09384
PS(5-iso PGF2VI/20:0)	6.75823	6.69618	6.85089	6.68991	6.52752	6.73019	6.38392	6.41358	6.53982	6.35412	6.52976	6.01031
Ethyl 3-hydroxydodecanoate	5.69314	5.66915	5.72561	5.90265	5.60566	5.40306	5.89676	5.42313	5.62568	5.99172	5.47136	5.39704
(17E,19E,21E,23E,25E)-4,6,8,10,12,14,16,27-Octahydroxy-3-(1-hydroxyhexyl)-17,28-dimethyl-1-oxacyclooctacosa-17,19,21,23,25-pentaen-2-one	3.00797	3.97887	3.01505	3.99993	3.04884	3.88571	3.07665	3.0636	3.39778	3.07427	3.05836	4.08565
N,15-Didehydro-11,15-dideoxo-1-deoxy-1,15-epoxy-11-hydroxy-4-O-methyl-3-(4-((2,4,6-trimethylphenyl)methyl)-1-piperazinyl)rifamycin 8-(2,2-dimethylpropanoate)	6.67596	6.76242	6.54412	6.70615	6.822	6.6778	6.69791	6.6829	6.61785	6.70337	6.55019	6.69382
Mg(15:0/0:0/0:0)	3.62324	3.63862	3.63032	3.65248	3.66413	3.64537	3.69196	3.6789	3.68229	3.68958	3.67366	3.66424
2-Azaspiro[4.5]decan-3-one	5.49514	5.46944	5.56375	5.5136	5.46215	5.50842	5.58299	5.527	5.54217	5.48017	5.59517	5.46477
Val-Tyr-Leu-Arg	4.83394	4.97131	3.03934	4.78074	5.14925	4.3807	5.21709	5.11242	4.96296	5.33084	4.44292	5.35567
L-Prolinamide,D-tyrosyl-L-arginylglycyl-4-nitro-L-phenylalanyl-	5.53375	5.37191	5.35935	5.38784	5.50098	5.43865	5.43514	5.35644	5.38227	5.46972	5.36158	5.41647
Tyr-pro-phe-pro-gly-pro-ile	6.8484	7.11611	6.37101	6.93478	7.4574	6.7321	7.49124	7.34145	6.95916	7.54684	6.78718	7.82705
MG(a-13:0/0:0/0:0)[rac]	5.27568	5.13755	5.25138	5.49772	5.21302	5.0152	5.5525	4.96244	5.24279	5.60366	4.98345	5.01816
Crustacean erythrophore concentrating hormone	5.86993	5.83974	5.8045	5.89066	5.87736	5.88897	5.75843	5.89389	5.91954	5.83296	5.81855	5.74349
Chinenoside V	5.89071	5.8384	5.88525	5.81558	5.72373	5.89517	5.85266	5.85146	5.94916	5.76676	5.88507	5.63459
Amphotericin b methyl ester	6.06276	5.98882	5.88609	6.10571	6.21154	6.05334	6.25069	6.22076	6.18135	6.26572	6.15708	6.26588
Dakh peptide	5.18342	5.3259	4.54037	5.17973	5.60821	5.06072	5.76386	5.74535	5.67079	5.88875	5.51483	5.98235
Floionolic acid	4.69853	4.48779	4.75526	5.12684	4.549	4.23011	5.25474	4.50792	4.85152	5.17079	4.6421	4.42414
Cyclosomatostatin	5.65947	5.65255	5.69164	5.57613	5.51234	5.66033	5.36182	5.46311	5.57702	5.39786	5.47664	5.41729
1-(6-Hydroxy-2-azabicyclo[2.2.1]heptane-3-carbonyl)pyrrolidine-2-carbonitrile	4.22592	1.9433	3.59568	4.17736	3.59799	4.0877	3.40207	1.98315	5.65965	5.181	5.66048	5.29684
Glycylalanylprolylmethionylphenylalanylvalinamide	6.07849	6.08807	6.10685	6.06498	6.04674	6.05262	5.94427	5.98367	6.04175	6.03233	6.01483	5.98436
Lysocellin	6.01684	6.16062	5.88686	5.83421	5.94249	5.85306	5.63264	5.71844	5.78626	5.57519	5.92028	5.00404
Kudzusaponin SA1	5.57243	5.59246	5.58461	5.59733	5.56736	5.6632	5.56571	5.48825	5.442	5.45308	5.60832	5.46124
Glutaraldehyde	3.44845	3.62478	3.46989	3.51862	3.28403	3.32818	3.57332	3.39988	3.70117	3.69674	3.75681	3.52522
Pa(12:0/22:6(5z,8e,10z,13z,15e,19z)-2oh(7s, 17s))	6.48107	6.50088	6.46046	6.51497	6.56076	6.52191	6.53545	6.56477	6.56725	6.55989	6.51845	6.45881
(3E,5E)-1,3,5-octatriene	4.36758	4.27291	4.38379	4.29448	4.35385	4.45526	3.95127	4.25057	4.05227	4.22169	4.38066	4.20972
Aeglin	4.34755	3.77144	4.36092	4.71323	3.94562	4.49299	2.76481	4.11969	5.78865	5.28711	5.81242	4.93472
Hosenkoside f	5.72519	5.85183	5.6861	5.86027	6.05227	5.80344	6.06074	6.04871	5.95179	6.12658	5.75454	6.13762
Ps(14:0/22:6(4z,7z,10z,13e,15e,19z)-oh(17))	5.91648	5.80454	5.92308	5.83727	5.70883	5.89565	5.47294	5.58015	5.58409	5.50421	5.68095	5.12476
Histidinohydroxylysinonorleucine	4.30378	4.07202	3.78608	3.833	4.78472	3.76487	4.38541	4.27454	3.58291	4.14441	3.62847	5.50268
Solithromycin	4.6766	5.01759	4.17156	4.81664	5.39011	4.38977	5.43555	5.31232	5.10276	5.58763	4.78304	5.7922
Trigoneoside VIII	6.20617	6.38075	6.05709	6.27309	6.68044	6.15427	6.46063	6.26758	6.07702	6.43186	6.07447	7.13541
Glu ile phe	5.22928	5.23946	5.29091	5.25686	5.21987	5.2662	5.19368	5.20776	5.24383	5.14195	5.25114	5.10047
Kudzusaponin SA2	5.65493	6.05346	3.67695	5.81457	6.39926	5.42119	5.9858	5.56036	4.3701	5.90935	3.72028	6.44361
Prostaglandin D3	5.74676	5.74618	5.75034	5.71728	5.6127	5.75768	5.55727	5.56656	5.60817	5.60485	5.57435	5.70617
Ichangic acid 17-beta-D-glucopyranoside	5.51206	5.53128	5.64049	5.5149	5.26677	5.49316	5.30914	5.38124	5.53594	5.28863	5.68127	4.95732
Glu Ile Ala His Gly	6.15597	6.12494	6.13885	6.10663	6.11474	6.13771	6.10126	6.10893	6.1476	6.14015	6.14513	6.10769
Alliofuroside A	4.78604	4.68672	4.41774	4.99608	5.4169	4.90847	5.23557	5.4428	5.13447	5.54048	4.55951	6.01931
Val Leu Ala Leu Leu	5.87397	5.88936	5.88106	5.90322	5.91488	5.89611	5.94271	5.92965	5.93304	5.94032	5.9244	5.91499
Ps(20:5(7z,9z,11e,13e,17z)-3oh(5,6,15)/15:0)	5.77354	5.73342	5.7333	5.75857	5.78059	5.75959	5.51004	5.67581	5.49307	5.55624	5.53985	5.67264
Indolophenanthridine	3.34627	3.2428	3.2345	3.25665	3.2683	3.70998	3.29612	3.28306	3.28645	3.29373	3.45987	3.26841
Trap-6	1.12028	3.83514	3.88706	3.91376	4.03347	3.99249	3.96469	1.17198	4.03267	4.1444	1.16708	3.62549
2,6-Dimethylpyrazine	4.29248	4.15239	4.20966	4.41853	4.28491	4.31861	4.06387	4.02509	5.31933	5.03765	5.40206	5.01351
13-Demethyl tacrolimus	6.01208	6.02381	5.88134	5.98909	6.03971	5.96579	5.89036	5.90553	5.87188	5.89477	5.75338	5.70987
Dg(pge2/10:0/0:0)	5.44171	5.4571	5.4488	5.47096	5.48262	5.46385	5.51045	5.49739	5.50078	5.50807	5.49214	5.48273
Haloperidol	5.08005	5.30393	4.8172	5.32306	5.55909	5.26817	5.78565	5.65099	5.59854	5.78443	5.62915	5.87701
Pyroglutamyl-histidyl-glycine	3.87325	3.57942	2.80201	4.22395	3.9712	3.97563	3.27204	2.85053	5.37723	5.16281	5.49321	5.18031
Piriprost	5.15216	4.97548	4.81081	5.25213	5.11446	5.03936	5.12257	4.89302	6.30223	5.83574	6.33986	5.78925
Nummularine A	4.05969	3.97049	3.82163	4.11662	5.0937	3.85242	5.30881	5.06827	4.53135	5.47838	3.86497	5.86279
Gentamicin B	5.10428	5.07947	4.91279	5.13913	5.24854	5.05112	5.07694	5.19693	5.8779	5.43528	5.892	5.36126
3-(6-Aminopurin-9-yl)-5-(hydroxymethyl)cyclopentane-1,2-diol	5.24339	5.2481	5.28542	5.27303	5.21224	5.26191	5.28213	5.2359	5.26583	5.2071	5.27725	5.1435
5-methyl-N,4-bis(4-methylphenyl)-1,3-thiazol-2-amine	3.13088	3.14626	3.13796	3.16011	3.17176	3.15301	3.25754	3.18652	3.18991	3.19719	3.18128	3.17187
Glu gln lys	3.2716	3.49869	3.27868	3.43306	4.27879	3.9468	4.32408	3.51619	5.44355	5.09995	5.38574	5.1344
Pro ile gly	5.21267	5.33442	5.18908	5.20084	5.34015	5.22165	5.48144	5.42963	5.42566	5.45479	5.45061	5.4639
12(S)-HETrE	5.50479	5.50228	5.55215	5.47876	5.47205	5.50237	5.39884	5.35405	5.4722	5.43809	5.47834	5.3918
Cyclo(aspartylleucylthreonylvalyltyrosylphenylalanylglycyl)	6.07971	6.03484	6.03318	6.01902	6.10323	6.00294	5.92498	5.9378	6.00406	5.9457	6.01129	5.76545
Concanamycin	6.2063	6.13836	6.13834	6.08296	6.08258	6.12974	6.05035	6.02088	6.01075	6.05419	5.95706	6.11324
Valerophenone	5.38339	5.37851	5.40483	5.33791	5.29792	5.35702	5.33704	5.31891	5.39356	5.36437	5.38974	5.2824
L-Proline, 1-(N-((3-((propylamino)carbonyl)oxiranyl)carbonyl)-L-isoleucyl)-, (2S-trans)-	5.11784	5.10998	5.12896	5.08689	5.09873	5.17722	5.00929	4.97175	5.00872	4.98966	4.98517	4.9418
DG(i-14:0/20:4(5Z,8Z,11Z,13E)-OH(15S)/0:0)	2.73528	2.75064	2.74235	2.76448	2.77611	2.75738	2.8039	2.79086	2.79425	2.80152	2.78562	2.77622
Pseudojervine	5.81972	5.68113	5.84504	5.69573	5.52759	5.78328	5.47328	5.52034	5.65956	5.33046	5.69098	5.18437
Leu Gln Lys Ser Leu	3.6694	3.68479	3.8261	3.69864	3.7103	3.69153	3.73812	3.72507	3.72846	3.73574	3.71982	3.71041
Pi(pgj2/16:0)	6.60606	6.52507	6.6295	6.53469	6.48464	6.54572	6.34623	6.28297	6.24453	6.19213	6.28753	5.98824
Vinaginsenoside R12	5.08179	4.92997	4.93866	4.95276	4.84711	4.93762	4.83353	4.88424	4.81249	4.90532	4.92066	4.88294
Hydrocinnamate-(orn-Pro-dcha-Trp-Arg)	6.19284	6.15319	6.15256	6.06026	6.03753	6.14265	5.89415	5.89605	5.92898	5.88826	5.9699	5.78725
Metildigoxin	5.65167	5.62102	5.57863	5.67519	5.75147	5.61382	5.73399	5.64405	5.60896	5.79264	5.57214	5.9325
Procyclidine	4.01866	3.87105	3.64966	3.6209	3.65219	3.26846	3.46142	3.66751	3.36859	3.77552	4.23659	3.28733
Pc(16:0/lte4)	6.32409	6.3221	6.3661	6.26283	6.18021	6.31532	5.9974	6.09857	6.18596	6.03298	6.09663	5.7248
Pe(18:3(10,12,15)-oh(9)/p-18:0)	5.58766	5.69685	5.28328	5.51848	5.63113	5.48463	5.75583	5.76538	5.70428	5.7739	5.54591	5.68542
Phe Leu Leu Val Phe	0.016315	0.0168922	0.0165783	0.0174291	0.0178936	0.0171516	0.0190523	0.0184997	0.0186417	0.0189502	3.55886	0.0178981
MG(a-15:0/0:0/0:0)[rac]	5.27154	5.21904	5.24744	5.43504	5.15521	5.1089	5.48581	5.00284	5.27901	5.55768	5.02212	5.01696
Solasodine 3-O-beta-D-glucopyranoside	5.5769	5.59229	5.58399	5.60615	5.61781	5.59904	5.64564	5.63258	5.63597	5.64325	5.62733	5.61792
N-Lauroylsarcosine	3.15976	1.8838	1.87561	1.89748	3.15929	3.62734	1.93649	1.92359	2.0164	1.93414	1.9184	1.9091
Tetranorprostanedioic acid	2.68168	2.69704	2.68875	2.71087	2.72251	2.70378	2.75029	2.73725	4.16323	4.16703	3.45284	4.65947
Pa(10:0/pgd1)	5.65998	5.63893	5.70562	5.67656	5.66912	5.65054	5.58535	5.6557	6.01181	5.85944	6.0022	5.83046
DG(i-16:0/TXB2/0:0)	5.26606	5.28145	5.27315	5.29531	5.30697	5.2882	5.3348	5.32174	5.32513	5.33242	5.31649	5.30708
12-oxo-PDA	3.71476	3.83429	4.25695	3.59726	4.07056	3.82161	3.82128	3.88697	4.4542	3.87636	4.46849	3.96092
N,N,N',N',N'',N''-Hexakis(methoxymethyl)-1,3,5-triazine-2,4,6-triamine	6.06272	6.09001	6.14235	6.09589	6.06441	6.10955	6.11476	6.0992	6.07306	6.05333	6.07213	6.01653
25-Desacetylrifampicin	4.70062	5.00669	3.74325	5.07186	5.52494	4.56517	5.34303	5.11434	4.29469	4.98095	4.20368	5.56077
N2,N2-Dimethylguanosine	5.22253	5.20283	5.26352	5.15495	5.1996	5.1446	4.70317	4.65199	4.72375	4.43912	4.63684	4.45165
PE(PGE2/DiMe(11,3))	5.25227	5.43996	5.52454	5.2329	5.19116	5.30456	4.76156	5.0684	5.16459	4.83413	5.10155	4.17537
Carboprost methyl	4.62022	4.05393	3.74833	4.2791	4.42542	4.28275	4.04334	3.79692	5.4004	4.96332	5.66537	5.14198
Polyglycerol esters of fatty acids	5.10588	5.14711	5.25952	5.44934	5.13089	5.13834	5.53753	5.05537	5.34413	5.49274	4.90188	5.11813
Lauryldiethanolamine	8.08776	8.03516	8.1434	8.10785	8.03561	8.10478	8.12399	8.08887	8.09279	8.18666	8.12847	8.05281
N-Lauroyl Arginine	6.04699	6.04091	6.11717	6.05274	5.99265	6.00876	5.9294	5.92992	5.94811	5.95003	5.9673	5.91555
2-Aminopurine	5.78077	5.76451	5.82113	5.7938	5.77597	5.78541	5.8928	5.85858	5.87225	5.8618	5.86723	5.81666
Heptadecasphinganine	7.14897	7.07214	7.21066	7.09672	7.1039	7.10925	7.16668	7.15264	7.12907	7.20595	7.16858	7.13551
3-ketosphinganine	5.31293	5.04838	5.26898	5.00726	5.12097	5.10112	5.22593	5.16388	5.18279	5.09131	5.16578	5.13495
D-erythro-Sphingosine C-17	4.83361	4.76294	4.85706	4.65255	4.67496	4.81551	4.79934	4.75587	4.81686	4.68078	4.84262	4.90164
Goshuyic acid	4.9644	5.0665	4.95798	5.10364	4.9163	5.03581	4.94369	4.97658	5.15615	4.97035	5.1188	4.89675
PA(8:0/6 keto-PGF1alpha)	6.43738	6.45446	6.5397	6.44381	6.26415	6.45647	6.2986	6.33925	6.44458	6.25262	6.38674	6.12531
N-Myristoyl Arginine	5.38822	5.3775	5.4204	5.34791	5.28339	5.28538	5.25359	5.10166	5.04138	5.20813	5.24881	5.17821
Arachidic acid	6.2572	6.34558	6.3019	6.14122	6.4265	6.28381	6.27037	6.31626	6.17474	6.4468	6.22653	6.17058
1-Cyclohexene-1-carboxylic acid	4.9313	4.90323	4.99575	4.99665	4.84592	4.85522	5.01533	5.04554	5.055	4.99785	5.04213	4.9651
4-Methylstyrene	5.8678	5.81508	5.97812	5.92573	5.7159	5.81686	5.97776	5.96621	6.02473	5.88585	5.98041	5.82939
Austinoneol	7.58094	7.54948	7.70125	7.68091	7.46256	7.58116	7.67718	7.65393	7.69916	7.5803	7.64181	7.51375
N,N-Dimethyloctanamide	5.04681	5.27988	5.28507	5.14483	5.18377	5.08588	5.29202	5.22921	5.16121	5.27227	5.49703	5.33686
Benzylideneacetone	5.69226	4.54085	3.25569	3.33581	3.05755	3.0388	3.33763	3.0723	3.33825	3.61002	3.16579	3.21824
'9,12-octadecadiynoic acid'	5.69272	5.72389	5.69282	5.69046	5.7217	5.58968	5.76261	5.72423	5.94796	5.7874	5.94031	5.64137
S-methoprene	1.56586	2.31209	2.09567	2.74789	1.60571	1.58742	1.63287	1.62012	2.79328	1.63054	2.69932	1.60582
Pc(14:1/0:0)	5.9724	5.86571	5.92248	5.79031	5.6453	5.56669	5.25138	5.2804	5.16457	5.05828	5.40433	5.38925
LysoPE(0:0/18:4(6Z,9Z,12Z,15Z))	5.17821	5.20698	4.58273	4.94688	5.42788	4.90526	5.33078	5.29423	5.08604	5.408	5.01101	5.53239
Pc(18:4/0:0)	6.31579	5.88185	5.60919	5.73062	5.78064	5.77572	5.90365	5.82404	5.78221	5.72772	5.73986	5.5697
Nonapropylene glycol	6.69516	6.75063	6.76336	6.76879	6.76176	6.75225	6.7824	6.76043	6.76245	6.72223	6.75669	6.73258
1,2-Cyclohexanediol, 1-methyl-4-(1-methylethenyl)-	5.01143	5.0328	5.11862	5.05731	5.00084	5.03178	5.15894	5.07287	5.09402	5.09006	5.08522	5.1049
Trodusquemine	6.67102	6.66932	6.67819	6.69038	6.72225	6.71207	6.67015	6.61437	6.59073	6.55333	6.5871	6.55837
Arachidonic acid	6.07737	5.86412	5.45927	5.09893	5.02666	4.31893	3.6765	3.66344	3.66683	3.67411	3.65819	3.64878
1-(9Z-hexadecenoyl)-glycero-3-phosphate	5.59025	3.3876	3.3793	3.40145	3.4131	3.39434	3.44093	3.42787	3.43126	3.43854	3.42262	3.41321
Alpha-Bisabolol oxide A	5.40415	5.19672	5.01038	5.01848	4.90585	5.13385	5.06181	5.0139	4.89758	4.91653	4.92413	4.80343
11-Oxahexadecanolide	5.0575	5.30598	5.37932	5.33573	5.35042	5.36485	5.35058	5.36671	5.3712	5.42943	5.403	5.38867
LysoPC(20:5(5Z,8Z,11Z,14Z,17Z)/0:0)	7.79824	7.4561	7.03696	6.49813	6.10986	5.97673	5.67622	5.75929	5.72063	5.61281	5.71304	5.68775
Phthalic acid	4.65446	4.70924	4.82361	4.79901	4.69865	4.79142	4.91999	4.84753	4.92557	4.86468	4.97444	4.92732
Dibutyl Phthalate	5.44421	5.51273	5.61419	5.57287	5.47214	5.57738	5.60819	5.60649	5.61282	5.57801	5.61862	5.5654
Linoleic Acid	5.57064	5.226	4.14052	4.16044	3.79051	2.57586	2.89396	2.74061	3.9286	3.90754	3.93295	3.14901
Tributyl citrate	5.60546	5.66243	5.71378	5.72304	5.66417	5.72812	5.75447	5.71322	5.666	5.68792	5.70244	5.68374
Pi(18:0/txb2)	5.68364	5.69903	5.69073	5.71289	5.72455	5.70578	5.75238	5.73932	5.74271	5.74999	5.73407	5.72466
Gonal	6.32458	6.4	6.42221	6.46604	6.36375	6.3853	6.41717	6.39447	6.57668	6.42502	6.59405	6.41333
O-arachidonoyl glycidol	5.48561	5.32435	4.83401	4.12852	4.14018	4.12141	4.16801	4.15495	4.15834	4.16562	4.1497	4.14029
Lpe(14:0)	5.20697	5.39472	5.38521	5.26362	5.31465	5.40576	4.85194	4.857	4.8791	5.08729	5.2091	5.0586
Pc(18:3/0:0)	6.88243	6.6288	6.43506	5.94542	5.86734	5.79555	5.71922	5.60805	5.67885	5.50001	5.67673	5.58693
Cer(t18:0/5-iso PGF2VI)	6.87933	6.89131	6.91494	6.89891	6.91864	6.92274	6.89559	6.88729	6.88442	6.89712	6.87456	6.87356
Ppg n11	6.84	6.84999	6.82826	6.8943	6.87282	6.88923	6.85012	6.83623	6.78308	6.7611	6.8111	6.75269
P-Mentha-1,3,5,8-tetraene	5.27748	5.43287	5.57281	5.52977	5.52495	5.54441	5.68634	5.66203	5.69753	5.64467	5.7108	5.61542
Lpe(18:2)	6.27858	6.07914	5.4098	4.7582	2.70738	2.49612	2.20596	2.19298	4.64269	3.74602	4.67148	2.30773
Pc(17:2/0:0)	6.28113	6.19331	6.26617	6.18321	6.14967	6.19343	5.98459	5.96817	6.04364	6.02186	6.08985	6.09337
4-Piperidinone, 1-hydroxy-2,2,6,6-tetramethyl-	5.74068	5.75302	5.52207	5.40441	5.57779	5.61437	5.6461	5.7804	5.51629	5.47429	5.635	5.4812
Xestoaminol C	5.0866	5.16863	5.32242	5.2929	5.17652	5.20852	5.23042	5.22659	5.38929	5.27943	5.49317	5.29814
Alpha-linolenoyl ethanolamide	3.11088	3.12625	3.74227	3.1401	3.75493	3.32447	3.96283	4.2839	3.39426	3.94788	3.63734	4.01735
L-threo-sphinganine	5.90983	5.92285	5.93573	5.97181	5.94229	5.96552	6.02713	5.95868	5.93309	5.92119	5.95987	5.90908
Myristoyllysophosphatidylcholine	6.1064	5.85472	5.67742	5.38342	5.23416	5.26394	4.74414	4.91776	4.76952	4.83453	4.91083	4.91499
Poly thf n6	6.11463	6.21026	6.18124	6.19004	6.21049	6.25708	6.34519	6.30392	6.26915	6.24818	6.24467	6.20626
N-(2-hydroxyethyl)tetradecanamide	5.45603	5.33781	5.35386	5.16966	5.19331	5.29867	5.41051	5.27484	5.38137	5.28256	5.40923	5.23379
Palmitoleoyl ethanolamide	6.052	6.13414	6.09592	6.06514	6.13256	6.03489	6.0799	6.07273	6.21322	6.09033	6.28375	6.07861
Pc(20:4/0:0)	7.26386	7.03	6.74556	6.24788	5.76229	6.78138	4.06497	4.18953	4.72174	4.44544	4.96191	4.83421
Phytolaccatoxin	6.45606	6.47145	6.46314	6.48531	6.49696	6.4782	6.5248	6.51174	6.51513	6.52241	6.50649	6.49708
Cetylmannoside	6.52713	6.57383	6.66677	6.61069	6.59278	6.58877	6.41825	6.38171	6.43314	6.43533	6.50344	6.4915
Pc(16:1/0:0)	6.79187	6.73747	6.69228	6.63084	6.53741	6.59548	6.26932	6.31048	6.27021	6.32221	6.45254	6.31836
Mg(18:1(9z)/0:0/0:0)	5.86651	5.85124	5.86075	5.81649	5.77593	5.72573	5.79824	5.74654	5.7653	5.74251	5.86108	5.68212
1-Hexadecanoyl-sn-Glycero-3-Phosphoethanolamine	6.30924	6.35835	6.31398	6.32	6.24091	6.24316	6.00638	6.07621	6.0242	6.00491	6.22367	6.07977
27-Norcholestanehexol	5.387	5.39241	5.40959	5.57759	5.37979	5.46435	5.73926	5.57282	5.56313	5.58924	5.60966	5.55921
Dihydro-alpha-ionone	5.30709	5.3876	5.43899	5.43494	5.40984	5.39892	5.44605	5.47548	5.53009	5.48538	5.56177	5.43367
Hexadecanamide	6.9734	6.96742	7.0455	7.06766	7.01958	7.05295	6.9939	6.97561	7.03682	6.99701	7.02145	6.99423
Octadeca-9,12-dienal	6.53968	6.61322	6.62586	6.65166	6.63955	6.64343	6.65601	6.65467	6.71173	6.67757	6.73274	6.657
Geranylgeraniol	5.24593	5.38311	5.42051	5.41947	5.44549	5.42114	5.4327	5.41398	5.50861	5.40073	5.57964	5.46975
'5(z),8(z),11(z)-eicosatrienoic acid methyl ester'	5.48951	5.63368	5.73294	5.72041	5.65518	5.68403	5.49179	5.54837	5.4398	5.55914	5.7083	5.49707
Pc(32:2)	5.5993	5.78342	5.71982	5.53868	5.57656	5.68589	5.47297	5.30999	5.43171	5.32798	5.25075	5.3516
3-Amino-2-methoxynonadec-5-en-4-ol	7.27161	7.29302	7.39511	7.35754	7.38795	7.39882	7.31979	7.32954	7.28041	7.30641	7.3122	7.376
3,4-Dihydroxydodecanoylcarnitine	4.92737	4.91942	4.74469	4.78386	4.8415	4.82937	4.19739	4.47591	4.69299	4.44018	4.18115	4.63447
Pc(20:3/0:0)	6.99243	6.69121	6.51238	6.16153	5.72102	5.88718	5.23123	5.12506	5.37019	5.35563	5.33439	5.40356
LysoPE(0:0/24:6(6Z,9Z,12Z,15Z,18Z,21Z))	4.27023	4.28562	4.27732	4.29948	4.31113	4.29237	4.33897	4.32591	4.3293	4.33658	4.32066	4.31125
LysoPC(20:3(8Z,11Z,14Z)/0:0)	5.01018	5.02557	5.01726	5.03943	5.05108	5.03232	5.07892	5.06586	5.06925	5.07653	5.06061	5.0512
Dg(18:0/0:0/20:5(7z,9z,11e,13e,17z)-3oh(5,6,15))	7.18058	7.22461	7.14696	7.2813	7.2051	7.25163	6.9712	7.03145	7.06089	6.94421	7.16113	7.10733
Pe(22:2/0:0)	4.37962	4.51608	4.3486	4.53019	4.77109	4.47701	3.34739	4.65913	4.02316	3.53158	4.01175	4.74203
Cer(d18:1/20:3(8Z,11Z,14Z)-2OH(5,6))	6.00271	6.00044	6.08928	6.09742	6.12179	6.09969	6.27401	6.14502	6.11066	6.14791	6.14676	6.03984
Dg(20:4/20:5/0:0)	3.87777	3.58889	3.58058	3.60274	3.6144	3.59564	4.01448	4.08194	3.63256	3.63984	3.62392	3.61451
Cortol	5.1497	5.132	5.22166	5.15081	5.21525	5.19801	5.43565	5.35126	5.38267	5.37073	5.35207	5.31549
1-phenyl-2-butanone	5.1731	5.20295	5.20374	5.21709	5.19255	5.24078	5.3435	5.33375	5.30254	5.33452	5.33069	5.27303
6-hydroxycaproic acid	5.05579	5.03498	5.03876	5.07871	5.0528	5.09322	5.18538	5.19099	5.20773	5.18399	5.20451	5.1772
Exo-2-Methyl-3-methylenebicyclo[2.2.1]heptan-2-ol	5.99049	6.01215	6.02725	6.03801	6.00952	6.04163	6.17603	6.15831	6.16261	6.14728	6.1959	6.12725
Isophorone	6.70425	6.69463	6.71744	6.74067	6.70854	6.73793	6.85816	6.85447	6.84553	6.83697	6.85956	6.82702
(S)-Oleuropeic acid	5.85804	5.86067	5.8767	5.91313	5.89239	5.92067	5.99121	6.00083	5.96622	5.98991	5.99269	5.95489
Dibutyl sebacate	6.8993	6.88495	6.91832	6.9367	6.90436	6.94427	7.02917	7.02468	7.01126	6.9853	7.0153	6.96553
Bis(2-ethylhexyl) sebacate	8.47916	8.46483	8.49957	8.51704	8.48946	8.52233	8.57602	8.56397	8.54393	8.52722	8.55275	8.5117
Cyclohexanecarboxylic acid	4.0662	4.09503	4.257	4.22888	4.23534	4.1502	4.40313	4.43725	4.39416	4.40674	4.42305	4.35477
Eicosadienoic acid	4.60515	3.81001	3.8017	3.82387	3.83552	3.81676	3.86335	3.85029	3.85368	3.86096	3.84504	3.83563
LysoPC(0:0/18:1(9Z))	3.72365	3.73903	3.73073	3.75289	3.76455	3.74578	3.79238	3.77932	3.78271	3.78999	3.77407	3.76466
1-palmitoyl-sn-glycero-3-phosphocholine	6.51327	6.06153	6.00791	5.36642	4.8751	7.16306	3.9745	4.51871	3.96483	3.97212	4.30752	3.94678
Lpc(18:1)	7.83728	7.5595	7.43466	7.21018	6.8487	6.75006	3.94956	3.65275	4.25933	3.77524	3.28392	3.27451
Palmitoleamide	3.72781	3.34495	3.33665	3.41392	3.74111	3.3517	3.46125	3.70195	3.42205	3.52756	3.37997	3.43262
Hexadecadienoic acid	4.46463	3.37187	3.36357	3.38573	3.60229	3.37862	3.52926	3.41215	3.44757	3.42282	3.4069	3.39749
9-cis-retinal	4.32675	3.57909	3.57079	3.59295	3.6046	3.58584	3.63243	3.61937	3.62276	3.63004	3.61413	3.60471
GPEtn(22:6/16:0)	1.69968	1.71477	1.70662	1.72836	1.7398	4.18095	1.76715	1.75431	1.75765	1.7648	1.74916	1.73991
GPEtn(14:0/22:5)	4.22752	4.24291	4.2346	4.25677	4.26842	4.24966	4.29625	4.28319	4.28659	4.29387	4.27795	4.26853
GPEtn(20:5/17:0)	6.02365	4.12784	3.94127	3.88982	4.05586	3.97929	3.70571	2.89476	2.89618	4.20917	3.58496	3.57496
'anandamide (20:5, n-3)'	6.02834	5.59761	5.47373	4.89209	4.7871	4.44073	2.94505	2.89227	3.1199	3.31509	3.2813	3.09941
Pc(20:5/0:0)	5.10613	4.29358	4.28527	4.30744	4.31909	4.30033	4.34692	4.33386	4.33726	4.34454	4.32862	4.3192
Val tyr arg	6.63137	6.67865	6.4209	6.65747	6.5961	6.6412	6.22833	6.46702	6.47004	6.23798	6.53177	6.49057
Macimorelin	6.82258	6.88964	6.70219	6.9964	6.94848	6.97969	6.41888	6.78829	6.81152	6.4243	6.92354	6.76866
5-Hydroxy-14,16-hentriacontanedione	5.73353	5.81454	6.06362	6.01397	6.03515	6.03372	6.03773	6.01925	6.09986	6.11538	6.08438	6.03764
GPEtn(18:1/13:0)	6.19801	6.2509	6.40285	6.34888	6.32453	6.35167	6.3531	6.29987	6.36049	6.34162	6.38483	6.30083
(2R,5S,8R)-2,8-Dimethyl-5-propan-2-ylcyclodecan-1-one	4.93248	4.78771	4.93775	4.88891	4.9378	4.95677	4.75139	4.77361	4.86205	4.80704	4.87189	4.78592
Pe(22:1/0:0)	6.80496	6.40714	6.21204	6.02921	5.52458	5.25448	3.38317	3.37011	3.9748	3.38078	3.36487	3.35546
GPEtn(21:0/9:0)	5.32623	5.33816	5.42981	5.43677	5.36243	5.4427	5.43599	5.49942	5.65497	5.56108	5.59456	5.65238
GPCho(20:5/18:4)	4.88299	4.1714	4.1631	4.18526	4.19691	4.17815	4.22475	4.21169	4.21508	4.22236	4.20644	4.19703
Cyclosquamosin A	5.51152	5.93166	4.32215	5.77644	6.32858	5.44414	5.7839	5.94493	5.14134	5.78233	4.90845	6.66522
GPEtn(16:0/17:1)	6.97673	7.00802	7.11063	7.10498	7.07487	7.09917	7.05663	6.9928	7.10952	7.06012	7.12666	7.07976
Linoleoyl ethanolamide	3.82038	3.83577	3.82747	3.84963	3.86128	3.84252	3.88911	3.87605	3.87944	3.88673	3.8708	3.86139
'pc(18:3(9z,12z,15z)/18:3(9z,12z,15z))'	6.5536	5.58605	5.08883	4.94492	4.73495	4.85524	4.07639	4.06333	4.09971	4.074	4.05808	4.04867
PA(18:1(9Z)-O(12,13)/i-14:0)	6.99642	6.98405	7.05112	6.98188	6.95617	6.98519	7.02173	6.94204	6.9148	6.90417	6.91346	6.86583
'n,n-diisopropylethylamine'	6.87058	6.88119	6.92422	6.87721	6.84763	6.85963	6.95142	6.90154	6.89975	6.89146	6.90923	6.87837
N-Methoxysuccinyl-Ala-Ala-Pro-Val	6.6973	6.74092	6.74034	6.72736	6.73681	6.72608	6.81092	6.76402	6.76619	6.75916	6.7795	6.7615
(1R,3S)-3-(6-Aminopurin-9-yl)cyclopentan-1-ol	5.62459	5.62939	5.6242	5.63876	5.59829	5.65028	5.72748	5.71988	5.70757	5.69291	5.71911	5.65988
N-(3,5-dimethylphenyl)-2-(4-morpholin-4-ylphenyl)imidazo[1,2-a]pyrimidin-3-amine	5.86789	5.87932	5.83819	5.89274	5.88702	5.90085	5.95372	5.91693	5.91096	5.89591	5.87802	5.88867
Ophiopogonoside a	7.15069	7.14493	7.19619	7.15024	7.13158	7.15973	7.19418	7.15243	7.15407	7.14232	7.15006	7.1151
N-Arachidonoyl Arginine	6.53379	6.49363	6.52181	6.50338	6.48158	6.51206	6.54983	6.51271	6.48174	6.47634	6.48052	6.45393
Pc(38:6)	6.93537	6.23243	6.0622	5.97391	5.92015	5.8519	5.7706	5.65127	5.62415	5.48344	5.55628	5.48534
Pc(p-16:0/txb2)	5.82778	4.26339	4.47549	4.12325	4.1349	4.11614	4.16274	4.14968	4.15307	4.16035	4.14443	4.13502
Triethanolamine	5.85805	5.85449	5.90458	5.87091	5.81358	5.84891	5.92172	5.8985	5.90041	5.86977	5.92946	5.85131
LysoPI(20:4(5Z,8Z,11Z,14Z)/0:0)	4.92099	3.4953	3.48699	3.50915	3.5208	3.50204	3.54863	3.53557	3.53896	3.54624	3.53033	3.52091
'4-{[(cyclohexylideneamino)oxy]carbonyl}-n,n-dipropylbenzenesulfonamide'	6.4557	6.47229	6.45931	6.43212	6.36719	6.41245	6.29712	6.27182	6.29837	6.29705	6.31027	6.28421
Morpholine	4.4338	4.44434	4.53068	4.47393	4.40977	4.44333	4.60664	4.61239	4.62111	4.62857	4.62886	4.55823
3-(1h-indol-3-yl)quinoxalin-2-ol	4.93167	4.9132	5.04826	4.97219	4.871	4.92249	4.91594	4.89816	4.82631	4.94092	4.93632	4.7333
GPCho(18:4/16:1)	5.5583	5.57369	5.56538	5.58755	5.5992	5.58044	5.62704	5.61397	5.61737	5.62465	5.60873	5.59931
GPCho(20:5/15:0)	4.15	4.16539	4.15708	4.17925	4.1909	4.17214	4.21873	4.20567	4.20907	4.21635	4.20043	4.19101
GPCho(18:4/20:5)	4.03587	4.05126	4.04296	4.06512	4.07677	4.05801	4.10461	4.09154	4.09494	4.10222	4.0863	4.07689
GPCho(20:5/20:3)	3.97529	3.99068	3.98237	4.11999	4.01619	3.99743	4.04402	4.12122	4.09227	4.04164	4.02572	4.0163
LysoPI(16:0/0:0)	5.20172	4.50011	3.50712	3.18456	3.39273	2.70526	3.76611	3.41529	3.85471	4.14491	3.9485	3.81334
9-hexadecenoic acid	5.52276	5.58774	5.63042	5.6268	5.50476	5.52498	5.46468	5.39106	5.61929	5.52437	5.60197	5.4743
LysoPC(22:6(4Z,7Z,10Z,13Z,16Z,19Z)/0:0)	4.56311	4.06632	4.05801	4.08018	4.09183	4.07307	4.11966	4.1066	4.10999	4.11728	4.10135	4.09194
LysoPS(18:2(9Z,12Z)/0:0)	5.33054	4.84207	3.78524	4.21556	3.84731	3.79483	3.7849	2.50799	3.85686	2.51863	2.50276	2.49337
Beta-Casomorphin-5	0.161082	0.165909	0.163289	3.84192	0.174174	0.168064	0.183569	0.179111	0.18026	0.182748	0.177344	0.174211
Mgdg(3:0/6:0)	5.44812	5.46351	5.4552	5.47737	5.48902	5.47026	5.51686	5.5038	5.50719	5.51447	5.49855	5.48913
Acetylphosphate	5.50508	5.5085	5.54424	5.48617	5.45038	5.48367	5.62854	5.61973	5.58428	5.5579	5.59452	5.56057
Imidazolone A	5.79301	5.86227	5.75638	5.7661	5.8033	5.85209	5.82313	5.83571	5.84025	5.79505	5.88197	5.66832
Pa(20:5(6e,8z,11z,14z,17z)-oh(5)/10:0)	5.64263	5.61235	5.68681	5.63432	5.5141	5.69126	5.44425	5.46769	5.52962	5.44155	5.55666	5.23585
Pe(20:5(5z,8z,11z,14z,16e)-oh(18)/20:3(8z,11z,14z))	6.07585	6.04018	6.13704	6.05774	5.94767	6.03685	5.73665	5.72001	5.67049	5.76837	5.73375	5.37014
Caprolactam	5.11723	5.20108	5.2804	5.28469	5.27991	5.32025	5.07719	5.12708	5.19133	5.21842	5.26449	5.23502
2-(Ethylamino)ethanol	4.79148	4.78265	4.82126	4.77417	4.74051	4.78766	4.82057	4.80838	4.87144	4.79814	4.79822	4.79122
Phenethylamine	5.07389	5.10465	5.15903	5.098	5.08183	5.11466	4.91774	4.95758	5.02123	4.99718	5.05026	4.99286
4-Aminophenol	5.79677	5.78096	5.81008	5.78411	5.75023	5.77172	5.66321	5.68551	5.7331	5.68938	5.74042	5.70057
Leu Glu Ile Glu	5.4604	5.46589	5.54418	5.44268	5.43742	5.55114	5.24014	5.34858	5.35548	5.23619	5.33998	5.2238
N-Acetyl-9-aminominocycline, (4R)-	5.38018	5.3871	5.36277	5.36865	5.37019	5.4096	5.37619	5.43373	5.42454	5.46025	5.45216	5.41981
'1,3-benzodioxolylbutanamine'	5.60312	5.61448	5.64482	5.62109	5.60667	5.63737	5.72388	5.73467	5.66381	5.67961	5.69516	5.64799
Glutamyl-phenylalanine	5.48724	5.48132	5.49973	5.47527	5.46966	5.52895	5.47602	5.48916	5.51545	5.54448	5.55109	5.50014
Phenylalanyl-Gamma-glutamate	5.52747	5.49906	5.53287	5.53111	5.50224	5.54585	5.49963	5.54634	5.54669	5.58165	5.55242	5.50943
2-pyridineacetic acid	4.56889	4.55997	4.52499	4.5283	4.48034	4.43127	4.27139	4.3559	4.3757	4.29658	4.43929	4.32561
Linoleamide	7.32959	7.35784	7.38393	7.38209	7.39666	7.36954	7.44329	7.35947	7.43002	7.40332	7.42722	7.41219
Palmitoleoyl-EA	5.49864	5.41661	5.45541	5.40803	5.40849	5.41714	5.37085	5.39626	5.51865	5.48291	5.55882	5.48491
Eicosapentaenoic acid ethyl ester	4.97575	4.49234	3.51884	3.74517	3.50343	3.48467	3.53126	3.5182	3.52159	3.52887	3.51295	3.50354
Dodecylbenzene	5.85719	5.87954	5.83338	5.88107	5.89103	5.8514	5.88895	5.89962	5.91352	5.84307	5.86376	5.85586
Farnesyl acetone	6.4037	6.43548	6.45261	6.47767	6.48276	6.4631	6.53958	6.5191	6.50376	6.50613	6.52786	6.50205
Myristoyl ethanolamide	5.30267	4.93572	4.89305	4.71438	4.81428	4.81265	4.77449	4.74618	4.78872	4.71749	4.84549	4.66652
Serratol	5.80779	5.82621	5.84145	5.86449	5.87602	5.83546	5.32444	5.35888	5.34241	5.48736	5.43547	5.42241
N-Isovaleroylglycine	5.03677	4.98812	5.05276	5.03724	4.98426	5.0287	4.79639	4.77678	4.90209	4.87619	4.9156	4.91351
Cyanoguanidine	3.68282	3.77738	3.81238	3.74031	3.72564	3.8058	4.12929	4.12255	4.09923	4.18886	4.11917	4.12985
'3-methylamino-1,2-propandiol'	5.03027	5.0537	5.09612	5.05921	5.03806	5.07558	5.19532	5.15999	5.14945	5.14341	5.15378	5.14949
4-hydroxyproline	5.018	5.07472	5.09462	5.04698	5.04121	5.06178	4.89594	4.85329	4.9239	4.86719	4.94215	4.89024
Phthalic Anhydride	5.60921	5.55826	5.60112	5.5864	5.58045	5.64353	5.80201	5.80234	5.8012	5.77759	5.84535	5.80107
Docosahexaenoyl Ethanolamide	4.81548	4.7351	4.63591	4.66229	4.62779	4.91997	5.31982	5.13707	4.50308	4.03257	4.05718	4.91408
Pregnan-20-one, 3,17-dihydroxy-, (3alpha)-	5.042	4.30341	3.73011	3.74341	3.33302	3.5906	2.95585	3.19558	3.23535	3.29626	3.48833	3.32562
7-Hexadecynoic acid	5.29031	4.41393	3.7337	3.28411	3.2123	3.51155	3.73571	3.22215	3.61937	3.23282	3.70836	3.25475
Despropylspiroxamine	4.74838	3.45752	3.21627	3.18517	3.19681	3.17806	3.6241	3.5077	3.39891	3.22225	3.24364	3.19692
2-linoleoyl glycerol	5.58444	5.40322	5.25348	5.08999	5.00328	4.98759	4.60371	4.7806	4.39407	4.741	4.51838	4.48673
Azacyclotridecan-2-one	5.22255	5.19779	5.1819	5.17496	5.23709	5.19151	5.34025	5.2807	5.34942	5.30014	5.28252	5.29415
(4-Methylphenyl)acetaldehyde	4.59946	4.45912	4.50644	4.6556	4.40741	4.23535	4.8667	4.60111	4.71391	4.78812	4.55886	4.55294
5-(azepan-1-ylsulfonyl)-2-chloro-N-[1-(furan-2-yl)propan-2-yl]benzamide	6.50417	6.39844	6.50226	6.58321	6.23901	6.44148	6.05991	6.14548	6.11251	5.93066	6.07786	5.81821
Erythromycin A enol ether	6.45892	6.32077	6.60274	6.38737	6.09832	6.50323	5.86082	5.8685	6.04827	5.77586	6.11542	5.53525
3-hydroxypyridine	5.17727	5.15944	5.18482	5.1646	5.13581	5.144	5.02415	5.07139	5.07298	5.06576	5.08535	5.07424
(1r,2s)-2-Aminocyclopentanecarboxylic acid	5.32909	5.31876	5.3794	5.35059	5.33147	5.35081	5.35964	5.38023	5.46238	5.44432	5.47864	5.44818
3-Methylpyridazine	4.49125	4.48249	4.46178	4.51201	4.45012	4.4936	4.50732	4.56449	4.59287	4.60039	4.61481	4.58162
2-methylpropanal oxime	4.99464	4.9945	5.06186	5.02875	5.01033	5.01801	5.24833	5.26517	5.26813	5.29716	5.28947	5.27946
(2r)-6-methylpiperidine-2-carboxylic acid	5.8107	5.77597	5.87411	5.92695	5.9404	5.95443	5.96856	6.07548	6.20605	6.21244	6.25397	6.2317
2-picoline	4.94286	4.75008	4.87616	5.03108	4.9925	4.93557	5.22336	5.29262	5.28001	5.2196	5.27714	5.23524
Cytosine	5.5586	5.53346	5.54373	5.5672	5.55186	5.55625	5.34066	5.32932	5.31485	5.31595	5.36673	5.30827
Ethyl 3-((6-(4,5-dihydro-1H-benzo[d]azepin-3(2H)-yl)-2-(pyridin-2-yl)pyrimidin-4-yl)amino)propanoate	5.6137	5.46832	5.64178	5.64544	5.47344	5.5885	5.75988	5.73719	5.83293	5.66212	5.72257	5.51975
Aloeresin B	0.0286701	0.0296697	0.0291262	0.0305988	0.0314017	0.0301187	0.0334021	0.0324486	0.0326937	0.0332259	0.0320729	0.0314095
Val pro ile	5.66973	5.72614	5.58952	5.61002	5.69228	5.64967	5.69714	5.73294	5.66329	5.68622	5.6948	5.7768
2-(L-Menthoxy)ethanol	4.63046	4.65145	4.65501	4.85422	4.51523	4.38436	4.8427	4.28343	4.50031	4.98674	4.32237	4.20672
(3a,5b,7a,12a)-24-[(carboxymethyl)amino]-1,12-dihydroxy-24-oxocholan-3-yl-b-D-Glucopyranosiduronic acid	6.09282	6.24508	5.80263	6.11692	6.38894	6.0544	6.27803	6.21136	5.93999	6.32392	5.8145	6.54548
L-Proline, 1-(1-L-leucyl-L-prolyl)-	4.68889	4.84958	4.51022	4.70443	4.92427	4.70025	5.13916	5.2582	5.12745	5.18819	5.16462	5.1045
N8-acetylspermidine	4.97736	5.00314	5.11627	5.06991	5.02419	5.09753	5.02862	4.9493	5.025	4.98704	5.091	4.98905
Withangulatin A	5.53211	5.48115	5.62377	5.51768	5.47121	5.53281	5.35705	5.3219	5.48092	5.33888	5.52893	5.17157
7-(3,4-diethoxyphenyl)-3-[(4-fluorophenyl)methyl]thieno[3,2-d]pyrimidin-4-one	6.25003	6.16063	6.29439	6.22606	6.02237	6.18137	6.06371	6.06392	6.13362	5.93099	6.06005	5.87178
Licoagrocarpin	5.58059	5.40393	5.49844	5.43243	5.44296	5.32273	5.15755	4.98012	4.96535	4.90653	4.94239	4.75172
Cholylthreonine	4.60845	4.2609	2.55223	2.8967	1.50773	2.68547	1.53472	2.64908	2.96007	2.77929	3.3605	4.13212
LysoPE(0:0/22:4(7Z,10Z,13Z,16Z))	4.89979	3.98232	3.40879	3.39425	3.29746	3.20777	3.37081	3.06828	3.05927	3.33546	3.48332	3.29268
Pc(p-16:0/3:0)	4.66913	1.87226	3.74955	1.88594	1.89745	1.87893	1.92494	1.91204	1.91539	1.92258	1.90685	1.89756
Hexamethylene tetramine	4.81758	4.77483	4.79476	4.7667	4.70625	4.75322	4.7825	4.70864	4.64299	4.66056	4.72878	4.61008
GPCho(18:3/20:5)	0.30604	0.313891	0.309637	0.321079	0.327208	0.317378	0.342161	0.335089	0.336916	0.340862	0.332275	0.327267
GPCho(14:1/20:3)	5.32469	5.34008	5.33177	5.35394	5.36559	5.34683	5.39342	5.38036	5.38376	5.39104	5.37512	5.3657
Rubraflavone B	6.03828	6.05735	6.17607	6.09855	6.08809	6.12363	5.97776	6.00932	6.02603	6.00712	6.03879	5.97007
Didrovaltratum	4.99082	4.99777	5.02206	5.00017	5.08346	4.99411	5.13692	5.0465	4.97369	4.93976	5.01405	4.93675
Alfaprostolum	5.33911	5.38694	5.3927	5.35033	5.3478	5.3619	5.33256	5.32753	5.32759	5.28788	5.32035	5.26614
Hydroxyrepaglinide	5.64117	5.67663	5.69235	5.6578	5.59521	5.65178	5.56756	5.51654	5.54609	5.51596	5.54042	5.58935
Ser arg phe	5.97479	5.9977	6.03262	5.98267	5.92577	5.95174	5.89607	5.88214	5.92091	5.86706	5.90431	5.88113
N-ethyl-n-methylcathinone	5.24613	5.252	5.28542	5.27482	5.18246	5.2665	5.25827	5.21729	5.23179	5.17766	5.27143	5.20136
4-Hydroxyisoleucine	5.21004	5.23005	5.28306	5.24472	5.18507	5.26417	5.38375	5.31987	5.32608	5.31437	5.34887	5.31393
Adenine	6.52805	6.5172	6.59541	6.53262	6.51348	6.53534	6.666	6.61386	6.61452	6.62825	6.61422	6.58031
LysoPE(0:0/24:1(15Z))	6.8425	6.80417	6.86539	6.81079	6.80238	6.85541	6.90983	6.82689	6.78296	6.79692	6.80445	6.77007
GPEtn(15:1/13:0)	7.05422	7.03681	7.14667	7.03187	7.01431	7.04141	7.06928	7.01287	7.00654	6.99898	7.00494	6.95628
Hexamethoxymethyl melamine	6.60907	6.60455	6.65266	6.60785	6.58368	6.61156	6.66193	6.60413	6.59694	6.60756	6.59106	6.55396
Aldehydo-ascarylose	5.88899	5.85969	5.91195	5.89644	5.82366	5.88114	5.93359	5.89904	5.91985	5.9264	5.93236	5.91305
Butylisopropylamine	6.97489	6.98545	7.02666	6.97595	6.94506	6.96367	7.04819	7.00036	6.99958	6.98969	7.00896	6.97751
Tryptophol	4.32941	4.17872	4.387	4.27654	4.179	4.21603	4.1689	4.35515	4.3234	4.33794	4.26326	4.21234
N-Chlorophenylalanine	5.81205	5.80739	5.93184	5.76567	5.79613	5.81401	5.79009	5.71352	5.79127	5.89231	5.82389	5.83936
N-cyclohexyl-1-[2-(4-fluorophenyl)pyrimidin-4-yl]piperidine-3-carboxamide	5.71625	5.64696	5.94457	5.67872	5.42672	5.78177	5.31768	5.40861	5.63254	5.49603	5.71736	5.1101
GPEtn(20:5/18:1)	0.00143526	2.18723	1.72254	1.07475	1.74812	0.00151019	0.00168091	1.71099	0.00164398	0.00167172	0.00161165	1.08233
Pc(20:1/0:0)	4.66638	3.81745	3.95338	4.26766	4.26948	3.8242	3.87079	3.85773	3.86112	3.8684	4.01093	4.01909
GPEtn(17:1/17:1)	5.89787	5.89647	6.06962	5.99946	5.97979	6.06177	6.00246	5.88514	6.09672	5.99064	6.01995	5.96828
GPEtn(15:0/17:1)	6.46397	6.47938	6.59698	6.60847	6.55186	6.6016	6.54271	6.50654	6.61369	6.5313	6.59776	6.55851
'pc(20:5(5z,8z,11z,14z,17z)/20:5(5z,8z,11z,14z,17z))'	7.50489	7.06124	6.86661	6.79	6.58072	6.45367	3.9931	3.98004	3.98343	3.99071	3.97479	3.96538
Leu-Arg-Asn-Arg	4.86518	0.00919592	0.00902354	0.00949091	0.0097462	0.00933844	0.0103836	0.0100795	3.95894	0.0103274	0.00995984	0.00974866
21-Desacetyl Deflazacort	6.88682	6.92274	6.60196	6.91241	6.84911	6.90192	6.46048	6.77392	6.77615	6.43179	6.82104	6.74645
Vomicine	7.05823	7.09223	6.80974	7.0851	6.98937	7.07087	6.69083	6.85296	6.84549	6.68498	6.93524	6.85321
Lpc(17:0)	5.91785	4.80477	3.98691	4.12704	2.33165	3.99835	2.19211	2.24963	2.1825	2.18974	2.17392	2.16457
6-n-Octylaminouracil	6.55844	6.63625	6.45659	6.71153	6.60373	6.68058	6.27131	6.49613	6.50501	6.32269	6.60668	6.52091
Arachidonoyl amide	5.75315	5.22475	4.86242	4.41699	4.39671	4.26675	3.4146	3.99003	3.86565	3.81739	3.5088	3.46518
(1S,2R,3R,4R,5R,6S,7S,8R,9R,10R,13R,14R,16S,17S,18R)-6,16,18-Trimethoxy-13-(methoxymethyl)-11-methyl-11-azahexacyclo[7.7.2.12,5.01,10.03,8.013,17]nonadecane-4,5,7,8,14-pentol	6.69156	6.72859	6.78494	6.69486	6.78511	6.71157	6.89086	6.86215	6.88714	6.96297	6.81992	6.92671
Ginsenoside Rh5	5.56648	5.73471	5.92041	5.53558	5.79833	5.77977	6.24707	5.27399	5.53586	5.8266	5.29043	5.4319
GPEtn(14:0/16:1)	5.63873	5.71879	5.83742	5.73338	5.71334	5.77773	5.79192	5.69967	5.7297	5.71629	5.74233	5.68341
Glyceryl monostearate	6.88185	6.85326	6.93584	6.90186	6.88995	6.91751	7.04585	7.00444	6.99876	7.00566	7.00233	6.96761
SM(d18:1/18:1(12Z)-2OH(9,10))	5.79067	5.80853	5.37521	5.85581	5.78327	5.89073	4.80344	5.59174	5.51249	4.4729	5.69559	5.49511
Ceramide AP	5.82187	5.8112	5.85234	5.88937	5.80994	5.92097	6.01913	5.89227	5.88637	5.93362	5.83323	5.83667
LysoPE(22:4(7Z,10Z,13Z,16Z)/0:0)	4.94591	1.60995	3.97983	1.09398	1.14442	1.08745	2.91756	1.80936	2.39195	3.07137	1.25589	2.70994
3,7-Dimethyl-9-(2,6,6-trimethylcyclohexen-1-yl)nona-2,4,6,8-tetraenamide	0.815751	0.828823	0.82176	0.840656	0.850648	0.834579	0.874662	0.863367	0.866297	0.872595	0.858842	0.850744
Epinepetalactone	4.85121	4.7434	4.75887	4.88815	4.79404	4.9098	5.00787	4.91845	4.97063	4.97274	4.98607	4.85354
Benzene	4.05853	4.01324	4.12156	4.12139	4.14266	4.04808	4.34487	4.27486	4.36462	4.34071	4.30944	4.31604
Sitosterol 3-O-(6'-O-stearyl-beta-D-glucoside)	7.30104	7.35348	7.15642	7.39852	7.30422	7.37885	6.9679	7.10324	7.11125	6.97348	7.16797	7.08686
5-Acetoxydihydrotheaespirane	6.43681	6.4199	6.45379	6.46123	6.44984	6.4573	6.55174	6.52775	6.51953	6.51811	6.53779	6.48091
Sebacic Acid	5.82707	5.83895	5.81377	5.87292	5.83348	5.87462	5.95745	5.94594	5.9572	5.94519	5.96553	5.9093
1,2-Dihydronaphthalene	4.83769	4.80544	4.83027	4.80369	4.80696	4.81023	4.95432	4.9622	4.91468	4.91266	4.94788	4.94115
1-Methyl-1,3-cyclohexadiene	5.24959	5.26093	5.25052	5.29488	5.26268	5.29267	5.39386	5.38296	5.37596	5.36199	5.40979	5.35022
Cer(d18:1/18:1(12Z)-2OH(9,10))	5.86362	5.90087	5.92953	5.94983	5.88913	5.99275	6.0643	6.00109	5.95679	5.97529	5.96694	5.90805
DG(i-18:0/0:0/PGE2)	7.20097	7.23731	7.0722	7.28987	7.21061	7.27495	6.94742	7.04976	7.04708	6.97917	7.15326	7.07566
Pc(17:1/0:0)	7.01091	6.70415	6.57923	6.226	5.79207	5.63084	5.34661	5.05739	5.36552	5.24112	5.43443	5.34551
13Z-Docosenamide	6.31716	6.21584	6.29769	6.28485	6.32298	6.35486	6.34776	6.35584	6.32229	6.32554	6.31515	6.34817
'(9z,12z)-octadeca-9,12-dien-1-ol'	5.08351	5.14603	5.22415	5.24939	5.23298	5.21305	5.42716	5.43428	5.37525	5.35784	5.37553	5.24234
Octadecanamide	5.55275	5.58284	5.64221	5.6877	5.56905	5.66638	5.54354	5.4911	5.69498	5.55986	5.75556	5.6154
Lysopc(15:0)	6.46187	6.15233	5.91501	5.59502	4.94149	5.32541	4.45153	4.5296	4.14439	3.86223	4.71203	3.8369
Pro Ile	7.57814	7.63413	7.69115	7.55974	7.57328	7.60764	7.44115	7.48732	7.54497	7.55636	7.59552	7.47194
Sphingosine	8.38099	8.43054	8.49483	8.50688	8.46181	8.47989	8.45383	8.46823	8.51858	8.48304	8.55164	8.48516
Pc(18:2/0:0)	6.94348	6.69006	6.4898	6.08667	5.4706	6.89758	4.45061	4.60645	4.39518	4.1294	4.57195	4.77818
1-octylpyrrolidin-2-one	5.49735	5.50342	5.49997	5.54577	5.50355	5.52698	5.55546	5.56132	5.64994	5.58437	5.68121	5.5698
P-Mentha-1,3,8-triene	4.63827	4.8241	4.80204	4.83278	4.83446	4.81596	4.92016	4.95798	4.97599	4.89078	5.01784	4.92925
Erucamide	5.38354	5.56462	5.61122	5.66978	5.60404	5.62164	5.80591	5.75227	5.75151	5.71988	5.74923	5.68404
DG(PGF1alpha/8:0/0:0)	5.83409	5.77107	5.85708	5.652	5.53574	5.72789	5.1106	5.08357	5.33213	5.08256	5.24375	5.21131
Glyceryl palmitate	4.825	5.07531	5.04707	5.11067	4.95577	5.12132	4.71797	4.73058	4.40707	4.81861	4.90362	4.90217
Cer(d17:1/PGE2)	5.91287	5.812	5.90911	5.77724	5.73634	5.77229	5.61419	5.51258	5.5013	5.55099	5.48498	5.52213
Poly thf n7	5.70177	5.66075	5.68915	5.61051	5.57558	5.58919	5.5805	5.53957	5.46105	5.40816	5.38403	5.40139
Pe(18:1(9z)/0:0)	6.50719	6.41453	6.32795	6.22296	6.03153	6.06606	5.65852	5.84466	5.77154	5.72999	5.88238	5.72791
Pc(22:5/0:0)	0.673329	0.685498	0.678919	0.696535	0.705871	0.690865	0.728365	0.717775	0.72052	0.726426	0.713537	0.705961
4-Vinylcyclohexene	5.23771	5.28694	5.20467	5.19898	5.19899	5.2207	5.30399	5.34256	5.31259	5.23803	5.37725	5.25172
Pa(20:3(8z,11z,14z)-o(5,6)/14:1(9z))	6.10474	6.0733	6.2269	6.09838	6.06813	6.12952	5.79465	5.81469	5.87169	5.67416	5.83131	5.90623
[3h]Thienylcyclohexylpiperidine	6.5183	6.52488	6.6047	6.56429	6.52984	6.54567	6.36495	6.29797	6.36458	6.33613	6.4344	6.41701
LysoPC(18:3(9Z,12Z,15Z)/0:0)	1.75359	1.76871	1.76055	1.78234	1.7938	1.77535	1.8212	2.82461	2.90732	2.76789	2.98943	2.99096
13-(3-pentyloxiran-2-yl)tridec-8-enoic acid	6.30324	6.38867	6.47697	6.45235	6.35921	6.48049	6.19653	6.26628	6.21724	6.37666	6.43097	6.17889
Heptaethylene glycol monododecyl ether	6.17499	6.24295	6.21687	6.24309	6.24657	6.27051	6.35346	6.31238	6.29062	6.27607	6.27828	6.25986
LysoPE(20:3(11Z,14Z,17Z)/0:0)	6.23158	6.08835	5.94275	5.79558	5.81694	5.85628	5.68462	5.75298	5.68335	5.68146	5.768	5.64096
Chenodeoxycholylarginine	6.60402	6.58506	6.63051	6.68662	6.58455	6.60867	6.64284	6.59695	6.59171	6.56876	6.60967	6.54963
Tangeraxanthin	6.2483	6.13219	6.18058	6.16234	6.11862	6.16299	6.19922	6.16875	6.13852	6.1402	6.18738	6.13367
Ethyl linoleate	5.19505	4.76244	3.91829	3.94045	3.95211	3.93334	3.97994	3.96688	3.97027	3.97755	3.96163	3.95222
Pentadecanoic acid	5.85796	5.5097	4.51724	3.52463	3.53629	3.51753	3.56411	3.55105	3.55445	3.56173	3.54581	3.5364
Cer(d16:1/20:5(7Z,9Z,11E,13E,17Z)-3OH(5,6,15))	6.9266	6.93253	6.96295	6.95281	6.95764	6.96372	6.95375	6.94557	6.93526	6.93645	6.94208	6.91957
(5xi,9xi,13xi,18xi,19beta)-3-Oxolup-20(29)-en-28-oic Acid	5.71653	5.84694	5.85744	5.92555	5.87964	5.88157	5.99915	5.95064	5.87336	5.9489	5.9156	5.8764
Ursolic acid	6.87502	6.89292	6.93026	6.91286	6.92243	6.91472	6.98802	6.95084	6.94185	6.95223	6.92832	6.91598
Acetolein	5.91763	5.80251	5.80347	5.84244	5.81797	5.82456	5.88947	5.84059	5.86177	5.82762	5.83584	5.78344
Glyceryl monolinoleate	5.8341	5.84551	5.82041	5.77941	5.73701	5.77886	5.93822	5.87337	5.88911	5.85414	5.90165	5.82699
Cuminaldehyde	5.28305	5.44538	5.54975	5.52258	5.51693	5.54858	5.67622	5.6561	5.64703	5.63126	5.69285	5.60645
LysoPE(16:1(9Z)/0:0)	5.87135	5.77668	5.57068	5.3891	5.23383	5.51191	4.73225	4.5786	4.8645	5.09461	5.11094	4.89575
N-(2-Hydroxypropyl)dodecanamide	4.92767	4.59596	4.54974	4.16186	4.44588	4.63662	4.64739	4.61605	4.50778	4.55014	4.43622	4.53298
Pe(p-16:0/2:0)	6.42021	6.20571	5.88443	5.68748	5.77883	5.77229	5.72423	5.63646	5.61444	5.56643	5.60299	5.48944
Poly thf n5	6.50643	6.54171	6.58995	6.56326	6.55112	6.58161	6.61551	6.56332	6.55576	6.54426	6.55926	6.52632
7Z,10Z-Hexadecadienoic acid	5.6427	5.38299	5.05142	5.1471	5.01328	5.09918	5.06222	5.0444	5.17214	5.04611	5.25084	5.01301
Polymyxin B nonapeptide	4.37878	4.39417	4.38586	4.40803	4.41968	4.40092	4.44752	4.43446	4.43785	4.44513	4.42921	4.41979
Pe(22:4/0:0)	5.02998	4.53574	3.92237	4.88332	4.8964	4.30913	5.21363	4.78254	5.04844	5.25945	4.94488	5.05208
LysoPE(0:0/18:3(9Z,12Z,15Z))	6.18469	5.93398	5.21147	4.00773	2.39517	3.56626	0.629598	0.940808	3.41891	0.627772	3.69206	2.45579
(3beta,5alpha,9alpha,22E,24R)-3,5,9-Trihydroxy-23-methylergosta-7,22-dien-6-one	5.88386	5.9514	5.9753	5.97528	5.95293	5.9652	6.05726	6.03641	6.01997	6.01121	5.99287	5.9481
Pinolenic acid	5.42825	5.5301	5.50904	5.52209	5.57111	5.46063	5.60656	5.59324	5.76547	5.62013	5.79812	5.5395
LysoPC(22:2(13Z,16Z)/0:0)	7.09364	6.01649	5.73278	5.56969	5.52701	5.59183	5.49365	5.54055	5.42408	5.47768	5.48148	5.45226
Decapropylene glycol	7.06826	7.07908	7.09436	7.11417	7.11297	7.11488	7.11644	7.07191	7.0463	7.03436	7.05709	7.02793
LysoPE(20:5(5Z,8Z,11Z,14Z,17Z)/0:0)	7.15748	6.85217	6.25079	5.61336	5.00832	4.72152	4.22647	1.6908	5.73538	5.28999	5.80749	5.32284
Cis-7-hexadecenoic acid	3.03193	2.73903	2.26881	2.29086	3.15903	2.28378	3.06334	3.11473	3.1598	3.33691	3.21823	3.17825
Choline Phosphate	5.87449	5.44528	5.09668	4.69961	4.14592	4.41263	3.67115	3.65895	3.57562	3.66265	3.661	3.6304
Nandrolone	3.71702	3.69657	4.12467	4.13597	4.22536	3.66791	4.28094	4.03635	4.62465	4.36007	4.54175	3.93351
LysoPC(18:3(6Z,9Z,12Z)/0:0)	4.86807	4.2288	4.09799	4.15382	4.45676	2.97554	4.47891	3.50602	4.598	4.60886	4.81406	5.01958
Pe(22:5/0:0)	4.44529	4.5793	5.11289	4.67488	4.81445	4.73305	4.77882	4.69784	4.52062	4.55548	4.91623	4.40552
Bucromarone	3.788	3.80338	4.51202	3.99891	3.8289	4.25026	4.39894	4.34195	4.30671	3.85434	4.01352	3.82901
L-Menthyl (R,S)-3-hydroxybutyrate	5.84542	5.92416	5.95904	5.92184	5.88424	5.94661	6.04105	6.01172	6.00343	5.99419	6.01621	5.96451
3-Oxododecanoic acid	5.26788	5.2649	5.36212	5.32705	5.26265	5.32281	5.46816	5.39361	5.36864	5.37709	5.3853	5.39463
Thr Glu Leu Lys	5.12917	4.89959	5.16226	5.00078	4.87174	5.06603	4.75522	4.11396	4.42835	4.69138	4.93569	4.64443
'1,2-octanoylphosphatidylcholine'	3.54781	2.24931	2.22645	3.44035	3.46965	3.4376	3.44697	3.65713	3.51974	3.81289	3.51086	3.31532
N-Stearoyl Arginine	4.75784	4.86404	4.93152	5.06779	4.90187	4.92354	5.06077	4.92199	4.81572	5.06299	5.03118	4.88629
(22E)-(24R)-1alpha,24-Dihydroxy-26,27-cyclo-22,23-didehydro-20-epivitamin D3/(22E)-(24R)-1alpha,24-dihydroxy-26,27-cyclo-22,23-didehydro-20-epicholecalciferol	5.54183	5.57939	5.64578	5.64483	5.64241	5.66108	5.75334	5.73923	5.77214	5.68662	5.77536	5.65428
Hydratopyrrhoxanthinol	6.61732	6.68816	6.81841	6.73335	6.56234	6.72028	6.61631	6.64258	6.72442	6.5735	6.69104	6.42449
Cucurbitacin B	5.47799	5.49338	5.48507	5.50724	5.5189	5.50013	5.54673	5.53367	5.53706	5.54434	5.52842	5.51901
Xi-Linalool 3-[rhamnosyl-(1->6)-glucoside]	5.28495	5.21964	4.97737	5.48915	5.1299	5.33954	5.67233	5.65424	5.67772	5.56174	5.6353	5.52462
Trp ala arg	6.82929	6.78324	6.92869	6.89032	6.67805	6.81059	6.8573	6.85123	6.88312	6.74362	6.82582	6.69207
Arachidoyl ethanolamide	5.52956	5.71197	5.85507	5.81996	5.69227	5.69362	5.82227	5.69771	5.51434	5.6551	5.6236	5.39434
'1,3-dicyclohexylurea'	5.55754	5.59159	5.65311	5.63944	5.60637	5.61247	5.728	5.71521	5.68354	5.70004	5.69286	5.6652
2,5-Dimethylbenzaldehyde	5.45722	5.44454	5.59399	5.60871	5.32089	5.46408	5.63679	5.60476	5.657	5.53402	5.62173	5.47358
Thr lys lys	5.68922	5.73333	5.7185	5.69616	5.70689	5.78481	6.09847	5.99612	5.51624	5.55242	5.55391	5.89936
5	5.39452	5.35906	5.40494	5.39994	5.39389	5.44711	5.37564	5.36833	5.32997	5.37313	5.41216	5.19838
Nonadecanoic acid	6.76937	6.70646	6.82731	6.71626	6.72665	6.74294	6.81753	6.81805	6.8053	6.85346	6.83247	6.80029
'n,n-dimethyltetradecylamine-n-oxide'	4.996	4.66634	4.6129	5.02092	4.65887	5.16037	4.77301	4.53404	4.74505	4.79372	4.56049	4.59052
Mg(19:0/0:0/0:0)	5.71756	5.73352	5.89267	5.80645	5.72562	5.64122	5.81979	5.63133	5.63238	5.80839	5.53888	5.52321
Blumealactone A	7.3259	7.28112	7.40546	7.38127	7.19412	7.33998	7.36564	7.40228	7.46381	7.31225	7.38609	7.24097
Polyoxyethylene 40 monostearate	6.25525	6.30344	6.40946	6.35095	6.28341	6.20755	6.34405	6.20139	6.15722	6.32842	6.11999	6.07893
Tetradecyldiethanolamine	6.55969	6.4612	6.55488	6.65309	6.4022	6.56663	6.56697	6.36372	6.37266	6.50561	6.29925	6.27842
Sorbitan oleate	5.94826	5.98666	6.04822	6.02166	5.95474	5.99653	6.07605	6.07853	6.02631	6.02059	6.08331	6.00908
Anisperimus	5.09236	5.02611	5.08898	5.13097	5.08159	5.01735	5.21331	5.17193	5.07863	5.0801	5.15287	4.97235
(4S,8R)-8,9-Dihydroxy-p-menth-1(6)-en-2-one	5.20679	5.17417	5.24058	5.2275	5.17227	5.21421	5.28641	5.28749	5.28844	5.26701	5.32387	5.22337
Triphenylphosphine oxide	5.2085	5.20336	5.2916	5.24455	5.24496	5.22382	5.38086	5.33423	5.33518	5.28873	5.28527	5.29976
Lauryl diethanolamide	5.54866	5.44154	5.64759	5.70746	5.97039	5.48186	5.86337	5.52264	5.78044	5.61944	6.13531	5.59376
Delmopinol	6.22992	6.1599	6.23914	6.10546	6.1165	6.16333	6.21947	6.13184	6.19013	6.10898	6.18566	6.15933
1-Acetyl-Beta-Carboline	4.91361	4.95278	5.06637	4.94862	4.92827	4.90907	4.84773	4.81029	4.72386	4.82498	4.81689	4.78274
Ergovaline	4.07218	3.93596	3.61444	4.55248	4.70991	3.71048	4.46876	3.76952	5.77363	5.64725	5.74833	5.893
Gardneramine	5.15356	5.17401	5.20466	5.26509	5.2397	5.2034	5.17679	5.05236	5.2164	5.04983	5.30108	5.03015
Oxodipine	3.81534	3.83073	3.82242	3.84458	3.85624	3.83748	3.88407	3.87101	3.8744	3.88168	3.86576	3.85635
Trihexyphenidyl	4.66415	4.74593	4.70944	4.76732	4.51402	4.50519	4.4747	4.62457	4.53542	4.50931	4.85643	4.50759
Pe(20:5(5z,8z,11z,14z,16e)-oh(18r)/20:3(8z,11z,14z))	6.33379	6.36544	6.48511	6.31535	6.22488	6.26294	5.8764	6.08974	5.98676	5.94641	5.89715	5.66653
Indole-3-Carbinol	4.55198	4.51189	4.52969	4.55043	4.5169	4.52535	4.43936	4.53817	4.49759	4.46353	4.52969	4.41751
12-methyltridecanoic acid	6.13549	6.00009	6.00697	6.25181	5.94938	6.11034	6.20481	5.84532	5.98551	6.27352	5.86893	5.8255
SM(d16:2(4E,8Z)/PGE1)	6.77206	6.7384	6.76135	6.70558	6.57969	6.69819	6.43718	6.49014	6.50424	6.35455	6.54365	6.0953
DG(TXB2/a-13:0/0:0)	3.80761	3.823	3.81469	3.83685	3.84851	3.82975	3.87634	3.86328	3.86667	3.87395	3.85803	3.84862
Cortisone	5.10103	5.11641	5.10811	5.13028	5.14193	5.12317	5.16976	5.1567	5.1601	5.16738	5.15146	5.14204
Galactinol	3.28316	3.49227	3.29024	3.31239	3.32404	3.30528	3.35186	3.33881	3.3422	3.34948	3.33356	3.32415
Indole-3-Carboxylic Acid	3.07614	3.09152	3.08322	3.10537	3.11701	3.09826	3.14483	3.13178	3.13517	3.14244	3.12653	3.11713
Alpha-Carboxy-delta-decalactone	4.54069	4.55607	4.54777	4.56993	4.58159	4.56283	4.60942	4.59636	4.59975	4.60704	4.59111	4.5817
Pi(pgj2/16:1(9z))	5.18447	5.25013	5.06097	5.10727	5.29497	5.25976	5.06297	5.1752	5.17965	5.20378	5.09464	5.2033
Dg(txb2/0:0/12:0)	3.8037	3.81909	3.81079	3.83295	3.8446	3.82584	3.87243	3.85937	3.86276	3.87005	3.85413	3.84471
Ps(20:0/lte4)	6.12474	6.08096	6.07093	6.13083	6.10322	6.00085	5.84206	5.97582	5.94499	5.92058	5.91835	5.92911
Gluten exorphin C	5.89729	5.88173	5.88942	5.89323	5.85452	5.89989	5.94332	5.94966	5.94067	5.93829	5.91008	5.91726
Alliospiroside C	6.10593	6.07968	6.08076	6.05111	6.07666	6.06846	6.09252	6.07738	6.1172	6.0914	6.06431	6.03537
Serylproline	4.56097	4.54095	4.4721	4.46766	4.43373	4.39884	4.37724	4.36336	4.43634	4.44946	4.44337	4.29961
Satratoxin G	5.39283	5.5035	5.35799	5.31977	5.22881	5.43061	5.35129	5.31414	5.43285	5.1329	5.48848	4.95911
Formyl-5-hydroxykynurenamine	4.82472	4.86617	4.86701	4.89339	4.85591	4.85696	4.81512	4.83756	4.8613	4.87482	4.96083	4.82406
Val Ile Val Leu Leu	3.70446	3.71985	3.71155	3.73371	3.74536	3.7266	3.77319	3.76013	3.76352	3.7708	3.75488	3.74547
Angiotensin IV	5.53614	5.59314	5.65622	5.55175	5.63676	5.72958	5.51825	5.6028	5.60256	5.64113	5.57749	5.58345
Isoleucyl-Lysine	5.48804	5.42885	5.49417	5.44624	5.40806	5.45226	5.44074	5.44355	5.47107	5.44194	5.47722	5.40724
Torvoside F	4.89505	5.13794	4.86251	5.09537	5.54163	5.07817	5.42314	5.47243	5.19625	5.50064	5.1048	5.58796
Metazin	5.60578	5.62385	5.66966	5.62781	5.55424	5.6041	5.63399	5.58377	5.5566	5.49424	5.57314	5.50793
Myelopeptides	5.84797	5.87045	5.84724	5.82284	5.8491	5.86655	5.77668	5.86556	5.79072	5.79317	5.8628	5.79218
Pro tyr	5.18594	5.26937	5.06637	5.13761	5.32083	5.14483	5.43664	5.45323	5.41407	5.45197	5.40344	5.4862
2-O-alpha-D-Glucopyranosyl-O-beta-D-galactopyranosylhydroxylysine	6.21181	6.24358	6.09784	6.20282	6.27135	6.18722	6.24719	6.27192	6.23186	6.26302	6.17551	6.13763
Jasmolone	4.11068	4.17554	3.99329	3.48522	4.14903	4.35536	3.82826	3.98098	3.45669	3.66329	3.79316	3.54372
N-phenyldiethanolamine	5.43466	5.42731	5.48219	5.41144	5.40332	5.45448	5.41938	5.39261	5.42733	5.43978	5.45353	5.38597
Cyclo(D-Trp-D-Asp-Pro-D-Ile-Leu)	6.49114	6.4	6.57546	6.46139	6.3009	6.47539	6.25521	6.21716	6.31748	6.10005	6.34097	5.85526
N-Tert-Butyl-3-(4-(2-methoxyphenyl)-piperazin-1-yl)-2-phenylpropanamide	5.35788	5.21415	5.39758	5.29209	5.05763	5.3853	4.90292	4.91928	5.1058	4.93111	5.28937	4.29732
Pyridoxal	4.69776	4.69223	4.72148	4.64768	4.64653	4.63062	4.58803	4.64303	4.64686	4.69533	4.62467	4.59263
Tert-butyl N-[(2S,3R)-3-hydroxy-4-[(4-methoxyphenyl)sulfonyl-propan-2-yloxyamino]-1-phenylbutan-2-yl]carbamate	5.14777	5.17844	5.04898	5.2403	5.295	5.22873	5.36782	5.33313	5.40001	5.30609	5.34701	5.13916
Goshonoside F5	4.30562	4.78368	4.23486	4.47582	5.01005	4.74874	5.07019	5.08871	4.62734	5.30624	4.49045	5.56727
Paxilline	5.24104	5.50224	4.93543	5.47978	5.80013	5.24836	5.56335	5.28885	4.67513	5.62728	4.45192	5.90817
Leu Leu Asp Leu Leu	5.26987	5.33631	5.10961	5.27526	5.39117	5.40243	5.53041	5.52874	5.39521	5.60188	5.36733	5.4642
Milbemycin alpha5	6.13613	6.22082	6.0025	6.25701	6.39338	6.17042	6.42619	6.41695	6.35077	6.43575	6.26022	6.51455
PGP(20:5(7Z,9Z,11E,13E,17Z)-3OH(5,6,15)/i-17:0)	4.95561	4.92091	4.06303	4.90198	5.63142	4.48787	5.27173	4.61717	4.46315	4.89475	4.61193	6.10793
Pro tyr gln	5.34536	5.36238	5.43396	5.33203	5.14659	5.37323	5.23688	5.39075	5.51766	5.31828	5.58167	4.81343
Ps(20:5(6e,8z,11z,14z,17z)-oh(5)/14:1(9z))	5.8059	5.86265	5.74562	5.82242	5.95253	5.78675	5.92693	5.85845	5.76272	5.96582	5.67749	5.96571
Casomorphin	4.93428	4.96766	4.82258	4.93917	5.65024	4.52859	5.42172	4.73533	2.52252	5.42318	4.30494	6.1145
Sisomicin sulfate	5.2115	5.36856	4.9226	5.08243	5.30586	5.16986	5.36486	5.41634	5.40313	5.46475	5.4269	5.27148
PA(i-16:0/PGJ2)	5.31811	5.28456	5.32094	5.20444	5.12691	5.23325	5.19332	4.75584	4.52226	5.24377	4.71544	5.9847
Milbemycin A3	4.18082	4.02024	4.15321	4.4128	4.56993	4.28027	4.87072	3.82503	4.18209	5.01535	1.81396	5.49217
Tenacissoside i	5.72082	5.70505	5.68293	5.72467	5.60116	5.74587	5.57379	5.61826	5.69465	5.61983	5.76472	5.37433
Lycoperoside D	5.56288	5.57823	5.52015	5.46677	5.51524	5.58557	5.42278	5.51795	5.55318	5.35902	5.41991	5.379
Pe(20:5(7z,9z,11e,13e,17z)-3oh(5,6,15)/18:3(9z,12z,15z))	1.31792	1.33259	1.32467	1.34581	4.842	1.33902	4.47075	1.37108	1.37433	4.18241	3.25019	5.41091
Talinumoside I	6.42041	6.33573	6.54318	6.35515	6.16677	6.40841	6.00019	5.99644	6.05897	5.93805	6.22524	5.68281
Kukoamine B	3.47358	3.48896	3.48066	3.50282	3.51447	3.49571	3.5423	3.52924	3.53263	3.53991	3.52399	3.51458
3-Phenylpropanal	4.45662	4.39226	4.40228	4.6556	4.24829	2.86536	4.87753	4.32055	4.6134	4.69846	4.28965	4.32831
Glucosyl passiflorate	6.22869	6.21901	6.22429	6.20131	6.15629	6.22075	6.07063	6.06894	6.1516	6.10275	6.15437	5.96923
Mg(0:0/txb2/0:0)	5.10706	5.16613	4.89957	5.12259	5.19968	5.14475	5.19801	5.41955	5.01607	5.43547	5.03986	5.49682
Prostaglandin E3	6.12145	6.12803	6.16995	6.13071	6.12811	6.16129	5.867	5.98128	5.96215	5.9432	5.94068	5.83884
N(6)-(Octanoyl)lysine	5.25715	5.21933	5.24352	5.18962	5.21723	5.28634	5.2377	5.20692	5.27133	5.18468	5.27852	5.18605
Licoricesaponin C2	6.24571	6.17706	6.22314	6.17164	6.08193	6.20214	6.0526	6.04696	6.16919	6.08543	6.15428	5.92714
Ps(14:1(9z)/20:4(7e,9e,11z,13e)-3oh(5s,6r,15s))	5.09213	5.03033	5.0194	4.83726	5.17169	4.67707	5.28386	5.21173	4.72566	5.25008	4.73	5.4225
Dexamethasone acetate	3.67609	3.69147	3.68317	3.70533	3.71699	3.69822	3.74481	3.73175	3.73515	3.74243	3.72651	3.90747
SM(d16:2(4E,8Z)/5-iso PGF2VI)	6.27456	6.31654	6.2278	6.23722	6.26713	6.22486	6.16925	6.20753	6.20858	6.20682	6.19572	6.20879
Pyridinoline	5.67044	5.63334	5.66394	5.66357	5.56535	5.6344	5.58947	5.58624	5.67865	5.58708	5.6474	5.51916
Digitoxigenin 3-[glucosyl-(1->6)-glucosyl-(1->4)-2,6-dideoxyribohexoside]	6.32191	6.33527	6.37772	6.30623	6.20589	6.33012	6.09804	6.16474	6.17418	6.16614	6.2057	6.03312
Physangulide	6.08919	6.05389	6.15154	6.02025	5.85061	6.05378	5.83794	5.89923	5.98359	5.7276	6.03007	5.48092
Heteroxanthin	5.4488	5.58717	5.04958	5.39181	5.67437	5.34917	5.83663	5.97525	5.84827	5.97866	5.79386	5.91693
2-(4-Chlorophenoxy)propionic acid	4.03653	4.1411	4.2418	4.19166	4.10785	4.24436	3.87529	3.83837	4.14907	4.10037	4.08483	4.14378
Cyclosquamosin G	4.4681	4.6029	4.74245	4.53291	4.53316	4.547	4.15882	1.40808	1.41134	4.62786	1.40304	4.23389
Vinflunine	6.14609	6.10317	6.16633	6.14987	6.0346	6.1302	5.95404	6.00545	6.00422	5.82703	5.97156	5.81838
Olitoriusin	6.20453	6.25344	6.16411	6.32029	6.49871	6.26299	6.63644	6.57648	6.45271	6.56611	6.37766	6.60879
Dodecanoic acid	5.97609	5.97369	5.99038	6.17742	5.87665	5.70063	6.15097	5.68831	5.91846	6.36249	5.849	5.59995
Ranaconitine	5.62912	5.61012	5.50817	5.54105	5.61632	5.54291	5.72515	5.78018	5.63876	5.73811	5.62455	5.87076
1-[3-(3-cyclopropyl-1,2,4-triazol-4-yl)azetidin-1-yl]-2-phenoxyethanone	5.59846	5.45255	5.4564	5.76106	5.39884	4.50184	5.92395	5.35629	5.62993	5.72442	5.27578	5.37641
Ipamorelin	7.0466	7.05772	7.03604	7.09953	7.2749	7.08031	7.36428	7.33627	7.233	7.4289	7.14108	7.55105
(6S,3'S,5'R,6'R)-6,3',5'-Trihydroxy-4,5,6',7'-tetradehydro-7,8,5',6'-tetrahydro-beta,beta-carotene-3,8-dione	6.03077	6.1328	5.89276	6.10676	6.36825	6.04902	6.4669	6.45289	6.33956	6.54341	6.20465	6.66791
2-Fucosyllactose	4.01948	4.03487	4.02656	4.04872	4.06038	4.04162	4.08821	4.07515	4.07854	4.08582	4.0699	4.06049
Cyclo(D-trp-D-asp-pro-D-val-leu)	5.77231	6.02684	5.42857	5.79893	6.16581	5.72633	6.20708	6.22187	6.04078	6.27026	5.9546	6.27572
PS(DiMe(9,3)/DiMe(9,3))	5.18287	5.3743	5.15018	5.35258	5.51037	5.2394	5.68933	5.69561	5.58847	5.71156	5.44616	5.72217
Amaranthussaponin III	6.39572	6.39585	6.41713	6.39757	6.32065	6.38182	6.3582	6.4164	6.43249	6.31727	6.40402	6.27419
Licoricesaponin F3	4.794	4.13615	4.48745	4.70041	5.76909	3.79594	5.45509	4.90236	4.63938	5.58274	4.10208	6.12223
LysoPI(20:0/0:0)	6.20125	6.05855	6.33102	6.11527	5.95511	6.20226	5.82771	5.8961	6.02903	5.76331	6.09468	5.46274
Coutaric acid	5.83695	4.4845	4.70744	4.74516	4.75742	4.77994	4.13875	4.26116	4.2958	4.02426	4.21307	4.8444
2-Methoxyestrone 3-glucuronide	6.008	6.02157	6.02259	6.01776	5.94218	5.97727	5.78047	5.96012	5.93062	5.77531	5.90282	5.69987
Norfenefrine	5.72634	5.67964	5.79636	5.70083	5.66345	5.72966	5.64807	5.70427	5.7342	5.67078	5.76842	5.62577
Filipin II	5.79056	5.90752	5.57661	5.71376	5.88725	5.78931	5.97663	6.05854	6.035	6.07634	5.9729	5.90147
Cholylcitrulline	5.87389	5.91264	5.90295	5.67543	5.58377	5.73926	5.07683	5.32566	5.43136	5.02572	5.52819	4.65297
2-Hydroxy-p-mentha-1,8-dien-6-one	4.06409	4.03717	4.12856	4.06476	4.2965	4.44141	3.71237	3.72192	3.26151	3.26879	4.01039	3.77451
Pa(lte4/20:4(5z,8z,11z,14z))	6.08109	6.18691	5.91795	6.1228	6.34352	5.99858	6.1991	6.12548	5.87496	6.19742	5.76649	6.33551
PE(5-iso PGF2VI/20:5(5Z,8Z,11Z,14Z,17Z))	6.78941	6.78653	6.75677	6.75691	6.75324	6.77238	6.60753	6.66209	6.68774	6.6189	6.68799	6.43978
Milbemycin alpha7	4.70352	4.73881	2.90318	4.68202	4.81916	4.68578	5.19943	5.17035	4.95001	5.16614	5.0146	5.07343
Pip(pgj2/18:3(9z,12z,15z))	6.11588	6.10445	6.01518	6.14298	6.05358	6.06379	5.98328	5.96165	5.86612	5.7915	5.87837	5.78303
Cyclo(Pro-Phe-D-Trp-Lys-Thr-Phe)	4.16793	4.49645	4.15158	4.27803	5.26548	4.20957	4.80605	3.25217	3.25556	4.40627	3.24693	5.53219
Pa(20:4(8z,11z,14z,17z)-2oh(5s,6r)/16:0)	6.25004	6.24907	6.32565	6.20062	6.02516	6.27357	5.96193	5.97405	6.15152	5.91257	6.20993	5.76074
(1S,2R,4R,8S)-p-Menthane-2,8,9-triol 2-glucoside	5.71359	5.66064	5.74388	5.68231	5.64748	5.68061	5.63491	5.68129	5.77399	5.66167	5.75494	5.52902
N-[2-(cyclohexen-1-yl)ethyl]-2-[(3-oxo-1,2-dihydroinden-5-yl)oxy]acetamide	5.12221	5.17691	5.08627	5.07381	5.06392	5.15245	5.23847	5.31517	5.35465	5.211	5.26853	5.17714
Corchorusoside E	2.99815	3.29901	3.66402	3.17024	3.76573	3.00285	3.26039	3.09172	3.73973	3.13261	3.40383	3.10845
Mitemcinal	5.36086	5.62729	5.08915	5.62978	5.90247	5.50069	5.81169	5.80225	5.38466	5.90171	5.23889	6.11622
Capsoside A	5.94693	5.93383	5.95563	5.93289	5.86939	5.96622	5.71195	5.72533	5.7352	5.67006	5.75512	5.66246
Stercobilinogen	6.0163	6.20736	5.79141	6.0867	6.34986	6.01687	6.51824	6.4637	6.37196	6.49427	6.33498	6.61964
Riboprine	4.21701	4.10706	4.62001	4.66096	3.9346	4.70452	4.51061	4.52975	4.90868	4.8133	4.90969	4.44361
Retosiban	3.77542	2.74116	1.27142	4.26554	4.22343	3.94412	4.45452	4.55364	5.19866	4.62316	5.26505	4.43949
Ile Ile Leu	3.61891	4.14263	3.62599	3.64815	3.83038	3.64104	3.68763	3.67457	3.67796	3.68524	3.66933	4.23247
Nicotine glucuronide	3.59978	3.61516	3.60686	3.62902	3.64067	3.62191	3.6685	3.65544	3.65883	3.66611	3.65019	3.64078
N-lactoyl-phenylalanine	4.1802	3.65416	4.28756	4.26348	4.14972	4.3933	4.51259	4.48229	4.53952	4.50986	4.51991	4.49241
Amphotericin B	6.21688	6.19131	6.22562	6.16998	6.10261	6.19803	6.07755	6.09145	6.163	6.07421	6.26161	5.88415
N-(3-Indolylacetyl)-L-isoleucine	5.05906	5.03947	5.0613	4.943	5.07046	5.01302	4.93485	4.89948	4.98517	4.93785	4.99345	4.93423
Indole-3-Acetyl-L-Glutamic Acid	3.91822	3.93361	3.92531	3.94747	3.95912	3.94036	3.98695	3.97389	3.97729	3.98457	3.96865	3.95923
Deoxycholylarginine	5.57593	5.50779	5.70879	5.63536	5.5421	5.54867	5.57823	5.44286	5.49082	5.45877	5.59992	5.49359
Phenylpiperazine	4.69353	4.79118	4.1516	4.64979	4.8853	4.53923	5.03027	4.95396	4.9243	4.96517	4.85769	4.8731
2-O-(6-Phospho-alpha-mannosyl)-D-glycerate	4.36197	4.37735	4.36905	4.39121	4.40287	4.3841	4.4307	4.41764	4.42103	4.42832	4.41239	4.40298
Midecamycin	6.10448	6.09437	6.07365	6.08019	6.06261	6.06445	5.87543	6.03134	6.08775	5.92537	6.05441	5.80605
Nodulisporic acid	5.75817	5.8192	5.61145	5.83498	5.98455	5.763	6.01918	6.04846	5.98703	6.0653	5.89006	6.09456
Heteratisine	6.39082	6.47173	6.23067	6.41855	6.57457	6.39386	6.70633	6.70603	6.66741	6.72748	6.52089	6.73921
Pro Asn	5.88643	5.85068	5.91967	5.87235	5.80819	5.90737	5.90502	5.93895	5.98403	5.93737	5.99355	5.82042
Revefenacin	5.61198	5.65066	5.64009	5.72456	5.57839	5.70418	5.62154	5.63291	5.64807	5.57793	5.63628	5.58002
Eleutherazineb	5.58638	5.69186	5.53526	5.53174	5.65391	5.54144	5.72477	5.71884	5.64658	5.79554	5.62299	5.86485
Dihydroergocornine	5.38899	5.47306	5.45813	5.46975	5.62166	5.27667	5.44576	5.3263	5.18225	5.30897	5.19226	5.19915
Ile val ile	4.5234	4.79832	4.46391	4.42896	4.80573	4.42338	4.9462	4.93783	4.78747	4.99171	4.7753	5.41992
Tert-butyl N-[2-(prop-2-enamido)ethyl]carbamate	5.03711	5.13898	5.03383	5.12064	5.17835	5.06028	5.23687	5.13058	5.24912	5.04501	5.17294	5.20321
L-Prolinamide, 5-oxo-L-prolyl-L-norvalyl-	5.66898	5.5801	5.67842	5.65006	5.62555	5.59891	5.6213	5.63573	5.67112	5.67839	5.64991	5.58411
Omadacycline	6.88123	6.89664	6.82094	6.87111	6.88921	6.85646	6.82734	6.85688	6.83362	6.83226	6.80084	6.79771
Acetyl-arginyl-glycyl-aspartyl-serinamide	5.67305	5.58895	5.70593	5.66868	5.60385	5.67766	5.53968	5.54776	5.50653	5.5523	5.61679	5.55499
Ps(20:5(7z,9z,11e,13e,17z)-3oh(5,6,15)/18:4(6z,9z,12z,15z))	7.06827	7.11079	6.91635	7.01194	6.9731	6.99198	6.8931	6.96213	7.0193	6.83961	7.02595	6.4163
Leu Glu Phe	4.3261	4.39107	4.36991	4.48676	4.60998	4.41987	4.91689	4.82757	4.73296	4.785	4.80128	4.97836
Leu Pro Leu	6.42708	6.5382	6.37839	6.41511	6.56071	6.44892	6.6952	6.66747	6.60138	6.69351	6.63672	6.74398
Polypodoside B	5.34433	5.41151	5.09265	5.52091	5.6792	5.3137	5.55998	5.41867	5.06075	5.54063	4.95306	5.88737
Desglucodesrhamnoparillin	5.91384	6.01794	5.53413	5.92745	6.21304	5.73596	6.04622	5.87763	5.4983	6.05378	5.29905	6.33687
Ile thr leu	4.04912	3.93225	3.15028	3.48529	3.53801	3.24798	3.99371	3.89316	3.98629	4.09809	3.68859	3.74121
3-Formyl Rifamycin	6.39326	6.51105	6.18686	6.50778	6.72101	6.4567	6.82491	6.83672	6.77341	6.88109	6.71571	6.89836
Beta-Casomorphin-7	6.18556	6.18012	6.21146	6.12565	6.07667	6.19755	6.05155	6.03104	6.15764	6.04203	6.17524	5.97193
Leu Ser Ile	4.34143	4.45121	4.51796	4.47925	4.24899	4.43666	4.23955	4.48375	4.27668	4.36849	4.37797	4.59366
3-aminoquinoline	5.02157	4.95361	5.07179	5.03214	4.95282	4.92104	4.98928	4.97392	5.03079	4.99203	5.02041	5.03351
Ile gln ile	3.63531	3.74289	3.64239	3.78404	4.4137	3.65745	4.39875	4.61448	4.3848	4.71083	4.52045	4.81366
Noradrenochrome	4.81071	4.85503	4.82856	4.74533	4.68663	4.77157	4.75389	4.81821	4.95937	4.84037	5.01785	4.66366
N-Nervonoyl Cysteine	4.15794	3.75572	4.42137	3.98948	3.91702	3.87792	4.34033	4.1314	3.93901	3.85175	3.79076	3.78135
Ile Thr Ile	3.43352	3.44891	3.44061	3.46276	3.47441	3.45566	3.50224	3.48918	3.49257	3.49985	3.48394	3.47453
Quassimarin	4.1691	4.59695	4.29286	4.89171	5.25863	4.78882	5.23709	5.02972	4.10006	5.0967	4.33336	5.4989
N-Succinyl-Leu-Leu-Val-Tyr-7-Amido-4-Methylcoumarin, >=90% (HPLC)	5.93916	5.86731	5.9952	5.86927	5.81266	5.92917	5.75221	5.76849	5.9169	5.68951	5.97069	5.48662
Lurasidone	3.73529	3.75067	3.97235	4.02245	4.24173	3.75742	3.926	3.79095	3.79435	4.20787	3.78571	3.77629
Ile gly phe	3.96059	3.97598	3.96767	3.98984	4.00149	3.98273	4.02932	4.01626	4.01965	4.02693	4.01101	4.0016
10-Hydroxydecanoic acid	3.27839	3.29377	3.28547	3.30763	3.31928	3.30052	3.3471	3.33404	3.33743	3.34471	3.3288	3.31939
Leu pro ile	6.98939	7.03371	6.93892	6.94194	6.98844	6.96923	7.04219	7.04984	7.05935	7.0399	7.09071	7.03132
Pro trp val	5.48849	5.73065	5.22809	5.43291	5.80112	5.43188	5.8901	5.89365	5.68471	5.91367	5.73376	5.99981
Pro-leu	6.71873	6.69479	6.74416	6.71129	6.68796	6.71172	6.73052	6.72333	6.76245	6.74919	6.79475	6.73539
Pyr-phe-oh	6.6041	6.57773	6.63213	6.59867	6.54827	6.61006	6.57454	6.57495	6.62348	6.57401	6.63795	6.53466
6-(2-Hydroxyethoxy)-6-oxohexanoic acid	5.70572	5.6516	5.69728	5.68804	5.60448	5.66753	5.55498	5.52163	5.56894	5.53232	5.62692	5.44819
Val val tyr	3.83694	1.75077	1.74262	1.76439	1.77585	3.6813	1.80323	3.59726	1.79372	1.80088	1.78522	1.77596
Hexyl-agarose	5.757	5.87161	5.57126	5.93412	6.01929	5.78449	5.95885	5.81795	5.62941	5.75872	5.64118	5.85266
Enkephalin L	6.08647	6.02103	6.13019	6.04089	5.96131	6.07593	5.90965	5.99145	6.00123	5.86052	5.98816	5.72939
25-Acetyl-6,7-didehydrofevicordin F 3-glucoside	5.73401	5.85173	5.66366	5.79546	5.98899	5.78028	6.05696	6.0392	5.98701	6.08068	6.04792	6.15624
Ile Gly Leu	3.35981	3.37519	3.36689	3.38905	3.49544	3.38194	4.04169	3.41546	3.41885	3.42613	3.41022	4.47065
Goshonoside F3	5.86149	5.78856	5.91203	5.76624	5.73648	5.87249	5.61504	5.74821	5.86441	5.69954	5.84993	5.51218
Lucyoside R	6.86021	6.82725	6.88168	6.80219	6.72346	6.82958	6.56698	6.59895	6.70825	6.52137	6.73986	6.24116
4-Deoxypyridoxine	5.00926	5.09167	5.06003	5.08368	5.05035	5.12184	5.08249	5.05069	5.11167	5.13284	5.14301	5.10997
Peridinin	6.24617	6.22582	6.26027	6.21887	6.18208	6.22783	6.15003	6.15265	6.19224	6.11852	6.26856	5.9697
5-Phenyl-1,3-oxazinane-2,4-dione	5.11804	5.04672	5.12426	5.12212	5.05103	5.08767	5.07795	5.07215	5.42204	5.23146	5.44694	5.242
Peg n12	5.21676	5.18311	5.35709	5.20672	5.00354	5.94828	5.01402	4.87461	4.81329	5.00896	4.99173	4.76966
His ile ile	3.80363	3.19812	3.18982	4.36642	4.91554	3.80015	5.02523	5.06151	4.6079	5.29336	3.97879	5.39686
Ile pro ile	6.31794	6.59091	6.07018	6.40333	6.81874	6.30954	6.98666	6.86376	6.64467	7.01675	6.58906	7.24882
Isovalerylglutamic acid	5.01908	4.9896	5.08183	5.00412	4.94301	5.05616	4.96661	4.90595	5.00304	4.94225	5.04989	4.79047
Lysyl-aspartyl-glutamyl-leucine	4.65345	4.32198	4.52102	4.73532	4.62244	4.53332	4.28853	4.4669	5.58196	5.0915	5.61932	5.00272
Acetyl-DL-Leucine	5.86579	5.79989	5.86557	5.85392	5.79656	5.83885	5.77554	5.70242	5.76146	5.73369	5.82271	5.65923
Leu gly leu	3.52867	3.54405	3.53575	3.57561	3.56956	3.5508	3.59739	3.58433	3.58772	3.595	3.57908	3.56967
N2-Acetyl,n6-methyllysine	4.77171	4.3487	4.53732	4.86706	4.60798	4.71425	4.6734	4.45507	5.87407	5.43172	5.9404	5.37387
Val Val Ile	2.12808	4.01056	2.13511	2.2496	4.13546	2.15006	4.14286	3.89922	4.40604	2.19398	4.17641	4.53801
5-Hydroxyindoleacetylglycine	3.82785	3.29182	4.09713	3.34537	3.46123	3.53864	3.90205	3.33208	3.7558	3.34275	3.76346	3.51818
Val-leu-pro-val-pro	8.22886	8.32129	8.01174	8.25242	8.44316	8.13809	8.39895	8.32615	8.12999	8.41308	8.02147	8.57173
Anthranilic acid	4.55906	4.59142	4.49166	4.20183	3.82424	4.2484	4.11009	4.30533	4.15612	4.32979	4.47319	4.18029
Ceanothine D	3.97264	3.99704	4.04089	4.07057	3.87199	3.97189	3.89982	3.88676	3.89016	3.89744	3.88152	3.8721
Aplysiatoxin, 17-debromo-	6.04556	5.99452	6.07	5.95535	5.95519	6.00071	5.90295	5.89935	5.96454	5.88918	5.96546	5.77773
Indole	5.02824	5.07106	5.1385	5.08415	5.03446	5.07214	5.01827	5.07249	5.1068	5.07927	5.14678	5.02372
Pa(p-16:0/18:3(9,11,15)-oh(13))	5.4491	5.54292	5.31831	5.53128	5.72949	5.34783	5.68574	5.59992	5.40551	5.68192	5.26148	5.87209
Rhizoxin	5.34332	5.55996	5.131	5.32711	5.69094	5.15005	5.71819	5.72522	5.5863	5.6964	5.57302	5.81809
Val glu phe	4.42331	4.44516	4.25892	4.59767	4.328	4.42388	4.33022	4.53543	4.40093	4.22807	4.44233	4.65138
2,3,5-Trimethacarb	4.87105	4.92365	4.95175	4.95212	4.73006	5.00072	5.02738	4.9453	5.00488	4.87668	5.04871	4.81027
Acetophenone	6.05487	6.03614	6.08645	6.03551	5.98142	6.05068	6.01255	6.01347	6.06385	6.03646	6.08847	6.00077
Pro-Pro-Phe	7.46603	7.51938	7.42605	7.46031	7.46634	7.49896	7.55871	7.5367	7.55847	7.50451	7.59833	7.43095
Tyr-leu	5.2327	5.13378	5.28789	5.24743	5.22051	5.24326	5.24047	5.29782	5.21271	5.22916	5.26201	5.24572
Cholylarginine	4.49177	4.50715	4.49885	4.52101	4.53267	4.5139	4.5605	4.54744	4.55083	4.55812	4.54219	4.53278
Leu ser phe	5.6478	5.6585	5.67267	5.67223	5.66647	5.68491	5.62036	5.61731	5.71416	5.66243	5.69717	5.61355
Ile Val Leu Glu	4.29272	4.27371	4.43719	4.28386	4.23132	4.43759	1.50516	4.06734	4.34854	1.50285	4.19095	4.14525
Gly-val	5.17857	5.14871	5.15763	5.13797	5.13402	5.16605	5.22207	5.25535	5.42873	5.34305	5.43904	5.35685
N6-(delta2-isopentenyl)-adenosine 5'-monophosphate	6.21844	5.98136	6.04019	6.12054	6.0118	5.86815	5.21668	4.89838	4.98869	5.13522	4.92053	5.1199
Chapso	7.06966	6.99988	7.16612	7.0358	6.82533	7.07289	6.66509	6.70313	6.84265	6.57561	6.87938	6.17939
Tyr pro ile	4.3207	4.51988	4.33549	4.46135	4.74694	4.43527	4.817	4.90831	4.75665	5.04586	4.59345	5.17794
3-[3-(2-methylpyrazol-3-yl)phenyl]-5-pyrazin-2-yl-1,2,4-oxadiazole	4.65456	4.66995	4.66165	4.68381	4.69547	4.6767	4.7233	4.71024	4.71363	4.72091	4.70499	4.69558
Etimicin	5.71495	5.46905	5.54186	5.69028	5.56972	5.57676	5.42941	5.36269	6.69476	6.14254	6.73917	6.15462
Zoniporide	6.23255	6.03343	6.08917	6.09406	6.09495	5.9681	5.59978	5.48678	5.49977	5.53407	5.52749	5.44136
P-Cttlvc-T	6.45748	6.47205	6.50326	6.479	6.49636	6.53317	6.51792	6.55193	6.57204	6.51717	6.52835	6.52374
Goshonoside F1	6.16968	6.04607	6.21107	6.11416	5.92912	6.09388	5.7396	5.80992	5.94061	5.68881	5.89707	5.50656
Pectenotoxin 7	6.64408	6.64614	6.63928	6.62613	6.63879	6.63385	6.56871	6.61469	6.59943	6.57534	6.58777	6.54798
Adenosine monophosphate	6.17989	6.19528	6.18698	6.20914	6.2208	6.20203	6.24863	6.23557	6.23896	6.24624	6.23032	6.22091
Methionyl-Threonine	5.01114	5.10123	4.90172	5.07393	5.12846	5.08001	5.34105	5.33551	5.25587	5.35238	5.26652	5.37441
Met phe	3.54358	3.42127	4.16096	3.46541	3.44677	3.42801	3.4746	3.46154	3.46493	3.47221	3.54464	3.44688
Tenuifolin	6.15137	6.16546	6.23849	6.24231	6.26749	6.28511	6.42128	6.41651	6.49233	6.47901	6.47682	6.36718
Ile glu leu	5.24816	5.18491	5.25135	5.16196	5.07952	5.27402	5.05039	4.98331	5.07719	5.04825	5.17091	5.06258
Vitamin b7	4.75137	4.69344	4.88045	4.70699	4.67043	4.7365	4.67406	4.61635	4.6432	4.62515	4.7373	4.57654
Val asp leu	5.44476	5.47956	5.45076	5.52224	5.58701	5.48409	5.64487	5.59193	5.60251	5.63467	5.58133	5.67076
Pro val leu	7.52342	7.5469	7.5022	7.46117	7.46109	7.48941	7.4488	7.47075	7.48186	7.41864	7.52715	7.37183
Riboflavin (Vitamin B2)	6.01984	6.02506	6.13935	6.03472	6.00739	6.05436	5.5825	5.7227	5.704	5.72534	5.79855	5.7216
7,8-Dihydrovomifoliol 9-[rhamnosyl-(1->6)-glucoside]	6.21853	6.21039	6.16993	6.22615	6.27145	6.22743	6.35222	6.38711	6.39101	6.4218	6.37167	6.43448
Indole-3-acetyl-l-leucine	5.59041	5.34937	5.21122	5.04858	5.4384	5.11115	4.9429	4.84906	2.25543	2.26267	4.00597	2.23748
Glu asn leu	5.40019	5.31239	5.37823	5.37912	5.36001	5.38393	5.38166	5.32553	5.39863	5.29039	5.43347	5.31426
(3S,6S)-3-Methyl-6-(2-methylpropyl)piperazine-2,5-dione	5.53683	5.53471	5.59333	5.54337	5.55682	5.57893	5.64866	5.59212	5.64992	5.61591	5.67295	5.61817
Tenuazonic acid	3.88208	4.04565	3.94672	4.17223	4.02861	3.97041	3.2356	3.5629	3.30821	3.46843	3.67172	3.56957
Asp pro phe	4.23699	4.43281	4.00784	4.52458	4.55712	4.49344	4.77755	4.76189	4.83114	4.78034	4.78647	4.50298
2-Aminobutan-1-ol	6.2613	6.22468	6.28388	6.23865	6.19791	6.24819	6.20466	6.19667	6.25821	6.2246	6.28826	6.1825
Ile Pro Tyr	4.97675	5.29211	4.14668	5.03582	5.48324	5.02071	5.72791	5.7073	5.46239	5.80431	5.37259	6.0264
Leu Thr Val	4.92212	4.85549	4.86543	4.75217	4.97732	4.90903	5.12258	5.10419	4.96148	5.21621	4.9481	5.56557
Rimegepant	5.0249	4.80769	5.27734	5.39028	5.24056	5.2607	4.97521	4.63494	4.78595	4.9411	4.59972	4.77751
5-((6-((Aminomethyl)amino)-1-oxohexyl)amino)pentanoic acid	5.59914	5.56591	5.6445	5.57261	5.53744	5.61915	5.59149	5.55176	5.60467	5.59576	5.62573	5.5358
PE(14:1(9Z)/5-iso PGF2VI)	6.57104	6.28141	6.63566	6.40776	6.03549	6.39617	5.85482	5.4761	6.36925	5.51001	6.37887	5.0229
PIP(6 keto-PGF1alpha/18:0)	6.19531	6.21846	5.98506	6.22337	6.41105	6.15324	6.35388	6.32322	6.38782	6.39398	6.29046	6.42905
4-nitroso-n-phenylaniline	5.1157	5.07027	5.12872	5.13103	5.04552	5.07173	5.06272	5.00313	5.05652	4.99896	5.0297	4.93327
N-Lactoylvaline	3.82316	3.81196	3.52037	3.54617	3.72429	3.65246	4.20982	3.96109	4.01054	4.06971	4.03293	3.91804
Pc(2:0/20:5(7z,9z,11e,13e,17z)-3oh(5,6,15))	6.74579	6.68242	6.78423	6.69425	6.54207	6.73189	6.4649	6.47018	6.60814	6.39935	6.65019	6.13471
(2R,4S)-4-Carbamimidamido-3-acetamido-2-((1R,2R)-2-hydroxy-1-methoxy-3-(octanoyloxy)propyl)-3,4-dihydro-2H-pyran-6-carboxylic acid	5.50315	5.59529	5.69101	5.54961	5.60588	5.62435	5.54826	5.42938	5.37817	5.50479	5.59804	5.47275
Fruleuile	4.09002	3.97213	4.04933	4.23244	4.13289	4.07207	4.38817	4.49504	4.14811	4.41377	4.22038	4.56771
Ile Ala Val	4.12648	4.17997	4.02621	4.28635	3.9745	4.23402	4.1867	4.45941	3.95953	4.38869	3.64149	4.6933
Cyclosquamosin F	5.8349	5.8334	5.60637	5.83679	6.1658	5.679	6.11114	6.02125	5.7735	6.11114	5.69292	6.41022
Phe Pro Glu	6.78057	6.79943	6.80801	6.73965	6.70051	6.80788	6.76167	6.79942	6.89654	6.76607	6.94156	6.5976
Ser leu val	5.59449	5.5667	5.6109	5.59099	5.53902	5.55747	5.54585	5.52324	5.55963	5.59725	5.57753	5.59131
6-Hydroxy-3,4-dihydro-2(1H)-quinolinone	5.95479	5.91356	5.97731	5.93902	5.92309	5.94535	5.91926	5.9408	5.95582	5.94301	5.98195	5.90962
Ile gln val	3.54492	3.5603	3.65027	3.62403	4.45383	4.1973	4.60005	4.43417	4.09425	4.58859	4.00917	4.88897
Gly pro phe	3.48797	4.15087	3.49505	3.51721	4.29134	3.5101	3.62682	3.54363	3.65103	3.741	3.53838	3.67724
Palmitoyl 3-carbacyclic Phosphatidic Acid	4.60599	4.17156	4.63333	4.39868	4.22236	4.26973	4.0796	4.13168	3.76889	4.47831	4.43028	4.28446
Tyr val ala	4.83411	5.01138	4.50876	4.91061	4.97627	4.73185	4.95164	5.00778	5.02084	5.12921	5.0546	5.2168
19-Hydroxycinnzeylanol 19-glucoside	5.91087	5.89798	5.80423	5.89965	5.92916	5.837	6.20303	6.03572	5.98601	6.09956	5.95771	6.37819
Leu pro tyr	5.62811	5.78692	5.47691	5.56456	5.91801	5.61738	5.9682	5.94579	5.75969	6.00255	5.75568	6.29467
Galnon	5.41163	5.36668	5.47796	5.56843	5.52074	5.44688	5.67575	5.67264	5.60624	5.59137	5.60702	5.68111
Ile asn val	3.7382	4.24755	4.05308	3.66358	4.25277	4.12885	4.39091	4.15117	4.4737	4.53519	4.16247	4.33428
Pro trp asp	5.61995	5.53284	5.66228	5.60581	5.4048	5.56791	5.31379	5.34874	5.38314	5.16613	5.38608	5.09571
Lys Leu Gln	5.58075	5.42725	5.53979	5.46545	5.40873	5.67055	5.29173	5.25659	5.30661	5.28659	5.37792	5.29062
Leu phe asp	5.22039	5.19694	5.36686	5.23862	5.23527	5.29073	5.19787	5.26143	5.28034	5.26047	5.20184	5.20794
5-methoxy methylone	4.72546	4.59972	4.71443	4.58395	4.54459	4.55245	4.35087	4.34113	4.45262	4.56604	4.59692	4.69644
Cinncassiol C1 19-glucoside	6.06396	6.05061	6.06546	6.0474	6.05184	6.05906	5.97952	6.04813	6.00529	6.0387	5.9815	6.02053
Tetrahydrofolic acid	5.86898	5.88437	5.87607	5.89823	5.90989	5.89112	5.93772	5.92466	5.92805	5.93534	5.91941	5.91
Tyrosyl-Isoleucine	2.9419	2.95727	2.94898	2.97112	3.20875	3.48651	3.86587	2.99752	3.4885	3.54408	2.99227	3.47353
Murabutide	6.18411	6.17912	6.21835	6.19081	6.15042	6.19316	5.99232	6.02782	6.087	6.01829	6.09217	5.9677
Glu ala phe	4.8226	4.78947	4.76109	4.77743	4.67176	4.77833	4.67626	4.62228	4.94568	4.79967	4.81561	4.47888
N-(1-benzylpiperidin-4-yl)-1-propyl-4-pyridin-4-ylpyrrole-2-carboxamide	4.0824	4.07806	4.22165	3.75432	4.12571	3.80818	1.20855	3.72205	0.0432403	0.0439357	4.20071	4.04479
Pro ala phe	5.08736	5.34214	4.93005	5.05271	5.20167	5.0071	5.26172	5.31336	5.25159	5.248	5.24108	5.25569
N-(1-benzylpiperidin-4-yl)-2-chloro-11-oxopyrido[2,1-b]quinazoline-8-carboxamide	1.71687	1.73197	1.72382	1.74557	1.75702	1.73859	1.78438	1.77154	1.77488	1.78204	1.76638	3.69568
Tyr Arg His	6.43992	6.4248	6.45831	6.42119	6.4041	6.43625	6.38655	6.40588	6.41936	6.40505	6.40834	6.3756
Glu Trp	4.43948	3.79705	4.27959	4.18614	4.51538	4.29245	4.80449	4.6576	4.94632	4.90529	4.8864	4.77912
Metkephamid	6.23052	6.18968	6.2952	6.14175	6.075	6.22702	6.08864	6.11141	6.17911	6.08497	6.25327	5.9092
Glu arg ile	4.85271	4.84661	5.02599	5.03029	4.88001	4.76876	4.95349	4.68464	4.86378	4.97445	4.91199	4.68447
Capsianoside I	6.07123	5.95873	6.17422	5.99285	5.83626	6.01213	5.55385	5.63151	5.61511	5.52052	5.70528	5.47484
Cyclo(l-pro-l-val)	7.12713	7.09929	7.15172	7.11878	7.10791	7.12365	7.13377	7.13272	7.14973	7.14759	7.1737	7.11781
Ser Glu Glu Glu Ile	7.09618	7.0812	7.13506	7.11232	7.07669	7.12242	7.11003	7.11995	7.14488	7.12178	7.15517	7.07168
Glu leu asp	5.70668	5.66176	5.79026	5.70153	5.59693	5.72742	5.57435	5.60473	5.63348	5.53469	5.73118	5.42493
3-((((-Oxoheptyl)amino)acetyl)amino)methyl-7-oxobicyclo(2.2.1)hept-2-yl-5-heptenoic acid	5.12045	5.2137	5.06552	4.92546	5.07944	5.10938	5.01936	4.95459	4.99444	5.02967	5.051	5.10546
Leustroducsin B	7.10617	7.2705	6.86886	7.12195	7.32032	7.04161	7.37378	7.4279	7.36067	7.40154	7.31176	7.35002
Pro Val	6.32637	6.28794	6.37959	6.31242	6.21975	6.31205	6.23913	6.27052	6.33797	6.24902	6.35894	6.17468
N-(R)-[2-(Hydroxyaminocarbonyl)methyl]-4-methylpentanoyl-L-t-butyl-alanyl-L-alanine, 2-aminoethyl Amide	4.34087	4.8023	4.29008	4.61264	4.79516	3.96879	4.95431	4.84746	4.73114	4.94758	4.62917	5.39532
Kynurenic Acid	5.49626	5.40687	5.54223	5.52715	5.44936	5.47814	5.36537	5.32016	5.37604	5.31769	5.46555	5.20552
Pro Ser Phe	5.95377	6.00678	5.92632	5.87805	5.92896	5.92913	5.90744	5.96498	5.94206	5.8819	5.96605	5.77768
Pro tyr val	5.41651	5.48186	5.22409	5.32127	5.5793	5.27421	5.66597	5.67824	5.56074	5.65803	5.48223	5.86849
Ile leu	5.44155	5.51216	5.40989	5.39662	5.50372	5.42111	5.7658	5.8561	5.78027	5.88623	5.72751	6.02297
Trp Gly	4.99798	5.00541	5.05081	4.99366	5.0285	5.00647	5.00869	5.03518	5.00325	5.08263	4.91081	5.18831
Pro Phe Gln	5.42427	5.57862	5.28425	5.42772	5.50059	5.41092	5.67167	5.69626	5.63071	5.65474	5.67274	5.60792
Pc(5:0/0:0)	0.613103	0.624791	2.09525	2.38726	2.92723	2.64965	2.79204	3.28716	3.17748	3.77192	3.3178	3.1771
Asn Trp	3.13713	3.00777	3.12269	2.72237	3.07308	3.02824	2.76179	2.74875	2.75214	3.38654	3.15059	2.73412
Trans-p-Menthane-1,7,8-triol 8-glucoside	7.21728	7.11994	7.35613	7.18697	6.98302	7.26072	6.98623	7.0305	7.18974	6.99141	7.23021	6.72211
Neopetasitenine	0.892066	0.905512	0.898248	0.917673	0.927937	2.61182	0.952576	1.24755	0.943996	2.7898	0.936347	0.928035
Pro ser glu	6.01043	5.95717	6.01178	5.99396	5.97801	6.00488	5.99668	5.99729	6.01349	6.00609	6.01771	5.98017
Asp ala phe	5.09326	5.05311	5.0904	5.13671	5.06445	5.16062	4.98835	5.04931	5.16866	4.92905	5.12022	5.14303
Maculosin	7.21211	7.18975	7.24279	7.22375	7.18573	7.21703	7.21109	7.2116	7.23234	7.21717	7.25379	7.19916
Trp Arg Gln	6.29887	6.46647	6.17449	6.354	6.45115	6.31212	6.4981	6.49572	6.45682	6.51412	6.41392	6.48687
Val glu val	5.41557	5.41765	5.49092	5.44553	5.42868	5.47278	5.38741	5.45737	5.48092	5.45699	5.4563	5.41993
Ozolinone	3.18258	2.93296	2.95886	3.19264	3.04156	3.03427	2.70477	2.72937	2.60596	2.37936	2.90253	2.73103
Taurocholic acid	5.34133	5.31309	5.31189	5.44472	5.40984	5.40684	5.41356	5.28043	6.15919	5.8166	6.15663	5.93811
Asn pro leu	5.48514	5.48317	5.53618	5.46303	5.38224	5.47401	5.35524	5.38731	5.37295	5.36377	5.44172	5.32957
Ile leu thr	4.97123	5.24041	4.63695	4.86042	5.15389	4.98448	5.11463	5.21849	5.07076	5.12286	5.18182	5.16014
Pressinoic acid	6.21675	6.32293	6.26926	6.21462	6.15814	6.12429	5.87019	6.0141	5.87734	5.79773	5.92056	5.78676
Aerobactin	6.32329	6.32514	6.35234	6.34097	6.3152	6.36425	6.36318	6.37157	6.38197	6.37245	6.3886	6.32826
4-indolecarbaldehyde	6.08516	6.03288	6.08924	6.052	6.02587	6.01167	6.10271	6.05994	6.10647	6.07129	6.10971	6.04059
Withaperuvin D	6.30952	6.33729	6.33932	6.33861	6.29051	6.33732	6.33447	6.35797	6.38144	6.33755	6.36297	6.28511
Trp Ala	6.44974	6.42223	6.46683	6.44938	6.40966	6.45139	6.43539	6.4284	6.46018	6.43235	6.46915	6.41014
Trigonelline	4.32432	4.37865	4.3912	4.37451	4.23131	4.246	4.03822	3.85347	4.27364	4.26387	4.15166	4.28405
1-[4-(4-fluorophenyl)piperazin-1-yl]-3-(1-methylindol-5-yl)propan-1-one	5.14905	5.09824	5.15851	5.34986	5.45011	5.36465	5.6818	5.643	5.66053	5.70929	5.55332	5.72046
Val thr val	3.45049	3.46587	3.45757	3.47973	3.49138	3.61303	3.59577	3.50615	3.50954	3.55774	3.5009	3.5938
Lactosamine	5.78187	5.79726	5.78895	5.81112	5.82277	5.80401	5.85061	5.83754	5.84094	5.84822	5.8323	5.82288
Enallylpropymal	6.27331	6.24273	6.28981	6.26752	6.23378	6.2579	6.24333	6.2457	6.26122	6.27126	6.27982	6.25127
1-Oleoyl-2-{6-[(7-nitro-2-1,3-benzoxadiazol-4-yl)amino]hexanoyl}-sn-glycero-3-phospho-L-serine	6.76793	6.78289	6.80576	6.86204	6.84577	6.8455	6.92423	6.85167	6.98382	6.96769	6.91276	6.97365
Ile Ile Ala	3.59612	4.11057	4.1516	3.62536	4.41673	3.67268	4.24627	4.50571	4.00434	4.43974	4.41185	4.6398
Thr-pro	5.46459	5.45632	5.50936	5.38712	5.35589	5.45056	5.39043	5.49267	5.51629	5.43869	5.58042	5.31838
Nomilinic acid 17-glucoside	6.63806	6.62247	6.65783	6.65884	6.61663	6.64679	6.53127	6.55994	6.55739	6.51125	6.57581	6.48171
Thromboxane b2	4.50503	4.83279	4.3244	4.56109	4.55669	4.70055	4.68594	4.54194	4.36599	4.46684	4.20826	4.355
Pro phe	7.27016	7.3141	7.22613	7.24163	7.29629	7.26401	7.34723	7.38748	7.36689	7.35448	7.39294	7.32371
Ile Leu Gly	4.62865	4.83141	4.46248	4.5903	4.73626	4.51425	4.80554	4.98426	4.86662	4.90006	4.93961	4.98037
Leu Ile Ser Glu	4.97528	4.74121	5.05145	4.97024	4.7094	5.0347	5.02066	4.90093	5.0795	4.93868	5.09758	4.58013
6-Deoxy-4-O-(3,6-di-O-methyl-beta-D-glucopyranosyl)-2,3-di-O-methyl-alpha-L-mannopyranose	6.66454	6.59827	6.71644	6.63018	6.50614	6.65898	6.44084	6.45555	6.54027	6.41253	6.59782	6.25671
Val asp val	5.59272	5.62376	5.59503	5.62729	5.63935	5.6102	5.70662	5.7085	5.70422	5.70757	5.68528	5.74059
Ile arg val	4.95982	4.97521	4.96691	4.98907	5.00073	4.98196	5.02856	5.0155	5.01889	5.02617	5.01025	5.00084
Glu phe	3.62332	3.55256	3.98898	3.80472	1.23918	3.63906	1.26546	3.55099	4.12701	1.2632	3.94802	4.11598
Asp phe	4.05896	3.79673	4.3413	3.42529	3.8627	4.25315	4.04754	3.50894	3.4551	3.46238	3.44646	3.65304
Ile Val Asn	5.32817	5.31854	5.35134	5.30511	5.38197	5.33221	5.3632	5.36323	5.31439	5.38505	5.38357	5.28131
2-aminoacetophenone	5.87308	5.86057	5.91711	5.86446	5.85337	5.87587	5.85094	5.83566	5.88113	5.86696	5.89822	5.86856
Alpha-Ionol O-[arabinosyl-(1->6)-glucoside]	6.42073	6.39196	6.4595	6.39538	6.38372	6.41901	6.27236	6.25977	6.24383	6.28952	6.2459	6.22097
Glu val trp	4.55803	4.72811	4.60566	4.29498	4.40488	3.12141	4.19514	3.97576	4.53546	4.44521	4.46515	4.61362
Leu Asp Leu	5.84392	5.83736	5.88221	5.81529	5.7606	5.81111	5.78307	5.80218	5.81496	5.82533	5.82375	5.7617
Ala pro leu	5.11541	5.27583	4.97691	5.17877	5.2819	5.08581	5.36992	5.40988	5.30112	5.46741	5.37168	5.45776
Pyroglutamylmethionine	6.40575	6.39169	6.45343	6.43116	6.37922	6.41378	6.40095	6.4049	6.41119	6.40797	6.4339	6.36391
5-oxoprolylvaline	6.85822	6.8399	6.89395	6.87247	6.84834	6.86467	6.89122	6.88234	6.89819	6.89566	6.91953	6.86797
1-cyclohexyl-3-[[1-(hydroxymethyl)cyclopropyl]methyl]urea	6.08089	6.08056	6.15634	6.13848	6.09843	6.1033	6.18288	6.14784	6.13735	6.13124	6.16895	6.11523
Tolfenpyrad	2.58514	2.60049	2.59221	2.61432	2.62594	2.60722	2.65371	2.64068	2.64407	2.65133	2.63545	2.65968
Thr phe	3.77094	3.65448	3.96096	4.04391	3.85475	3.43895	3.84775	3.51111	3.57839	3.48315	3.68621	4.06335
5'-Methylthioadenosine	5.97174	5.88281	5.99626	5.9946	5.94316	5.95372	6.02155	5.92473	5.94327	5.95453	6.00437	5.93496
1,2,10-Trihydroxydihydro-trans-linalyl oxide 7-O-beta-D-glucopyranoside	6.36022	6.34607	6.30297	6.34587	6.34574	6.31553	6.30197	6.30877	6.29375	6.28707	6.27914	6.17794
(+/-)-Tryptophan	6.18592	6.18772	6.13035	6.14198	6.18788	6.08483	6.10039	6.17407	6.13408	6.14613	6.12633	6.12092
Trans-3-indoleacrylic acid	6.30103	6.29998	6.26036	6.2635	6.28474	6.20745	6.22487	6.30328	6.25042	6.26082	6.24662	6.25081
'1,5-naphthalenediamine'	4.56123	4.55953	4.55734	4.56438	4.5175	4.62159	4.37336	4.45451	4.35657	4.52275	4.43817	4.57299
2-naphthylamine	5.41133	5.3846	5.43895	5.37193	5.38242	5.38406	5.30259	5.35245	5.33512	5.33444	5.37783	5.34762
2-Methylindole	3.80697	3.84119	3.83699	3.89241	4.01371	3.93579	3.88709	3.98496	3.94529	3.84849	4.11718	3.82951
Gln glu ile	6.2309	6.24519	6.23318	6.31894	6.29913	6.32552	6.37622	6.36642	6.36638	6.36926	6.34237	6.23809
Thr Ile Thr	5.39109	5.38507	5.40814	5.43699	5.30402	5.41154	5.38905	5.33443	5.4481	5.37782	5.44294	5.34715
Ala-phe	4.47438	4.14545	4.62142	4.27376	4.45937	4.4402	3.87976	4.23441	4.16075	4.53155	4.29119	4.23757
Glu Asp Ile	6.9027	6.86377	6.94095	6.8666	6.8134	6.86372	6.82063	6.81814	6.84532	6.81168	6.87498	6.7951
Ser gln phe	1.79992	1.46161	1.6363	2.63411	1.09318	0.919775	3.7437	0.949412	0.952425	1.76371	3.66151	3.73996
2-(beta-D-Mannopyranosyl)-L-tryptophan	2.53787	2.55322	2.54494	2.56704	2.57866	2.55995	3.32438	3.15081	2.59678	2.60405	2.58816	2.57877
Ile tyr	5.25763	5.19926	5.29459	5.19605	5.1435	5.24258	4.9691	4.98151	5.06423	4.8493	5.09381	4.72408
Val Gly Val	3.63331	3.17053	3.42782	4.26336	3.66956	3.17728	4.41746	4.51355	4.14845	4.50269	4.34085	4.66711
Lewis y Tetrasaccharide	5.83855	5.86739	5.90685	5.90563	5.87451	5.87942	5.86516	5.96997	5.81191	5.85146	5.97879	5.81409
Leu Val Ala	4.25277	4.53087	4.00743	4.0296	4.66023	4.02607	4.70976	4.80259	4.44513	4.82223	4.80299	4.95819
4-Amino-1-[(1S,2S,4S)-4,5-bis(hydroxymethyl)-2-bicyclo[3.1.0]hexanyl]pyrimidin-2-one	5.90169	5.88587	5.94347	5.90389	5.87531	5.93364	5.87935	5.9022	5.92798	5.91976	5.92944	5.92466
Glycerophosphocholine	4.50509	4.41292	4.66584	4.64534	4.19392	4.68354	4.552	4.39908	4.40166	4.337	4.61989	4.13727
Asp Gln Val Leu Ser	7.2229	7.2389	7.22855	7.27864	7.29773	7.26203	7.36837	7.36741	7.35314	7.37423	7.34304	7.39704
Tryptophyl-Threonine	5.71204	5.73585	5.75447	5.69531	5.67115	5.73589	5.7064	5.73498	5.72044	5.70966	5.76636	5.58262
Val Leu Asp Glu	3.7394	3.75478	3.74648	3.76864	3.91562	3.76153	4.15348	3.79506	3.86551	3.80574	3.97468	3.7804
Emideltide	6.14516	6.09785	6.2104	6.13496	6.06907	6.16157	6.13791	6.15679	6.10942	6.06937	6.14051	6.13334
Pro arg gln	4.00883	3.39873	3.82772	4.17701	4.23802	3.298	3.53286	3.99466	3.33491	3.55604	3.48357	4.06109
Trp-glu	5.73034	5.75019	5.70251	5.73595	5.74412	5.71725	6.02465	5.97344	6.04782	5.97097	6.03816	5.93594
Diglykokoll	4.02124	4.50767	4.42673	4.48297	4.40222	4.47346	4.42997	4.1097	4.34967	4.24032	4.4581	4.04082
Lys Tyr Asn	6.20477	6.22937	6.21234	6.20727	6.15704	6.2695	6.07737	6.08159	6.24277	6.13533	6.23102	6.05565
D-glutamine	5.42708	5.39811	5.46115	5.39663	5.28317	5.42765	5.40266	5.43137	5.47667	5.3941	5.50676	5.31304
5'-Guanidinonaltrindole	7.12974	7.25412	6.99597	7.16891	7.36063	7.12772	7.46459	7.47015	7.39164	7.48028	7.35714	7.43916
Thr val val	3.72816	3.74355	3.73524	3.75741	3.76906	3.7503	3.83005	3.78383	3.78722	3.7945	3.77858	4.02851
Asn phe	2.61323	2.62858	2.6203	2.76339	2.65404	2.63532	3.20786	3.23107	3.25798	2.88107	2.75735	2.65415
N-desmethyl loperamide	6.40316	6.42988	6.43989	6.41043	6.3819	6.45295	6.36548	6.32485	6.4208	6.35985	6.40802	6.34142
Pro val glu	5.55702	5.54897	5.63005	5.52122	5.54226	5.5486	5.53659	5.57685	5.60123	5.59362	5.58197	5.52962
'1-(4,6-dimethoxy-1,3,5-triazin-2-yl)-8-methyl-1,2,3,4-tetrahydroquinoline'	5.46642	5.47731	5.53451	5.43791	5.44007	5.49317	5.40308	5.40684	5.4789	5.44608	5.38893	5.37506
Phe his	5.66885	5.61691	5.68715	5.64298	5.62986	5.62115	5.60246	5.62993	5.61387	5.58738	5.6506	5.60993
Ile val lys	3.64567	3.66105	3.65275	3.67491	3.68656	3.6678	3.71439	3.70133	3.70472	3.712	3.69608	3.68667
Leu val thr	4.94506	5.29309	4.71254	5.04359	5.46209	4.98728	5.57143	5.62377	5.29907	5.62235	5.33027	5.94272
O-Desmethylverapamil (D-703)	4.07526	4.09065	4.08234	4.1045	4.11616	4.0974	4.14399	4.13093	4.13432	4.1416	4.12568	4.11627
Leucyl-Arginine	6.2072	6.20812	6.23564	6.20847	6.16554	6.21142	6.15444	6.16104	6.17727	6.1767	6.19708	6.14386
Ser-ile	5.49658	5.44098	5.53454	5.50341	5.51	5.51282	5.55746	5.55521	5.5888	5.57641	5.57373	5.58978
Fenvalerate	4.00485	4.02023	4.01193	4.03409	4.04575	4.02698	4.07358	4.06052	4.06391	4.07119	4.05527	4.04586
Pro pro val	6.46914	6.44676	6.50247	6.42173	6.30678	6.47101	6.29377	6.36196	6.45822	6.29416	6.51214	6.03078
Glu Leu	5.67261	5.68387	5.62712	5.65035	5.67974	5.6624	5.85939	5.84252	5.84165	5.88903	5.88554	5.89859
3-(1-Pyrazolyl)-Alanine	6.27314	6.22069	6.29321	6.25156	6.19733	6.27891	6.21087	6.19899	6.26332	6.21987	6.28145	6.16246
Mulberrofuran T	6.46419	6.47752	6.4671	6.4652	6.42506	6.48537	6.28891	6.28178	6.35589	6.2691	6.34933	6.24448
Trp gln phe	5.75195	5.83904	5.55839	5.77338	5.9403	5.61212	5.86777	5.72554	5.68334	5.83598	5.57053	5.9842
Blumenol C glucoside	5.969	5.93679	5.93896	5.95229	5.97261	5.98456	6.10628	6.12685	6.06588	6.09233	6.12437	6.09766
'n-(1,5-dimethyl-2-phenyl-2,3-dihydro-1h-pyrazol-4-yl)-n'-phenylurea'	6.99203	7.02884	7.0355	7.02691	7.04116	7.04342	7.16822	7.1789	7.16048	7.15547	7.16654	7.15868
Ile val	6.07183	6.19545	5.96414	5.99417	6.22477	6.0783	6.52235	6.66741	6.53605	6.73797	6.49358	6.93762
(3S)-3-hydroxycyclocitral	3.23694	3.25232	3.32919	3.26618	3.63561	3.69908	3.30565	3.29259	3.29598	3.30326	3.28735	3.27794
Zeatin	6.16811	6.09324	6.16525	6.13845	6.09095	6.0988	6.01415	6.00074	6.00886	6.00634	6.03915	5.93937
N-[2-(4-fluorophenyl)imidazo[1,2-a]pyridin-3-yl]naphthalene-2-carboxamide	5.66872	5.71027	5.68359	5.71162	5.67399	5.73658	5.62799	5.63182	5.66317	5.6012	5.75445	5.3064
Pro glu val	7.40802	7.45371	7.42772	7.43486	7.45012	7.49231	7.50022	7.53682	7.56473	7.48684	7.58242	7.35825
Ser ile thr	5.44503	5.37224	5.50723	5.47406	5.46641	5.50685	5.48233	5.45357	5.49457	5.50356	5.50236	5.4734
Val Glu Thr Glu	6.62085	6.6279	6.65939	6.65642	6.63373	6.66786	6.70996	6.7092	6.70669	6.68472	6.71676	6.67896
(s)-(+)-n-boc-3-pyrrolidinol	7.94476	7.92896	7.97579	7.92701	7.86291	7.95723	7.89798	7.9069	7.95813	7.89403	7.95419	7.80614
2-phenylethylamine	5.54395	5.53446	5.5988	5.55448	5.5441	5.5352	5.53666	5.52824	5.54684	5.54678	5.53582	5.51451
His Trp Phe	6.37781	6.42354	6.44684	6.39896	6.4239	6.44851	6.49316	6.50059	6.51276	6.51848	6.50311	6.45589
Arg thr gly	3.70661	4.52607	4.0676	4.14429	4.50676	4.42645	4.6411	4.66584	4.44981	4.84627	4.83314	4.70175
Gln Ile	4.91405	5.1975	4.66717	4.87298	5.15392	5.01589	5.3837	5.42804	5.32155	5.40827	5.38584	5.4574
Pro gln arg	4.07655	4.28519	3.51619	4.28756	4.09225	3.55587	4.31115	4.53188	4.38767	4.44137	4.59868	4.64716
Phe gly	4.55382	4.76553	4.65659	4.69304	4.69223	4.78958	4.97525	5.16141	5.28459	5.13522	5.2424	4.98351
Benzenecarboximidic acid, 4-((2S)-3-(cyclopentylmethylamino)-2-((2-naphthalenylsulfonyl)amino)-3-oxopropyl)-, hydrazide	5.81851	5.77962	5.89732	5.87037	5.70839	5.87921	5.64064	5.75368	5.8135	5.68004	5.82078	5.40528
Leu glu thr	4.6515	4.59599	4.71804	4.41007	4.67427	4.64458	4.93787	4.65056	4.75547	4.87894	4.6694	4.91772
Pro ile thr	5.88535	6.04883	5.79605	5.89894	5.99978	5.90718	6.05942	6.10952	5.99628	6.04926	6.04087	6.05411
2-(2-ethyl-6-methyl-n-oxaloanilino)propanoic acid	5.19815	5.30943	5.28235	5.23992	5.0896	5.17249	5.00384	4.95995	5.07895	5.02967	5.05978	4.97877
Ser leu	5.79392	5.72919	5.81709	5.81527	5.77431	5.7991	5.81565	5.7805	5.81861	5.85081	5.8526	5.85083
Leu asp ala	5.6463	5.70971	5.68202	5.76342	5.74428	5.7289	5.85586	5.83851	5.85126	5.8814	5.88779	5.80066
Pro leu gly	6.48401	6.59699	6.41316	6.4949	6.64152	6.53244	6.7559	6.75078	6.69925	6.75194	6.7276	6.77932
6-aminocaproic acid	4.65886	4.70584	4.68844	4.72796	4.73331	4.73804	4.79186	4.77232	4.80972	4.80373	4.89033	4.91009
Thr pro val	6.43461	6.57847	6.31062	6.44692	6.57968	6.45148	6.65308	6.68665	6.67366	6.66596	6.6611	6.55438
N-(3,5-dimethylphenyl)-2-(5-pyrazin-2-yl-1,3,4-oxadiazol-2-yl)acetamide	1.78938	2.31224	3.93343	3.58285	3.29938	4.08521	3.78952	3.32955	3.13765	3.5783	3.19603	3.74425
Phe glu	6.0816	6.09699	6.08868	6.11085	6.1225	6.10374	6.15034	6.13727	6.14067	6.14795	6.13203	6.12261
Leu glu glu	6.44965	6.4782	6.48194	6.51896	6.56975	6.57401	6.64133	6.68211	6.64999	6.6325	6.65767	6.62308
N-fructosyl phenylalanine	4.77054	4.7285	4.68485	4.8741	4.71263	4.8996	4.88137	4.91606	5.01837	5.02278	4.9186	5.07871
Valylmethionine	3.62814	3.64352	3.81175	3.65738	3.6965	3.65027	3.69686	4.34415	4.03135	3.75067	3.82958	4.36075
Val Glu Asn Glu	5.4633	5.46191	5.57228	5.46413	5.49648	5.51658	5.5831	5.60979	5.57412	5.61272	5.64029	5.48166
Canagliflozin	5.97948	5.96012	5.98329	5.90699	5.75543	5.95	5.68232	5.78382	5.93413	5.73705	6.04413	5.2579
Pro tyr lys	4.50173	4.77946	4.19331	4.60714	5.00217	4.54313	5.2998	5.18051	4.74283	5.23599	4.98491	5.4475
Gln val his	3.70585	4.1209	4.42446	4.17724	4.36172	4.32135	3.77458	3.92135	4.71518	4.09137	4.09734	3.94499
Leu gly thr	3.65348	3.66887	3.66057	3.68273	3.69438	3.67562	4.11243	4.3303	3.71254	3.71982	3.74095	4.76313
Biotin	4.98701	4.89362	4.92459	4.9185	4.76531	4.94177	5.07977	4.86726	5.20013	4.9186	5.20517	4.89922
5-mapdb	4.91052	4.89334	4.90409	4.98576	4.90072	5.02625	5.00662	4.87923	4.92919	4.90166	4.97657	4.98128
3-Methyl-1-phenyl-1-butanone	5.34922	5.3288	5.38429	5.32522	5.32484	5.35213	5.32344	5.36595	5.37847	5.38352	5.37648	5.33186
1-[5-(trifluoromethyl)-2-pyridyl]piperidine-4-carboxylic acid	5.45289	5.49029	5.54952	5.50756	5.4459	5.4443	5.40997	5.51036	5.50357	5.4877	5.51663	5.46468
Indoline	7.9904	7.95469	8.00962	7.97718	7.94627	7.97652	7.96113	7.9619	7.9805	7.96693	7.99839	7.93918
'trans,trans-2,4-heptadienal'	5.39552	5.37505	5.42346	5.38461	5.36047	5.39181	5.38424	5.37868	5.40209	5.36135	5.41938	5.37001
1-(oxolan-3-ylmethyl)-1-propyl-3-[3-(trifluoromethyl)phenyl]urea	5.14618	4.97018	5.20325	5.13342	5.0889	5.01278	4.52697	4.985	4.8618	5.11578	4.92654	5.00777
5-(3-Pyridyl)-2-hydroxytetrahydrofuran	8.46687	8.44058	8.4898	8.45771	8.42538	8.45604	8.43983	8.44051	8.46146	8.44145	8.47541	8.41811
Isoindoline	5.45376	5.441	5.53497	5.5114	5.41619	5.52172	5.43837	5.41717	5.45502	5.4377	5.48552	5.40823
Phe Phe Tyr	5.44744	5.49519	5.53152	5.48581	5.40742	5.63413	5.2598	5.48423	5.41373	5.32947	5.43798	5.07432
2-cyclopropyl-1-[1-(3-fluorophenyl)sulfonylpyrrolidin-3-yl]-5-methylimidazole	5.1722	5.30615	5.21605	5.21207	5.32566	5.22386	5.37401	5.47362	5.44449	5.45109	5.4121	5.30843
Phe asp	3.45826	3.47364	3.46534	3.72607	3.49915	3.48039	3.52698	3.51392	3.51731	3.52459	3.50867	3.49926
Ser ile ser	5.65359	5.62783	5.67205	5.68149	5.60404	5.66058	5.65261	5.65125	5.66837	5.68626	5.66983	5.65036
1-Methylguanosine	3.53984	3.55523	3.54693	3.56909	3.58074	3.56198	3.60856	3.59551	3.5989	3.60618	3.59026	3.58085
Leu glu asp	4.4175	4.37904	3.93851	4.64306	4.24974	4.52755	3.80958	4.5477	4.6829	4.50462	4.53682	4.2596
5-Hydroxyindoleacetic acid	3.18284	3.68597	3.18992	3.86021	3.57373	3.45079	3.25153	3.82489	3.82612	3.63305	3.75178	3.2936
Arg pro val	6.87381	6.81731	6.90256	6.86209	6.81767	6.84772	6.80501	6.79513	6.8096	6.80822	6.81778	6.75439
Phe arg	2.79842	2.81378	2.80549	3.61031	2.83926	3.6348	3.69893	2.85401	3.65549	3.59874	2.84877	2.83937
Val val	5.17239	5.26563	5.13653	5.12409	5.20947	5.12183	5.36393	5.52356	5.48306	5.52749	5.47435	5.72045
Pentaerythritol mononitrate	0.955038	0.968746	0.961342	0.981139	0.991591	0.974777	1.01667	1.00488	1.00794	1.01451	1.00015	0.991691
Devd-cho	4.62245	4.89687	3.85503	4.77813	5.18891	4.46307	5.35285	5.29325	5.09974	5.42392	4.89937	5.64937
Pro-Pro-Pro	5.52888	5.51205	5.56562	5.50711	5.44781	5.54593	5.50202	5.4818	5.48981	5.43872	5.52625	5.34153
O6-Carboxymethyl-2'-deoxy-guanosine	4.56763	4.58302	4.57471	4.59688	4.60853	4.58977	4.63637	4.62331	4.6267	4.63398	4.61806	4.60864
7-ethylguanine	5.33693	5.33687	5.38233	5.34849	5.34191	5.33928	5.28605	5.25139	5.19642	5.24919	5.30301	5.20722
Pro pro lys	6.00247	6.1595	5.83402	6.0386	6.20701	5.9933	6.28079	6.28314	6.15279	6.31105	6.12981	6.33765
2-(2,4-dioxo-1,3-diazaspiro[4.5]decan-3-yl)-N-(4-fluoro-2-methylphenyl)acetamide	5.29501	5.26037	5.30259	5.25025	5.29077	5.31633	5.37427	5.36448	5.37681	5.38027	5.39146	5.39027
His phe	3.4814	3.49679	3.48848	3.99225	3.65462	3.50353	3.55012	3.53706	3.54045	3.54773	3.53182	3.52241
Val pro ala	6.3137	6.4024	6.22679	6.25291	6.30813	6.29553	6.4219	6.46068	6.46708	6.39101	6.48989	6.31549
Pro-gly-pro	3.41316	3.42855	3.42025	3.4424	3.45405	3.4353	3.48188	3.46882	3.81722	3.47949	3.46358	3.45417
Ala tyr	3.34389	3.35927	3.35097	3.51874	3.38478	3.36602	3.4126	3.7262	3.89434	3.46424	3.3943	3.38489
Gly tyr	3.37187	3.74268	3.37895	3.74152	3.96932	3.394	4.38586	4.70407	3.84138	4.86886	4.02197	5.34674
Prolylproline	6.12736	6.12404	6.16199	6.13855	6.12504	6.14339	6.11751	6.14001	6.13838	6.14027	6.15418	6.099
O-6-deoxy-a-L-galactopyranosyl-(1->2)-O-b-D-galactopyranosyl-(1->4)-2-(acetylamino)-1,5-anhydro-2-deoxy-D-arabino-Hex-1-enitol	6.11277	6.08472	6.15836	6.09778	6.05662	6.17893	6.04311	6.08201	6.16751	6.09423	6.16058	6.03074
His pro ile	5.54831	5.66168	5.52262	5.57204	5.66279	5.59314	5.70659	5.70033	5.60263	5.70885	5.65862	5.94508
Glutarylcarnitine	5.52633	5.53676	5.54378	5.54572	5.52846	5.54534	5.53381	5.51876	5.59647	5.56848	5.53041	5.50607
Leu-glu	6.19584	6.2646	6.27851	6.23698	6.26791	6.32193	6.57582	6.60742	6.58932	6.63065	6.57159	6.77144
Beta-L-Dioxolane-cytidine	5.03029	4.9772	5.02449	5.06335	4.97897	4.90585	5.11372	5.09441	5.10895	5.09592	5.10976	5.0253
Ala-ile	4.65731	4.7043	4.64891	4.73021	4.62138	4.72906	4.76229	4.81528	4.78187	4.92346	4.88044	5.00252
Leu ser gln	5.49976	5.50033	5.50182	5.50352	5.54905	5.50884	5.67129	5.68621	5.62498	5.63102	5.60064	5.77348
Val Pro Asn	6.50442	6.57656	6.39636	6.45388	6.50911	6.47398	6.60628	6.65322	6.64749	6.58828	6.66477	6.3979
Propionylcarnitine	3.25616	3.27154	3.48201	3.2854	3.29705	3.27829	3.32487	3.31181	3.3152	3.32248	3.30657	3.29716
Gln Phe Gly	5.75379	5.78948	5.65864	5.68299	5.69886	5.70152	5.73807	5.76609	5.74258	5.6929	5.7888	5.46469
Pro pro glu	5.29701	5.26757	5.42055	5.24093	5.00146	5.24594	4.93041	4.98202	5.09917	4.81904	5.25019	4.56213
N-fructosyl isoleucine	5.27764	5.18829	5.23111	5.26326	5.28926	5.30272	5.35948	5.37019	5.31778	5.35475	5.4207	5.31015
Thymine	5.31023	5.27356	5.37819	5.36059	5.346	5.36978	5.25278	5.15932	5.15327	5.17244	5.25573	5.11263
Lys Ile Asp Asn Glu	5.54862	5.64019	5.67491	5.62975	5.5666	5.54322	5.63625	5.69917	5.6832	5.64702	5.57702	5.58058
5-Acetylamino-6-amino-3-methyluracil	3.37869	3.39408	3.38578	3.40793	3.41958	3.40083	3.44741	3.43435	3.43774	3.44502	3.4291	3.41969
DL-2-Aminoadipic acid	3.25296	3.16588	3.05368	3.8086	3.76587	3.22372	3.12733	3.19551	3.17347	3.1129	3.09699	3.08759
Daporinad	4.30433	4.56672	4.3587	4.3286	5.04888	4.01426	5.00006	4.89552	3.9535	4.99639	4.18258	5.90692
1-(2-Hydroxyethoxy)methyl-5-methyluracil	5.97708	5.94643	5.99726	6.0125	5.98046	5.97755	6.08206	6.05279	6.04814	6.05098	6.07192	6.04538
S-adenosyl-l-homocysteine	3.31783	3.65857	3.58314	3.94139	3.26356	3.66289	3.29138	3.27832	3.28171	3.28899	3.27308	3.26367
Pro lys ala	4.68855	4.99817	4.00232	4.54684	4.91938	4.45239	5.00561	5.21372	4.94254	5.10516	4.91773	5.37758
Guanidylic acid (guanosine monophosphate)	4.45474	4.47013	4.46182	4.48399	4.49564	4.47688	4.52348	4.51042	4.51381	4.52109	4.50517	4.49576
Valylproline	7.72987	7.69724	7.78314	7.70797	7.59898	7.74266	7.61694	7.64179	7.70669	7.59026	7.74106	7.44191
D-pyroglutamic acid	6.12271	6.09839	6.14953	6.13019	6.09643	6.12223	6.15197	6.16933	6.16475	6.17544	6.19659	6.17126
L-2-Aminobutyric acid	5.37825	5.35345	5.38562	5.37567	5.35422	5.36235	5.19268	5.23423	5.25797	5.26119	5.25847	5.33249
5-(3',5'-Dihydroxyphenyl)-gamma-valerolactone-O-sulphate-O-methyl	5.1803	5.20757	5.24164	5.24362	5.19219	5.2532	5.26598	5.30702	5.2603	5.31995	5.27961	5.3006
N-Acetyl-DL-serine	6.40092	6.34722	6.39745	6.34724	6.30211	6.34494	6.34784	6.36701	6.35996	6.35024	6.3535	6.33793
Aspartic acid methyl ester	5.41307	5.34801	5.43761	5.34392	5.27994	5.38264	5.38088	5.42225	5.45432	5.42308	5.50716	5.31842
Homoserine	3.86898	3.99206	3.59937	3.79411	4.10084	3.80194	3.99841	3.82038	3.86555	3.90351	3.66274	3.93815
Glutathione, oxidized	6.32377	6.27967	6.34409	6.34291	6.29721	6.28163	6.17591	6.1028	5.97392	5.95504	6.04041	5.94993
2-Amino-4-[carbamimidoyl(methyl)amino]butanoic acid	6.87614	6.82819	6.89888	6.83915	6.8149	6.87574	6.9304	6.96344	6.98257	6.96553	6.96661	6.9362
Midodrine	4.24079	4.25617	4.24787	4.27003	4.28169	4.26293	4.30952	4.29646	4.29985	4.30714	4.29121	4.2818
Tyramine	6.49782	6.48395	6.50619	6.49165	6.48561	6.4908	6.50045	6.50571	6.5359	6.5302	6.53081	6.5149
Arg-ile	0.574055	0.585393	0.579261	0.595695	0.604423	0.5904	0.625501	0.615569	0.618142	3.62423	0.611599	4.38082
Piperidine	7.7971	7.7711	7.81663	7.79686	7.76108	7.79169	7.80352	7.8117	7.82127	7.81545	7.83904	7.79862
Leu thr	3.44696	3.46235	3.45404	3.4762	3.53649	3.46909	3.51568	3.62334	3.50601	3.60692	3.49738	3.48797
7,8-diaminopelargonate	7.91311	7.88854	7.90155	7.91913	7.87943	7.90624	8.00819	7.92639	7.95269	7.95326	8.0079	7.93673
L-tyrosine	7.35437	7.33014	7.39304	7.36393	7.32098	7.35634	7.36285	7.36616	7.38317	7.35487	7.40247	7.31891
Phenylacetic acid	5.58103	5.55933	5.62108	5.57363	5.52535	5.57779	5.58499	5.61053	5.61505	5.59327	5.61364	5.55184
N-Methyl-L-Threonine	5.38323	5.52889	5.21674	5.34805	5.53714	5.36683	5.82181	5.8992	5.81936	5.90446	5.78155	6.02006
4-hydroxybenzaldehyde	5.89109	5.865	5.94103	5.89321	5.85329	5.89817	5.9245	5.9107	5.94117	5.90255	5.9459	5.88784
Coumarin	5.59915	5.56892	5.62601	5.61304	5.55167	5.58919	5.61128	5.60772	5.64608	5.61665	5.65084	5.56277
6,8-Dihydroxypurine	5.2338	5.26784	5.31674	5.34797	5.23963	5.31051	5.47387	5.38663	5.34144	5.34051	5.45371	5.35002
Levetiracetam	4.87936	4.9246	4.85036	4.82309	4.83202	4.86744	4.97093	5.0352	5.09977	5.04848	5.0269	4.9662
Lys pro val	5.58695	5.7078	5.41023	5.47201	5.66333	5.51525	5.61963	5.61957	5.58978	5.58087	5.61605	5.40523
Theobromine	4.90749	4.77105	4.95797	4.8871	4.84156	4.7715	4.68776	4.6806	4.63762	4.67041	4.69028	4.44214
Glu val	5.79997	5.77764	5.82084	5.76155	5.7589	5.82312	5.79189	5.77417	5.85574	5.77694	5.88344	5.68981
N-acetyl-l-carnosine	5.72139	5.66513	5.6889	5.67012	5.66082	5.68955	5.63082	5.61884	5.63118	5.61171	5.66384	5.62345
Glu his gln	5.80798	5.82862	5.85796	5.86203	5.83198	5.85266	5.8769	5.88347	5.91855	5.87422	5.8532	5.87845
Acetylcarnitine	4.81107	4.82646	4.81816	4.84032	4.85198	4.83321	4.87981	4.86675	4.87014	4.87742	4.8615	4.85209
Gln pro glu	5.58353	5.64858	5.63362	5.6975	5.63525	5.65854	5.67462	5.72231	5.72759	5.66624	5.73575	5.685
(R)-(+)-2-Pyrrolidone-5-carboxylic acid	6.35625	6.35066	6.39132	6.39961	6.35452	6.37085	6.46812	6.46348	6.47567	6.45548	6.48303	6.46896
Galactoarabinan	5.36245	5.32043	5.4619	5.3304	5.24198	5.3804	5.22013	5.35665	5.3815	5.12924	5.39026	4.71222
Oxidopamine	5.35933	5.36645	5.33623	5.34246	5.31505	5.37335	5.45633	5.49778	5.54724	5.46286	5.55957	5.40991
L-Methionine S-oxide	4.45413	4.47404	4.58182	4.36178	4.34744	4.22246	4.72443	4.59013	4.88082	4.68152	4.87227	4.66113
Isonicotinic acid	6.90117	6.86516	6.90436	6.90159	6.86549	6.85356	6.76259	6.60529	6.60647	6.69426	6.69123	6.59747
S-Ethyl-L-cysteine	7.11729	7.11995	7.14944	7.14512	7.1089	7.13961	7.15116	7.15885	7.15507	7.14122	7.178	7.14559
L-Cystathionine	3.86642	3.92912	3.87871	3.82895	3.9914	3.84124	3.92938	4.00292	4.20909	4.01828	4.13418	4.20339
N1,N12-Diacetylspermine	5.25937	5.32661	5.33984	5.3249	5.30934	5.42258	5.35628	5.17388	5.23637	5.18349	5.25912	5.19652
Dihydrothymine	4.81595	4.8827	4.80586	4.91383	4.90312	4.88011	4.9606	4.97044	4.99825	5.0333	5.02207	4.99254
Dihydrouracil	5.94531	5.90795	5.9864	6.01332	5.94134	5.97572	6.08245	6.08499	6.12476	6.11528	6.11204	6.08992
1-[[3-(4-chlorophenyl)-1,2,4-oxadiazol-5-yl]methyl]-4-phenylpyrazine-2,3-dione	3.64882	3.80159	3.95537	3.67806	3.68971	3.72544	3.71754	3.70448	3.70787	3.79052	3.69923	3.68982
Gamma-Aminobutyric Acid	5.38313	5.33679	5.37892	5.36626	5.36721	5.36869	5.22914	5.25272	5.33383	5.32894	5.31167	5.41952
Cysteinyl-Proline	4.61695	4.68677	4.71752	4.66955	4.76175	4.82385	4.8173	4.87866	4.82595	5.01906	4.93116	4.96988
Ile thr	3.46391	3.4793	3.47099	3.49315	3.5048	3.48604	3.53263	3.87129	3.52296	3.66733	3.51432	3.50491
1-acetylproline	4.65082	4.78903	4.52434	4.55014	4.6981	4.61332	5.05548	5.13215	5.02996	5.15168	4.98028	5.26149
7-hydroxychroman-2-one	5.63034	5.59516	5.67037	5.62768	5.59568	5.62529	5.6767	5.63718	5.72768	5.64123	5.6823	5.63719
L-methionine	6.6989	6.67151	6.7093	6.7102	6.68847	6.7175	6.73137	6.71229	6.71749	6.71036	6.71826	6.7045
1H-Indene-1,2(3H)-dione	4.78011	4.75872	4.85308	4.83119	4.81587	4.82227	4.86424	4.86971	4.88022	4.85389	4.84461	4.84633
(+/-)-2-Hydroxy-4-(methylthio)butanoic acid	5.98588	5.93849	5.98481	5.9884	5.9666	5.99102	6.01999	5.99223	6.00632	5.99523	6.00145	5.97962
Salicylaldehyde	5.10577	5.08347	5.14533	5.13359	5.06605	5.10654	5.17288	5.13316	5.16562	5.13059	5.16958	5.14862
'3,4-dihydroxyphenyl ethanol'	4.74425	4.79233	4.82154	4.83046	4.74331	4.73319	4.80647	4.76974	4.82216	4.76365	4.84135	4.76934
Ile glu lys	5.26966	5.35224	5.21206	5.30048	5.42795	5.36654	5.51405	5.59611	5.61738	5.60073	5.58326	5.69758
S-Adenosylhomocysteine	0.303733	0.311543	0.594153	3.28004	0.324793	0.315012	0.339673	0.332635	0.334454	0.33838	0.329835	0.324852
Pro pro gln	6.28395	6.28423	6.26707	6.22994	6.22102	6.25691	6.1659	6.23847	6.2757	6.14773	6.31126	5.97877
Leu his	4.45791	4.50074	4.45754	4.34059	4.54916	4.36967	4.68479	4.80043	4.69589	4.83966	4.65392	5.19013
Isoleucyllysine	4.49083	4.67533	4.4858	4.51451	4.5913	4.25539	4.71673	4.8308	4.76408	4.7395	4.74065	5.03368
Didanosine	4.44504	4.79314	4.5764	4.30896	4.72264	4.49892	4.55242	4.40312	4.24778	4.35083	4.54047	4.40693
Val Gln	4.42184	4.49189	4.52685	4.38985	4.61571	4.59372	4.77836	4.81699	4.81839	4.84775	4.83683	4.89631
Cyclo(his-pro)	6.9904	6.96685	7.01104	6.99168	6.9853	6.98254	6.98238	6.98284	7.00167	6.99084	7.0073	6.99381
N1,N8-Diacetylspermidine	7.30756	7.25547	7.30065	7.30273	7.25579	7.28158	7.39236	7.34216	7.33788	7.32858	7.40909	7.32182
N-acetyl-l-arginine	5.19471	5.19694	5.31538	5.23175	5.09516	5.16644	5.08603	5.05007	5.17273	5.12037	5.23814	4.97228
O-Acetylcarnitine	1.72498	1.74008	1.73193	1.7537	1.76515	3.38372	1.79252	1.77967	1.78301	1.79017	1.77451	1.76526
N-epsilon-acetyl-l-lysine	4.82949	4.74046	4.83892	4.84459	4.82412	4.81008	4.84599	4.8615	4.87976	4.84394	4.87171	4.91988
9H-Purine-9-ol	5.39882	5.76845	5.56764	5.50958	5.72218	5.52156	5.51272	5.4272	5.38365	5.48037	5.62619	5.52549
1-acetylpiperidine	5.59341	5.56395	5.58963	5.60124	5.5598	5.56753	5.63024	5.60654	5.60993	5.59785	5.64265	5.55041
2-(4-oxoquinazolin-3(4h)-yl)ethyl isobutyrate	3.35438	3.36976	3.36146	3.38361	3.39526	3.37651	3.42309	3.41003	3.41342	3.4207	3.40478	3.39538
Pyrrolidine	6.23255	6.21078	6.25758	6.24417	6.20624	6.24313	6.24802	6.23958	6.26896	6.24574	6.28643	6.22325
1-(3-Carboxypropyl)-3,7-Dimethylxanthine	5.63939	5.63347	5.68308	5.66657	5.66415	5.66046	5.6777	5.71572	5.71375	5.70801	5.68977	5.71609
Amrubicinol (mixture)	4.89294	4.99402	4.96344	4.92034	5.14003	4.98745	5.13304	5.21652	5.11657	5.16914	5.17269	5.17212
Lys val	4.78696	5.11492	4.68665	4.84353	5.17926	4.7646	5.22795	5.27792	5.13444	5.3703	5.07144	5.77551
Val Asn	2.47039	2.48573	2.47745	2.49954	2.51116	2.49245	2.53891	2.52589	2.52927	3.31807	3.47445	3.28804
Niacinamide	4.16168	3.92399	4.12711	4.11312	3.96913	3.7945	4.19339	4.61181	4.59368	4.31092	4.51534	4.43781
Glycylproline	5.17489	5.14687	5.2666	5.19775	5.11911	5.19878	5.12234	5.14879	5.18906	5.13356	5.23389	5.1198
Pr dipeptide	3.94048	4.39907	4.36703	4.20108	3.80033	3.96786	4.20461	4.39046	4.54249	4.3227	4.50557	4.605
Thr glu ser	4.87916	4.93628	4.82167	4.96402	4.98457	4.90429	5.27611	5.31093	5.22386	5.34884	5.2401	5.42012
Penciclovir	5.17246	5.17671	5.09981	5.12874	5.16558	5.1674	5.17867	5.17816	5.23549	5.15659	5.1472	5.19756
6-Fluoropyridoxol	3.40039	3.15519	3.14689	3.3497	3.18069	3.16193	3.2085	3.42607	3.19884	3.20612	3.1902	3.1808
2,3-Diaminopyridine	5.94057	5.91919	5.96605	5.94741	5.88974	5.92957	5.94116	5.95055	5.98085	5.95757	5.99448	5.9353
Val arg	4.20427	4.47098	4.12396	4.38977	4.46092	4.19955	4.57346	4.54384	4.62569	4.5604	4.52404	4.99676
Thr glu	4.3503	4.59348	4.27252	4.6272	4.63136	4.52915	4.77092	4.86664	4.88019	4.92942	4.96231	5.06651
Pro Gln	6.75434	6.71623	6.85864	6.7368	6.57245	6.79875	6.63721	6.69289	6.80403	6.63742	6.82575	6.47299
Cystathionine	1.94106	1.59657	1.58848	1.61008	1.8119	1.7458	2.12995	1.63588	2.1102	2.64502	1.63076	1.62157
2-Aminoheptanedioic Acid	5.63764	5.66164	5.6767	5.694	5.67002	5.65657	5.74737	5.77565	5.73696	5.75144	5.76648	5.77022
Kaltostat	5.09064	5.10462	5.03062	5.21264	5.17062	5.09878	5.32205	5.33277	5.30294	5.35369	5.29341	5.37296
Asp glu asn	5.05215	5.03407	5.02156	5.12581	5.12363	4.97664	5.26985	5.30726	5.29427	5.25934	5.2036	5.32419
Lobucavir	5.44976	5.44018	5.45238	5.45849	5.4683	5.4397	5.48479	5.50792	5.53618	5.53461	5.50723	5.56804
N,N-Dimethylarginine	5.05584	5.06102	5.08547	5.05738	5.0546	5.10118	5.06282	5.10382	5.12268	5.11978	5.11986	5.06693
L-Glutamic acid	6.18304	6.1727	6.19741	6.20243	6.15095	6.14485	6.24791	6.24821	6.20689	6.20213	6.20962	6.24067
L-asparagine	4.94061	4.956	4.94769	4.96986	4.98151	4.96275	5.00935	4.99629	4.99968	5.00696	4.99104	4.98162
Ser glu	4.18368	3.94873	4.11872	4.42216	4.41438	4.34067	4.47522	4.63245	4.68131	4.66586	4.70933	4.70378
Thr Thr	4.92973	4.94512	4.93682	4.95898	4.97064	4.95187	4.99847	4.98541	4.9888	4.99608	4.98016	4.97075
Pyroglutamic Acid	5.17533	5.20562	5.22805	5.1805	5.10383	5.18893	5.26732	5.30636	5.30685	5.24843	5.34344	5.19412
N-(5-ethyl-4-phenyl-1,3-thiazol-2-yl)cyclohexanecarboxamide	0.0171359	0.0177416	0.0174122	0.018305	0.0187923	0.0180138	0.0200078	0.0194281	0.0195771	0.0199007	0.0191999	0.018797
2-aminohexanedioic acid	4.53591	4.53244	4.54548	4.61192	4.62347	4.59774	4.5132	4.40896	4.30655	4.53901	4.44774	4.42972
Imidazolelactic acid	5.21661	5.25975	5.28995	5.29728	5.29158	5.29006	5.27191	5.15457	5.16292	5.19584	5.27348	5.16444
Trimethylamine N-Oxide	4.82822	4.74106	4.78079	4.77637	4.71674	4.75532	4.76549	4.82428	4.81505	4.81339	4.83136	4.75725
1-aminocyclobutane carboxylic acid	7.17468	7.13064	7.23663	7.21148	7.11512	7.17481	7.14906	7.1203	7.14954	7.09337	7.20689	7.03848
S-Adenosylmethionine	5.8177	5.76767	5.82927	5.77727	5.82756	5.79024	5.82641	5.75778	5.74258	5.80829	5.80348	5.67697
Glu arg	4.7466	4.77674	4.56595	4.65877	4.68549	4.86695	4.80054	4.88317	4.92631	4.85133	4.80541	4.91947
'2,3-dihydroxypyridine'	4.8506	4.83293	4.85125	4.89105	4.87327	4.86076	4.94692	4.94231	4.95843	4.94278	4.94678	4.98764
L-nmma	3.2915	3.35429	3.3881	3.65616	3.363	3.63567	3.83833	3.42882	3.62234	3.59658	3.65215	3.35353
L-Carnitine	3.49373	3.1468	3.80198	3.57004	3.1723	3.97374	3.9604	3.5688	3.29259	3.53524	3.26271	3.78061
2-Pyrrolidinone	4.52571	4.42784	4.45447	4.51936	4.49527	4.48315	4.43709	4.53857	4.62048	4.64922	4.55577	4.77943
8-cyclopentyltheophylline	5.22809	5.23038	5.18981	5.24989	5.21762	5.25414	5.17874	5.24838	5.2547	5.27666	5.22253	5.21429
2-beta-d-Ribofuranosyl thiazole-4-carboxamide	3.65825	3.67364	3.66534	3.6875	3.69915	3.68039	3.72698	3.71392	3.71731	3.72459	3.70867	3.69926
2-Amino-3-methyl-1-pyrrolidin-1-YL-butan-1-one	6.5769	6.54236	6.57947	6.57992	6.53711	6.56089	6.58048	6.53817	6.5547	6.53972	6.59026	6.51625
Arg ala	3.48074	3.49612	3.48782	3.50998	3.52163	3.50287	3.54945	3.5364	3.53979	3.54707	3.53115	3.52174
Propyl gallate	5.48961	5.45954	5.4889	5.51797	5.45485	5.46885	5.53993	5.53385	5.54976	5.52401	5.53813	5.45648
Vinylsulfonic acid	3.02319	3.01804	3.00975	3.03189	3.04353	3.02479	3.07134	3.16258	3.47647	3.06896	3.41778	3.45249
Laminine	5.47462	5.46615	5.50816	5.53996	5.4905	5.47657	5.61002	5.59908	5.61464	5.54689	5.59182	5.56494
L-serine	3.44885	3.30593	3.56557	3.62935	3.42119	3.3624	3.647	3.64959	3.81857	3.59869	3.74496	3.6399
Lys Asn	3.15673	3.39976	3.16381	3.18596	3.61161	3.45315	3.69463	3.72214	3.72345	3.7243	3.43349	3.97167
Diethyl 2-aminopentanedioate	5.0848	5.21607	5.128	5.11087	4.99092	5.01624	4.88426	4.8702	4.93928	4.95186	4.8647	4.90463
L-alanyl-l-proline	4.16424	4.08414	4.03412	3.89038	4.142	4.05011	4.46461	4.52354	4.44949	4.52698	4.45707	4.70099
L-ornithine	4.14712	4.19938	4.22931	4.24494	4.17955	4.23081	4.29384	4.36301	4.32346	4.34926	4.3047	4.3377
4-piperidinecarboxamide	3.01182	3.33064	3.54146	2.97336	2.96517	3.26672	3.58974	2.66771	3.27259	3.31032	3.66083	3.38206
2-methylpyrrolidine	6.86177	6.81539	6.86523	6.86565	6.80454	6.86623	6.92055	6.90578	6.92529	6.8915	6.91677	6.8756
His Lys	4.23024	4.25152	4.18975	4.04692	4.15991	4.07024	4.22526	4.27575	4.35258	4.27652	4.25409	4.71738
Spermidine	6.33982	6.36542	6.42435	6.40404	6.32542	6.41475	6.26085	6.28777	6.27637	6.24259	6.26219	6.1548
5-(Hydroxymethyl)-4-methoxy-2(5H)-furanone	5.80679	5.75507	5.71394	5.74027	5.70773	5.71258	5.59139	5.58673	5.63511	5.53927	5.64851	5.59181
3-methylsalicylic acid	4.62851	4.54276	4.61998	4.57139	4.64613	4.58743	3.84306	4.04713	4.01275	4.01381	4.16649	4.16929
Delta-valerolactone	4.52052	4.52248	4.48826	4.51842	4.50725	4.48599	4.54691	4.61805	4.55839	4.58265	4.59691	4.63804
4-hydroxypyridine	5.45282	5.43971	5.41655	5.45152	5.42407	5.42319	5.16092	5.16657	5.20079	5.12445	5.24269	5.19923
Uracil	5.28244	5.25582	5.23262	5.2709	5.23009	5.24757	5.13271	5.1729	5.17121	5.14027	5.22146	5.20353
3-Hydroxypyridine-2-methanol	5.46969	5.45341	5.42173	5.47014	5.43105	5.43561	5.10047	5.12767	5.15838	5.12131	5.23545	5.21106
2-benzoxazolinone	4.99716	5.06646	4.98101	5.06207	5.09304	5.04724	4.62585	4.75005	4.70288	4.54335	4.73788	4.6665
Diethanolamine	5.18962	5.17565	5.12278	5.21483	5.19203	5.18853	5.30057	5.31084	5.30434	5.2276	5.32359	5.2776
4-methylpyrimidine	4.73523	4.72214	4.69269	4.74138	4.70673	4.73831	4.46755	4.52436	4.55731	4.51937	4.6538	4.62923
Benzamide	5.40132	5.40801	5.39122	5.41136	5.42191	5.42484	5.01359	5.05105	5.05927	5.04812	5.14421	5.11965
Alpha-methylene-gamma-butyrolactone	4.98383	4.98433	4.95068	5.01142	4.98204	4.98954	5.12961	5.11688	5.14321	5.03384	5.13859	5.07949
Mjdbissp00000009	6.89168	6.89411	6.89572	6.89293	6.89965	6.89694	6.89263	6.87578	6.91438	6.91628	6.93375	6.93424
Mjdbissp00000002	7.66021	7.67377	7.70483	7.65211	7.65813	7.66586	7.59077	7.58559	7.61924	7.64158	7.64784	7.66199
Mjdbissp00000001	7.60797	7.60194	7.61196	7.59954	7.60658	7.6093	7.60062	7.57532	7.60548	7.62182	7.62844	7.62117
3-Methyl-1-butylamine	5.46595	5.49224	5.55129	5.54198	5.44459	5.54794	5.40353	5.42892	5.43422	5.40533	5.40705	5.30751
Lysylthreonine	5.3134	5.29568	5.27909	5.31402	5.3268	5.34007	5.35438	5.33785	5.37946	5.39851	5.35438	5.39205
PI(PGF1alpha/22:3(10Z,13Z,16Z))	3.69765	3.71304	3.70474	3.7269	3.73855	3.71979	3.76638	3.75332	3.75671	3.76399	3.74807	3.73866
Cer(d18:0/20:4(5Z,8Z,11Z,14Z)-OH(20))	6.53247	6.51285	6.66238	6.59621	6.5793	6.64528	6.73969	6.64135	6.63575	6.66132	6.62899	6.57148
Linolenic acid	6.4475	6.52711	6.56572	6.54476	6.52603	6.48439	6.52391	6.50309	6.67795	6.56217	6.70686	6.50814
Mabioside C	5.97869	6.01791	6.0192	6.10267	6.14786	6.00382	6.12492	6.02972	5.93915	6.14654	5.94361	6.15847
D-lysine	4.0395	4.29668	4.17889	4.16036	4.1501	4.13589	4.21342	4.27056	4.40007	4.32425	4.42846	4.18509
2,6-Dichloroindophenol	5.6567	5.61803	5.66596	5.63359	5.62215	5.62747	5.66164	5.69572	5.65514	5.70711	5.62217	5.72016
2-Hydroxynevirapine	1.85206	1.78541	3.59428	0.112378	0.115063	0.110767	3.26029	2.49994	0.119359	0.12112	0.117298	1.86286
20,26-Dihydroxyecdysone	6.28885	6.42135	6.08093	6.36561	6.61367	6.29455	6.68496	6.58654	6.48429	6.72479	6.35428	6.94548
3-(7'-methylthio)heptylmalate	3.48214	3.85285	3.69272	3.51138	4.16513	3.79243	3.55086	3.5378	3.54119	3.54847	3.53256	3.52315
3-Ketosphingosine	7.78022	7.84093	7.88908	7.91079	7.83731	7.85045	7.85462	7.86287	7.95224	7.88363	8.00006	7.8789
4-hydroxynonenal	5.35933	5.34102	5.34666	5.37452	5.35659	5.40617	5.47552	5.53056	5.48203	5.4611	5.46762	5.43564
4a-Hydroxytetrahydrobiopterin	2.97226	3.29162	3.90998	3.48711	3.75331	3.23585	3.48238	3.08875	3.34718	3.03855	3.02264	3.01324
Abbott-195773	5.89173	5.93724	5.73184	5.91178	6.098	5.7851	5.8639	5.7696	5.5484	5.84365	5.30562	6.12559
Actinonin	0.0204103	0.0211289	0.0207381	3.69523	4.49539	3.75722	4.16213	3.78233	0.0233056	0.0236891	0.0228583	5.04083
Adenosine	5.85684	5.53959	5.63767	5.66409	5.62019	5.60588	5.96262	5.94874	5.91789	5.7885	5.83531	5.90052
Amastatin	6.38457	5.7854	5.48207	5.11655	4.99844	5.02369	4.49881	4.03693	5.87302	5.55168	5.88418	5.70663
Araloside A	2.76799	5.20037	2.77506	5.10617	6.17461	4.95062	6.47514	6.37862	6.01032	6.67385	5.72375	6.90798
Astromicin	5.69589	5.74909	5.84034	5.62629	5.49424	5.75149	5.49487	5.51111	5.73021	5.40406	5.79626	5.1726
Azithromycin	4.08498	4.10037	4.09206	4.11423	4.12588	4.10712	4.15371	4.14065	4.14404	4.15133	4.1354	4.12599
Baccatin III	6.24645	6.26309	6.28359	6.25844	6.22554	6.25846	6.1277	6.20497	6.18044	6.1432	6.19936	6.06085
Benzyl Alcohol	2.68802	2.70338	2.69509	2.71722	2.72885	2.71012	2.75663	2.74359	2.74698	2.75425	2.73836	2.72896
Berbamine	5.97885	6.0094	6.02042	5.96	5.93383	6.03468	5.82911	5.85828	5.87893	5.9009	5.90014	5.85612
Beta-D-Glucose 1-phosphate	5.54078	5.39381	5.44481	5.42069	5.29451	5.42268	4.92709	4.5462	4.78755	4.73624	4.93392	4.24942
Betaine	7.62306	7.59392	7.64992	7.61934	7.57764	7.61893	7.61073	7.59889	7.63057	7.60612	7.65287	7.56712
CDP-DG(i-13:0/i-13:0)	6.78456	6.97141	6.43191	6.80419	7.07233	6.71307	7.03627	7.01759	6.86131	7.06107	6.76698	6.95465
Carboprost	4.25014	4.03189	0.0862763	3.95113	3.99514	4.05717	1.98392	0.0954425	4.98557	4.65108	5.22634	4.75813
Cellobiose	4.67819	4.4859	4.52361	4.78526	4.8516	4.98102	5.07636	4.95365	4.98811	5.0681	4.83833	5.04099
Cholestane-3,7,12,25-tetrol-3-glucuronide	5.85878	5.78425	5.95689	5.71537	5.54219	5.80894	5.1471	5.32786	5.65554	5.23155	5.67867	4.42089
Cichoriin	4.43396	4.44935	4.44105	4.46321	4.47487	4.4561	4.5027	4.48964	4.49303	4.50031	4.48439	4.47498
Cinncassiol C3	5.58494	5.62751	5.64225	5.60439	5.63638	5.5927	5.67336	5.70415	5.61064	5.60989	5.57625	5.57194
Cinncassiol D4	3.15054	3.16592	3.15762	3.17977	3.19142	3.17266	3.21923	3.20618	3.20957	3.21685	3.20093	3.19153
Cinobufagin	5.263	5.26862	5.43707	5.32292	5.16199	5.23482	5.57142	5.59047	5.55203	5.35323	5.45786	5.31351
Contignasterol	4.14413	4.15952	4.15122	4.17338	4.18504	4.16627	4.21287	4.19981	4.2032	4.21048	4.19456	4.18515
Cucurbic acid	7.01797	7.00008	7.02644	7.0477	7.01332	7.05679	7.15656	7.15538	7.13998	7.12106	7.14274	7.10685
Cucurbitacin S	6.89318	6.91813	6.94284	6.84433	6.75675	6.9062	6.73968	6.79187	6.91117	6.73288	6.97104	6.42436
Cyclo(L-Phe-L-Pro)	6.56872	6.53238	6.58187	6.55886	6.50746	6.55709	6.49187	6.50981	6.53147	6.50632	6.54893	6.47504
D-Digitoxose	4.9273	4.79303	4.71652	4.86437	4.91182	4.73811	4.89453	4.87318	4.85	5.01896	4.86008	5.10741
D-tyrosine	6.42515	6.37453	6.44514	6.43216	6.38554	6.42756	6.44196	6.43414	6.45574	6.4363	6.47271	6.40131
Dactimicin	5.74676	5.72998	5.76077	5.74462	5.74758	5.75427	5.67063	5.70519	5.71136	5.71868	5.70699	5.62436
Deltaline	5.31655	5.20333	4.93491	5.38943	5.17794	5.32476	5.51047	5.70632	5.81052	5.64112	5.74231	5.60595
Deltorphin II	5.7252	6.14125	5.35953	5.96389	6.4987	5.67723	6.30394	6.09039	5.64059	6.35964	5.45443	6.96165
Demethylphylloquinone	6.70469	6.7329	6.7813	6.77754	6.77185	6.78179	6.82615	6.7951	6.77323	6.76269	6.77354	6.73788
Deoxycholic acid 3-glucuronide	6.3983	6.45229	6.23931	6.44822	6.56327	6.37826	6.52445	6.5136	6.38676	6.54637	6.30396	6.57503
Dg(18:0/18:3(9z,12z,15z)/0:0)	6.55768	6.52698	6.61342	6.62271	6.58807	6.60152	6.71694	6.65159	6.62966	6.63603	6.64079	6.58265
Dg(18:1(11z)/18:3(9z,12z,15z)/0:0)	6.27715	6.28018	6.08099	6.3741	6.31094	6.32774	5.9744	6.24524	6.25784	5.90458	6.32936	6.22993
Dg(18:1(11z)/18:4(6z,9z,12z,15z)/0:0)	6.32634	6.34793	6.15032	6.48789	6.29427	6.4737	6.07445	6.25143	6.22469	6.02961	6.29424	6.2361
Dg(18:3(9z,12z,15z)/18:1(9z)/0:0)	5.43726	5.51094	5.53527	5.64687	5.67138	5.74439	5.60474	5.5826	5.56236	5.60913	5.62201	5.49126
Dg(20:1(11z)/18:4(6z,9z,12z,15z)/0:0)	7.22446	7.25475	7.06842	7.331	7.23053	7.30859	7.00078	7.21255	7.20172	6.9808	7.22838	7.185
Dg(22:4(7z,10z,13z,16z)/14:0/0:0)	5.80852	5.82391	5.81561	5.83777	5.84943	5.83066	5.87726	5.8642	5.86759	5.87488	5.85895	5.84954
Dg(22:4(7z,10z,13z,16z)/15:0/0:0)	5.40833	5.42372	5.41541	5.43758	5.44923	5.43047	5.47707	5.464	5.4674	5.47468	5.45876	5.44934
Dg(9d3/9m5/0:0)	6.36983	6.43261	6.36757	6.42787	6.42518	6.43825	6.44336	6.44362	6.37949	6.37541	6.41173	6.38062
Dialdehyde	4.16972	4.18511	4.17681	4.19897	4.21062	4.19186	4.23846	4.2254	4.22879	4.23607	4.22015	4.21074
Digitoxin	6.82923	6.80065	6.81992	6.81458	6.82188	6.83637	6.75163	6.79819	6.82408	6.7913	6.81194	6.7772
Dihydrostreptomycin	7.21513	7.15914	7.23351	7.17333	7.08869	7.21323	7.08173	7.14792	7.25465	7.08989	7.25625	6.95734
Dihydrozeatin	7.94022	7.91317	7.95068	7.92759	7.90974	7.92933	7.92558	7.92463	7.94345	7.93205	7.94891	7.91449
Dihydrozeatin-O-glucoside	4.45767	4.48838	4.75043	4.69055	4.66098	4.4485	4.84093	4.95542	4.73566	4.88726	4.84455	4.90682
Endomorphin-1	7.11832	7.14074	7.09743	7.13323	7.18249	7.12541	7.21424	7.21601	7.18822	7.24026	7.1457	7.27506
Epothilone C	6.32345	6.26432	6.34285	6.26918	6.18381	6.31671	6.10281	6.13469	6.26013	6.09862	6.29114	5.89625
Erythromycin	5.46687	5.62147	5.17838	5.50691	5.5697	5.34724	5.46018	5.32565	5.3981	5.20125	5.47911	4.89258
Erythromycin C	7.99519	8.10603	7.71783	8.05084	8.28409	7.91283	8.20092	8.0853	7.81842	8.20116	7.68863	8.40587
Estrane	5.95402	6.01616	6.01483	6.03564	6.01546	6.03743	6.06574	6.06673	6.14318	6.06505	6.17098	6.04024
Farnesol	5.22514	5.23048	5.3342	5.35145	5.28194	5.29523	5.36635	5.36595	5.42037	5.3383	5.47644	5.31283
Fluocortin	3.81764	3.35302	3.34471	4.1204	3.37852	3.89099	4.15748	4.07288	4.01575	3.96717	3.84386	4.44271
Geldanamycin	6.88194	6.99075	6.7551	6.86093	6.9188	6.8611	7.00754	7.04187	7.0193	7.04935	6.99436	6.88673
Gentamicin C	5.62932	5.76978	5.51548	5.75119	5.99981	5.62982	6.04136	6.01546	5.8612	6.11499	5.7312	6.28804
Gibberellin a7	4.44531	4.34364	4.21547	4.31836	3.70786	4.10335	4.70021	4.18643	4.42915	4.30543	4.41353	3.81636
Glaucine	0.51197	0.522682	0.516887	0.532429	0.540696	0.527418	0.560696	0.551266	5.22241	4.88464	5.23865	5.25893
Gymnodimine	6.11931	6.1347	6.1264	6.14856	6.16022	6.14145	6.18805	6.17499	6.17838	6.18566	6.16974	6.16033
Hexadecenal	6.58047	6.62314	6.71319	6.71221	6.68867	6.73966	6.56904	6.61408	6.61043	6.62977	6.67239	6.61387
Himbacine	4.58036	4.11561	3.82762	3.82015	4.30353	4.0941	3.85963	3.84657	5.36372	4.94655	5.57235	5.02555
Inosinic acid	5.15491	5.1703	5.16199	5.18416	5.19581	5.17705	5.22365	5.21058	5.21398	5.22126	5.20534	5.19592
Janthitrem B	6.31068	6.31208	6.39346	6.31145	6.25911	6.31903	6.23652	6.23979	6.24022	6.21687	6.24958	6.19143
L-Prolinamide	4.97744	4.99553	4.97677	4.97446	4.99875	4.97422	5.06474	5.06622	5.09804	5.10391	5.09191	5.10307
Latrunculin B	5.91527	5.92352	5.91321	5.99614	5.96162	5.96988	5.58073	5.67486	5.69943	5.63566	5.77437	5.80239
Leucomycin a5	6.16303	6.2413	6.09223	6.25789	6.3788	6.22361	6.4257	6.39925	6.33684	6.43208	6.30338	6.47397
Leukotriene E4	6.98504	6.94835	7.03453	6.96951	6.86266	6.9694	6.79945	6.79704	6.84587	6.73858	6.89553	6.53529
Leukotriene F4	6.43134	6.40013	6.48449	6.40196	6.26253	6.36556	6.12872	6.1513	6.21834	6.08649	6.28162	5.96024
Leupeptin	4.39072	3.74143	4.0563	4.29285	3.84575	4.39372	3.79477	3.94866	3.78511	4.23902	3.77647	3.76705
Leurocristine	6.13082	6.18861	6.07154	6.2142	6.31059	6.18158	6.30441	6.30635	6.278	6.38134	6.26147	6.42205
Mesaconitine	5.70366	5.70924	5.53599	5.53698	5.68662	5.60586	5.4225	5.6405	5.64341	5.69953	5.59164	5.67731
Met-enkephalin-Arg-Phe	6.65059	6.56029	6.70056	6.65174	6.55483	6.64283	6.45039	6.46584	6.4302	6.31644	6.43229	6.12969
Methionine Sulfoxide	4.9894	4.89847	4.969	4.98529	4.91166	4.85788	5.18995	5.0585	5.32029	5.10572	5.28586	5.11072
Microcystin RR	3.95377	4.30212	3.22936	3.81391	4.50611	3.98884	4.33379	4.18319	3.84861	4.62957	3.77404	5.26594
Microcystin-LR	6.62077	6.67547	6.58931	6.65349	6.70755	6.60322	6.63788	6.70204	6.65063	6.68753	6.57255	6.69995
N-Methyl-L-Proline	5.54173	5.55748	5.58455	5.59739	5.58213	5.59583	5.6456	5.63053	5.70832	5.65766	5.7034	5.65044
Nalmefene	5.36638	5.56175	5.28533	5.41924	5.62205	5.41392	5.71556	5.73231	5.63848	5.77585	5.61725	5.74157
Neomycin	5.856	5.9125	5.87538	5.9446	5.92328	5.93168	5.99637	5.96194	6.12223	6.05078	6.10975	6.07158
Neuromedin N	5.97246	6.00301	5.98121	5.93568	5.94099	5.96423	5.88853	5.91802	5.85434	5.81194	5.87183	5.88126
Nigericin	5.39529	5.61552	5.27778	5.57782	5.78424	5.36436	5.53456	5.37913	5.10406	5.57956	4.74191	5.79718
Nodularin	6.87866	6.87206	6.80896	6.88491	6.92927	6.86802	6.87113	6.85931	6.89156	6.90803	6.83025	6.91532
Nonactin	4.43272	4.43274	4.42226	4.38534	4.96358	4.53454	4.71087	4.81856	4.19655	4.93391	4.07481	5.60863
Nordihydrocapsaicin	4.83558	4.8277	5.04096	4.98174	4.80597	4.9885	5.35554	5.19397	5.03526	5.02581	5.0173	4.81161
Octopine	5.32308	5.37363	5.38696	5.37543	5.27819	5.26528	5.11063	5.1276	5.13152	5.24053	5.16744	4.98667
Oleamide	7.87372	7.88214	7.88764	7.92252	7.94182	7.925	7.91875	7.92983	7.93589	7.96232	7.93029	7.90891
Oleandomycin	7.44625	7.3631	7.54279	7.39053	7.18723	7.44554	6.99847	7.02338	7.15846	6.88798	7.22561	6.5916
Oryzalexin E	6.53291	6.45861	6.52712	6.48868	6.47384	6.50404	6.65101	6.59593	6.59561	6.60045	6.59299	6.55217
P-Tolualdehyde	5.58814	5.5338	5.66722	5.64026	5.46679	5.58939	5.64063	5.67868	5.72782	5.61349	5.67085	5.5548
PA(10:0/a-17:0)	7.16659	6.07629	5.79612	5.62589	5.52235	5.63324	5.5385	5.27644	5.41824	5.43845	5.55381	5.51744
PE-NMe2(18:3(9Z,12Z,15Z)/22:6(4Z,7Z,10Z,13Z,16Z,19Z))	2.92668	2.94205	2.93375	2.95589	3.67155	2.94879	2.99534	2.98229	2.98568	2.99296	2.97705	2.96765
PE-NMe2(18:4(6Z,9Z,12Z,15Z)/18:3(9Z,12Z,15Z))	6.27061	6.29462	6.2906	6.26979	6.28036	6.30194	6.17502	6.24816	6.27823	6.27983	6.24032	6.28504
PE-NMe2(18:4(6Z,9Z,12Z,15Z)/22:5(7Z,10Z,13Z,16Z,19Z))	3.65171	3.6671	3.65879	3.95802	3.69261	3.67385	3.72043	3.70738	3.71077	3.71805	3.70213	3.69272
PE-NMe2(20:5(5Z,8Z,11Z,14Z,17Z)/18:1(11Z))	6.54416	5.25177	5.03389	4.77585	4.59324	4.84999	4.42473	4.54025	4.74676	4.65089	4.60231	4.6123
PE-NMe2(20:5(5Z,8Z,11Z,14Z,17Z)/20:1(11Z))	5.66049	4.45316	3.88162	3.90378	3.91543	3.89667	3.94326	3.9302	3.93359	3.94088	3.92495	3.91554
PE-NMe2(22:6(4Z,7Z,10Z,13Z,16Z,19Z)/18:4(6Z,9Z,12Z,15Z))	2.59533	2.63257	2.6024	2.62451	2.63614	2.61742	2.66391	2.65088	2.65426	2.66153	2.64564	2.63625
PG(i-12:0/18:2(9Z,11Z))	7.15324	5.94483	5.8275	5.6662	5.66403	5.68648	5.19008	5.08043	5.22301	5.0049	5.191	5.0927
Pa(16:1(9z)/14:1(9z))	6.62155	6.63116	6.64408	6.63273	6.62112	6.64889	6.66864	6.62975	6.59464	6.58673	6.60935	6.58412
Pa(18:3(9z,12z,15z)/18:4(6z,9z,12z,15z))	6.68842	6.82944	6.48982	6.74357	7.06207	6.61583	6.84191	6.69831	6.47584	6.85491	6.41894	7.20142
Panaxytriol	3.36756	3.38294	3.37464	3.3968	3.40845	3.76775	3.43627	3.42322	3.42661	3.51756	3.63485	3.47233
Paromomycin	3.92204	3.93699	3.32705	3.3492	3.36085	3.34209	3.38867	3.37562	3.37901	3.38629	3.37037	3.36096
Paullinic acid	5.22544	5.26569	5.46096	5.33594	5.38425	5.42392	5.41619	5.37281	5.2919	5.39912	5.32674	5.45418
Pc(14:0/22:6(4z,7z,10z,13z,16z,19z))	6.44234	6.13588	6.15074	6.15989	6.18995	6.16712	6.0439	5.96284	5.9239	5.89221	5.93668	5.84842
Pc(15:0/20:5(5z,8z,11z,14z,17z))	6.62658	6.49488	6.50832	6.45261	6.446	6.44235	6.39656	6.35064	6.3321	6.32422	6.31446	6.31657
Pc(18:4(6z,9z,12z,15z)/18:4(6z,9z,12z,15z))	5.08017	5.09556	5.08726	5.10942	5.12108	5.10231	5.14891	5.13585	5.13924	5.14652	5.1306	5.12119
Pc(20:5(5z,8z,11z,14z,17z)/18:3(9z,12z,15z))	6.92854	6.04918	5.37229	5.08225	4.90754	4.16731	2.45201	2.439	2.44238	2.44964	2.43377	2.42439
Pe(20:3(8z,11z,14z)/20:5(5z,8z,11z,14z,17z))	6.80169	6.04199	5.66307	5.30473	5.06149	4.76738	1.85325	1.84038	1.84372	1.8509	1.83521	1.82593
Pe(22:4(7z,10z,13z,16z)/18:4(6z,9z,12z,15z))	6.53661	6.552	6.5437	6.56586	6.57752	6.55875	6.60535	6.59229	6.59568	6.60297	6.58704	6.57763
Pectenotoxin 1	5.75538	5.8761	5.37349	5.85287	6.04616	5.68143	5.9506	5.83888	5.4401	5.94579	5.399	6.07469
Phenol	6.15193	6.11515	6.15543	6.1377	6.11447	6.12584	6.1	6.10806	6.1228	6.09846	6.13101	6.06422
Pimaricin	5.62002	5.46756	5.6238	5.73541	5.74955	5.66394	5.7087	5.5675	6.47861	6.17287	6.48753	6.28686
Policapram	3.69932	3.60732	3.6872	3.7322	3.75904	3.75566	3.82265	4.05516	4.09727	4.10591	4.18005	4.20592
Pravastatin	3.12926	4.48804	3.88661	3.98743	4.40873	4.43543	3.90743	4.36021	3.18829	3.92502	4.00786	4.04506
Pregnanediol	5.87969	5.83341	5.98421	5.89867	5.87669	5.91311	6.08789	6.02314	5.98775	6.02246	6.01039	5.97044
Proscillaridin	4.3852	4.22363	3.94977	4.56183	3.88416	4.45712	1.99958	1.98665	5.93067	5.31333	5.98615	5.29845
Ps(14:1(9z)/14:1(9z))	6.20761	6.31426	6.1308	6.24262	6.41281	6.16924	6.51386	6.44289	6.36903	6.53094	6.19768	6.61164
Ps(16:1(9z)/14:1(9z))	3.3873	3.40269	3.39439	3.41654	3.42819	3.40943	3.45602	3.44296	3.44635	3.45363	3.43771	3.4283
Ptaquiloside	3.40491	3.254	2.31212	4.28949	4.01107	4.00343	2.57702	2.36049	5.62714	5.20528	5.76066	5.04336
Rhodamine 6g	3.96644	2.98888	3.23141	3.63355	3.01437	4.57659	4.04945	4.04321	3.03251	4.53344	3.02388	3.71862
S-(2-Methylpropionyl)-dihydrolipoamide-E	2.90032	2.91569	2.90739	2.92953	3.30464	3.15198	3.50318	3.4689	3.47949	3.85742	3.43319	3.58026
Saikosaponin A	5.93232	5.94771	5.9394	5.96157	5.97322	5.95446	6.00106	5.988	5.99139	5.99867	5.98275	5.97333
Scymnol	5.96417	5.92032	6.08133	5.88215	5.82393	5.84421	5.50387	5.49104	5.52916	5.60565	5.56682	5.57017
Secologanate	4.76739	4.58182	4.80258	4.72292	4.6186	4.23839	4.66776	4.55654	4.56349	4.37688	4.28309	4.03314
Soyasaponin III	6.04423	6.25164	5.70982	6.16971	6.63209	6.01378	6.85112	6.72802	6.49729	6.87965	6.34285	7.05082
Spinosin	5.70662	5.58025	5.72951	5.80352	5.66242	5.69009	5.65608	5.32449	5.3132	5.02363	5.36096	5.09754
Squalamine	5.98269	5.94341	5.98606	5.96725	5.93506	5.9915	5.92395	5.94696	5.89004	5.9057	5.90041	5.75095
Streptomycin	5.64705	5.57332	5.6705	5.77127	5.64425	5.65359	5.62058	5.71583	5.62747	5.65327	5.5885	5.68614
Styrene	5.79905	5.75861	5.8865	5.85127	5.69129	5.81245	5.85985	5.89785	5.96302	5.84807	5.90681	5.77254
Ternatin	5.61309	5.78892	5.35258	5.6739	6.0085	5.49105	5.76328	5.84759	5.53447	5.85539	5.08598	6.14181
Tropine	5.174	5.26168	5.33976	5.29096	5.16709	5.32009	5.09027	4.9674	5.04195	4.79434	4.99911	4.73224
Glycyl-Lysine	3.56337	3.64059	3.46602	3.5039	3.64235	3.5417	3.85112	3.91645	3.83666	3.89267	3.83295	4.08638
3-ureidopropionic acid	4.24024	4.21236	4.26327	4.29818	4.26847	4.29999	4.34051	4.36217	4.32634	4.35097	4.35461	4.41006
Carnosine	4.06767	4.17711	4.00447	3.96342	3.67482	4.04773	4.31212	4.46742	4.47777	4.42559	4.36858	4.45226
Sinapyl Alcohol	5.33118	5.30762	5.33546	5.3269	5.31363	5.35383	5.39473	5.40819	5.44166	5.38311	5.381	5.41065
2-(3-Carboxy-3-aminopropyl)-L-histidine	3.11031	3.12415	3.1236	3.13455	3.1479	3.14295	3.26498	3.16888	3.16528	3.17354	3.16506	3.66003
Citrulline	4.8608	4.84838	4.87625	4.86492	4.83881	4.89361	4.93935	4.99408	4.9995	4.91724	4.95755	4.88806
Allantoin	4.32366	3.83319	4.12904	4.26314	3.99587	4.27641	4.44173	4.14949	4.50879	4.1586	4.30209	4.04766
5-Chloro-2'-deoxyuridine	4.75471	4.77194	4.69732	4.82965	4.83883	4.5856	4.98816	4.92329	4.52224	4.74401	4.58617	4.70342
Threonic acid	5.51348	5.52935	5.54247	5.59026	5.58006	5.52733	5.62379	5.59976	5.51909	5.54282	5.54674	5.58985
N-nitrosomorpholine	4.04206	4.17326	4.25625	4.04269	4.28732	4.10158	4.46184	4.54803	4.42533	4.49596	4.39812	4.58718
4-Acetamido-2-aminobutanoic acid	4.91243	4.82409	4.89976	4.92163	4.9258	4.91796	4.92559	4.92049	4.88267	4.94518	4.90419	4.91536
Serylglutamine	4.88458	4.9402	4.90915	4.89691	4.96427	4.9525	5.08283	5.18185	5.12225	5.10661	5.08345	5.20295
Threoninyl-Gamma-glutamate	4.61759	4.86937	4.6474	4.63709	4.81271	4.67082	5.10339	5.29006	5.08245	5.23074	5.03724	5.47069
L-tartaric acid	4.71505	1.56323	3.84906	3.71625	3.24587	3.66698	3.65171	3.02282	2.99955	2.93312	4.0831	1.59287
N-methyl-l-glutamic acid	4.72159	4.68897	4.79831	4.76736	4.79477	4.71802	4.79141	4.65133	4.72936	4.75368	4.66003	4.68435
L-Coprine	5.57514	5.55942	5.64584	5.53775	5.43255	5.61259	5.43589	5.57653	5.58791	5.45379	5.59843	5.31309
N-Acetyl-b-glucosaminylamine	3.74683	3.87662	4.08318	3.7151	3.71164	3.86498	3.73834	3.9731	3.79779	3.68778	3.30389	3.52933
Desmethyl Fluvoxamine	4.46676	4.71301	4.15792	4.54728	5.02062	4.34451	5.0799	5.19953	4.79265	5.14746	4.74879	5.53096
Imidazole Lactic Acid	5.99074	5.98396	6.02611	6.02937	6.0291	6.02464	6.00183	5.9334	5.84944	5.92219	5.9321	5.83952
Glucosamine 6-phosphate	4.4371	4.45095	4.4504	4.46136	4.47472	4.46976	4.48483	4.48612	4.4921	4.50037	4.49189	4.4814
Gulonic acid	6.1111	6.14614	6.18095	6.19263	6.1775	6.16131	6.22763	6.20431	6.11177	6.13204	6.16257	6.09166
2-Amino-4-[(2-hydroxy-1-oxopropyl)amino]butanoic acid	4.48547	4.46557	4.50383	4.34244	4.44208	4.35029	4.46698	4.52465	4.50845	4.46138	4.43327	4.52124
Histidylglutamine	5.14047	5.08623	5.05202	5.07248	5.10442	5.11848	5.11832	5.13982	5.11916	5.08446	5.11277	5.11408
Cysteineglutathione disulfide	3.52392	3.53777	3.53721	3.54817	3.56153	3.55657	3.57164	3.59202	3.63206	3.85696	3.71221	3.56821
D-xylulose 5-phosphate	5.23092	5.24477	5.24422	5.25518	5.26854	5.26358	5.27865	5.27994	5.28592	5.29419	5.28571	5.27522
Fructose-6-phosphate	3.15306	3.1669	3.30748	3.1773	3.19065	3.1857	3.20076	3.20205	3.20802	3.21629	3.30579	3.31083
L-Epicatechol	4.8867	4.76703	4.88198	4.88603	4.7967	4.88909	4.65174	4.76773	4.69175	4.72492	4.72571	4.72479
Cellulase	5.04003	4.91731	4.90256	4.95844	5.03936	4.80037	4.97269	5.0138	4.87805	5.04398	4.95028	4.96209
DL-Dopa	5.25607	4.80273	4.7752	4.67014	4.5076	3.85968	5.04308	4.60891	4.57798	4.31154	4.42591	4.24261
Gamma glutamyl ornithine	6.37661	6.30767	6.46619	6.34023	6.19833	6.39804	6.22494	6.30841	6.36529	6.19589	6.38949	6.04155
Glcnacasn	5.15826	5.17349	5.10636	5.16207	5.37828	5.23673	5.54055	5.56824	5.49633	5.54851	5.47132	5.63657
5-Aminoimidazole ribonucleotide	3.63123	3.14927	3.59916	3.77083	3.74908	3.51557	3.58933	3.31685	3.1904	3.35154	3.23859	3.1797
Cytidine-3'-monophosphate	3.59778	4.00425	4.30659	3.99064	3.97738	3.80475	4.08287	3.49335	4.20538	3.89317	3.96139	3.95645
Valylasparagine	4.56252	4.44736	4.32505	4.35825	4.68746	4.36692	4.60898	4.82511	4.60144	4.75357	4.60094	4.76243
Glutaminylasparagine	5.02614	4.96515	5.01369	4.98601	5.01865	4.94759	4.99044	5.0648	5.02729	4.97854	5.00966	5.05738
His ser	5.05406	5.00728	5.11698	5.05147	5.03091	5.03793	5.09792	5.12595	5.10186	5.091	5.06597	5.09392
Acebilustat	4.95566	4.92313	4.94721	4.88615	4.96325	4.90817	5.10011	5.16037	5.12127	5.05205	5.14303	5.1143
Serylvaline	5.0379	5.04529	4.96671	4.99279	5.07013	5.0115	5.09161	5.24419	5.24698	5.1844	5.18374	5.1985
N-Acetylasparagine	4.97561	4.93726	4.96067	4.98593	4.92717	4.95369	4.96696	4.97455	4.96859	4.94285	5.00331	4.96632
N-acetyl-l-aspartic acid	5.18184	5.10952	5.14058	5.14627	5.1322	5.14309	5.11746	5.13931	5.16963	5.15069	5.16181	5.13471
Alpha-AMINO-3-HYDROXY-5-METHYL-4-ISOXAZOLEPROPIONIC ACID	6.30422	6.25282	6.31939	6.26229	6.22157	6.27349	6.20956	6.22721	6.25041	6.20005	6.24744	6.16881
Aceglutamide	5.29706	5.21091	5.23469	5.25049	5.24864	5.20645	5.19959	5.21716	5.37198	5.24594	5.34478	5.27916
N2-Succinyl-L-ornithine	4.98753	4.91018	5.02531	4.94707	4.91135	4.96017	4.84149	4.7028	4.73159	4.76648	4.78094	4.67132
Glutamylaspartic acid	6.57118	6.54007	6.55935	6.54187	6.52572	6.54059	6.51342	6.51147	6.5306	6.49002	6.51675	6.49505
N-fructosyl pyroglutamate	5.79206	5.75707	5.7671	5.75989	5.74364	5.7518	5.77605	5.80486	5.7848	5.76283	5.75755	5.7782
Arginylhistidine	4.61567	4.66428	4.3151	4.51193	4.77546	4.64054	4.80704	4.87827	4.92551	4.88078	4.86822	5.02446
Inosine 5'-monophosphate	3.40335	3.41719	3.41664	3.56635	3.91458	4.03266	3.88092	3.78638	3.45833	3.85145	3.84656	3.7872
Oxidized Glutathione	5.68601	5.6587	5.71916	5.68087	5.68432	5.59885	5.48429	5.44206	5.3998	5.36798	5.38661	5.25247
Glutaconic acid	4.54111	4.4634	4.52559	4.50009	4.4794	4.52903	4.45984	4.4428	4.35774	4.41518	4.44476	4.40163
D-alpha-hydroxyglutaric acid	5.90173	5.83472	5.84513	5.81949	5.83984	5.84518	5.77521	5.78245	5.79243	5.78211	5.78153	5.77695
4-oxoprolinate	5.33283	5.30626	5.35033	5.33079	5.35473	5.34682	5.40271	5.40943	5.36914	5.39321	5.35868	5.38149
2-hydroxyphenylalanine	5.43837	5.39192	5.47726	5.42743	5.38799	5.43946	5.35592	5.36084	5.41618	5.37788	5.35227	5.32115
Uridine	4.24349	3.65908	4.2193	3.78462	4.26849	4.36059	4.78622	4.8611	4.99377	4.69304	4.89789	4.93901
Dihydroxy-valerate	5.86851	5.81928	5.84402	5.81239	5.83116	5.83367	5.8221	5.82129	5.8249	5.8349	5.82299	5.80704
Tetrahydrouridine	6.25082	6.21857	6.23611	6.20453	6.21415	6.22805	6.23312	6.2659	6.24342	6.22819	6.21609	6.22489
L-4-Hydroxyglutamate semialdehyde	6.68642	6.61072	6.659	6.59938	6.57829	6.61619	6.53829	6.56585	6.57666	6.54879	6.54365	6.53573
Mimosine	6.38041	6.34318	6.37419	6.32788	6.33518	6.36902	6.33307	6.36877	6.35215	6.33312	6.33929	6.32559
Glu-gln	6.32627	6.28195	6.34561	6.29153	6.24953	6.31458	6.22454	6.22699	6.26841	6.19326	6.26345	6.15247
(2E)-Decenoyl-ACP	5.33469	5.31781	5.32396	5.31294	5.32529	5.33761	5.29234	5.34379	5.35109	5.354	5.30924	5.35406
Gamma-Glutamylhistidine	5.29761	5.27262	5.24858	5.25747	5.27861	5.31793	5.24217	5.27379	5.30654	5.23416	5.26779	5.26941
Serylhydroxyproline	7.03435	7.01043	7.05079	7.03596	7.01912	7.02616	6.97705	6.99582	7.04316	7.00393	7.02523	7.00974
Pseudouridine 5'-phosphate	2.78484	2.52088	3.07777	1.57892	2.79428	2.18427	2.64702	1.60305	1.60888	1.61695	2.30717	1.59845
Griseolic acid	4.29097	4.30482	4.30426	4.31522	4.32858	4.32363	4.3387	4.33999	4.34596	4.35423	4.34575	4.33526
[(2R,5R)-3,4-Dihydroxy-5-(6-oxo-1H-purin-9-yl)oxolan-2-yl]methyl dihydrogen phosphate	3.43556	3.47302	3.44885	3.63311	3.47316	3.52159	3.80595	3.501	3.66632	3.90111	3.97399	4.03238
Hypoxanthine	6.05755	6.37591	6.15213	6.07794	6.314	6.11846	6.02738	5.99527	5.93975	6.04687	6.13685	6.10703
Prolyl-Gamma-glutamate	5.90872	5.901	5.91598	5.90328	5.88547	5.88554	5.81402	5.77585	5.8158	5.75238	5.78903	5.73051
Asparaginyl-Valine	3.03682	3.05066	3.05011	3.12098	3.29655	3.06945	3.19889	3.38773	3.09178	3.10004	3.09156	3.65924
Xanthine	7.29175	7.30471	7.32402	7.2871	7.25989	7.32743	7.2722	7.24004	7.24199	7.25027	7.28776	7.21694
DL-m-Tyrosine	6.09918	6.09886	6.12605	6.09483	6.06687	6.11586	6.0264	6.04381	6.06968	6.04044	6.04011	6.01686
Glycyl-Methionine	4.22535	4.2392	4.23865	4.24961	4.26297	4.25801	4.27308	4.27438	4.28035	4.28862	4.28014	4.26965
O-Acetylserine	6.71918	6.66562	6.7001	6.64758	6.61527	6.66279	6.58243	6.6014	6.61623	6.58743	6.57354	6.57608
Dethiobiotin	6.74075	6.71873	6.78689	6.71099	6.61514	6.76289	6.58889	6.62834	6.69773	6.57762	6.69944	6.42565
D-ribose-1-phosphate	4.99782	5.01167	5.01111	5.02207	5.03543	5.03048	5.04555	5.04684	5.05282	5.06109	5.0526	5.04212
3-Hydroxy-3-methylglutarate	5.89967	5.88261	5.89287	5.84925	5.86325	5.8898	5.85474	5.87317	5.87797	5.88451	5.87274	5.86829
Glutaminylvaline	4.56223	4.73166	4.43074	4.49007	4.70426	4.54581	4.81301	4.92624	4.77163	4.88861	4.8103	5.00191
Gamma-Glutamyltyrosine	1.98386	3.22437	2.71909	1.79083	3.3898	3.22361	3.37529	3.53478	1.82109	3.35542	2.56245	3.21501
4-pyridoxic acid	4.64695	4.67135	4.66207	4.66451	4.58042	4.74535	4.4945	4.47407	4.57826	4.50336	4.50009	4.48246
L-Alanyl-l-Valine	5.04381	5.08078	5.00972	5.01317	5.097	5.06978	5.25957	5.35818	5.31754	5.36556	5.27408	5.51613
Threonylthreonine	5.09329	5.06041	5.09964	5.06519	5.05493	5.10571	5.04037	5.09879	5.07859	5.05151	5.11349	5.0375
Glycyl-prolyl-glutamic acid	5.76308	5.74494	5.78535	5.74052	5.74876	5.77691	5.77871	5.81873	5.78039	5.80096	5.78124	5.77245
Humilixanthin	4.08073	3.46529	3.52497	3.62888	3.49129	0.83266	3.75793	3.48275	3.52839	3.1902	3.53103	3.82489
Domoic acid	5.40656	5.21784	5.21202	5.23937	5.07364	5.14318	5.21069	5.03048	5.36068	5.16372	5.2943	4.98255
Tryptophan glutamate	4.58216	4.79155	4.24488	4.7611	4.99258	4.74026	5.1399	5.21318	5.00673	5.23608	4.90107	5.25914
2-Hydroxy-4-carboxybutyrylhistidylprolinamide	5.52894	5.47877	5.58773	5.48516	5.30588	5.52487	5.19667	5.31046	5.40906	5.20188	5.4673	4.91313
Tetraxetan	5.54138	5.47304	5.50303	5.50648	5.51039	5.52046	5.49936	5.52073	5.49366	5.49069	5.46916	5.48665
Asn Asp Leu Asp	5.42408	5.42521	5.3796	5.41403	5.40542	5.43273	5.49978	5.50672	5.52746	5.54111	5.50168	5.55163
Withaperuvin H	5.55266	5.60285	5.41059	5.56018	5.68904	5.50579	5.72801	5.72029	5.57667	5.75336	5.5062	5.85757
N-(2-Hydroxyethyl)nicotinamide	5.68434	5.6844	5.69295	5.68147	5.67839	5.69112	5.68665	5.68547	5.69249	5.67368	5.67936	5.68614
Arginylproline	5.32159	5.30268	5.31735	5.33047	5.35571	5.33451	5.38058	5.34799	5.34857	5.33105	5.35109	5.34273
Valylvaline	5.13435	5.19984	5.0668	5.0289	5.16807	5.13769	5.30126	5.48477	5.39222	5.51657	5.36889	5.67418
Glutaminyllysine	5.84098	5.88355	5.81522	5.85111	5.92438	5.87483	5.96004	5.98519	5.9199	6.01377	5.89258	6.08365
Asp Ile Ser Glu	5.55368	5.52984	5.62371	5.54587	5.537	5.59929	5.53601	5.62154	5.5966	5.59711	5.60107	5.56923
Lysylhydroxyproline	5.8318	5.78812	5.81675	5.79356	5.78575	5.83113	5.74729	5.82536	5.80194	5.82598	5.79059	5.78708
Phenylalanylaspartic acid	4.80889	4.82274	4.82218	4.83314	4.8465	4.84155	4.85662	4.85791	4.86389	4.87216	4.86367	4.85319
Tetramethylchromanol glucoside	5.64148	5.69826	5.69198	5.6931	5.68603	5.70097	5.71781	5.70682	5.70225	5.68646	5.69256	5.68047
Histidylleucine	6.20308	6.22723	6.23262	6.2352	6.22768	6.24388	6.23812	6.22105	6.22847	6.22412	6.21357	6.21951
L-phenylalanine	7.24107	7.2219	7.24947	7.21806	7.20755	7.23551	7.17114	7.18264	7.18924	7.19156	7.19239	7.15156
Tyrosyl-Glutamine	5.75378	5.7447	5.76482	5.74245	5.74166	5.75257	5.73863	5.77461	5.72333	5.75092	5.72811	5.72903
Ala ile	4.78762	4.83724	4.73356	4.6733	4.78188	4.78658	4.76362	4.89001	4.83639	4.91196	4.81868	5.01251
N-Acetylmuramate	6.72033	6.69347	6.74888	6.72956	6.67152	6.71157	6.43869	6.36224	6.38912	6.34008	6.41607	6.2271
3-hydroxy-3-methylglutaric acid	5.62128	5.59766	5.61551	5.61123	5.58804	5.61006	5.60023	5.58134	5.6046	5.60048	5.60664	5.57221
2-aminooctanedioic acid	6.26341	6.25672	6.27158	6.25009	6.24911	6.28518	6.24376	6.25134	6.26208	6.27052	6.24697	6.25164
Glycyl-D-Alanine	5.6278	5.617	5.63363	5.5782	5.51431	5.60846	5.56691	5.62708	5.65178	5.58216	5.64174	5.51793
Semustine	5.25482	5.42992	5.05766	5.28365	5.5296	5.2546	5.65191	5.60134	5.55016	5.60871	5.54343	5.68489
Adenylsuccinic acid	3.27696	3.50296	3.29025	3.38578	3.32858	3.44892	3.35836	3.76986	3.33193	3.70067	3.33172	3.32123
(S)-scoulerine	5.39191	5.48094	5.41693	5.49087	5.49581	5.49601	5.56061	5.52621	5.56905	5.53399	5.53388	5.51147
2-amino-3-methylsuccinic acid	6.52729	6.48042	6.51738	6.46827	6.43605	6.48777	6.40322	6.39972	6.42547	6.39618	6.3969	6.37061
Serylisoleucine	3.05651	3.30465	3.59457	3.47615	3.51537	3.59036	3.589	3.56003	3.1067	3.85085	2.94709	4.0421
3-Hydroxyhexanedioylcarnitine	4.9513	4.9299	5.01727	4.95067	5.00479	4.99778	4.93951	4.92042	5.0083	4.96084	4.91353	4.9809
Asparaginylisoleucine	5.5499	5.59229	5.50644	5.5236	5.57624	5.56576	5.60168	5.65563	5.61542	5.67227	5.6046	5.73715
Sotrastaurin	5.57669	5.63595	5.66451	5.64282	5.61584	5.66652	5.64282	5.64707	5.66856	5.62176	5.64124	5.60473
Glaucarubol 15-O-beta-D-glucopyranoside	5.69355	5.70544	5.72305	5.68991	5.71267	5.74511	5.69904	5.69061	5.71972	5.69326	5.71446	5.69608
5-Hydroxy-1-methylpyrrolidin-2-one	5.18113	5.12741	5.14888	5.16797	5.15569	5.1463	5.1181	5.09605	5.1223	5.11724	5.09821	5.0849
Nigellicine	5.63087	5.60473	5.64636	5.62261	5.63312	5.65883	5.65195	5.67946	5.67983	5.68113	5.67298	5.67083
Beta-D-3-Ribofuranosyluric acid	2.93952	2.95336	2.9528	2.96375	2.9771	2.97215	2.9872	2.98849	2.99446	3.00272	2.99425	2.98377
L-leucyl-l-alanine	2.89835	2.05194	2.0514	2.06226	2.07551	2.38383	2.08554	2.08682	2.09275	2.10095	2.09253	2.37631
(3S,8R,9S,10R,13S,14S)-10,13-Dimethyl-17-pyrimidin-5-yl-2,3,4,7,8,9,11,12,14,15-decahydro-1H-cyclopenta[a]phenanthren-3-ol	5.62151	5.65315	5.60863	5.64163	5.6864	5.65206	5.76319	5.78998	5.76739	5.80228	5.70942	5.88163
Porphobilinogen	5.2399	5.18725	5.2446	5.22482	5.23879	5.2291	5.21184	5.22582	5.19886	5.27212	5.17578	5.26506
5-Methyldeoxycytidine	4.55423	4.27936	4.43337	4.62701	4.50165	4.65958	3.67533	3.58767	5.56286	5.2106	5.6414	5.08895
Valyltyrosine	3.07866	3.0925	3.09195	3.1029	3.14946	3.11352	3.46517	3.30078	3.25582	3.6867	3.13341	4.18124
Bursin	3.81505	4.07958	3.88077	3.88407	4.08343	4.05519	3.95677	4.12271	3.98799	3.9491	3.99975	4.04454
5-Hydroxy-L-Tryptophan	5.3484	5.33584	5.36859	5.34877	5.34839	5.37262	5.35686	5.35657	5.39924	5.38414	5.38584	5.38324
Met-Abu-OH	4.27795	3.78982	4.05666	3.90269	3.32015	4.04169	2.287	3.46943	2.16555	3.44727	3.37241	2.27205
Pisumoside B	5.54965	5.61817	5.49776	5.79541	5.92602	5.75731	6.02316	5.9151	5.74487	6.0307	5.60586	6.18444
4-(Glutamylamino) butanoate	5.97292	5.96555	5.98416	5.96351	5.96211	5.9804	5.9315	5.93221	5.94656	5.94214	5.9413	5.92565
Simulenoline	4.98723	5.10333	4.88986	4.92738	5.06565	4.98863	5.05856	5.09493	5.19345	5.19982	5.1667	5.33115
Trans-zeatin	6.04138	5.98457	6.0285	5.97811	6.01468	6.00063	5.87698	5.93465	5.86791	5.92639	5.88698	5.87804
11-Dehydrodexamethasone	3.98823	4.0114	4.01682	3.97888	4.01015	4.13751	3.91217	4.03454	4.10627	4.02664	4.04546	4.03194
Glutamylleucine	3.01818	3.1223	3.03146	3.04241	3.1757	3.05081	3.06586	3.54005	3.08555	3.08139	3.16402	3.06244
Clindamycin	5.40919	5.41143	5.27027	5.44582	5.57438	5.47191	5.71169	5.74003	5.69146	5.74632	5.56098	5.75109
'3,4-dihydroxybenzenesulfonic acid'	5.2424	5.2105	5.22782	5.1961	5.22692	5.35504	5.14077	5.18577	5.22382	5.21982	5.209	5.19735
7-Hydroxymitragynine	5.00661	4.98009	4.79134	4.81027	5.11857	4.7252	4.73777	4.86482	4.46557	4.89032	4.51519	5.19815
Pamicogrel	1.85268	1.86634	1.86579	1.8766	1.88979	1.8849	1.89978	1.90105	1.90695	1.91512	1.90674	1.89639
4,5-Dihydroorotic acid	3.926	3.81498	3.85459	4.03619	3.68859	4.03986	4.09387	4.11007	4.05086	4.04956	3.88505	3.7243
Thr Leu Asp Glu	6.92234	6.93686	6.92147	6.9161	6.93749	6.9478	6.97228	6.97447	6.99403	6.98683	6.97416	6.97649
N-[(2S)-3-[4-[2-(5-Methyl-2-phenyl-1,3-oxazol-4-yl)ethoxy]phenyl]-2-[[(Z)-4-oxo-4-[4-(trifluoromethyl)phenyl]but-2-en-2-yl]amino]propyl]propanamide	6.64183	6.65743	6.64663	6.6522	6.67804	6.67966	6.72682	6.71316	6.73966	6.73726	6.71063	6.72889
Armillarinin	6.10976	6.10646	6.16482	6.12746	6.0563	6.15805	6.19129	6.19617	6.22026	6.20856	6.17716	6.1562
Isoleucyl-Valine	5.64316	5.82442	5.53211	5.57337	5.80743	5.66847	6.09132	6.20209	6.06875	6.26555	5.9998	6.4777
L-Pyroglutamyl-L-histidyl-3,3-dimethylprolinamide	6.27379	6.27621	6.27767	6.25962	6.23688	6.28252	6.21896	6.23759	6.25872	6.22643	6.24005	6.19762
(2S)-3-Hydroxy-1-[(2S)-pyrrolidine-2-carbonyl]pyrrolidine-2-carboxylic acid	5.18516	5.124	5.17027	5.17153	5.09999	5.1981	5.00812	5.05617	5.2123	5.0989	5.20377	5.02612
Asp Leu Ser Glu	6.39209	6.39311	6.40646	6.3821	6.38227	6.408	6.36601	6.37561	6.39516	6.38863	6.38143	6.37321
Sagopilone	7.32151	7.34624	7.31213	7.32792	7.36797	7.34679	7.38235	7.40226	7.3953	7.41205	7.35906	7.42609
3'-Amino-3'-deoxythimidine glucuronide	7.62175	7.62485	7.62909	7.61461	7.61915	7.62913	7.65197	7.67263	7.67548	7.66449	7.65286	7.66185
Cisapride	4.59024	4.66209	4.73243	4.88486	4.9479	4.8528	4.97112	4.98339	4.95756	5.12521	4.87166	5.18607
Mesobilirubinogen	5.56136	5.66845	5.26151	5.63031	5.94664	5.57086	6.0356	6.02151	5.90639	6.11068	5.77754	6.23145
Leucyl-Gamma-glutamate	5.52079	5.48175	5.50612	5.458	5.49081	5.49028	5.43546	5.4665	5.46299	5.49346	5.45288	5.4733
N-(N-(3-Amino-3-carboxypropyl)-3-amino-3-carboxypropyl)azetidine-2-carboxylic acid	6.48619	6.46796	6.47569	6.44456	6.46137	6.46882	6.41044	6.44619	6.44624	6.45962	6.43467	6.4561
Gamma-Glutamyllysine	5.18917	5.14368	5.19415	5.20204	5.15812	5.16201	5.06154	5.05921	5.05596	5.03068	5.04954	5.00409
Ferrioxamine B	5.80797	5.7969	5.79883	5.81915	5.7944	5.81353	5.81194	5.85989	5.86531	5.83941	5.81658	5.81419
Puromycin aminonucleoside	5.65244	5.6973	5.65609	5.72748	5.76437	5.72973	5.77527	5.90459	5.9152	5.87836	5.84753	5.77855
2-hydroxy-4-(methylthio)butyric acid	6.28608	6.33282	6.38754	6.38966	6.36189	6.44956	6.40334	6.35388	6.32064	6.36021	6.3871	6.27433
7-(1,5-dimethyl-3-(phenoxymethyl)-1H-pyrazol-4-yl)-3-(3-(naphthalen-1-yloxy)propyl)-1H-indole-2-carboxylic acid	6.33419	6.35062	6.34729	6.31591	6.30218	6.33078	6.28648	6.29761	6.34529	6.30563	6.32375	6.27652
Asparaginyl-Phenylalanine	3.42263	3.68359	0.676495	1.10772	3.70154	3.28628	1.99911	3.76007	3.55624	3.58475	3.6308	3.77769
LysoPC(14:1(9Z)/0:0)	4.92754	4.90245	4.88836	4.73267	4.95338	4.88801	4.74451	4.9328	4.76964	4.83076	4.64674	4.43158
6-Hydroxyindoxyl sulfate	6.30567	6.29473	6.31424	6.284	6.29001	6.32207	6.28855	6.32535	6.35091	6.34857	6.32682	6.32916
Threonyltryptophan	3.75364	3.87133	3.91535	4.13028	3.80598	3.49928	3.65244	3.798	3.98247	4.00811	3.90156	3.94222
Glycyl-Phenylalanine	4.01569	4.0378	3.96749	4.05866	4.15361	4.10439	4.25958	4.54423	4.37109	4.54876	4.34297	4.97894
(2S)-2-Amino-6-[(3-formylpiperidin-1-yl)amino]hexanoic acid	3.53727	3.69721	3.16905	1.94108	3.27548	3.75316	3.36395	3.83	3.88529	4.02534	3.81342	4.19394
(2R)-2-Acetyl-1-[(2S)-2-[acetyl-[(2S)-2-[[(2S)-2-amino-3-hydroxypropanoyl]amino]-3-carboxypropanoyl]amino]-6-aminohexanoyl]pyrrolidine-2-carboxylic acid	7.26277	7.29629	7.2537	7.25391	7.29069	7.28377	7.32839	7.34278	7.34252	7.36006	7.3432	7.34687
Ala phe	2.93826	2.95209	2.95154	2.97851	2.97583	3.02341	2.98594	2.98723	2.9932	3.00146	2.99299	3.33975
Tetraazacyclododecanetetraacetic acid	4.98121	4.96008	4.94182	4.98345	4.86718	4.93302	4.91392	4.91178	4.96812	4.88857	4.86677	4.94897
Tilsuprost	5.27751	5.37925	5.15985	5.30393	5.48177	5.20843	5.38806	5.26003	5.21075	5.39332	5.23247	5.80491
Zanubrutinib	6.01282	6.00057	5.99631	5.97203	5.98984	5.98955	5.98232	6.00143	6.00253	6.02711	6.00249	6.00575
Cebranopadol	4.54636	4.49099	4.57164	4.57485	4.44054	4.34146	4.2679	4.45069	4.46242	4.23133	4.5917	4.5699
Zaldaride	4.58914	4.69645	4.40508	4.65977	4.62149	4.61892	4.69558	4.6689	4.74846	4.71042	4.80852	4.74304
N-(3-acetamidopropyl)pyrrolidin-2-one	6.27061	6.24717	6.26183	6.25153	6.25744	6.26146	6.23133	6.24658	6.24378	6.25791	6.25113	6.25437
N1-Methyl-4-pyridone-3-carboxamide	4.81086	4.80103	4.85847	4.78072	4.79881	4.82107	4.77878	4.83185	4.72449	4.82207	4.78431	4.79268
Glutamylmethionine	7.18096	7.17293	7.19768	7.16871	7.17831	7.19663	7.1509	7.1738	7.15808	7.17205	7.16632	7.15616
Valganciclovir, (S)-	4.19331	4.13753	4.1564	3.98904	3.98571	4.13827	4.04116	3.9755	4.07722	4.00302	4.11592	4.07526
Murnac-tripeptide	5.43393	5.44887	5.43702	5.42544	5.452	5.40043	5.45932	5.55897	5.48393	5.50869	5.4539	5.5002
L-malic acid	7.08198	7.24526	7.16248	7.15922	7.13566	7.22956	7.16336	7.05159	7.06768	7.18015	7.07946	7.06648
2-[(3,17-Dihydroxy-13-methyl-8,9,11,12,14,15,16,17-octahydro-7H-cyclopenta[a]phenanthren-6-ylidene)amino]oxyacetic acid	5.93923	5.94432	5.90866	5.89031	5.93861	5.89796	5.95777	5.96964	5.94694	5.99405	5.95322	5.99338
Ala Ile Leu Asp	4.90171	4.83864	4.85331	4.8888	4.76205	4.71086	4.72178	4.89796	4.84247	4.65015	4.89282	4.54532
StemRegenin 1	5.40542	5.23991	5.35872	5.37109	5.29923	5.34203	4.75216	4.62449	4.50084	4.62052	4.63361	4.64648
1-[[(2S,3S,4S,5R)-3,4-Dihydroxy-5-(hydroxymethyl)-2-[(2R,3R,4S,5S,6R)-3,4,5-trihydroxy-6-(hydroxymethyl)oxan-2-yl]oxyoxolan-2-yl]methoxy]propan-2-one	5.81137	5.79433	5.82716	5.7871	5.77986	5.81916	5.82074	5.83218	5.80867	5.83507	5.79981	5.81879
4-hydroxyphenyllactic acid	6.07723	6.08233	6.13273	6.12845	6.08984	6.17753	6.13369	6.10447	6.12355	6.12759	6.15522	6.06696
2-(1-Ethoxyethoxy)propanoic acid	5.16564	5.11207	5.15957	5.13194	5.13172	5.13208	5.05811	5.01506	5.03614	5.05702	5.07949	5.0239
Pretyrosine	4.3865	4.43921	4.35971	4.45607	4.41599	4.35166	4.2375	4.24751	4.96251	4.69848	4.95158	4.73707
Uridine 5'-monophosphate	5.60588	5.61973	5.61917	5.63013	5.64349	5.63854	5.65361	5.6549	5.66088	5.66915	5.66066	5.65018
Threonylproline	4.1807	3.89729	3.90806	4.11728	4.4132	4.20492	3.46733	4.3511	4.34937	4.1105	4.32839	4.26713
3-isopropylmalic acid	4.98822	4.98341	4.98133	4.97596	5.01679	5.00072	4.94921	5.01304	4.99713	4.99885	4.98245	5.00602
Folcepri	5.77588	5.74224	5.8376	5.71465	5.70174	5.70015	5.56299	5.58347	5.58838	5.5748	5.63859	5.45449
Propanamide, N-((1S,2S)-2-(3-cyanophenyl)-3-(4-(2-fluoroethoxy)phenyl)-1-methylpropyl)-2-methyl-2-((5-methyl-2-pyridinyl)oxy)-	5.12721	5.04526	5.06548	5.08512	5.06336	5.068	5.02978	5.00203	5.07908	5.05876	5.11968	5.06613
Lusitanicoside	5.60074	5.61148	5.65605	5.62446	5.6224	5.62997	5.67801	5.68456	5.68753	5.69367	5.64577	5.66689
N,N'-diacetylchitobiose	6.46713	6.47574	6.49539	6.46247	6.48642	6.49667	6.54077	6.53908	6.55004	6.57264	6.54894	6.53435
Leu Ile Glu Glu	3.68875	3.86234	3.83788	3.77934	3.92521	3.68389	4.08122	4.06597	3.83326	3.87696	3.6492	3.89243
3-Methyl-2-(3-pyridyl)-1-indoleoctanoic acid	5.74501	5.72174	5.75376	5.73227	5.73556	5.76914	5.69849	5.74151	5.73545	5.73937	5.74777	5.70295
9-(3-Imidazol-1-yl-2,6,6-trimethylcyclohexen-1-yl)-3,7-dimethylnona-2,4,6,8-tetraenoic acid	5.88414	5.93619	5.90852	5.8829	5.84192	5.89443	5.78464	5.81007	5.85873	5.76384	5.88347	5.6418
4-[(Hydroxymethyl)nitrosoamino]-1-(3-pyridinyl)-1-butanone	4.87652	4.68665	4.71168	5.00739	4.81283	4.93454	4.40681	4.3042	5.78029	5.45762	5.84158	5.42736
Americine	6.28838	6.22884	6.39522	6.26531	6.15638	6.29892	6.09725	6.15182	6.21924	6.08326	6.27573	5.88907
Methyl 4-amino-5-ethyl-3-thiophenecarboxylate	5.55423	5.5095	5.57015	5.54493	5.50572	5.55985	5.36249	5.37262	5.37524	5.37762	5.39024	5.3195
Glutaminylisoleucine	5.95343	5.92992	5.95902	5.94539	5.94608	5.96915	5.91225	5.93994	5.93613	5.93889	5.94045	5.91631
3-Pyridylacetic Acid	3.63286	3.91375	3.84094	3.82676	3.78412	3.69334	3.58013	3.80782	3.69178	3.59987	3.55912	3.65794
(1S,2S,3S,4R)-3-(1-Acetamido-2-ethylbutyl)-4-(diaminomethylideneamino)-2-hydroxycyclopentane-1-carboxylic acid	5.88993	5.93047	5.84508	5.89723	5.90634	5.89128	5.89234	5.93465	5.93456	5.93006	5.93144	5.91357
Glu Asn Val Glu	5.79944	5.72944	5.74354	5.74414	5.71571	5.76388	5.77245	5.73159	5.84085	5.84232	5.82021	5.86497
Mozenavir	5.69068	5.6389	5.66509	5.61074	5.6025	5.64706	5.53952	5.562	5.563	5.54512	5.57739	5.5058
(S)-Reticuline	3.77777	3.7708	3.75204	3.60464	3.72222	3.89341	3.64458	3.31552	3.73546	3.80783	3.52955	3.7817
N-Palmitoyl Aspartic acid	5.6026	5.61174	5.48517	5.59978	5.63666	5.57617	5.7427	5.64211	5.7625	5.80367	5.68575	5.79745
Catechin 7-glucoside	2.69258	2.17338	3.09379	2.5907	2.98659	2.79357	1.98764	1.98892	3.17373	2.00302	3.05496	3.04841
Val Thr Ile Asp	6.62506	6.70673	6.52706	6.63412	6.71919	6.61376	6.67419	6.70513	6.67827	6.68153	6.63782	6.62222
N-[(3s)-2-Oxotetrahydrofuran-3-Yl]butanamide	5.71382	5.66959	5.72457	5.6863	5.66515	5.70112	5.59921	5.57382	5.63174	5.60365	5.64949	5.53728
Idarubicinol	5.67754	5.66285	5.68888	5.66336	5.62196	5.7248	5.62483	5.65413	5.66911	5.70189	5.69056	5.67972
N-acetyl-d-hexosamine 1-phosphate	6.12376	6.13761	6.13705	6.14801	6.16137	6.15642	6.17149	6.17278	6.17876	6.18703	6.17854	6.16806
N-Jasmonoylisoleucine	5.0602	5.02345	4.99946	5.04139	4.94378	5.06684	4.97746	5.02165	5.08277	5.03894	5.05484	5.08
4-Formylaminoantipyrine	3.53226	3.47121	3.79774	4.05847	3.84798	4.12672	4.00293	3.80018	3.13077	4.08357	3.96058	3.88636
4-hydroxy-2-nonenal-glutathione conjugate	6.4675	6.46961	6.48205	6.46124	6.47658	6.4923	6.51333	6.52954	6.51835	6.53311	6.49626	6.51629
Arginyl-glycyl-aspartyl-phenylalanine	4.80236	4.87152	4.62485	4.77744	4.82726	4.76582	4.70933	4.73584	5.63315	5.26287	5.58875	5.44618
Tryptophyl-Asparagine	5.04716	5.07263	5.08796	5.04327	5.02899	5.12724	5.00917	5.11169	5.13823	5.13993	5.10628	5.13015
Indole-3-acetyl-glutamine	3.55364	3.60041	3.74894	3.55817	3.16273	3.26939	3.52998	3.29167	3.73073	3.56044	3.17989	3.19629
Allyl cysteine	4.81085	4.72497	4.83798	4.71567	4.68716	4.92931	4.9488	4.90755	4.97811	4.95386	5.0113	4.74163
Uroxanthin	3.3332	3.34704	3.34649	3.35744	3.3708	3.36584	3.38091	3.3822	3.38818	3.39644	3.38796	3.37748
2-Oxa-4,7,12-triazatridecan-13-oic acid, 9-hydroxy-5-(1-methylethyl)-3,6-dioxo-8,11-bis(phenylmethyl)-1-(2-pyridinyl)-, 3-pyridinylmethyl ester, (5S,8S,9S,11S)-	5.61376	5.63968	5.59294	5.61261	5.73157	5.68019	5.8187	5.83186	5.84406	5.86792	5.76089	5.90952
Imazapyr	2.9807	2.99454	2.99398	3.00493	3.54392	3.23848	3.76349	4.01228	3.03565	4.10356	3.21415	4.46352
20-Oxo-leukotriene E4	5.7897	5.77267	5.76144	5.73444	5.72103	5.77854	5.63501	5.67834	5.79768	5.71374	5.81298	5.69415
Val Leu Gln Glu	4.00967	4.2148	4.32402	4.00935	4.20854	4.37385	4.261	4.29328	4.06851	4.37331	4.3173	4.00755
Lanthionine ketimine	5.13635	5.14659	5.13233	5.14046	5.10872	5.17804	5.08165	5.11168	5.11127	5.09933	5.07075	5.10783
Cilligen	7.53291	7.53203	7.53769	7.51935	7.53082	7.53553	7.54105	7.55257	7.56817	7.55515	7.55036	7.5518
3'-Azido-2',3'-dideoxyuridine 5'-(1,4-dihydro-1-methyl-3-pyridinecarboxylate)	3.12221	3.13605	3.1355	3.14645	3.1598	3.15485	3.16991	3.1712	3.68343	3.18544	3.17696	4.01212
Tripeptide	5.22764	5.23721	5.30365	5.26029	5.25532	5.27227	5.13666	5.15476	5.21703	5.21158	5.19522	5.24584
Cyclopassifloside VI	5.49843	5.67039	5.16328	5.57243	5.96506	5.38349	5.83928	5.62122	5.19274	5.80701	5.15619	6.22585
Valyl-prolyl-glycyl-valyl-glycine	6.25221	6.28239	6.21506	6.29391	6.34857	6.29596	6.42246	6.40915	6.39592	6.42545	6.36468	6.43893
Glutamylphenylalanine	5.65358	5.53242	5.6283	5.59746	5.57829	5.62262	5.53271	5.45168	5.5153	5.48885	5.51203	5.44185
2-isopropylmalic acid	5.36616	5.35548	5.33649	5.32029	5.34424	5.37038	5.24855	5.2763	5.27105	5.28326	5.27779	5.26736
Janthitrem G	5.81636	6.06283	5.43629	5.83318	6.15647	5.72605	6.22087	6.28933	6.16101	6.24644	6.12726	6.21989
12-Hydroxyjasmonic acid glucoside	5.28711	5.28884	5.21966	5.26214	5.39975	5.29359	5.46215	5.44402	5.45785	5.51063	5.41577	5.46519
Lethidrone	5.66189	5.66784	5.67395	5.65794	5.67353	5.68025	5.72451	5.73383	5.71153	5.71979	5.67816	5.73792
Isoleucyl-prolyl-proline	6.13681	6.28403	6.04693	6.18145	6.35571	6.22561	6.54451	6.54272	6.47457	6.52113	6.48995	6.49048
Cyclo(glycylleucylvalylleucylprolylseryl)	5.91824	5.97328	5.84078	5.85969	5.89226	5.91017	5.98129	6.05043	6.04755	6.00365	6.06989	5.83754
Val Ala Ile Glu	4.10395	3.7307	3.95778	3.88172	3.69554	3.93799	3.42248	4.22598	3.94375	3.75219	4.08809	4.01489
(R)-6'-O-(4-Geranyloxy-2-hydroxycinnamoyl)-marmin	5.26611	5.30319	5.23345	5.33818	5.45381	5.35376	5.61691	5.60184	5.60973	5.67031	5.53289	5.67917
N-Desethyl Sunitinib	6.36089	6.35034	6.3446	6.32815	6.33856	6.36628	6.33801	6.34897	6.36231	6.35333	6.34694	6.3495
Ac-Pro-Gly-Pro-OH	6.95862	6.9309	6.98232	6.91055	6.8536	6.9538	6.75681	6.77222	6.82924	6.73591	6.86545	6.64757
Nelfinavir	5.84911	5.85311	5.84994	5.84338	5.83983	5.84196	5.66707	5.70737	5.70005	5.65928	5.66714	5.59603
Austinol	5.57338	5.54369	5.62739	5.52099	5.38661	5.56588	5.24984	5.21364	5.38128	5.12363	5.42958	4.8503
(2S,3R)-2-[(1R)-1-[3,5-bis(trifluoromethyl)phenyl]ethoxy]-3-(4-fluorophenyl)morpholine	3.33456	3.3484	3.34785	3.3588	3.37216	3.3672	3.44756	3.38356	3.38953	3.3978	3.38932	3.37884
Xanthylic acid	4.74904	4.76289	4.76234	4.7733	4.78666	4.7817	4.79677	4.79807	4.80404	4.81231	4.80383	4.79334
5-Formiminotetrahydrofolic acid	5.38242	5.35567	5.3969	5.37602	5.32973	5.50787	5.3266	5.30797	5.37931	5.39232	5.42468	5.17246
Terephthalic Acid	4.56861	4.36759	4.49427	4.50608	4.56671	4.48657	4.46756	4.35543	4.3602	4.46805	4.56261	4.48955
2-(2-Aminopropanoylamino)bicyclo[3.1.0]hexane-2,6-dicarboxylic acid	7.25187	7.25396	7.24648	7.22742	7.24736	7.25129	7.25824	7.27603	7.28852	7.28327	7.27225	7.28858
Metolachlor	6.04911	6.1417	5.84962	6.10778	6.31369	6.06196	6.39597	6.39558	6.30613	6.45549	6.24345	6.52774
L-beta-aspartyl-L-phenylalanine	5.40346	5.37522	5.40087	5.38573	5.37098	5.42531	5.38566	5.35719	5.37846	5.37262	5.35383	5.36364
3,3-Bis(carboxymethyl)hexadecanedioic acid	3.74777	3.69327	3.57552	3.65028	3.45658	3.6798	3.30229	3.43603	3.63647	3.46104	3.53422	3.50572
(2S,3S,4S,5R,6R)-3,4,5-Trihydroxy-6-[2-hydroxy-2-(4-hydroxy-3-methoxyphenyl)ethoxy]oxane-2-carboxylic acid	3.61899	3.6732	3.41073	3.24902	4.05142	4.06874	3.3749	3.50543	3.27975	3.86742	3.28637	3.47398
Tetrahydropyranyl adriamycin	6.47408	6.46789	6.45049	6.45209	6.42794	6.46187	6.38113	6.40697	6.39182	6.40707	6.37998	6.37248
Jubanine A	6.17751	6.2634	6.01782	6.2582	6.40125	6.16968	6.45162	6.40058	6.26906	6.49602	6.16359	6.63088
Andersoline	5.87409	5.94611	5.84742	5.90651	5.96699	5.90369	5.95934	6.02023	5.90039	6.01311	5.89325	6.04279
Val pro leu	5.64769	5.87671	5.45217	5.70904	5.99019	5.65477	6.13023	6.11591	5.91704	6.14498	5.87641	6.35803
Ala Val Leu Glu	5.45648	5.55297	5.44499	5.39088	5.30846	5.3682	5.02445	5.19664	5.19231	5.01061	5.25629	4.81064
Ala Leu Gly Ile Ser	2.22644	1.82882	1.71558	1.72633	1.73945	1.73458	1.74938	1.95858	1.75652	1.85722	1.75631	1.74601
Benzoylmesaconine	5.99693	5.96329	5.99844	5.97779	5.80291	5.9842	5.74791	5.7926	5.84708	5.69924	5.89263	5.46493
1H-Pyrrole-3-carboxamide, 5-((5-fluoro-1,2-dihydro-2-oxo-3H-indol-3-ylidene)methyl)-N-((2S)-2-hydroxy-3-(4-morpholinyl)propyl)-2,4-dimethyl-	7.11844	7.10951	7.11435	7.10316	7.10006	7.12739	7.10641	7.12285	7.12823	7.13045	7.11405	7.11744
Petunidin 3-(6''-acetylglucoside)	4.35786	4.37171	4.37115	4.38211	4.39547	4.39052	4.40559	4.40688	4.41286	4.42113	4.41264	4.40216
Lucidenic acid D1	7.05296	7.06376	7.07998	7.06634	7.04642	7.11074	7.07679	7.12697	7.13806	7.08132	7.1402	6.98186
Perulactone B	7.13643	7.11314	7.13604	7.10034	7.08611	7.12876	7.08408	7.10014	7.10987	7.08368	7.09795	7.07764
3-Amino-2-piperidone	4.98809	4.97184	4.98226	4.96744	4.9686	5.00506	4.99955	4.98081	5.12581	5.05819	5.13568	5.07147
Hordatine A	5.96384	5.96804	5.90961	5.93264	6.05326	5.98317	6.17136	6.16413	6.13583	6.21162	6.10035	6.26213
(6S)-6,7-Dihydro-2-nitro-6-[[4-(trifluoromethoxy)phenyl]methoxy]-5H-imidazo[2,1-b][1,3]oxazine	5.76565	5.7795	5.77895	5.78991	5.80327	5.79831	5.81338	5.81468	5.82065	5.82892	5.82044	5.80995
3-methoxyphenol sulfate	5.18578	5.16015	5.19748	5.1574	5.17876	5.20848	5.07458	5.13054	5.14285	5.15298	5.14135	5.13208
Lac Dye	3.13143	3.14527	3.14471	3.15567	3.16902	3.16406	3.17912	3.18042	3.18639	3.19465	3.18617	3.1757
His Asp Tyr Lys	5.17682	5.19709	5.13788	5.23494	5.16233	5.21888	5.25723	5.23253	5.19797	5.2729	5.26189	5.30787
Grepafloxacin	5.73764	5.78949	5.73063	5.83115	5.83226	5.92534	6.10108	6.05987	6.11774	6.12722	6.10279	6.09817
Taurocholic acid 3-sulfate	6.36199	6.47228	6.19579	6.52056	6.72399	6.46921	6.84255	6.72192	6.55116	6.84221	6.43628	7.0257
4-Hydroxy-3-methoxy-cinnamoylglycine	2.87234	2.88617	2.88562	3.01686	3.41013	2.96434	2.92001	2.9213	3.72027	3.63441	3.73332	3.52843
CDP-DG(i-13:0/20:5(5Z,8Z,11Z,14Z,16E)-OH(18R))	5.88748	5.95779	5.97136	5.98737	6.03346	6.02638	6.20788	6.19385	6.20049	6.21918	6.14354	6.1993
Formyllysine	5.31641	5.30815	5.3174	5.30346	5.29738	5.33355	5.30495	5.28536	5.50245	5.39434	5.50627	5.42553
Tyrosyl-Serine	3.78815	3.56261	3.29248	3.60004	3.51826	3.81595	3.27297	3.29877	3.60611	3.76539	3.59641	3.73234
Pantetheine	5.77312	5.61607	5.63656	5.66796	5.69294	5.5604	5.18157	5.07134	5.02397	5.11494	5.04479	5.02601
Gabazine	4.78476	4.76097	4.72934	4.64917	4.75202	4.71857	4.81586	4.75191	4.77995	4.74194	4.76023	4.75297
Dynorphin A (6-8)	5.2292	5.04715	5.37782	5.18526	4.96376	5.23825	4.78538	4.85436	4.92142	4.61226	4.98784	4.66504
7-(3-((3-Acetylphenoxy)methyl)-1,5-dimethyl-1H-pyrazol-4-yl)-3-(3-(naphthalen-1-yloxy)propyl)-1H-indole-2-carboxylic acid	7.02111	7.0145	7.0197	6.99934	7.00517	7.01657	7.00874	7.0214	7.01865	7.02048	6.98935	7.01839
4-Diphenylacetoxy-n-methylpiperidine	3.88975	4.02479	3.75484	3.51998	3.85769	3.85207	3.79894	3.54475	3.94734	4.04543	3.82149	4.04981
Val Ile Leu Asp	4.11989	4.27934	4.26266	4.20371	4.27158	4.39046	4.59458	4.64744	4.55829	4.3292	4.31256	4.67258
Cilastatin	5.7374	5.59772	5.65497	5.60439	5.57454	5.45653	5.51392	5.39366	5.61919	5.51937	5.53017	5.46253
4-hydroxycinnamic acid	4.22304	4.30041	4.17975	4.38572	4.29611	4.35953	4.33941	4.3087	5.52151	5.06644	5.54323	5.34927
Naloxegol	6.54411	6.54678	6.56088	6.53094	6.55198	6.53936	6.55834	6.52817	6.53171	6.56499	6.50958	6.55994
Annomuricatin A	4.80727	5.02752	4.77127	5.12104	5.34811	4.91543	5.37177	5.27415	5.06547	5.39015	4.92545	5.56803
Ab-meca	5.67712	5.61614	5.66085	5.63295	5.64784	5.60852	5.70931	5.70117	5.68257	5.68329	5.65578	5.7286
O-Cresol	4.44621	4.41269	4.45232	4.42692	4.3823	4.41856	4.36293	4.3405	4.36793	4.3511	4.41909	4.33435
L-Hypoglycin A	5.66736	5.66134	5.68317	5.65942	5.65531	5.66115	5.62861	5.63705	5.70639	5.63875	5.68684	5.64651
Valine-betaxanthin	4.82607	4.73813	4.89208	4.7866	4.71707	4.85851	4.79372	4.76564	4.76091	4.70636	4.80429	4.59047
Glu-val-phe	4.28785	4.46284	4.10066	4.17254	4.43356	4.40172	4.35877	4.44944	4.34602	4.33574	4.46982	4.4069
Pyroglutamylisoleucine	6.77943	6.77158	6.79927	6.74616	6.71311	6.78523	6.68028	6.68365	6.70189	6.67636	6.71327	6.64158
Tryptophyl-Glutamate	4.51123	4.52725	4.53118	4.62018	4.27709	4.40252	4.42177	4.5522	4.36143	4.33202	4.3382	4.52189
Ps(pgj2/18:4(6z,9z,12z,15z))	6.56745	6.60153	6.58001	6.5706	6.57179	6.59478	6.59956	6.61998	6.632	6.62985	6.6109	6.6188
Chidamide	3.25644	3.29503	3.4625	3.28068	3.65878	3.94488	3.30414	3.30544	3.31607	3.31967	3.99018	3.33215
5-l-glutamyl-l-alanine	4.66776	4.67002	4.65965	4.66803	4.63455	4.65497	4.60263	4.62897	4.67369	4.64942	4.6773	4.63428
Leonurine	6.99716	6.98915	7.01973	6.98289	6.96624	7.00698	6.94427	6.95558	6.98353	6.95908	6.98344	6.93868
Periplocin	5.5583	5.61531	5.61335	5.65635	5.7128	5.68625	5.90908	5.85382	5.93477	5.92927	5.91155	5.92059
Physcion 8-gentiobioside	4.67174	4.68559	4.68503	4.69599	4.70935	4.7044	4.71947	4.72076	4.72674	4.73501	4.72652	4.71604
4-O-(Indole-3-acetyl)-D-glucopyranose	1.86721	1.88088	1.88033	1.89115	1.90434	1.89945	1.91433	1.91561	1.92151	1.92968	1.9213	1.91094
Eliglustat	5.53863	5.54034	5.55447	5.5318	5.52697	5.55848	5.56208	5.55801	5.57016	5.57924	5.57944	5.56183
Ps(20:3(8z,11z,14z)-2oh(5,6)/18:3(9z,12z,15z))	3.85173	4.4049	3.7816	4.52304	5.22731	3.80096	4.84215	4.53237	3.82329	4.97872	3.82308	5.72272
Pisumionoside	4.27361	4.28745	4.2869	4.29786	4.31122	4.30626	4.32133	4.32263	4.3286	4.33687	4.32839	4.3179
Acetylleucine	6.49737	6.42707	6.48701	6.47785	6.46444	6.46057	6.39079	6.33312	6.35602	6.37191	6.40142	6.30581
Cyclosquamosin C	5.9624	5.9793	5.97359	5.9662	5.97528	5.93627	5.94712	6.01633	5.97821	5.98804	6.02086	6.00957
Isoleucyl-Tryptophan	3.4852	3.49904	3.49849	3.50944	3.5228	3.51784	3.53291	3.5342	3.54018	3.54845	3.53997	3.52948
PA(PGD1/a-13:0)	6.644	6.76566	6.45013	6.57932	6.65362	6.54222	6.60258	6.70763	6.70378	6.5557	6.71511	6.2932
Clasto-Lactacystin beta-lactone	4.83814	4.79583	4.79974	4.76782	4.75694	4.79765	4.691	4.65654	4.7242	4.66721	4.8051	4.62453
3-Sulfodeoxycholic acid	5.83977	5.82051	5.84992	5.81716	5.80487	5.82668	5.80113	5.79836	5.82096	5.79264	5.81155	5.78278
Diprotin a	5.33768	5.62826	5.05854	5.45726	5.9106	5.34799	6.05599	5.90947	5.66148	6.05298	5.61735	6.33448
7-Acetylintermedine	4.42844	4.42293	4.47273	4.49065	4.3877	4.36687	4.31992	4.32929	4.35768	4.35997	4.44518	4.26862
N-[2(r)-Hydroxy-1(s)-indanyl]-2(r)-phenylmethyl-4(s)-hydroxy-5-[4-[2-benzofuranylmethyl]-2(s)-[tert-butylaminocarbonyl]-piperazinyl]-pentaneamide	5.94366	5.94803	5.94715	5.89302	5.86698	5.9387	5.8288	5.86174	5.8799	5.87755	5.83518	5.81878
(3b,20R,22R)-3,20,27-Trihydroxy-1-oxowitha-5,24-dienolide 3-glucoside	6.82437	6.82721	6.8321	6.80304	6.80137	6.82714	6.77327	6.78295	6.79934	6.79242	6.80631	6.75101
3-Butenylcarnitine	5.17736	5.16023	5.16821	5.17791	5.14342	5.16837	5.13735	5.15769	5.17061	5.18619	5.16368	5.13458
[(2R,3S,4S,6R,7S,8R)-4-Ethenyl-3-hydroxy-2,4,7,14-tetramethyl-9-oxo-6-tricyclo[5.4.3.01,8]tetradecanyl] 2-[2-(diethylamino)ethylsulfanyl]acetate	5.92396	5.96526	5.97212	5.87238	5.76623	5.94031	5.79387	5.82471	5.914	5.7499	5.97258	5.43771
N-((Hexahydro-1-azepinyl)carbonyl)-leucyl(1-methyl)-tryptophyl-tryptophan	3.78709	3.83017	1.86734	2.23781	3.93557	1.78694	2.44381	2.51681	2.84566	3.7374	2.18834	3.76379
3-O-Protocatechuoylceanothic acid	6.84039	6.90121	6.66054	6.85386	6.97489	6.79032	6.94912	6.89571	6.77216	6.93832	6.68919	7.0269
Saccharopine	5.01107	5.04515	4.99165	4.9923	4.96565	4.99871	4.89034	4.94041	5.01499	4.94299	5.04083	4.99122
3-Hydroxymelatonin	5.2337	5.23147	5.25013	5.19503	5.19094	5.22652	5.1809	5.21363	5.18012	5.16944	5.17499	5.13674
N-Acetyl-DL-Leucine	6.59479	6.54538	6.58305	6.5618	6.54001	6.55286	6.46357	6.42435	6.43626	6.42117	6.48458	6.37131
Leucyl-Tryptophan	4.73267	4.74652	4.74596	4.75692	4.77028	4.76533	4.7804	4.78169	4.78767	4.79594	4.78745	4.77697
Gly leu phe	3.78383	3.79767	3.79712	3.80808	3.82144	3.81648	3.83155	3.83284	3.83882	3.84709	3.8386	3.82812
Adb-fubinaca	4.36387	3.99666	4.292	4.52735	4.4989	4.42544	4.04883	3.31317	5.525	5.17321	5.5959	5.09299
Pa(pgd2/18:4(6z,9z,12z,15z))	6.09271	6.11425	6.10378	6.08389	6.09967	6.1315	6.15093	6.15204	6.15332	6.1567	6.12838	6.15554
Ile-Glu-Thr-Asp-fluoromethyl ketone	6.73885	6.74726	6.76039	6.74107	6.76534	6.76169	6.84519	6.81773	6.79613	6.8792	6.787	6.97653
Pelargonidin 3-rutinoside	4.2685	4.28234	4.28179	4.29275	4.30611	4.30115	4.31622	4.31752	4.32349	4.33176	4.32328	4.31279
Cholylmethionine	5.89249	5.87371	5.94978	5.84328	5.7191	5.8871	5.72859	5.75894	5.84308	5.68039	5.88503	5.43982
Suloctidil	4.18923	4.44769	4.2327	4.21006	4.32715	4.36459	4.39088	4.52302	4.47617	4.48866	4.42035	4.61595
[(8S,9S,13S,14S,17R)-3,17-Dihydroxy-13-methyl-6,7,8,9,11,12,14,15,16,17-decahydrocyclopenta[a]phenanthren-1-yl] pentanoate	5.21455	5.22309	5.21384	5.20901	5.17352	5.22128	5.16342	5.1601	5.17552	5.17039	5.22922	5.14772
Dihydroxylysinonorleucine	3.74441	4.1283	3.34277	3.79116	3.90625	3.76043	4.20044	3.83763	4.24898	4.00355	3.84945	4.07185
PGP(20:5(7Z,9Z,11E,13E,17Z)-3OH(5,6,15)/i-13:0)	4.93016	4.96036	4.7394	4.8841	5.15511	4.88054	5.17245	5.2765	5.08796	5.30628	5.15962	5.36484
3-Hydroxytetradecanedioic acid	4.00582	4.01967	4.01912	4.03008	4.04344	4.03848	4.05355	4.05484	4.06082	4.06909	4.06061	4.05012
PA(14:1(9Z)/6 keto-PGF1alpha)	5.62413	5.61848	5.7219	5.61325	5.58107	5.67206	5.48079	5.56111	5.6509	5.53546	5.67269	5.41318
Corchoionol C 9-glucoside	6.14613	6.17691	6.09112	6.16925	6.20091	6.15747	6.20029	6.20255	6.18209	6.21902	6.16684	6.2243
Steviobioside	5.43338	5.31703	5.39634	5.37312	5.36585	5.42154	5.26194	5.29332	5.34683	5.342	5.33743	5.33959
3-isochromanone	5.52083	5.51658	5.55408	5.55284	5.51138	5.60322	5.58617	5.55108	5.58368	5.58557	5.60176	5.52158
Sulfolithocholylglycine	6.9151	6.89985	6.91979	6.88902	6.893	6.91131	6.87184	6.89418	6.90951	6.88973	6.88801	6.87637
Golotimod	6.56832	6.56767	6.60572	6.57322	6.57718	6.59282	6.55041	6.57182	6.5716	6.57528	6.58043	6.54703
Val-pro-pro	5.30258	5.30299	5.3406	5.26894	5.31331	5.34209	5.1852	5.21971	5.24737	5.24831	5.23264	5.22897
N-[1-[4-[(2,4-Dimethoxyphenyl)methyl]-5-(2-phenylethyl)-1,2,4-triazol-3-yl]-2-(1H-indol-3-yl)ethyl]pyridine-2-carboxamide	5.55381	5.57081	5.56876	5.56802	5.56375	5.57909	5.5177	5.55498	5.54064	5.55766	5.57387	5.51607
PA(PGF1alpha/13:0)	5.55153	5.6822	5.45792	5.65501	5.78666	5.57816	5.74768	5.70389	5.57987	5.77353	5.48828	5.83095
3-Indoleacetic Acid	5.43619	5.41039	5.45241	5.43362	5.40276	5.41247	5.35259	5.33195	5.31821	5.33187	5.32919	5.31384
(1R,7S,13S,15S)-2,15-Dihydroxy-7-methyl-6-oxabicyclo[11.3.0]hexadeca-3,11-dien-5-one	5.13912	5.14641	5.12695	5.10282	5.11244	5.11215	5.07603	5.10629	5.17251	5.10119	5.13705	5.14995
7-Methylinosine	6.08882	6.03899	6.07991	6.05478	6.0175	6.0338	5.85773	5.80675	5.85377	5.81489	5.87408	5.76057
N-acetyl-l-phenylalanine	5.96988	5.92747	5.97051	5.9692	5.946	5.96319	5.88479	5.85886	5.90124	5.87805	5.91803	5.85354
Dihydrokainic acid	4.02459	4.02099	3.98364	3.98487	4.04235	4.05489	3.82954	3.93118	3.89581	3.98566	3.86573	3.91581
(S)-4-(2-(4-Amino-1,2,5-oxadiazol-3-yl)-1-ethyl-7-(piperidin-3-ylmethoxy)-1H-imidazo[4,5-c]pyridin-4-yl)-2-methylbut-3-yn-2-ol	4.22939	4.2203	4.14545	4.26452	4.47235	4.14432	4.54553	4.54809	4.3782	4.53803	4.39209	4.70175
Bipindogulomethyloside	1.6943	3.52651	1.70733	1.71808	2.60765	1.72632	2.52077	2.32247	3.56304	3.67054	1.83905	2.46269
Alloside B	5.97096	5.98508	5.99147	5.94274	5.95784	5.98372	6.00845	5.98694	6.02934	6.01149	6.02233	6.01715
(S)-3-Octanol glucoside	5.97127	5.99781	5.95291	5.90603	5.92692	5.94221	5.96551	5.96313	6.07993	5.96674	6.07875	5.87152
1-acyl-PAF	5.7823	5.80908	5.70691	5.79543	5.81373	5.78574	5.78295	5.81276	5.74661	5.76765	5.69096	5.73719
Tyramine glucuronide	3.07374	3.60447	3.22432	3.09798	3.11133	3.43096	3.27638	3.12272	3.1287	3.27362	3.12848	3.16582
Tranexamic Acid	5.48875	5.46073	5.48646	5.4491	5.45165	5.53187	5.53704	5.52331	5.53538	5.51986	5.54527	5.50223
Austalide H	5.6772	5.84145	5.3474	5.66802	5.8804	5.51813	5.89024	5.89454	5.66358	5.86377	5.67063	5.81685
Indole-3-lactic acid	5.62054	5.64933	5.68779	5.66667	5.65302	5.6866	5.80333	5.83257	5.75978	5.86506	5.81314	5.89979
2-Aminobenzoic Acid	5.04285	5.03978	5.02926	5.00502	5.00949	5.04427	4.99152	4.99546	5.00885	5.04526	5.01239	5.03291
Leu Phe Ile Asp	3.53923	3.36643	3.33502	3.55621	3.49036	3.58886	3.36944	3.37073	3.37671	3.86675	3.72173	3.49936
3,4-Dihydroxy-2-methoxy-4-methyl-3-[2-methyl-3-(3-methyl-but-2-enyl)-oxiranyl]-cyclohexanone	4.84198	4.61949	4.66298	4.76707	4.68297	4.5569	4.03482	3.46209	3.46922	3.52565	3.68413	3.28979
'quinazoline-2,4-diol'	2.55169	2.5655	2.56495	2.57588	2.5892	2.58426	2.59929	2.60058	2.60654	2.61479	2.60633	2.59587
Phe-Pro-Ile	6.5426	6.7104	6.26941	6.58526	6.82817	6.52742	6.93219	6.92005	6.80234	6.90802	6.76395	6.85538
Indicine-N-oxide	5.28985	5.49475	5.10935	5.29272	5.63812	5.24077	5.78952	5.70069	5.58859	5.74627	5.57367	5.81608
Pc(20:4(5z,8z,11z,14z)/lte4)	5.23752	5.53261	4.63629	5.4754	5.98963	5.29704	6.17896	6.15528	6.04966	6.2582	5.88086	6.35753
Hydroxy-alpha-sanshool	3.22969	3.8356	3.34986	3.59303	3.88645	3.30869	3.93422	3.96372	3.86295	4.15475	4.03135	4.35092
Tanacetol A	1.84141	0.339863	0.339562	0.345542	0.352924	0.350173	0.358579	0.359307	3.15522	0.367382	3.05025	0.356655
2-Benzyl-5-(4-chlorophenyl)-6-(4-methylsulfanylphenyl)pyridazin-3-one	4.00493	4.00844	4.00789	4.01885	4.03221	4.02725	4.04232	4.04362	4.04959	4.05786	4.04938	4.03889
2-Amino-N-[1-[[2-[[1-(2-hydroxyethylamino)-1-oxo-3-phenylpropan-2-yl]-methylamino]-2-oxoethyl]amino]-1-oxopropan-2-yl]-3-(4-hydroxyphenyl)propanamide	3.67838	4.20991	4.14241	3.9283	4.17812	4.1678	4.70702	4.39803	4.56392	4.76095	4.56609	4.94533
17-Dimethylaminogeldanamycin	5.62456	5.69869	5.44401	5.64308	5.83154	5.6662	5.8817	5.89779	5.83561	5.90456	5.73795	5.90753
N-Lactoylphenylalanine	5.24069	5.2078	5.22896	5.21229	5.24544	5.31507	5.43569	5.42506	5.42475	5.43013	5.44845	5.42316
Dalfopristin	5.90421	6.078	5.79098	5.98214	6.28809	6.00015	6.65712	6.48855	6.32143	6.58359	6.29278	6.8243
Glu val phe	3.28211	3.09958	3.63906	3.10998	3.12333	3.20357	3.3069	3.46255	3.24058	3.49029	3.14049	3.66063
Pa(8:0/20:4(5z,7e,11z,14z)-oh(9))	5.22149	5.19673	5.21149	5.24534	5.1875	5.2897	5.18669	5.28947	5.43189	5.36508	5.3684	5.32195
Ganoderic acid H	5.72395	5.735	5.74328	5.67186	5.68633	5.74077	5.53266	5.58244	5.67268	5.48978	5.66843	5.25219
Bemegride	2.67324	2.68706	2.68651	2.69745	2.71078	2.70583	2.72088	2.72217	4.60254	4.09436	4.57647	4.3441
8beta-Angeloyloxy-15-hydroxy-1alpha,10R-dimethoxy-3-oxo-11(13)-germacren-12,6alpha-olide	5.42527	5.41634	5.47656	5.47189	5.42486	5.45652	5.27298	5.27552	5.25824	5.29428	5.30613	5.14989
Rivenprost	3.74099	3.75484	3.75429	3.76525	3.7786	3.77365	3.78872	3.79001	3.79599	3.80425	3.79577	3.78529
Argatroban	5.46321	5.46276	5.44617	5.39722	5.42622	5.45645	5.42773	5.45156	5.41752	5.44962	5.43877	5.39294
Capsianoside IV	5.36026	5.40381	5.35354	5.34061	5.29962	5.33178	5.3319	5.30524	5.28053	5.2875	5.20415	5.32288
Nepetaside	4.97534	4.98919	4.98863	4.99959	5.01295	5.008	5.02307	5.02436	5.03034	5.03861	5.03012	5.01964
Deoxycholylcysteine	2.82377	2.83759	2.83704	2.84799	2.86133	2.85638	2.87143	2.87272	2.87869	2.88695	2.87848	2.868
Candidin	4.11323	4.59567	3.99477	4.59	4.94576	4.81438	5.21267	5.21274	5.09502	5.31104	4.91191	5.45834
Prostaglandin PGE2 1-glyceryl ester	7.14141	7.2912	6.91269	7.18188	7.42334	7.10595	7.48933	7.47255	7.30642	7.47762	7.23737	7.58402
2-{4-[(n-phenylpentanamido)methyl]phenyl}benzoic acid	0.00029463	0.000304174	0.000303787	0.000311548	0.000321278	0.000317633	0.000328845	0.513294	4.34343	0.000340819	4.46029	1.98958
2-Amino-3-cyclohexylpropanoic acid	2.6273	2.58041	2.57986	2.59079	2.60411	2.59917	2.63414	2.61549	2.62146	2.62971	3.1315	2.82567
Pegvaliase	3.74116	4.01468	3.12278	4.01528	4.32289	3.826	3.47146	3.15848	5.25946	5.12999	5.35279	5.28506
PA(LTE4/i-12:0)	7.0251	7.12571	6.70193	7.08406	7.34563	6.9291	7.27827	7.16541	6.88537	7.30407	6.72631	7.54259
[truncated: 901 more rows]

## Sheet: C.elegans_Metabolomics_ΔyojI
Metabolite	BWN2_1	BWN2_2	BWN2_3	BWN2_4	BWN2_5	BWN2_6	yojiN2_1	yojiN2_2	yojiN2_3	yojiN2_4	yojiN2_5	yojiN2_6
1-Methoxy-2-propylamine	4.4999	4.44966	4.58643	4.63021	4.73228	4.73045	4.87427	4.90812	4.92297	4.85889	4.86056	4.98048
3-Hydroxy-2-Methylpyridine	5.31927	5.25483	5.37981	5.41877	5.51193	5.50605	5.46994	5.50408	5.49592	5.48388	5.46585	5.55678
2-hydroxy-3-methyl-2-Cyclopenten-1-one	5.09083	5.04735	5.11614	5.07527	5.13125	5.13634	5.0692	5.14649	5.13961	5.11906	5.10429	5.13968
5-hydroxymethyl-2-furancarboxylic acid	5.77746	5.7166	5.7921	5.78263	5.85218	5.84173	5.76989	5.80205	5.81132	5.78658	5.78385	5.81657
2-Cyclopenten-1-one	4.8057	4.74138	4.79574	4.79802	4.84129	4.8477	4.77024	4.88479	4.8675	4.83316	4.82531	4.84623
Acetoacetic acid	4.55447	4.48164	4.57764	4.5748	4.65056	4.66988	4.53688	4.65592	4.65518	4.63029	4.67755	4.66124
3-Methyl-2-butene-1-thiol	3.25984	3.08907	3.18225	3.13648	3.25911	3.39443	3.17607	3.35395	3.39563	3.22049	3.35867	3.32431
2-Amino-2-methyl-1-propanol	5.56437	5.86123	5.89978	5.94164	5.92899	5.93878	6.01316	5.97756	6.03352	6.06995	5.9736	5.89113
Putrescine	5.24723	5.6436	5.66745	5.73325	5.69114	5.71035	5.77762	5.73043	5.79623	5.83155	5.74223	5.63449
4-[(2,4-Dihydroxy-3,3-dimethylbutanoyl)amino]butanoic acid	5.74127	5.84358	5.41853	5.93779	5.70283	5.64729	5.5833	5.22541	5.46659	5.67353	5.76034	5.3714
Pipecolic Acid	6.04191	6.28316	6.17284	6.23878	6.21144	6.22808	6.45659	6.38041	6.37659	6.42089	6.32338	6.38093
L-Lysine	6.31333	6.97353	6.73009	6.82848	6.73802	6.78935	7.20535	7.04221	7.04247	7.12125	6.95007	6.97251
Lys ala	4.43982	5.20087	4.78662	5.07968	5.00532	4.9786	5.43659	4.896	5.20257	5.30699	5.37807	5.32403
Lys ser	4.36049	5.37865	5.02948	5.24152	5.25472	5.24852	5.57867	5.06097	5.4227	5.54433	5.53191	5.38939
L-Histidinol	3.34365	3.35433	3.39027	3.34988	3.39921	3.39167	3.3265	3.3678	3.38754	3.33007	3.32993	3.40013
4-Trimethylammoniobutanoic acid	5.37667	5.36052	5.54873	5.5757	5.49278	5.37027	5.34295	5.4825	5.38693	5.54404	5.52507	5.37707
Agmatine	4.87766	5.8976	5.86935	5.9689	6.06934	6.03489	6.18163	5.69357	6.19773	6.20629	6.07143	5.97057
Choline glycerophosphate	6.0877	6.09856	6.07517	6.08237	6.02934	5.95012	6.18217	6.07021	5.94506	6.00736	6.14216	5.97474
N-(3,4-difluorophenyl)-2-(4-methyl-6-oxopyrimidin-1-yl)acetamide	7.01115	6.79263	6.80538	6.84924	6.7263	6.65426	6.77511	6.76038	6.57033	6.65983	6.79497	6.69257
N1-acetylspermine	4.06697	4.07765	4.11361	4.0732	4.12256	4.11501	4.04982	4.09113	4.11088	4.05339	4.05325	4.12347
L-arginine	6.83525	7.75673	7.66933	7.77567	7.70814	7.67936	7.79456	7.54899	7.76562	7.83513	7.81042	7.61471
Choline	8.03991	7.78679	7.89281	7.84089	7.83102	7.83587	7.78271	7.96025	7.82549	7.81214	7.81937	7.85856
N1-acetylspermidine	5.59769	5.84127	5.92835	5.96328	6.03186	5.96601	5.88281	5.91422	5.92809	6.04144	6.15681	5.83613
L-erythro-4-Hydroxyarginine	3.12039	5.45075	5.01769	5.27902	5.30378	5.28483	5.65431	5.02161	5.35624	5.65246	5.71623	5.34989
Thr Arg	4.3815	5.85234	5.4301	5.71822	5.7615	5.74821	5.94572	5.45274	5.82748	5.94034	6.04613	5.8509
D-alanine methyl ester	6.24496	6.40988	6.35227	6.42809	6.35064	6.39607	6.27575	6.30006	6.41106	6.38347	6.43524	6.38997
N2-Acetylornithine	4.74339	4.75408	4.79003	4.74962	4.79898	4.79144	4.72624	4.76756	4.7873	4.72981	4.72967	4.7999
5'-Deoxyadenosine	5.36253	4.00942	3.79226	3.75186	3.80121	4.10378	3.72848	3.76979	3.78953	3.73204	3.73191	3.80212
Etofylline	5.27399	5.28467	5.32063	5.28022	5.32958	5.32204	5.25684	5.29815	5.3179	5.2604	5.26027	5.33049
1-Pyrroline	5.66633	5.81698	5.68248	5.79573	5.70928	5.75783	5.92023	5.70684	5.85565	5.85339	5.92869	5.85594
4-Amino-1-piperidinecarboxylic acid	3.63678	3.64746	3.68341	3.64301	3.69236	3.68482	3.61963	3.66094	3.68068	3.6232	3.62306	3.69327
6-Oxopiperidine-2-carboxylic acid	5.57654	5.93136	5.96776	5.87649	5.90115	5.9286	5.75945	5.88293	5.94662	5.84174	5.72691	5.93594
L-histidine	7.09149	7.32245	7.28309	7.38074	7.2994	7.28518	7.28345	7.22101	7.28735	7.35046	7.38795	7.3365
Asparagine ethyl ester	5.21426	5.5826	5.3701	5.48231	5.52279	5.51706	5.84724	5.48043	5.62417	5.68658	5.75501	5.73759
Val His	5.55044	6.2949	6.06997	6.25551	6.37484	6.30585	6.42536	6.04873	6.30197	6.39442	6.55986	6.45368
Proxyphylline	4.85076	4.86144	4.8974	4.85699	4.90635	4.8988	4.8336	4.87492	4.89467	4.83717	4.83703	4.90726
Sarcosine	7.03795	6.68177	6.78296	6.70899	6.75413	6.78774	6.71779	6.86448	6.7511	6.72179	6.7058	6.81687
L-Threonine	6.03239	6.29477	6.21805	6.27668	6.25447	6.29118	6.31545	6.1178	6.31695	6.29049	6.32184	6.33659
Timonacic	4.86818	5.34715	5.15267	5.17611	5.06956	5.18307	5.40321	5.32948	5.28323	5.33572	5.32345	5.28472
3,4-Methylenedioxyamphetamine	6.16633	5.64118	5.84084	5.84803	5.76871	5.71219	5.63331	5.75963	5.66515	5.67806	5.64439	5.75811
Glu ala	5.25774	5.66368	5.32484	5.5101	5.31484	5.30816	5.80157	5.32106	5.57889	5.61219	5.65648	5.4758
Pro his	4.42699	5.25283	4.99001	5.29123	5.14763	4.99443	5.26216	4.96337	5.05402	5.25916	5.27368	5.18246
Glu Gln	5.11875	5.29234	5.00123	5.25105	5.11056	5.17652	5.42357	5.04963	5.30057	5.27807	5.36673	5.31713
Ala pro lys	4.13055	4.98174	4.50059	4.96712	4.56937	4.70404	5.01119	4.3353	4.8375	5.01746	5.20807	4.7635
Cysteine-glutathione disulfide	5.55371	5.63646	5.88673	5.86587	5.88904	5.89863	4.89292	5.87942	5.77211	5.35641	5.37354	5.72173
Pro asp	5.32251	5.50767	5.23347	5.41451	5.22971	5.20465	5.4024	5.07942	5.33509	5.27649	5.38551	5.16293
Lys gln	3.5717	3.58238	3.61833	3.57793	3.62728	3.61973	3.81566	3.59586	3.6156	3.55812	3.55798	3.62819
'n1,n12-diacetylspermine'	3.77356	3.78425	4.03594	3.77979	3.82914	3.8216	3.75641	3.79772	3.81747	3.75998	3.88541	3.83006
Glu glu	4.7696	5.12852	4.91885	4.9501	4.87856	4.85098	5.06996	4.66779	4.92869	5.02279	4.88463	4.70387
Gln pro his	2.34279	4.17919	2.38923	2.349	2.39815	2.39064	2.32572	2.36685	2.38651	2.32927	2.32913	2.39906
N-acetylhistidine	7.7689	7.70935	7.76945	7.7858	7.77598	7.76549	7.60961	7.76305	7.68573	7.68473	7.7368	7.7793
3-[(1R,2R,3S)-3-Carboxy-1,2,3-trihydroxypropyl]dioxirane-3-carboxylic acid	5.9211	5.71871	5.83132	5.72406	5.78133	5.78096	5.57854	5.83665	5.65045	5.69979	5.78398	5.79566
N-Acetylputrescine	5.73823	5.53602	5.55506	5.55511	5.68636	5.85338	5.71551	5.77069	5.73149	5.66466	5.69823	5.82743
Piperidine-4-Carboxamide	4.01709	4.54732	4.13325	4.3973	4.42083	4.44995	4.8785	4.345	4.55323	4.75386	4.71513	4.63976
Gamma-glutamyl-L-putrescine	5.26916	5.27984	5.31579	5.27539	5.32474	5.3172	5.252	5.29332	5.31306	5.25557	5.25543	5.32566
Val ser	5.19091	5.66956	5.37924	5.50666	5.67405	5.66805	5.91416	5.56693	5.7132	5.80142	5.81589	5.87579
Stachyose	4.05597	5.89743	5.64961	5.93347	5.59476	5.50589	5.06343	5.41415	5.61923	5.37428	5.23793	4.82704
3-methylpyridine	3.12831	4.66063	4.76184	3.61211	4.69011	4.77528	3.11117	3.15246	3.52973	4.14341	4.67168	4.36689
L-Valine	7.40257	7.61592	7.62149	7.66517	7.63444	7.62801	7.60288	7.53962	7.64718	7.63159	7.66186	7.64374
4-guanidinobutanoic acid	4.64695	3.91141	4.10186	4.29666	4.22185	4.12718	4.22132	5.29863	4.18086	4.30613	4.13135	4.19614
Phellopterin	4.32062	4.76882	4.36726	4.66392	4.68343	4.69184	4.77913	4.50511	4.84091	4.69347	4.86689	4.73852
'erythrono-1,4-lactone'	5.77711	5.42316	5.52755	5.56324	5.60409	5.61391	5.66612	5.68139	5.64424	5.66576	5.62683	5.76087
N-Acetylcadaverine	6.21079	6.49029	6.38576	6.52927	6.50329	6.65199	6.55264	6.4219	6.55957	6.60655	6.66638	6.64711
Hypusine	3.65286	3.52331	3.55926	3.51886	3.56821	3.56067	3.49548	3.53679	3.55653	3.49905	3.49891	3.56912
Val thr	5.8554	6.37255	6.2239	6.30998	6.47929	6.39748	6.6047	6.28997	6.47707	6.5145	6.54489	6.56473
Val Asp	5.71493	5.90871	5.7774	5.86055	5.87788	5.82006	5.98779	5.81002	5.90539	5.94003	5.96788	5.92034
Val glu	5.99251	6.19998	6.02185	6.14569	6.12607	6.04954	6.32657	6.02833	6.21937	6.23433	6.28319	6.17903
Isoleucylarginine	5.78153	6.37074	6.13839	6.31555	6.34869	6.31452	6.63692	6.13126	6.388	6.4976	6.62236	6.54534
Gly arg val	3.58151	5.01424	3.97941	4.85681	4.87324	5.00234	5.26291	4.29994	4.94074	5.30493	5.49397	5.29857
Deoxyguanylic Acid	6.99948	6.72409	6.76526	6.74682	6.74584	6.80318	6.75131	6.7935	6.84515	6.86447	6.7974	6.85459
Glu pro gln	3.19113	3.20181	3.23774	3.19736	3.24669	3.23915	3.17399	3.21528	3.23501	3.17755	3.17742	3.2476
2,3-dihydrobenzofuran	5.04881	5.08314	5.09824	5.13978	4.92264	4.89883	5.02286	4.9475	4.97433	4.93805	4.91406	4.98329
Nicotinic acid	6.6779	6.18523	6.32572	6.22926	6.23125	6.26236	6.21143	6.53551	6.35385	6.28968	6.18941	6.29359
Phenacylamine	5.81376	5.93957	5.88269	5.98382	5.93267	5.95286	5.9415	5.85127	5.96968	5.97605	6.00877	5.99942
1-methylguanine	5.60266	5.08417	5.11505	5.18457	5.17604	5.20856	5.19413	5.43249	5.23346	5.28419	5.20471	5.3022
L-Alanine	7.19603	6.8828	7.02475	6.94645	6.97939	6.98415	6.88994	7.12967	6.94369	6.9248	6.9003	6.98839
L-Glutamate	6.7669	6.57178	6.51876	6.57226	6.50479	6.48246	6.4148	6.56531	6.59121	6.45468	6.47603	6.40469
4-amino-3-hydroxybutyric acid	5.98167	6.33103	6.30905	6.36776	6.32962	6.33483	6.36936	6.23172	6.37175	6.37079	6.41556	6.37829
Pyrroline	5.39705	5.5998	5.49516	5.62632	5.51588	5.53857	5.68557	5.51326	5.63411	5.657	5.74442	5.62655
L-proline	7.47402	7.67619	7.59471	7.72202	7.60017	7.59879	7.72527	7.57451	7.67272	7.69849	7.7859	7.67264
N-Methyl-L-glutamate	5.85016	6.30206	6.38626	6.35047	6.32602	6.29134	6.1144	6.26767	6.28037	6.22605	6.16628	6.27555
L-Glutamine	6.33394	6.52247	6.41039	6.5881	6.50966	6.44751	6.51415	6.36804	6.49209	6.5693	6.59311	6.50872
Pro Glu	4.6564	4.95706	4.78052	4.8059	4.71991	4.43344	4.86575	4.37219	4.58618	4.68102	4.69371	4.44221
Uridine 2'-phosphate	6.09524	5.97921	6.00404	5.93661	5.97684	5.99652	6.03032	6.00998	5.99241	5.95502	6.04335	6.04954
1,3-Butadiene	6.096	6.58542	6.55308	6.61534	6.58538	6.56652	6.56077	6.46182	6.57521	6.59674	6.6097	6.57892
Val Gly Ala	5.48683	6.02102	5.82739	5.95557	6.0956	6.019	6.29608	5.91236	6.06352	6.12448	6.27171	6.22529
Nalpha-Acetyl-L-arginine	5.21822	4.50267	4.50565	4.60674	4.60818	4.62562	4.80831	5.26414	4.88304	4.67997	4.75485	4.92749
Adenosine 3'-monophosphate	7.26436	7.18211	7.246	7.19475	7.23107	7.24683	7.23746	7.24653	7.30241	7.30867	7.27033	7.30671
(-)-Naringenin	4.27716	0.260022	0.276589	0.258022	0.280828	0.277253	0.247702	0.266147	0.275305	0.249257	0.249197	0.281264
5'-Guanylic Acid	6.044	6.45724	6.44499	6.46831	6.51419	6.55474	6.57522	6.36208	6.56407	6.67487	6.56351	6.57072
Isobutylidene	6.18912	7.08299	7.04096	7.10842	7.06113	7.03559	7.14404	6.8908	7.10707	7.15998	7.12025	6.93514
Ser val	5.28493	5.73783	5.55478	5.60899	5.7719	5.75056	6.00351	5.64249	5.82303	5.89383	5.94097	5.95111
Leu glu lys	4.25272	4.2634	4.29936	4.25895	4.30831	4.30077	4.38964	4.27688	4.29663	4.23914	4.77145	4.30922
His leu	6.21387	6.75517	6.5067	6.69853	6.85337	6.83913	6.98242	6.57792	6.79256	6.87944	7.06218	6.99185
6,7,12,13-Tetrahydro-5H-indolo[2,3-a]pyrrolo[3,4-c]carbazol-5-one	3.64719	4.3734	4.86688	4.74337	4.8275	4.62697	3.63004	3.88177	4.15075	3.63361	4.33338	4.4074
Carnitine	5.8713	5.3558	5.38436	5.42016	5.39174	5.35827	5.39311	5.59028	5.392	5.37647	5.4329	5.39307
Ile thr cys	4.01358	5.77872	5.57197	5.64661	5.67706	5.57214	5.79765	5.69343	5.48968	5.68846	5.69148	5.73972
Lys-leu	6.47814	7.30146	7.00061	7.20832	7.28891	7.26364	7.48804	7.01806	7.34929	7.431	7.52592	7.44244
Phe Lys	3.96286	5.45439	4.79508	5.38257	5.30942	5.32556	5.68411	4.97166	5.3374	5.56417	5.72847	5.60767
Histidylproline	6.71724	6.08385	6.10719	5.82029	5.77479	5.66739	5.41403	5.91411	5.15636	5.02728	5.11804	4.87867
2-hydroxycinnamic acid	6.55472	6.8228	6.77032	6.85738	6.81655	6.81807	6.82663	6.73092	6.8202	6.84805	6.87649	6.85334
'3-acetyl-2,5-dimethylfuran'	6.23706	6.56082	6.52635	6.60635	6.37747	6.3324	6.48974	6.24939	6.4418	6.42353	6.46403	6.37162
2-phenylacetamide	6.73298	7.02234	6.97053	7.07445	7.0265	7.01915	7.02976	6.92523	7.00819	7.04092	7.07643	7.05496
L-Leucine	8.30721	8.82447	8.76915	8.85115	8.80487	8.80559	8.80455	8.66264	8.80873	8.82544	8.86811	8.82575
SN-Glycero-3-Phosphocholine	6.46968	6.28221	6.25203	6.3268	6.18711	6.1071	6.30331	6.17453	6.12584	6.19935	6.21928	6.08734
2-amino-6-methoxypurine	6.5037	6.26802	6.31415	6.33735	6.35674	6.37785	6.33023	6.53098	6.3974	6.42028	6.41869	6.39753
Imidazoleacetic acid riboside	3.52098	3.53166	3.56761	3.52721	3.57656	3.56902	3.50383	3.54514	3.56488	3.5074	3.50726	3.57747
Kinetin	5.37895	5.39488	5.29123	5.33408	5.29798	5.27754	5.57383	5.40359	5.39457	5.38632	5.48117	5.38658
3-hexenedioic acid	6.11518	6.28022	6.33563	6.46815	6.38787	6.31091	6.15795	6.27551	6.34146	6.23403	6.28221	6.25204
Oxypurinol	6.59669	6.20373	6.29262	6.21343	6.21675	6.24831	6.15184	6.39897	6.20476	6.1524	6.06855	6.16918
Ser Val Gln Glu	4.47255	5.33233	4.51919	4.8891	4.9967	5.08108	5.3222	4.58155	5.14153	5.30991	5.4822	5.38798
Tyr glu	5.63123	6.01296	5.72921	5.93706	5.94932	5.91746	6.10529	5.78122	6.01001	6.03863	6.12909	6.03523
Pilocarpine	4.40806	4.4751	3.53301	4.04867	4.24636	3.66117	4.26984	4.36967	3.98661	3.78871	4.46091	3.67004
3-[4-(3-fluorobenzoyl)piperazin-1-yl]-1-methylquinoxalin-2-one	3.93674	3.94743	3.98338	3.94297	3.99233	3.98479	3.91959	3.96091	3.98065	3.92316	3.92302	3.99324
Pro Gln Lys	1.74304	1.75353	1.78887	1.74915	1.79768	1.79026	1.7262	1.76677	1.78619	1.7297	1.72956	1.79858
MG(0:0/PGF1alpha/0:0)	3.61685	4.42684	3.66348	3.62308	4.06889	3.66488	3.5997	3.64101	3.66075	4.28279	4.67825	3.67334
Zalcitabine	5.17426	4.93728	4.95563	5.40557	4.90149	4.92612	5.20167	5.36884	5.26788	5.33234	4.99489	4.98098
3-(3-indolyl)-2-oxopropanoic acid	4.62976	4.98593	4.72942	4.73791	4.91609	4.88723	5.06925	4.76483	4.99302	4.96473	5.10987	5.19084
Prolyl-Asparagine	4.77919	4.43056	3.95512	4.10965	4.2801	3.67256	4.32757	4.60774	3.66842	4.37914	4.37471	3.80209
Isopropyl beta-D-glucoside	5.4405	5.71893	5.00052	5.18531	5.16429	5.02075	5.50382	5.30669	4.97668	5.08103	5.18712	5.02024
Asp ile arg	4.95136	5.81505	5.49057	5.79407	5.46647	5.43209	5.9551	5.22302	5.72321	5.84015	5.94466	5.61377
Val Asp Gly Thr Ile	3.62538	4.71879	4.1432	4.00695	4.39513	4.24287	4.32825	3.64954	4.31424	4.21619	3.99895	4.54258
Guanine	5.78513	6.03944	6.0106	6.10039	6.07563	5.95934	5.97146	5.82823	5.8104	5.92418	5.95211	5.95147
Ile gly	6.31306	6.72577	6.57943	6.67913	6.76977	6.7451	6.92348	6.6489	6.79291	6.80203	6.89991	6.87517
Isoguanosine	5.97158	6.22671	6.17995	6.30814	6.26036	6.13425	6.14163	5.98358	5.95193	6.08559	6.18553	6.13929
Lys phe	5.68687	6.2954	6.12592	6.32823	6.44346	6.46981	6.38513	6.11401	6.27907	6.4375	6.59211	6.53152
Val Glu Gly	5.73755	6.30301	6.15021	6.37764	6.24363	6.24809	6.24374	6.08781	6.27237	6.33037	6.38495	6.27033
Pro Leu Ser	3.69259	5.47296	5.15808	5.33365	5.28904	5.32037	5.57853	5.10735	5.36684	5.523	5.75722	5.63217
Ile his ala	4.58195	4.87245	4.62859	4.92033	4.9054	4.94174	5.15724	4.76855	4.70614	5.10328	5.46586	5.15145
Val pro gln	4.0486	4.73087	3.8064	4.86043	4.79553	4.77312	5.16073	3.79185	4.55265	4.70808	5.06235	4.85759
Ile ser glu	4.73996	5.81022	5.73444	5.87695	5.73035	5.76699	5.8724	5.62581	5.81154	5.87811	5.9735	5.9403
His val val	3.71642	5.46082	4.88878	5.41466	5.61851	5.61862	5.51294	4.97649	5.44582	5.66393	5.86791	5.80707
Val asn glu	5.14419	5.77067	5.54329	5.72637	5.60855	5.60889	5.83879	5.37123	5.67949	5.74923	5.83953	5.62589
(2S)-1-[(2S)-3-(4H-Imidazol-4-yl)-2-[[(2S)-5-oxopyrrolidine-2-carbonyl]amino]propanoyl]pyrrolidine-2-carboxylic acid	3.67443	4.25237	3.72106	4.06884	3.88098	3.95995	4.67711	3.69859	4.28686	4.51251	3.66071	4.22593
Leu glu gln	3.82322	5.62275	5.11124	5.51319	5.41945	5.41799	5.79186	4.90618	5.55554	5.70442	5.87741	5.64458
Glu lys glu	4.31357	5.91285	5.71264	5.84787	5.68476	5.7572	6.00511	5.55598	5.85238	5.87387	5.92619	5.95365
Ala His Leu Asp	4.35995	5.18017	4.65694	5.06382	4.959	4.61462	5.18494	4.38411	4.85696	5.02276	5.26583	4.90314
Cyclo-prolylglycine	5.35581	4.90617	4.89887	4.85756	4.82627	4.9757	4.80959	4.96517	4.81453	4.76926	4.78943	4.85533
Gly leu asn	4.05323	5.13802	4.67774	5.08594	5.14198	5.04992	5.46404	4.70463	5.03371	5.35141	5.61157	5.41455
5-chloro-N-(2-ethyl-[1,2,4]triazolo[1,5-a]pyridin-8-yl)thiophene-2-carboxamide	6.58808	6.37952	6.5281	6.50112	6.52636	6.44233	6.33198	6.52817	6.30651	6.23163	6.33017	6.40221
Vertilmicin	6.56142	6.5721	6.60806	6.56765	6.61701	6.60947	6.54426	6.58558	6.60533	6.54783	6.5477	6.61792
Pro ile gln	3.81246	5.22758	5.01583	5.13933	5.18268	5.1546	5.41229	4.60813	5.18043	5.39021	5.45284	5.42792
6-(dimethylamino)purine	3.74364	0.347705	0.367882	0.345257	0.373018	0.368687	0.332588	0.355184	0.366324	0.334502	0.334428	0.373546
Aniline	4.38793	5.09924	5.21211	5.2419	5.1544	5.225	4.74466	4.83605	5.05318	5.00624	5.08458	5.07963
Kynurenine	5.53385	6.5343	6.61698	6.70013	6.60728	6.64085	6.16084	6.24635	6.42013	6.4196	6.47079	6.49421
Ile ser	4.78591	5.37169	5.0056	5.2562	5.11158	5.04966	5.53119	4.87673	5.23696	5.33488	5.42977	5.23237
N6-(1,2-Dicarboxyethyl)-AMP	6.35009	6.52521	6.8567	6.62342	6.80205	6.73724	6.4062	6.46972	6.43048	6.76119	6.52528	6.43486
(3S,8aS)-3-[(1R)-1-Hydroxyethyl]hexahydropyrrolo[1,2-a]pyrazine-1,4-Dione	4.51334	4.33712	3.55793	3.91219	3.6506	4.23232	3.92533	3.85839	3.58596	3.44037	3.70794	4.2483
Asp Tyr	5.25343	5.31935	5.14326	5.15315	5.17805	5.20775	5.73981	5.19386	5.29896	5.35929	5.47626	5.38601
Glu tyr	5.10083	5.79036	5.52703	5.60079	5.76597	5.72359	6.00368	5.49841	5.74911	5.78674	5.87735	5.79413
Phe Ala Thr	3.72925	3.73993	3.77588	3.73548	3.78483	3.77729	3.7121	3.75341	3.77315	3.71567	4.24841	3.78575
Glucitol-lysine	1.17617	5.69734	5.58168	5.71071	5.83626	5.77677	5.7481	5.52899	5.68893	5.79991	5.87769	5.93034
Biotinyl-5'-AMP	5.8069	5.66806	5.74214	5.68618	5.75292	5.75395	5.62407	5.91312	5.77219	5.84005	5.80074	5.67923
4-methyl-5-thiazoleethanol	3.10658	3.11726	3.15319	3.11281	3.16213	3.15459	3.08944	3.13073	3.15046	3.09301	3.09287	3.16304
Cinoxacin	5.98371	6.25794	6.3302	6.10606	6.35768	6.21073	6.21122	6.2382	6.24863	6.21363	6.34604	6.39261
Tyr-pro	4.85629	5.90009	5.4288	5.8597	5.65737	5.6434	5.92599	5.48928	5.80189	5.77058	5.92831	5.74206
Gamma-glutamylmethionine	3.93148	5.33085	5.39977	5.54657	5.31544	5.3537	5.13	4.62982	5.21317	5.25995	5.30886	5.33636
Ile asp ala	5.21896	6.07379	5.92707	6.15652	6.08569	6.0365	6.17525	5.89485	6.10133	6.14941	6.25921	6.1849
Val Thr Pro Gly Gly	4.0486	5.29759	4.49533	5.08168	4.95842	5.05909	5.32143	4.38942	4.8429	5.49431	5.58341	5.43317
Gly pro val	5.62265	6.05661	5.83614	5.99223	5.78797	5.78741	6.11909	5.6998	5.92511	5.90048	6.13116	5.84086
Benzoic aldehyde	6.12887	6.41299	6.38407	6.47869	6.41636	6.41806	6.40613	6.3568	6.41825	6.44793	6.49	6.44645
Leu asn thr	4.12038	4.71013	4.16702	4.12661	4.69936	4.16843	4.62604	4.14455	4.27573	4.21534	5.21071	4.45527
Cytidine, 2'-deoxy-2',2'-difluoro-N-(1-oxo-2-propylpentyl)-	3.44489	3.45556	3.49151	3.45111	4.16497	3.49292	3.65374	3.46904	3.48878	3.4313	3.43117	3.50137
Ile pro asn	4.68312	5.4876	5.14298	5.36666	5.38689	5.10401	5.65181	5.06603	5.27228	5.28707	5.63159	5.26027
Glu thr lys	3.01235	4.48067	3.05894	3.01857	3.97587	3.06035	4.95876	3.03649	4.7304	4.19116	4.72799	4.08818
Glu glu val	4.11334	4.59281	4.15998	4.92615	4.65825	4.48768	4.89463	4.1375	4.15725	4.73622	4.90714	4.55794
Trans-p-Ferulyl alcohol 4-O-[6-(2-methyl-3-hydroxypropionyl)] glucopyranoside	4.04057	4.2085	4.0872	4.04679	4.09615	4.08861	4.02341	4.06473	4.08447	4.02698	4.02684	4.09706
Aminofurantoin	5.70748	5.62393	5.79621	5.69817	5.75834	5.66432	5.65169	5.4952	5.64005	5.63793	5.67704	5.70288
[(1S,2S,4S,5S)-2-(6-Aminopurin-9-yl)-5-(hydroxymethyl)-4-bicyclo[3.1.0]hexanyl]methanol	1.10859	1.11845	1.15177	1.11434	1.1601	1.15308	2.25795	1.13092	1.14924	1.70524	1.09595	1.16095
Tyr pro gln	5.43046	5.09654	4.93395	5.93593	5.59326	5.51622	6.07864	6.05926	5.95345	6.01241	5.70088	5.75917
Tyr pro ser	4.07248	4.08316	4.11912	4.07871	4.12806	4.12052	4.1986	4.09664	4.11638	4.05889	4.05876	4.12898
Pro Lys Phe	3.05916	4.50183	4.17033	3.34598	3.12375	3.10717	4.42273	3.08331	4.75905	4.14096	4.5539	4.18922
Asp val leu	3.85177	5.11758	3.8984	5.08679	5.01039	4.78025	5.47823	4.41546	5.03935	5.38275	5.47598	5.41443
Asp Glu Leu Asn Gln	5.45177	5.46245	5.49841	5.458	5.50736	5.49981	5.43461	5.47593	5.49568	5.43818	5.43804	5.50827
Galactose-beta-1,4-xylose	4.62967	2.57865	2.61451	2.57421	2.62344	2.61592	2.55088	2.59209	2.61179	2.55444	4.02804	2.62435
Val lys val	4.06391	5.14889	4.11055	5.16922	5.54809	5.45317	5.31149	4.58481	4.92826	5.52472	5.83222	5.68248
Pro ala	4.4648	5.159	4.82513	5.15884	5.17976	5.13695	5.3232	4.88903	5.17394	5.22871	5.39538	5.21529
5-hydroxytryptophan	4.89897	5.31422	5.41521	5.4581	5.33433	5.41745	5.23119	5.21258	5.25132	5.16689	5.28455	5.33754
Leu val ser	3.92867	4.75026	3.9753	5.04402	5.08003	5.10077	5.27665	4.06615	4.77772	5.37356	5.58173	5.50873
Pyroglutamylproline	4.24205	4.44692	3.90664	4.49285	3.76173	3.78129	4.08566	4.17182	4.19462	4.62535	4.12545	4.20289
8-hydroxy-2'-deoxy Guanosine	5.42925	6.15511	6.00074	6.19658	6.31408	6.25955	6.26093	6.00601	6.22223	6.24888	6.36234	6.34595
Phenethylamine glucuronide	5.11801	5.00993	4.21436	4.43711	4.03066	4.20522	5.06384	4.8825	4.03231	4.21941	4.48398	3.52711
His-trp	5.04072	5.40792	5.26082	5.28387	5.4667	5.4204	5.75852	5.35616	5.45406	5.42796	5.79677	5.64104
Methyldopa	4.91329	5.41498	5.28193	5.38787	5.53412	5.50002	5.64125	5.23703	5.4717	5.56429	5.65165	5.61131
Asn leu	6.20512	6.74522	6.56396	6.71058	6.86825	6.82857	6.88093	6.58205	6.78612	6.84585	6.97471	6.95048
Val tyr	5.83488	6.48218	6.34649	6.50403	6.62804	6.58532	6.71697	6.40871	6.50338	6.62964	6.75289	6.70874
Val Arg Val	5.06183	5.52807	5.10846	5.57751	5.87583	5.82823	5.87284	5.2303	5.59434	5.93967	6.14485	6.05619
Antramycin	4.70594	5.77407	5.61481	5.8629	5.97966	5.92959	5.90292	5.64097	5.83527	5.93993	6.09994	6.07828
Ile pro gln	5.0481	6.20415	5.94519	6.17175	6.13812	6.11482	6.22528	5.65044	6.1158	6.18905	6.34155	6.23374
Val Asn Phe	4.02759	5.62094	5.19994	5.60177	5.54688	5.47034	5.8192	5.01766	5.49667	5.64843	5.9147	5.71659
Cys gln gln	4.01767	5.06168	4.53768	4.9747	4.62423	4.06572	5.21929	4.64205	4.7114	4.94551	5.17378	4.89363
3-isobutyl-6-(1-hydroxy-2-methylpropyl)-2(1h)-pyrazinone	4.81848	3.87174	4.52671	4.0052	3.91222	3.96392	4.16116	4.82272	3.42544	4.07932	4.0368	3.93732
Vinylacetylene	5.45611	5.03805	4.98315	5.09445	5.00196	5.10505	5.10091	5.08697	5.12437	5.16084	5.10942	5.14915
Pro ile ala	4.83179	5.61365	5.08425	5.45352	5.37141	5.29965	5.71172	5.00719	5.15754	5.47116	5.73591	5.47171
1-[2-(benzylamino)-2-oxoethyl]piperidine-4-carboxamide	4.39662	4.91675	4.58525	4.73747	5.14542	5.1103	5.36236	4.42078	5.13655	5.36045	5.34623	5.12533
Leu ala gln	4.19237	5.53016	5.59702	5.58242	5.53741	5.41967	5.47978	5.41354	5.58506	5.51132	5.51043	5.54375
Ile His Gln	3.66049	4.33926	3.70712	4.04484	4.40173	4.22784	4.6378	3.8533	4.56312	4.60345	4.58477	4.31702
Isopropyl 2-[[[(1R)-2-(6-aminopurin-9-yl)-1-methyl-ethoxy]methyl-(pyrimidine-4-carbonylamino)phosphoryl]amino]-2-methyl-propanoate	5.7847	5.79538	5.83134	5.79093	5.84029	5.83274	5.76754	5.80886	5.82861	5.77111	5.77097	5.8412
Doxofylline	5.58085	5.93967	5.76088	5.80498	5.87432	5.83221	6.12678	5.74365	5.8909	5.91101	6.01086	5.8384
Phe Asp Arg	5.00281	5.57145	5.04944	5.48	5.44001	5.58028	5.71247	5.07953	5.53495	5.68624	5.89752	5.70725
4-Deoxyphysalolactone	2.35173	4.02712	2.39817	3.43234	2.40709	2.39958	4.16782	2.37579	2.94646	2.33821	3.9139	3.05936
Tyr pro glu	3.59616	4.35893	3.54494	4.25004	4.01772	4.00147	4.61927	4.39823	4.41244	4.6371	4.85048	4.7028
Isoleucyl-Threonine	5.56499	6.45657	6.35166	6.43895	6.63692	6.57571	6.57035	6.33254	6.48842	6.56035	6.68804	6.653
N-[[1-(hydroxymethyl)cyclopropyl]methyl]-2,1,3-benzothiadiazole-5-carboxamide	5.27843	5.07019	5.48502	5.25273	5.29912	4.91303	4.88421	5.55583	5.27971	5.06842	5.1149	5.07243
Thr leu	6.44667	7.16048	7.02474	7.15972	7.32819	7.27224	7.29458	7.04553	7.1882	7.28517	7.39141	7.37469
Creatine glutamate	4.44008	5.27166	5.25652	5.1272	5.50975	5.49074	5.24051	5.25341	5.32459	5.24761	5.30896	5.44115
1-(3-bromophenyl)-3-[2-[5-(pyrrolidine-1-carbonyl)benzimidazol-1-yl]ethyl]urea	5.22878	5.23946	5.27542	5.23501	5.28437	5.27683	5.21162	5.25294	5.27269	5.21519	5.21506	5.28528
Gly pro gly	3.45605	3.46673	3.50267	3.46227	3.51162	3.50408	3.4389	3.4802	3.49994	3.44247	3.44233	3.51253
Piperacetazine	5.01269	5.18765	4.43544	5.70025	5.21471	5.03511	5.95755	5.73552	5.7007	5.93179	5.66833	5.57803
Asp leu	6.59658	6.87909	6.70459	6.81105	6.84381	6.83012	7.02668	6.68722	6.82034	6.89489	6.9637	6.90506
Lomefloxacin	4.33479	5.38524	5.22008	5.40657	5.41237	5.33028	5.41396	4.94276	5.40533	5.43874	5.60316	5.35157
Phe pro lys	2.69283	4.7199	3.72168	3.9688	4.09386	4.02339	4.90952	2.71694	4.16618	4.33001	5.06831	4.53205
Pro ser	4.29562	5.04529	4.81582	5.00844	4.43136	4.90608	5.05739	4.17632	4.78313	4.83908	5.14215	4.80633
Isoleucyl-proline	6.74586	7.37222	7.13094	7.32793	7.13358	7.08775	7.33382	6.96759	7.19624	7.20931	7.32352	7.16704
Leu pro thr	5.83776	6.65073	6.40181	6.65484	6.48003	6.38944	6.68861	6.20817	6.41073	6.53613	6.68827	6.53437
4-{[3-(diethylamino)propyl]amino}-4-oxobut-2-enoic acid	3.96363	3.97431	4.01027	3.96986	4.09376	4.38233	4.08393	3.98779	4.00754	4.10152	4.35556	4.02013
Sabeluzole	3.13904	3.14971	3.18564	3.14526	3.2545	3.18705	3.12189	3.16318	3.18292	3.12546	3.12532	3.1955
Glu arg glu	2.65879	4.02412	2.70533	4.12895	4.31115	4.02947	4.51236	2.6829	4.4139	4.14126	4.42844	2.71518
Phosphocholine	6.05226	5.71424	5.91346	5.95009	5.83866	5.77082	5.61444	5.78934	5.69315	5.75832	5.69223	5.767
Ser phe	5.6817	5.91814	5.78795	5.93315	6.00672	6.04332	6.03218	5.89559	5.84447	5.97622	6.1434	6.18106
Ser val val	3.43232	5.06104	4.01707	5.02978	4.92713	5.05343	5.34693	4.66194	4.9078	5.35096	5.6285	5.49522
Val Asn Phe Asp	4.00498	4.45532	4.05162	4.01121	4.09999	4.05302	3.98783	4.02914	4.04889	3.9914	4.35239	4.06148
Fusidic Acid	2.28255	4.37505	2.32896	4.18235	4.31634	2.33036	4.22721	2.30659	2.32624	2.26904	4.3819	2.33878
N6-phenylisopropyladenosine	2.50291	2.51356	4.26533	4.03552	4.37956	2.55082	4.40114	3.9607	4.33764	2.48937	4.50844	2.55925
Val ile	6.56045	7.4682	7.3046	7.43025	7.55975	7.5088	7.58065	7.29851	7.46185	7.54747	7.62538	7.6092
Gln phe	4.94374	5.26304	5.13065	5.33503	5.37607	5.42138	5.36483	5.17124	5.19368	5.40865	5.47528	5.45556
Gly phe	6.0976	6.69469	6.51054	6.6438	6.67502	6.61098	6.75786	6.48877	6.63174	6.70838	6.79899	6.7072
D-glutamic acid	6.84219	6.85079	6.82517	6.9056	6.81056	6.7908	6.67316	6.81454	6.8362	6.76989	6.80668	6.70717
Pro Pro Tyr	4.01101	5.00489	4.5748	4.8526	4.55389	4.05157	5.34928	4.2915	4.53498	5.06721	5.06309	4.77969
N-(6-methoxyquinolin-8-yl)alanine	3.90491	3.21792	3.25386	3.21347	3.2628	3.25527	3.29342	3.72413	3.25113	3.19367	3.19353	3.26372
2-aminoindan-2-carboxylic acid	5.09756	5.68008	5.63143	5.73321	5.68334	5.68067	5.63124	5.56066	5.64745	5.70342	5.71204	5.68573
Indole-3-Carboxaldehyde	6.3475	6.77256	6.76255	6.85053	6.78438	6.75593	6.73691	6.68526	6.75504	6.79549	6.82174	6.78097
Gly pro ile	5.80366	6.29388	6.0609	6.28144	6.08332	6.03055	6.28749	5.94504	6.1042	6.18778	6.28241	6.06168
L-Canaline	3.63035	4.68955	4.37799	4.5747	4.474	4.63537	4.79021	5.48764	4.60861	4.70908	4.75302	4.81146
Val pro val	4.58875	5.61075	5.25042	5.51786	5.32808	5.03144	5.55683	5.11216	5.26184	5.26032	5.46752	5.2232
Tuliposide A	5.32417	5.31455	5.26995	5.40164	5.49668	5.3756	5.14321	5.39025	5.29931	5.25459	5.25835	5.11816
Carboxyethyllysine	4.30142	4.82006	4.82748	4.82972	4.8238	4.78544	4.98166	4.81223	4.91983	4.96995	5.0411	4.77811
(S,E)-Zearalenone	3.94753	3.95821	3.99416	3.95376	4.00311	3.99557	3.93037	3.97169	4.05579	3.93394	3.93381	4.00403
Ile lys val	3.71505	5.45513	4.98163	5.43086	5.70053	5.59172	5.66526	4.61637	5.33418	5.68227	6.00233	5.85082
Phe asp ile	4.2886	5.28121	4.03847	5.31071	5.20242	5.11205	5.48588	4.01599	5.10676	5.41441	5.49657	5.26205
Eptifibatide	6.96828	6.97896	7.01492	6.97451	7.02387	7.01633	6.95112	6.99244	7.01219	6.95469	6.95456	7.02478
4-ethynylaniline	6.09906	5.90473	5.94522	5.97836	5.93261	5.94165	5.84527	5.90933	5.91376	5.88852	5.92586	5.95431
Phenylphosphonic acid	6.11066	5.28772	5.44863	5.26898	5.34108	5.40749	5.23636	5.42873	5.37339	5.12672	5.20371	5.45607
Chlorobenzene	8.12804	7.33757	7.4746	7.3358	7.40173	7.43116	7.26681	7.45302	7.41848	7.19883	7.26311	7.47328
Thr asp ile	3.82583	5.7827	5.41927	5.78261	5.709	5.79484	5.81997	5.40999	5.64952	5.88792	6.03464	5.9311
5-Benzylacyclouridine	5.09351	5.90348	5.79973	5.8561	6.0062	5.97507	5.95625	5.73886	5.85451	5.86386	5.95836	5.95503
Pro Val Val	4.07954	5.54022	5.4929	5.63785	5.59962	5.40148	5.5275	5.11308	5.41487	5.45864	5.69567	5.62914
Arg Tyr Thr Glu	4.20285	4.21353	4.24948	4.20908	4.25843	4.25089	4.18569	4.22701	4.24675	4.1952	4.18913	4.25935
Methyl 2-amino-3-phenylpropanoate	6.09421	6.74524	6.07056	6.45448	6.39236	6.24527	6.77307	6.78076	6.4124	6.59974	6.4158	6.37071
Pyroglutamyltyrosine	4.83051	5.81067	5.68164	5.76993	5.837	5.85262	5.92781	5.69989	5.81131	5.9244	5.95476	5.91994
Phe val gly	4.28722	4.4748	3.91169	4.49722	4.68155	4.77477	4.49808	4.27969	4.28929	4.25414	4.96373	5.01484
N-Acetyl-DL-Methionine	4.4806	5.18855	5.21019	5.20861	5.29524	5.17469	5.3232	5.12158	5.10269	5.21084	5.40639	5.42225
Glu Glu Ile	4.68561	5.36328	4.87442	5.36037	5.26023	5.07286	5.51031	4.70977	5.10519	5.33006	5.45401	5.163
Val leu	6.90763	7.80051	7.68049	7.77344	7.87	7.81789	7.93285	7.64492	7.80535	7.87018	7.96414	7.92476
2-methylbutyroylcarnitine	6.49213	6.72296	7.04421	6.90127	6.87084	6.95183	6.15631	6.74596	6.62079	6.50578	6.52998	6.68664
Cys-Arg-Glu-Lys-Ala	3.30256	4.2882	4.30634	4.35389	4.37821	3.35059	4.81023	3.32671	4.63716	4.66965	4.40867	3.35904
Icariside D1	4.06158	5.24209	4.97547	5.2253	5.37485	5.07202	5.09457	4.08574	4.91305	4.87499	5.28697	5.10779
Leu asp val	4.92126	5.35292	5.06431	5.31564	5.3873	5.34032	5.63408	4.94543	5.394	5.45173	5.72412	5.42439
Phe His Arg	3.97386	5.66821	4.68832	5.50889	5.52285	5.56518	5.9985	4.91885	5.61557	5.82576	6.10749	5.8051
Corchorusoside A	2.45407	2.46471	2.74434	2.46027	2.8827	2.50195	2.43697	2.47815	2.49783	2.44053	2.44039	2.51038
((2R,3S)-3-Amino-2-hydroxy-2-(1H-imidazol-4-ylmethyl)-5-methyl)-5-methylhexanoic Acid	4.85163	5.09112	4.96268	4.93476	5.3621	5.37101	5.60332	5.0719	5.25566	5.12808	5.44175	5.393
N-[4-(4-methyl-3-oxo-1,4-benzoxazin-6-yl)-1,3-thiazol-2-yl]-2-phenylacetamide	6.47885	6.62268	6.75129	6.69638	6.721	6.68779	6.60601	6.94499	6.7384	6.72307	6.67084	6.7071
Ile Val Glu Asp	4.2865	6.05571	5.82745	5.83746	5.99464	5.96697	5.98411	5.63239	5.94525	6.02142	6.14296	6.00471
Milbemycin alpha10	2.30384	3.67721	2.35026	2.31004	2.35917	2.35166	2.28677	2.32789	2.34754	4.2747	2.29019	2.36008
N-Acetyl-DL-Valine	5.2558	5.26418	5.29903	5.39962	5.4001	5.42336	5.39882	5.50555	5.46373	5.44273	5.42187	5.5368
N-(2-Cyanoethyl)valine	4.85017	5.13052	4.38345	4.04595	4.38703	5.191	3.44974	5.08563	3.65137	4.18175	4.57875	5.03472
Tyr ile	5.42849	6.07655	5.98454	6.15188	6.25266	6.32037	6.21021	6.03484	6.04826	6.21423	6.36899	6.36867
L-2-Aminoadipic acid	5.74913	6.38015	6.51077	6.46835	6.42191	6.36642	6.10167	6.3234	6.33508	6.26121	6.26029	6.30449
Phe val	5.62571	6.0134	5.86451	6.01594	6.06031	6.12722	6.13582	5.88126	5.95523	6.06297	6.25314	6.19399
Kyotorphin	2.13636	3.95728	3.51641	4.13384	3.98647	3.92971	3.67061	3.51053	3.87479	3.87996	4.26021	4.30217
6S,9R-Dihydroxy-4,7E-megastigmadien-3-one 9-[apiosyl-(1->6)-glucoside]	3.3032	3.31387	3.48382	3.30942	3.35876	4.01462	3.28605	3.32735	3.34708	3.60964	3.54821	3.67421
Pro gln leu	4.50628	5.7367	5.35181	5.62582	5.45351	5.58842	5.91382	4.80508	5.54611	5.83196	6.03541	5.87372
Gentamicin A sulfate	4.50051	5.79075	5.34248	5.57185	5.6382	5.73387	6.06814	5.33847	5.78063	5.89141	6.11503	5.95204
13-Hydroxy-5'-O-methylmelledonal	0.746936	0.755725	4.1049	0.752057	0.793079	2.9476	4.21543	0.76687	4.01529	0.735814	4.04723	4.01005
N6-Threonylcarbamoyladenosine	5.98205	5.04936	5.58015	5.29477	5.27778	5.26645	5.04789	5.79159	5.20761	5.22019	5.19256	5.15918
Asp pro val	3.71577	4.79661	4.53615	4.4475	4.92927	4.81251	4.41607	4.29828	4.59644	4.82759	4.96768	5.09837
Pivampicillin	4.01232	4.04144	4.05896	4.01855	4.06791	4.06037	3.99517	4.03649	4.05623	3.99874	3.9986	4.06882
Ala-Thr-Trp-Leu-Pro-Pro-Arg	3.32964	3.34032	3.37626	3.33586	3.3852	3.37766	3.31249	3.35379	3.37353	3.31606	3.31592	3.38612
(-)-Fumigaclavine B	4.55223	5.35311	5.23477	5.37917	5.35294	5.36701	5.13991	5.28122	5.18106	5.28482	5.42376	5.32976
Ser Trp	5.62789	6.34634	6.2435	6.32252	6.43019	6.41494	6.44834	6.22881	6.37173	6.42779	6.50839	6.5138
2-[[(2S)-1-[(2S)-2-[[(2S)-1-[(2S)-2-Amino-3-(4-hydroxyphenyl)propanoyl]pyrrolidin-2-yl]methylamino]-3-phenylpropanoyl]pyrrolidine-2-carbonyl]amino]acetic acid	4.85099	5.73308	5.10437	5.2904	5.39262	5.28796	6.04631	4.87516	5.76314	5.71208	5.88998	5.6458
2',3'-Dideoxyuridine	0.0174025	1.0892	0.0193322	0.521242	0.795389	0.0193935	0.0167413	0.0183775	0.0192136	0.0168768	1.35465	1.26636
Pro pro thr	4.42801	5.03754	4.88389	5.04622	4.94375	5.08224	5.09241	4.45217	5.03035	5.0783	5.13378	5.2057
Etiocholanolone	5.07777	5.50393	5.27179	5.55002	5.09956	5.11438	5.64483	5.23342	5.22006	5.39373	5.56862	5.2709
Glu lys leu	4.99098	6.45562	6.19716	6.35159	6.42361	6.40775	6.39901	5.99414	6.40804	6.42753	6.54398	6.49125
Difluprednate	3.25325	4.38372	4.21403	4.44816	3.8847	4.20697	4.95014	3.80113	4.56106	4.24263	4.55366	4.42412
Gln Trp	5.08621	5.6132	5.53952	5.58237	5.73401	5.81186	5.70024	5.48012	5.59764	5.64418	5.80371	5.85073
Leu glu his	4.04832	5.7962	5.40401	5.75447	5.76451	5.82143	5.87378	5.31581	5.79046	5.85965	6.00227	5.89047
N-(cyclohexylmethyl)-3-[1-(2-methylphenyl)sulfonylpiperidin-3-yl]propanamide	4.87358	5.9444	5.15249	5.78505	5.7459	5.63577	5.7321	5.13081	5.45094	5.61442	5.66456	5.48237
5-hydroxyindole	5.51788	4.86847	5.14253	5.2167	5.21309	5.25254	5.12766	5.51582	5.30931	5.22438	5.19184	5.38013
Val Val Val	4.55487	5.92121	5.62707	6.00841	6.0165	6.00391	6.08767	5.65727	5.8358	6.13792	6.36393	6.26971
Peg n7	5.73002	4.20792	4.62855	3.88362	4.381	4.62396	4.58536	4.81191	4.66652	4.58717	3.86923	4.24525
[4-(5-amino-4-methyl-1,2-oxazol-3-yl)piperidin-1-yl]-(furan-2-yl)methanone	5.20581	6.0447	5.8421	6.03122	6.02646	6.00494	6.18211	5.8321	5.98579	6.14621	6.27033	6.18253
Thr ile val	3.62994	5.25375	4.76404	5.28311	5.43494	5.49186	5.27171	4.73454	5.11776	5.52521	5.81321	5.76859
Ile Leu Asn Asp	5.32748	6.12881	5.92712	5.92611	6.01796	5.99676	6.29605	5.70659	6.15346	6.11378	6.26236	6.13449
Thr Trp	5.66234	6.52276	6.47688	6.51978	6.69534	6.63503	6.58981	6.46468	6.52384	6.5861	6.66636	6.68034
6-beta-hydroxydexamethasone	3.81217	4.81638	4.96605	5.62122	5.29616	5.2511	5.51973	5.70052	5.5425	5.61454	5.35604	5.39074
Glu ile val	4.12393	5.22674	4.71101	5.11756	4.97598	4.89246	5.30653	4.80984	4.85327	5.06849	5.36343	5.14051
Pro Pro Ile	6.21494	6.87338	6.62961	6.87459	6.57917	6.53778	6.80403	6.39532	6.73772	6.69277	6.82003	6.59623
Phe pro asp	5.41514	6.04731	5.88979	6.11724	5.85872	5.75494	6.01435	5.68396	5.97659	5.93635	5.99499	5.8246
Leu gly val	5.31235	6.43474	6.14773	6.45245	6.55924	6.49193	6.47924	6.09752	6.33865	6.54983	6.74564	6.65348
Gamma-glutamylphenylalanine	5.86504	6.40174	6.41683	6.55399	6.46378	6.44318	6.24365	6.28283	6.36658	6.38158	6.45835	6.38411
(1,10,11,12,14,23-Hexahydroxy-6,10,19-trimethyl-24-oxa-4-azaheptacyclo[12.12.0.02,11.04,9.015,25.018,23.019,25]hexacosan-22-yl) 3,4-dimethoxybenzoate	4.61461	4.80394	4.73803	4.9232	5.24407	5.13342	4.64475	5.24728	4.97947	4.67402	5.19465	5.18884
Epsilon-(gamma-Glutamyl)lysine	4.39016	5.51334	5.34754	5.53777	5.3263	5.4219	5.52667	5.19703	5.41205	5.5262	5.67266	5.45374
1-Hydroxytrimazosin	0.353207	4.45846	4.21222	4.04947	0.385021	4.05874	4.89786	4.7302	4.75443	4.18538	4.42598	4.12955
Val phe	6.30436	7.00102	6.9083	7.07357	7.2059	7.18391	7.08918	6.99777	6.95037	7.10621	7.27328	7.23035
Lys Leu Glu	4.48711	6.23877	6.08918	6.26048	6.37401	6.31561	6.31079	5.89846	6.30518	6.33638	6.44049	6.40033
Pro thr	4.52069	5.02989	4.93697	5.07523	4.89257	4.86902	5.01309	4.58938	4.88568	5.00347	5.09778	4.8637
Pro Trp	5.497	6.30317	6.13251	6.27519	6.06956	6.00525	6.18569	5.90628	6.15006	6.05542	6.18263	5.98027
Glu val thr	3.68524	4.03392	3.73187	3.77853	3.74082	4.1187	4.02134	3.74213	3.9093	3.67165	3.67152	4.29453
N-acetyltyramine	6.15414	5.86012	6.27281	5.62149	5.95828	5.94408	6.02044	5.99265	5.81782	5.83365	5.56803	6.06446
Gln leu asn	2.78467	4.68264	4.18155	5.23578	4.6656	4.55641	5.52834	5.50607	5.43757	5.41152	4.98546	5.05762
Tyr Leu	6.97987	6.95596	6.95681	6.92898	6.93063	6.90983	7.17503	6.97964	7.02234	6.90969	6.99395	6.92112
Asp Trp	4.95748	5.22674	4.98534	5.16248	5.1303	5.14329	5.60027	5.12595	5.14043	5.15992	5.34741	5.21365
Linalool oxide D 3-[apiosyl-(1->6)-glucoside]	3.78185	5.29534	4.87089	5.13839	5.2116	5.27225	5.53924	4.94474	5.41456	5.53093	5.78771	5.75634
Flavin Mononucleotide	5.80227	5.82403	5.97646	5.86216	5.90824	5.91278	5.76748	6.10078	5.92172	5.97267	5.92395	5.94541
LysoPE(0:0/20:2(11Z,14Z))	3.09316	4.5483	3.8106	4.5073	4.53372	4.37747	5.46978	4.01676	4.41914	4.53903	4.40136	4.20295
Lycoperodine i	4.52359	3.98016	4.38319	4.78731	4.28368	4.65658	4.86312	4.74021	4.72473	4.69854	4.78781	4.67228
Asparasaponin II	3.855	3.86568	4.62823	4.62545	4.65726	4.24607	3.83785	3.87916	3.92643	3.84142	3.84128	3.9115
Furazabol	5.03028	6.43838	6.11975	6.32946	6.25283	6.18429	6.41475	5.8693	6.36492	6.34277	6.51213	6.36444
(1R,4S,7S,10R,13R,16S)-13-(1H-Indol-3-ylmethyl)-4-(2-methylpropyl)-7-(2-methylsulfanylethyl)-16-(phenylmethyl)-3,6,9,12,15,18,20-heptazabicyclo[8.8.4]docosane-2,5,8,11,14,17,21-heptone	1.78594	1.79645	3.39466	3.64849	3.26233	1.83324	2.34038	1.80972	1.82916	1.77258	1.77244	1.84157
8-amino caprylic acid	5.62612	4.90328	4.68168	4.63763	5.00968	5.01576	4.77458	5.15205	4.80017	4.71097	4.57979	5.12919
Glu val leu	4.99521	5.53846	5.18863	5.4693	5.30329	5.20734	6.0093	5.22467	5.40189	5.49558	5.65861	5.41258
Lys Leu Tyr	4.57167	5.45165	5.25705	5.52936	5.35166	5.24467	5.31662	4.95019	5.29437	5.36411	5.37309	5.33329
Physagulin A	4.05777	5.0091	4.8003	5.08001	4.75062	5.03298	5.44653	4.6992	5.17695	5.13516	5.44862	4.99613
Prolyl-Methionine	3.40894	4.24589	3.60526	3.55557	3.93627	4.03956	3.78059	3.3467	3.78728	3.30896	3.75389	3.37902
Vinbarbital	0.5838	0.591722	3.92363	3.55955	3.63093	3.8852	0.571183	3.54268	2.98179	3.79818	3.99463	4.19121
Leu-ile	6.83833	7.76863	7.64003	7.74192	7.85353	7.82365	7.89427	7.62922	7.76312	7.84006	7.96615	7.9169
Ile asp val	3.98602	5.61982	5.48839	5.72727	5.61938	5.64663	5.70277	5.28442	5.5904	5.74822	5.96249	5.72216
20-Cooh ltb4	6.71816	6.48014	6.70232	6.65574	6.6246	6.44793	6.39506	6.87273	6.46694	6.50521	6.57911	6.49173
L-Alanine, 3-(((3-(4-(aminoiminomethyl)phenyl)-4,5-dihydro-5-isoxazolyl)acetyl)amino)-N-(butoxycarbonyl)-, (R)-	2.78593	4.22229	2.8325	3.9853	3.70724	4.18025	4.44641	4.13847	4.11593	4.28205	4.4625	4.30389
Diprotin b	5.90401	6.60869	6.4489	6.6033	6.47051	6.34105	6.66636	6.1754	6.39259	6.42515	6.64649	6.39135
Ile Pro Ala Asp Val	4.28309	5.22968	4.32972	4.88291	4.9709	4.87332	5.56654	4.48894	5.17603	5.13497	5.49169	4.9817
N-Eicosapentaenoyl Asparagine	4.99592	5.90043	5.6101	5.79781	5.71598	5.7715	6.20926	5.81176	6.07077	6.02738	6.16155	5.92225
Norharmane	4.72541	3.74653	3.77916	3.93264	3.77492	3.80242	3.35061	4.54888	3.85319	3.70237	3.35304	4.09557
Pro Pro Phe	5.10277	5.54041	5.08765	5.56195	5.11691	5.02732	5.57345	4.77361	4.98529	5.01054	5.44641	4.8305
Phe gly val	5.85444	6.65283	6.60093	6.66097	6.77743	6.71811	6.79148	6.61572	6.66883	6.74199	6.80498	6.80752
Val Ile Val	4.71143	5.36226	4.99112	5.38422	5.60189	5.57013	5.56625	5.11436	5.37938	5.70046	5.88172	5.89409
Glu Glu Leu Ile Thr	3.77188	4.72451	3.81851	4.71999	4.3357	3.81992	5.32816	3.79604	3.91742	4.99676	5.28538	4.42771
Tyr phe	4.79299	5.0392	4.93041	5.03801	5.11219	5.17356	5.21233	4.91806	4.93753	4.98879	5.34665	5.32087
9,13-Dihydroxy-4-megastigmen-3-one 9-glucoside	4.45329	5.1687	5.2638	5.85364	5.52059	5.39695	5.90429	5.92165	5.85944	5.89591	5.54424	5.62417
Physagulin B	2.70496	3.72451	2.75151	4.08367	2.90532	2.75291	4.42189	3.53359	2.74878	3.31196	3.98421	3.36605
1-[5-(4-fluorophenyl)pyrimidin-2-yl]-N-heptylpiperidine-3-carboxamide	4.53749	5.45996	4.81538	5.23796	5.26698	5.34642	5.66877	4.7778	5.36967	5.40291	5.65542	5.43762
Trimazosin	4.06202	4.66945	4.10866	4.296	4.36326	4.68808	5.24084	4.08619	4.7713	4.32952	4.65439	4.3034
Glu leu asn	3.49593	3.50661	3.54256	3.50216	3.5515	3.54396	3.85743	3.52009	3.53983	3.48235	3.48221	3.55242
Glu Leu Lys	3.78061	6.2758	5.97718	6.17614	6.32802	6.30284	6.26747	5.82668	6.30811	6.32955	6.50134	6.44972
Plazomicin	2.8014	4.66158	2.84797	2.80762	2.85691	4.12533	2.78428	4.02125	4.63534	2.78784	4.17152	2.85783
L-Tryptophan, N-(N(2)-(N-(N-(N-L-methionyl-L-alpha-glutamyl)-L-histidyl)-L-phenylalanyl)-L-arginyl)-	6.19154	6.20222	6.23818	6.19777	6.24713	6.23959	6.17439	6.2157	6.23545	6.17795	6.17782	6.24805
Ala-Cys-Gly	5.38775	4.54524	4.57943	4.52375	4.5827	4.49916	4.53292	4.57609	4.61033	4.27551	4.45116	4.71869
Octopamine	5.99631	6.40361	6.40783	6.48911	6.44067	6.42923	6.28059	6.31717	6.39212	6.4046	6.4747	6.4131
4-Chloro-L-phenylalanine	7.70491	6.77492	6.98168	6.80466	6.87223	6.89089	6.65035	6.97302	6.87624	6.60216	6.6439	6.91261
Glu asp leu	3.61011	4.24696	3.68749	3.94065	4.12604	3.79163	4.56433	4.04	4.14584	4.05108	4.1368	4.38973
Leu arg ile	3.37788	4.75261	3.67742	4.96343	5.03833	4.93856	5.29179	3.89458	4.7772	5.01544	5.35499	5.23132
L-Methioninamide, N-(5-amino-1-oxopentyl)-L-phenylalanyl-L-phenylalanyl-L-prolyl-N-methyl-L-leucyl-	4.32047	4.33115	4.3671	4.3267	4.37605	4.36851	4.82425	4.34463	4.36437	4.30688	4.30674	4.4549
Blumenol C O-[apiosyl-(1->6)-glucoside]	2.75584	4.79206	2.8024	4.12342	4.28021	4.3853	4.90488	2.77996	4.19238	4.82827	4.51603	5.07043
Lysylproline	3.47479	3.48547	3.52142	3.48102	3.53037	3.52283	3.45764	3.49895	3.51869	3.46121	3.46108	3.53128
Pro phe lys	0.138868	0.141818	0.152138	0.140582	1.79646	0.152554	3.84248	0.145616	0.151332	1.26592	0.135155	0.155076
Glu trp gln	5.69234	5.70302	5.73898	5.69857	5.74793	5.74039	5.67518	5.7165	5.73625	5.67875	5.67862	5.74884
Isoleucyl-Alanine	4.99186	3.8974	3.67145	3.83624	3.96908	4.17974	3.80443	4.10419	3.8507	4.18161	4.11778	4.16657
Queuine	6.03992	6.13196	6.0183	6.18	5.86881	5.8083	5.4997	5.6226	5.63115	5.59599	5.68751	5.51158
Pectenotoxin 3	2.55247	2.56312	2.59898	2.55868	2.60791	4.38353	2.53536	2.57656	2.59626	2.53892	2.53878	2.60882
Ile val val	3.99075	6.12973	5.93524	6.26099	6.39549	6.3413	6.31858	5.90057	6.11995	6.38195	6.62421	6.56308
N1-(5-Phospho-a-D-ribosyl)-5,6-dimethylbenzimidazole	4.39074	4.40142	4.43737	4.39696	4.44632	4.43878	4.37358	4.4149	4.43464	4.37715	4.37701	4.44724
Merodesmosine	3.80761	5.30028	4.31778	4.78273	5.13824	4.97826	5.34341	3.5205	4.86926	5.06856	5.22143	5.12908
Pa(18:3(9,11,15)-oh(13)/17:0)	4.64108	4.65176	4.68772	4.64731	4.69667	4.68913	4.62393	4.66525	4.68499	4.6275	4.62736	4.69758
1h-Benzotriazole	5.0058	5.4621	5.48007	5.58272	5.50262	5.4762	5.38113	5.37919	5.47904	5.47979	5.55022	5.46511
Trypanothione disulfide	0.169519	0.173	4.12752	0.171542	0.188273	0.185635	4.01763	0.177476	3.8784	0.165174	4.02721	0.188595
Goshonoside F6	3.25302	4.47981	3.98763	4.35006	4.99926	4.52854	5.20359	4.37356	5.14039	5.09019	5.32995	5.31508
Merafloxacin	4.60019	5.39326	5.08403	5.39205	5.05963	5.14649	5.41905	4.79446	5.32677	5.41324	5.48192	5.14232
Ile Pro Thr	3.62962	4.87717	4.28825	4.77746	3.8063	4.71093	4.51661	4.80739	3.67352	4.66523	4.68367	4.56627
Asn val phe	4.11338	5.31523	5.07399	5.15366	5.17899	5.14213	5.39399	4.74342	5.37873	5.24789	5.4875	5.28272
Val Leu Leu Gly Thr	3.05889	5.31128	4.56723	5.22691	5.53158	5.4498	5.1907	4.67539	5.25365	5.30547	5.58882	5.54128
5-Hydroxycapsanthin-5,6-epoxide	1.12961	1.13951	1.17295	1.13538	1.18131	1.17427	1.11375	1.15203	1.17041	3.36713	1.11692	1.18216
Uzarigenin 3-[xylosyl-(1->2)-rhamnoside]	3.59905	4.52184	4.26043	3.60528	4.61839	3.64708	4.12059	4.32663	4.58944	4.39586	4.62355	3.65554
Canarigenin 3-[glucosyl-(1->4)-6-deoxy-alloside]	1.76386	4.27367	1.80974	4.1016	1.81855	1.81112	4.17314	1.78762	4.26755	1.75051	4.23161	1.81945
Deoxycholylglutamic acid	1.57377	3.57384	1.61922	3.63166	1.62796	1.6206	1.55708	1.5973	3.57942	4.0306	3.87385	4.0217
[Leu8,des-Arg9]bradykinin	5.06959	5.08028	5.11623	5.07582	5.12518	5.11764	5.05244	5.09376	5.1135	5.05601	5.05587	5.1261
3-hydroxyphenethylamine hcl	5.1105	5.12504	5.29109	5.18184	5.08671	4.98733	5.00571	5.03707	5.09857	4.99466	4.93498	5.03678
Modrefen	3.6886	4.89918	4.89474	4.17886	4.16907	4.29281	4.66963	4.02897	4.1291	3.82997	4.43691	3.86925
Repaglinide aromatic amine	2.7841	3.91125	2.83066	2.79032	3.31567	2.88407	3.94201	2.80822	2.82794	3.3812	2.7704	4.10554
Gamma-glu-leu	6.30316	6.99929	6.9438	7.0546	7.0407	7.03272	7.08871	6.84843	7.02325	7.06837	7.12454	7.06199
Ile phe	6.1584	6.85018	6.79287	6.95934	7.09332	7.05352	6.90511	6.88319	6.79337	6.9737	7.15245	7.11546
Thr leu ile	3.84283	4.79709	3.88946	4.77821	5.01438	5.00125	4.99048	4.02933	4.414	5.14545	5.43403	5.33652
2-hydroxybenzonitrile	6.52369	6.82813	7.01189	6.95835	6.84733	6.81826	6.58535	6.76397	6.71798	6.73216	6.80928	6.71478
Propham	5.95599	6.25013	6.41035	6.32514	6.25346	6.20466	6.04262	6.20244	6.11985	6.16112	6.17965	6.11887
Teleocidin B 2	3.64861	3.65929	3.69524	3.65484	3.70418	3.69664	3.63146	3.67277	3.69251	3.63502	3.63489	3.7051
Isoquinoline	5.17755	4.92746	5.12791	5.07562	4.95751	5.06284	4.951	5.19339	4.98351	5.04685	5.00566	5.08866
Indole-3-acetic acid	6.02978	5.67061	5.92576	5.85721	5.69859	5.84423	5.58583	5.96375	5.6744	5.68436	5.64699	5.79464
Phe pro val	5.04771	6.07687	5.86407	6.21437	5.933	5.77572	6.09924	5.60451	5.80572	5.86006	6.04995	5.87601
Physagulin E	0.32641	4.41463	0.351676	3.95865	3.16819	0.352458	4.43163	0.339345	3.32845	0.319284	0.319213	0.357179
7-O-Succinyl macrolactin A	3.82798	5.70466	5.2494	5.54933	5.56148	5.34778	6.03229	4.93494	5.71669	5.81886	5.89644	5.80464
Olitorin	3.64907	3.65975	3.6957	3.6553	3.70465	3.69711	4.57105	3.67323	4.11998	3.63549	3.94685	3.79422
Ile phe asn	0.29047	5.295	4.89805	5.26185	5.23905	5.32909	5.36405	4.76216	5.29818	5.35442	5.52684	5.39306
17-aag	4.0975	5.29647	4.86842	4.61449	4.94038	4.76181	5.94885	4.52329	5.54001	5.15292	4.98342	4.80992
Arg-Thr-Lys-Arg	4.10982	4.28904	1.87432	4.11623	4.37802	2.50959	4.65071	2.80504	4.21821	3.66025	2.78982	1.88406
PE(20:4(6Z,8E,10E,14Z)-2OH(5S,12R)/DiMe(11,3))	1.86616	1.8767	1.91219	1.8723	1.92103	1.91358	1.84924	1.89	1.9095	1.85276	1.85262	1.92194
Glucosaminylmuramyl-2-alanine-D-isoglutamine	4.20852	4.38974	4.25515	4.21474	4.2641	4.25656	4.80829	4.23268	4.25242	4.19493	4.4619	4.26502
Leu-trp	5.61396	6.57123	6.46348	6.54283	6.64447	6.57934	6.74445	6.47877	6.5932	6.65507	6.74625	6.71416
Lys His Ser	5.30432	5.98496	5.9543	6.49038	6.13243	6.05293	6.5906	6.58026	6.48655	6.54505	6.28136	6.25149
1-[(5-Amino-5-carboxypentyl)amino]-1-deoxyfructose	3.74966	4.75032	4.13145	3.91342	4.65095	3.7977	5.23581	3.77382	4.35663	4.72258	5.05861	4.69193
Argipressin (4-9)	5.87157	5.88225	5.91821	5.8778	5.92716	5.91961	5.85441	5.89573	5.91548	5.85798	5.85784	5.92807
Methyl 2-amino-4-methylpentanoate	5.09335	4.96407	5.06976	5.09611	5.1229	5.16608	4.96365	5.14987	5.07358	5.10109	5.08986	5.10955
[2-(4-propylphenyl)quinolin-4-yl]-(4-pyridin-2-ylpiperazin-1-yl)methanone	3.65364	5.47653	5.07841	5.36493	5.54197	5.42981	5.6083	5.13671	5.40534	5.54427	5.71035	5.57586
Isoleucylproline	5.61044	6.01206	5.76034	5.24347	5.74872	5.99952	5.07128	5.99986	4.96472	5.47481	5.8347	6.12965
N6-(Delta2-Isopentenyl)-adenine	4.993	4.53268	4.54261	4.44102	3.80112	4.14692	4.35126	4.54179	4.43106	3.99414	3.99202	3.75712
Ile ile val	4.85503	5.69211	5.41037	5.72075	5.87395	5.89345	5.88098	5.51131	5.72357	5.95177	6.1939	6.17737
Ile Ala Ile	4.93857	5.42535	5.17682	5.46986	5.607	5.5503	5.62657	5.22341	5.3614	5.65652	5.9812	5.92835
Methylcarbamyl PAF C-8	3.34166	3.88256	3.38827	3.34788	3.39722	3.38968	3.97485	3.36581	3.38555	3.32808	3.32794	3.39814
Leu Ile Asp Glu Leu	3.04289	5.83043	4.81501	5.50232	5.82843	5.82966	6.03085	4.94575	5.7055	6.04587	6.29663	6.13576
Leu Phe	6.16346	6.80248	6.69094	6.87347	6.95477	6.95341	6.88358	6.74397	6.71329	6.86371	7.0625	7.02738
Arginylthreonine	2.98564	2.99631	3.2655	2.99186	3.04117	3.03364	3.74942	3.00978	3.02951	2.97207	2.97193	3.57726
Ginsenoside Ro	5.84129	5.85197	5.88793	5.84752	5.89688	5.88934	5.82414	5.86546	5.8852	5.82771	5.82757	5.8978
(2b,3b)-Dihydroxy-30-nor-12,20(29)-oleanadiene-28-glucopyranosyloxy-23-oic acid 3-glucuronide	4.30586	4.31654	4.3525	4.31209	4.36145	4.3539	4.2887	4.33002	4.34977	4.29227	4.29214	4.36236
Ile-trp	5.60736	6.44737	6.2576	6.41238	6.48503	6.45499	6.64093	6.27736	6.40231	6.48996	6.62486	6.57431
1-[4-(azepane-1-carbonyl)thiophen-2-yl]sulfonyl-N-benzylpiperidine-4-carboxamide	4.4657	3.90041	3.93636	3.89596	3.94531	4.66938	5.19217	5.42916	5.14175	5.26029	5.02553	5.52007
Val Val Phe	3.61647	5.2887	5.00703	5.28345	5.26157	5.13564	5.39017	4.76494	5.00586	5.29573	5.51528	5.35869
Glaucarubolone 15-O-beta-D-glucopyranoside	2.09168	2.10227	2.13796	2.61335	2.14684	2.13935	2.07466	2.11565	2.13525	2.0782	2.07807	2.14775
Elaterinide	2.08498	5.01485	2.13125	3.23266	2.14014	2.13265	5.32382	2.10895	2.3331	2.0715	5.12097	4.21539
Ile asp ile	4.67465	5.77185	5.45714	5.77435	5.73706	5.75723	5.88277	5.2988	5.62874	5.86781	6.10969	5.9447
4-Hydroxy-5-(phenyl)-valeric acid-O-glucuronide	6.84424	6.67181	6.8386	6.84007	6.71571	6.70678	6.57526	6.83264	6.6257	6.67144	6.71529	6.64044
Prolyl-phenylalanyl-arginine-4-nitroanilide	2.13286	2.14346	2.17917	2.91022	3.90016	3.74295	2.11583	2.15685	2.17646	2.11937	2.11924	2.18897
PG(i-12:0/20:4(6E,8Z,11Z,14Z)-OH(5S))	2.72778	2.73845	2.77434	4.32025	3.729	2.77575	4.23162	2.7519	2.77161	4.07086	2.71409	4.20514
Phenylalanylphenylalanine	4.65974	5.29423	5.23165	5.46264	5.47572	5.48022	5.43613	5.22386	5.25546	5.44576	5.63075	5.63664
16alpha-hydroxyprednisolone	3.62888	3.63956	3.67551	3.63511	3.68446	3.67692	3.61173	3.65304	3.67278	3.6153	3.61516	3.68537
Val Ile Leu	2.31271	5.67131	5.33172	5.77756	5.88613	5.85686	5.91006	5.37005	5.61877	5.93546	6.22108	6.14865
Leucine propyl ester	4.93151	3.21295	3.23528	3.1949	3.82352	3.78858	3.82024	4.00114	4.05281	3.96972	3.17496	4.17061
Val Phe Val	4.70484	5.07055	4.46928	4.65261	4.86422	5.00886	5.20553	4.82431	4.39454	4.87499	5.24258	5.25135
'7-methyl-5-phenyl[1,2,3,4]tetraazolo[1,5-a]pyrimidine'	5.31744	4.93731	5.18685	5.05631	4.91718	5.09288	4.92591	5.18181	4.85131	4.90439	4.74645	5.01008
Ile gly ile	3.52281	5.15983	4.54839	5.17603	5.16965	5.09221	5.20016	4.69312	5.00678	5.21277	5.55653	5.37611
Ile asp phe	3.7366	5.18112	4.75924	5.13531	5.19321	5.202	5.28042	4.44662	4.93005	5.11413	5.51557	5.29025
AB-Pinaca	2.01847	4.93223	4.96055	5.58774	5.18569	5.11306	5.60917	5.64598	5.54112	5.64701	5.38909	5.27096
Hoduloside VII	4.05435	4.06503	4.10099	4.06058	4.10994	4.35009	4.0372	4.07851	4.09826	4.04077	4.04063	4.11085
N-Acetyl-D-phenylalanine	4.76997	4.98332	5.04488	5.13932	5.09788	5.04016	4.75702	5.01373	4.97253	4.90928	5.01275	5.05124
Pro Lys Gly	1.26223	1.27234	1.30645	1.26812	1.31496	1.30779	1.24603	1.28511	1.30385	1.2494	2.19706	1.31583
N-(1-ethyl-2-oxo-3,4-dihydroquinolin-6-yl)-5-methylthiophene-2-carboxamide	6.20996	5.56274	5.93089	5.7173	5.68529	5.55929	5.20244	5.93235	5.58979	5.28615	5.126	5.35354
Digoxigenin bisdigitoxoside	2.79083	4.2507	3.9077	4.73668	4.64594	3.54776	4.70111	4.46258	4.12552	4.48541	4.6412	4.75138
Ile Ser Leu	3.54949	4.82657	4.38274	4.8656	4.96221	4.82088	5.1792	4.01234	4.7748	5.16749	5.39436	5.28691
(R)-2-Hydroxy-2H-1,4-benzoxazin-3(4H)-one	4.25483	4.26551	4.30147	4.26106	4.31042	4.30288	4.23768	4.27899	4.29874	4.24125	4.24111	4.31133
1-(3-methoxyphenyl)sulfonyl-4-[(4-methyl-1,2,4-triazol-3-yl)methyl]piperidine	4.51121	4.52189	4.55785	4.51744	4.5668	4.55925	4.49405	4.53537	4.55512	4.49762	4.49749	4.56771
2-(1-hydroxyethyl)promazine	0.0875129	0.0894823	0.0964068	0.0886565	3.28895	0.0966874	0.0844322	0.0920244	0.0958647	0.0850649	3.35791	3.64326
PA(14:1(9Z)/PGF2alpha)	0.10773	5.39056	4.49945	5.00575	4.20624	4.21082	5.50835	4.19136	4.24994	4.95378	5.38883	4.11451
Metabolite A	3.80754	3.81822	3.85418	3.81377	3.86312	3.85558	3.79039	3.8317	3.85145	3.79396	3.79382	3.86404
Cincassiol B	3.86892	5.62243	5.16199	5.49112	5.52592	5.5862	5.66032	4.87478	5.58554	5.57982	5.79141	5.6442
Mg(0:0/lte4/0:0)	4.50872	4.84663	4.36882	4.07174	4.6359	4.34148	5.07341	4.08967	4.63437	4.45295	4.64124	4.60207
Asn phe ile	3.20986	5.26797	4.71947	4.80411	4.99542	4.99331	5.55407	4.62677	5.17629	5.21774	5.49296	5.28316
N(epsilon)-(carboxyethyl)lysine	4.17862	4.87821	4.7541	4.66855	4.74296	4.58967	5.09425	4.72823	4.86679	4.8546	4.98552	4.76721
Phe-pro	5.5516	5.62785	5.4097	5.0137	5.33017	5.54373	4.93927	5.62611	4.75067	5.10163	5.36838	5.66345
Lotaustralin	2.74176	4.05895	3.00757	4.06332	4.19881	3.40209	4.38835	2.76588	3.92713	4.41952	4.63846	3.97465
2-oxo-1-propyl-3H-indole-5-carboxylic acid	4.69993	4.93432	5.20326	5.14169	5.05748	4.82679	4.95442	5.36884	4.91674	4.90425	5.0362	4.84901
Mg(lte4/0:0/0:0)	3.56871	4.52783	4.66303	4.67081	4.7825	4.76584	4.72524	3.88491	4.48504	4.7483	4.46324	4.54936
Tryptophyl-Arginine	3.61707	5.82882	5.41638	5.77848	5.73437	5.60034	5.36882	4.95068	5.46004	5.67185	5.86625	5.64566
5-hydroxyindole-3-acetic acid	4.07461	5.09412	5.22236	5.26034	5.18575	5.17818	4.6157	4.55139	4.89246	4.92818	4.99771	5.01549
Ps(20:5(5z,8z,11z,14z,16e)-oh(18)/20:4(8z,11z,14z,17z))	0.113394	0.115873	0.124564	4.35151	4.35724	2.79509	4.36315	0.119067	3.09422	0.11031	2.93942	0.127045
Citrusin III	4.41582	4.82145	5.25902	5.52108	5.71242	4.79045	5.58292	5.5313	5.63717	5.35137	5.12957	5.33599
Dihydroperillic acid	5.74505	5.14003	5.17302	5.21769	5.34993	5.26366	5.10839	5.27932	5.25035	5.21271	5.15539	5.36534
Brevianamide F	3.47564	3.48632	3.52226	3.48187	3.53121	3.85522	3.45849	3.6624	3.51954	3.46206	3.46192	3.53213
Ile his glu	1.51519	4.12747	3.7781	4.13501	3.21708	1.56185	2.36611	3.20267	2.49358	2.27692	2.53085	3.88556
Phenaceturic acid	4.84367	4.83048	5.09627	4.9076	4.89095	4.85934	4.9523	5.16588	4.88016	4.76782	4.97631	4.91068
Phe pro ile	5.61626	6.35732	6.04161	6.3271	6.20698	6.08554	6.49534	5.93395	6.12989	6.1975	6.45421	6.25629
MART-1 Antigen	3.10047	3.11115	3.14708	3.1067	3.15602	3.14848	3.08333	3.12462	3.14435	3.0869	3.82768	3.15693
Destruxin E	3.89797	4.64534	4.56145	4.18793	4.23492	4.71545	5.53467	4.13104	4.51753	3.88438	5.08163	4.39747
Foliandrin	4.33193	5.51992	4.37856	5.30998	5.39838	5.0476	5.59724	5.05256	5.22041	5.54977	5.4654	5.28394
Gallocatechin	3.44896	4.08355	5.55353	5.12418	5.5973	5.22491	3.43181	4.40665	4.36042	3.43538	3.43525	3.83639
Telithromycin	4.21076	4.22145	4.2574	4.21699	4.26635	4.25881	4.19361	4.23493	4.25467	4.36045	4.19704	4.26726
Threonylarginine	3.16104	3.17171	3.20765	3.16726	3.21659	3.20905	3.1439	3.18519	3.20492	3.14746	3.14733	3.21751
Dihydroouabain	3.92266	4.66827	3.96929	4.75587	4.73271	4.38459	4.92361	4.00871	4.71098	4.85125	4.99188	4.69443
Cucurbitacin I 2-glucoside	4.12057	5.13265	4.32724	4.86095	4.95234	4.06304	5.45044	4.68639	5.07046	5.04329	5.38937	4.88103
Phe asp leu	4.02512	5.00936	4.61167	4.91738	4.88635	5.02042	5.34132	4.81138	4.89071	5.03209	5.31181	5.14586
Tigecycline	4.778	4.85537	4.0195	4.10879	4.96731	4.02091	3.95572	5.33997	4.0438	4.42764	3.95915	4.34932
31-O-Demethyltacrolimus	0.654354	0.662692	4.28713	0.659211	0.698222	0.692201	0.64106	0.673277	0.688907	0.643816	0.64371	0.698954
Retaspimycin	2.77301	4.38171	3.24633	3.95383	4.54251	4.25165	4.38379	3.72978	2.87717	4.09587	4.4541	4.53014
Lipoyllysine	4.40092	5.59724	5.27334	5.40544	5.23591	5.28255	5.45446	5.07429	5.45008	5.30994	5.51225	5.45859
Gly-Pro-Gly-Arg-Ala-Phe	4.00879	3.38258	3.41853	3.37813	3.42747	4.05766	3.35476	3.39606	3.4158	3.48577	4.46836	3.42839
1-Acetyl-3,27-dihydroxywitha-5,24-dienolide 3-glucoside	2.40977	3.99897	2.45624	2.41597	2.46516	3.99843	2.39268	2.43384	2.45352	4.20202	2.3961	2.46607
Notoginsenoside R10	3.31663	4.23392	3.36325	3.32286	4.1351	3.36465	4.06588	4.25895	3.91362	4.09307	4.59959	4.02642
Pe(20:4(5z,7e,11z,14z)-oh(9)/18:2(9z,12z))	4.30752	5.79444	4.35416	4.35941	4.69099	4.35557	5.01233	4.33169	4.35143	5.23136	4.2938	4.65918
Taxine B	2.21361	2.22423	2.25998	2.2198	2.26888	4.52389	2.19656	2.23763	3.35318	3.67748	4.70892	4.18688
Gamma-Aminobutyric acid-betaxanthin	4.66809	4.67878	4.71473	4.67432	4.72368	4.71614	4.65094	4.69226	4.712	4.65451	4.65437	4.7246
Leu met phe	3.75075	3.76143	3.79738	3.75698	3.80633	3.79879	3.7336	3.77491	3.91139	3.77881	4.20837	3.80725
Citpressine II	5.603	4.60208	4.47779	4.79107	4.9804	4.7739	4.72076	4.49666	4.89642	3.70331	4.70138	4.90826
Val-glu-pro-ile-pro-tyr	4.70087	5.06219	4.8417	5.41307	5.37265	5.5574	5.23612	4.91304	5.19816	5.45126	5.68067	5.42267
PA(20:4(5Z,8Z,11Z,14Z)-OH(17)/i-18:0)	3.35959	3.37027	3.40621	3.36582	3.41516	3.54434	3.58716	3.38375	3.40348	3.34601	3.34588	3.41608
Lansioside A	5.27224	5.68106	5.72005	5.49578	5.52375	5.81325	5.33795	5.35315	5.34556	5.52289	5.77915	5.82445
12-Hydroxy-13-O-D-glucuronoside-octadec-9Z-enoate	5.92247	4.87889	4.20342	4.79666	4.8598	4.89653	4.8656	4.19681	4.60476	4.41433	5.09253	5.0463
2,3-Epoxymenaquinone	3.60456	5.48568	5.43577	5.28808	5.5586	5.41295	5.26659	5.39326	5.40896	5.56772	5.67695	5.72573
13(S)-Hydroperoxylinolenic acid	5.70118	4.37413	4.68275	4.60439	4.49483	4.46844	3.92949	4.81475	4.52441	4.22516	4.36632	4.6416
Ps(pgj2/22:5(4z,7z,10z,13z,16z))	4.01718	4.02244	4.05839	4.01798	4.06734	4.0598	3.9946	4.19409	4.22403	4.18599	3.99803	4.06825
Lumichrome	5.70237	5.68812	5.80826	5.92401	5.75765	5.72626	5.89347	6.10693	6.01147	5.94671	5.72474	5.82348
Brivaracetam	3.62998	3.57572	3.29778	3.8525	3.81442	4.15277	3.33519	3.29178	3.6631	3.67542	4.03392	4.02199
Hydroxyprolyl-Isoleucine	4.71719	3.95535	4.14341	3.78277	3.6671	3.69296	3.63358	4.18343	3.79871	3.47482	3.75644	3.89968
1-[(3-fluorophenyl)methyl]-5-pyrrolidin-1-ylsulfonylpyridin-2-one	6.36246	4.01503	6.04583	4.92838	4.05994	5.12277	5.91444	5.91449	5.35474	5.99011	3.99063	6.25622
M-Xylene	4.6667	3.28112	4.57289	3.43727	3.27847	3.97048	4.74922	4.56725	4.20561	4.84234	3.08392	5.0082
4'-Methylacetophenone	5.39636	3.66269	5.42565	4.53965	3.08235	4.67372	5.55248	5.27618	4.98014	5.66958	3.42554	5.79944
10-hydroxy-(2E,8E)-decadien-4-ynoic Acid	5.81825	5.36194	5.51877	5.46263	5.45519	5.50172	5.27394	5.60702	5.49736	5.3053	5.27646	5.44483
Leu Leu Val Val Tyr	4.07667	5.68704	5.71443	5.86309	5.95742	5.86389	5.605	5.36207	5.54542	5.86434	5.99466	5.84903
Citrusin II	3.91057	4.74688	4.6629	5.32723	5.32162	4.5413	5.12498	4.18661	4.16273	4.78196	5.01107	4.00395
Ginsenoside A1	3.39369	3.40437	3.44031	3.39992	3.44926	3.44172	3.37654	3.41785	3.43758	3.38011	3.37997	3.45017
Gingerglycolipid A	4.86945	5.17719	5.14461	5.05256	5.17283	5.15594	4.92781	4.41361	5.09304	5.1718	5.28196	5.30311
Picfeltarraenin ia	3.39713	4.31394	4.63012	3.40335	3.4527	4.79028	4.89091	4.24455	5.31169	4.65598	5.15558	4.2499
Cyclosquamosin D	4.15784	4.16852	4.20448	4.16407	4.32989	4.20588	4.14069	4.26722	4.20175	4.14425	4.14412	4.21434
Pyroglutamyl-phenylalanyl-prolinamide	0.168553	0.172018	0.184109	0.170567	0.187222	0.184596	0.163109	0.176474	0.183167	0.164229	3.87659	0.187543
Digitoxigenin bisdigitoxide	3.78162	3.7923	4.21127	3.78785	4.00503	4.15242	4.52714	3.80578	3.82552	3.76804	4.2217	3.83812
Pip(18:1(15z)/20:1(11z))	3.28292	3.2936	3.32954	3.28915	3.33849	3.33095	3.26578	3.30708	3.32681	3.26935	3.26921	3.3394
Ile Phe Leu	4.6659	5.0318	4.85904	5.06307	5.19292	5.04655	5.43377	4.78421	5.1453	5.19489	5.50433	5.4611
Fucoxanthin	1.61544	3.04116	1.66101	1.62152	2.51332	3.09851	3.11566	3.57866	4.52917	3.0743	4.31494	2.53059
Nicotinic acid mononucleotide	4.71038	4.68439	4.76637	4.83991	4.78004	4.71904	4.79202	5.25429	4.84966	4.89742	5.04187	4.89667
Dg(8:0/pgd1/0:0)	6.13091	6.14159	6.17755	6.13714	6.1865	6.17896	6.11376	6.15508	6.17482	6.11732	6.11719	6.18742
Ps(lte4/20:4(5z,8z,11z,14z))	2.95354	2.96421	3.00013	2.95976	3.00907	3.00154	2.9364	4.39958	2.9974	2.93997	2.93983	3.00999
Chavicol	5.19109	3.08406	5.24761	4.2822	3.12893	4.4333	5.38385	5.16432	4.83126	5.46065	3.05967	5.65417
1-[(3-fluorophenyl)methyl]-3-pyrrolidin-1-ylsulfonylpyridin-2-one	5.9651	3.75438	5.59525	3.74992	3.79928	4.61495	5.50566	5.55119	4.78054	5.52856	3.72998	5.81767
Echinocystic acid-3-o-glucoside	2.50992	4.41109	4.63643	4.65524	4.78742	4.89329	4.27878	3.64173	4.19632	4.98217	5.17062	5.02391
PS(20:0/5-iso PGF2VI)	2.88552	2.89619	4.52901	2.89174	2.94104	2.93351	2.86839	2.90966	2.92938	2.87195	2.87182	2.94196
Ile glu ile	3.63422	4.74912	3.84734	4.27231	4.67856	5.03518	3.73594	4.67221	4.37062	4.3265	4.84597	5.01865
Tylosin	4.43873	5.27858	6.03044	6.00064	5.99845	5.49498	5.59626	5.80904	6.09482	5.75422	5.4724	5.7151
PA(6 keto-PGF1alpha/20:4(8Z,11Z,14Z,17Z))	3.0577	3.06837	3.1043	3.06392	3.11324	3.1057	4.36559	3.08184	3.10157	3.04412	3.04399	3.11415
1alpha,3beta,22R-Trihydroxyergosta-5,24E-dien-26-oic acid 3-O-b-D-glucoside 26-O-[b-D-glucosyl-(1->2)-6-acetyl-b-D-glucosyl] ester	3.78006	3.79074	4.78658	4.48942	3.83564	4.3699	3.7629	3.80422	3.82396	4.67924	3.76633	3.83655
Monoglucuronylglycyrrhetinic acid	4.03236	4.21112	4.28735	4.77556	4.47963	4.0804	4.683	4.26621	4.37906	5.03004	4.87709	4.53058
Phenylalanylvaline	3.36095	4.14844	3.9095	4.27555	3.79099	4.32154	3.3438	3.3851	3.4708	4.29834	4.29488	4.23741
Dg(2:0/lte4/0:0)	3.08631	3.09698	3.98525	4.19387	3.14186	4.24527	4.15614	3.11045	3.13018	3.07273	4.01347	3.14277
Dgdg(2:0/20:4)	3.5248	4.5857	3.57143	3.98966	3.86713	4.31159	5.03686	3.54896	4.19849	4.35714	3.51108	4.41133
PS(5-iso PGF2VI/20:0)	1.29059	1.30073	1.33495	1.2965	1.34349	2.30488	3.5009	3.57336	3.84213	1.55346	1.27758	1.34437
Ethyl 3-hydroxydodecanoate	5.6691	5.56881	6.40538	5.49511	5.26882	5.35758	6.3389	5.92466	5.68367	5.90096	5.0951	6.09949
(17E,19E,21E,23E,25E)-4,6,8,10,12,14,16,27-Octahydroxy-3-(1-hydroxyhexyl)-17,28-dimethyl-1-oxacyclooctacosa-17,19,21,23,25-pentaen-2-one	4.94169	5.16608	4.19606	4.99297	4.5021	3.13038	6.1556	5.42284	5.71349	5.33426	5.4846	4.56921
N,15-Didehydro-11,15-dideoxo-1-deoxy-1,15-epoxy-11-hydroxy-4-O-methyl-3-(4-((2,4,6-trimethylphenyl)methyl)-1-piperazinyl)rifamycin 8-(2,2-dimethylpropanoate)	2.48626	2.49691	4.52148	3.48303	2.54168	2.53416	2.46916	2.51035	2.53003	4.18639	2.47258	2.54259
Mg(15:0/0:0/0:0)	5.26961	5.04395	5.7291	3.70391	5.01816	5.41895	4.80943	4.74884	4.7112	5.48947	4.48184	5.73659
2-Azaspiro[4.5]decan-3-one	6.21226	5.94662	6.00616	5.9208	5.94084	5.95504	5.91189	6.01198	5.93924	5.86311	5.83489	5.93447
Val-Tyr-Leu-Arg	3.10666	3.11733	3.15326	3.11288	3.16221	3.15467	3.08952	3.13081	3.15054	3.09308	3.09295	3.16312
L-Prolinamide,D-tyrosyl-L-arginylglycyl-4-nitro-L-phenylalanyl-	1.26018	3.43679	1.30438	1.26607	1.31289	1.30572	1.24398	1.28305	1.30179	1.24735	1.24722	1.31376
Tyr-pro-phe-pro-gly-pro-ile	4.81942	4.78725	4.50942	4.76358	4.77981	4.90227	5.58323	4.25495	5.10204	5.19949	4.85346	4.56664
MG(a-13:0/0:0/0:0)[rac]	5.01157	4.8907	6.0659	4.96895	4.63924	4.81863	6.00812	5.58879	5.09316	5.54124	4.50559	5.72792
Crustacean erythrophore concentrating hormone	3.86008	3.87076	3.90671	3.8663	3.91566	3.90812	3.84292	3.88424	3.90398	3.84649	3.84635	3.91657
Chinenoside V	5.64957	5.66025	5.69621	5.6558	5.70516	5.69762	5.63241	5.67373	5.69348	5.63598	5.63585	5.70607
Amphotericin b methyl ester	4.19141	4.2021	4.23805	4.19764	4.247	4.23946	4.17426	4.21558	4.29479	4.17783	4.17769	4.24791
Dakh peptide	3.15559	3.16627	4.31258	3.16182	3.21115	3.20361	3.13845	4.15898	3.19947	3.14202	3.14188	3.21206
Floionolic acid	3.63665	3.62233	5.54577	4.00563	3.66723	3.65969	5.58646	5.30522	4.50814	5.21512	3.59793	5.33055
Cyclosomatostatin	3.80746	4.27844	4.18362	4.20036	3.86304	4.33676	5.06313	3.83162	4.03515	3.79387	4.57308	3.86395
1-(6-Hydroxy-2-azabicyclo[2.2.1]heptane-3-carbonyl)pyrrolidine-2-carbonitrile	2.00174	3.77408	2.04794	2.00791	2.05681	3.82344	1.98476	2.02567	2.04524	1.98829	1.98816	2.05772
Glycylalanylprolylmethionylphenylalanylvalinamide	1.84716	3.71568	1.89317	3.59379	2.87233	2.95733	4.11198	1.87099	1.89048	3.18789	4.2448	3.79916
Lysocellin	4.61833	5.14761	4.66497	5.02254	5.15111	5.27848	5.06066	4.71685	5.00791	5.36101	5.36585	5.2872
Kudzusaponin SA1	3.56517	4.58898	3.6118	3.5714	3.62075	3.61321	3.54802	3.58933	3.60907	4.04606	4.34057	3.62166
Glutaraldehyde	4.65859	4.32489	4.48608	4.4577	4.45777	4.38811	4.42888	4.67369	4.46382	4.39044	4.38896	4.52881
Pa(12:0/22:6(5z,8e,10z,13z,15e,19z)-2oh(7s, 17s))	4.03958	4.06963	4.24735	3.43472	4.44564	4.6789	5.30114	2.22278	4.76902	2.18527	4.86644	2.25494
(3E,5E)-1,3,5-octatriene	6.16431	5.84211	5.96174	6.01764	5.90953	5.87652	5.91673	6.29879	5.91446	5.90194	5.94169	5.95407
Aeglin	2.77052	2.78119	2.81709	2.77674	2.82602	2.81849	2.7534	2.79465	2.81436	3.86672	2.75682	2.82694
Hosenkoside f	4.42612	3.48539	3.52134	3.48094	3.53028	3.52274	3.45756	3.49887	3.51861	4.18964	3.46099	3.5312
Ps(14:0/22:6(4z,7z,10z,13e,15e,19z)-oh(17))	3.05498	3.06565	3.10158	3.0612	3.11052	3.10299	3.38792	3.07912	4.29462	4.25834	3.27662	3.11144
Histidinohydroxylysinonorleucine	0.832201	0.841328	0.872283	3.41067	0.880042	0.873502	0.817613	3.53071	0.86992	0.82064	0.820524	1.28099
Solithromycin	2.23688	3.15794	2.28327	2.24308	4.15754	4.40862	4.83266	2.26091	2.28055	3.66364	4.15814	4.46305
Trigoneoside VIII	4.18051	4.34593	4.76362	4.77165	4.2361	4.90052	4.88785	4.38354	4.71705	4.79307	4.74936	4.53091
Glu ile phe	3.52358	4.06608	3.57021	3.52981	3.78112	3.98819	3.50643	3.68842	3.56748	3.64762	3.50986	4.17462
Kudzusaponin SA2	3.74431	3.75499	4.16048	3.75054	3.79989	3.79235	4.56086	3.76847	3.78821	3.73073	3.73059	3.80081
Prostaglandin D3	4.35318	5.19407	4.96129	4.81331	5.36558	5.00918	4.63324	4.37734	4.85038	5.2281	5.36402	5.34955
Ichangic acid 17-beta-D-glucopyranoside	3.95994	3.97062	4.00658	3.96617	4.01553	4.00798	3.94279	3.9841	4.00385	3.94636	3.94622	4.01644
Glu Ile Ala His Gly	2.60497	2.61563	2.6515	2.61118	2.66043	2.6529	4.05378	3.13906	2.64877	4.21009	2.59128	2.7609
Alliofuroside A	4.30915	4.31983	4.35579	4.31538	4.36474	4.3572	4.292	4.35676	4.35306	4.29557	4.29543	4.36565
Val Leu Ala Leu Leu	5.94844	6.38913	6.28897	6.43282	6.52688	6.48573	6.37736	6.18224	6.37134	6.53447	6.69771	6.56776
Ps(20:5(7z,9z,11e,13e,17z)-3oh(5,6,15)/15:0)	3.16658	3.17726	4.24416	3.17281	3.22214	3.2146	3.54958	3.19073	3.21046	3.15301	3.15287	3.22305
Indolophenanthridine	5.46158	3.31252	3.65518	3.30806	3.3574	3.56846	3.52791	4.40475	5.0127	4.28886	3.28812	4.33625
Trap-6	1.18952	5.30103	5.29425	5.18049	5.15457	5.06933	5.67184	4.95539	5.73841	5.08758	5.12336	5.16061
2,6-Dimethylpyrazine	4.274	4.13759	4.31273	4.32776	4.39812	4.32856	4.41571	4.50222	4.50331	4.44939	4.22794	4.47138
13-Demethyl tacrolimus	1.85339	4.48966	4.70362	4.7266	4.95502	5.03889	4.6248	4.23464	4.41391	4.79207	5.05675	4.57111
Dg(pge2/10:0/0:0)	5.51618	6.09314	6.09472	6.16963	6.25509	6.25389	6.0453	5.89136	6.14916	6.2827	6.42913	6.32404
Haloperidol	2.36937	2.5699	2.02947	2.25097	2.18661	2.03086	1.96632	2.72936	2.02677	2.83227	1.96971	2.03924
Pyroglutamyl-histidyl-glycine	2.86929	2.87996	2.91587	2.87551	2.92481	2.91727	2.85215	2.89342	2.91314	2.85572	2.85558	2.92572
Piriprost	2.81269	2.82336	2.85926	2.81891	2.8682	2.86067	3.78378	2.83682	3.82504	3.93301	3.98722	3.50431
Nummularine A	3.889	4.83149	4.77906	4.88568	5.20815	4.96103	4.43217	4.67792	4.68374	4.79818	4.8202	4.91905
Gentamicin B	2.61816	2.62882	2.66469	2.62437	2.67362	2.6661	2.60105	2.64227	2.66197	2.60461	2.60447	2.67454
3-(6-Aminopurin-9-yl)-5-(hydroxymethyl)cyclopentane-1,2-diol	5.81809	5.59937	5.6152	5.54182	5.57509	5.5873	5.5645	5.67496	5.59054	5.52561	5.49151	5.53214
5-methyl-N,4-bis(4-methylphenyl)-1,3-thiazol-2-amine	4.35083	5.39001	5.15315	5.37088	5.32389	5.33397	5.47403	5.05622	5.40741	5.41298	5.55205	5.36824
Glu gln lys	3.34603	3.3567	3.39264	3.35225	3.40159	3.39405	3.32888	3.37018	3.38992	3.33245	3.33231	3.40251
Pro ile gly	3.40582	4.63274	4.12126	4.59709	4.14022	4.03401	4.47093	3.42997	4.29722	4.3396	4.84331	3.4623
12(S)-HETrE	6.65966	5.75335	5.86383	5.7746	5.7643	5.80149	5.6993	5.9027	5.81826	5.50565	5.61044	5.88801
Cyclo(aspartylleucylthreonylvalyltyrosylphenylalanylglycyl)	3.50319	4.27143	3.54982	3.50942	4.38517	3.55122	4.73048	4.32017	4.61317	4.76888	3.48947	4.73826
Concanamycin	5.02884	5.79727	5.66377	5.78787	5.91393	5.94998	5.6457	5.17645	5.75005	5.84525	6.10698	5.95324
Valerophenone	5.13212	5.64211	5.57334	5.73463	5.61103	5.56662	5.60198	5.50723	5.57656	5.63907	5.734	5.61111
L-Proline, 1-(N-((3-((propylamino)carbonyl)oxiranyl)carbonyl)-L-isoleucyl)-, (2S-trans)-	3.65293	3.66361	3.69955	3.65915	3.7085	3.70096	3.63577	3.67708	3.72844	3.63934	3.63921	3.70942
DG(i-14:0/20:4(5Z,8Z,11Z,13E)-OH(15S)/0:0)	3.74193	6.18967	6.10036	6.17469	6.32085	6.29587	6.12434	5.96482	6.19455	6.36434	6.49154	6.36056
Pseudojervine	4.14285	4.67069	4.64518	4.59831	4.72912	4.48555	4.70475	4.16701	4.28279	4.81389	4.84275	4.70275
Leu Gln Lys Ser Leu	3.74385	5.50029	5.37976	5.5654	5.65975	5.58895	5.57463	4.99341	5.43756	5.66284	5.9223	5.69936
Pi(pgj2/16:0)	3.65374	4.75113	5.14262	4.69196	5.26441	5.08519	4.88954	4.81	4.69721	4.974	5.25924	4.87019
Vinaginsenoside R12	2.13057	5.93308	5.84073	5.99315	6.09979	6.03928	5.9094	5.72573	5.93868	6.17484	6.26659	6.11815
Hydrocinnamate-(orn-Pro-dcha-Trp-Arg)	4.3355	4.92916	4.70644	4.65026	4.83299	4.87098	4.85923	5.17228	4.67866	5.14054	5.1231	5.0685
Metildigoxin	4.26955	5.05811	4.92132	4.79039	5.32313	5.33482	5.11449	4.7322	5.09344	5.06882	5.56441	5.37146
Procyclidine	5.38598	3.91748	4.41512	3.32698	3.60145	4.14961	4.33379	4.19747	3.95906	3.92751	3.66355	4.43156
Pc(16:0/lte4)	3.96726	4.00311	4.29898	3.97349	4.87526	4.49376	4.34893	4.61626	4.01116	4.69705	4.2549	4.79851
Pe(18:3(10,12,15)-oh(9)/p-18:0)	1.75672	3.5306	3.37699	1.76285	1.8114	2.78977	3.35606	1.78048	2.8567	2.84506	1.74324	2.49506
Phe Leu Leu Val Phe	0.0192996	5.83954	5.78594	5.87602	5.99416	5.9511	5.73394	5.61959	5.73096	5.96295	6.10011	6.02142
MG(a-15:0/0:0/0:0)[rac]	5.10741	5.08418	5.81294	4.9491	4.80034	4.85786	5.8592	5.26149	5.0739	5.54262	4.29753	5.65664
Solasodine 3-O-beta-D-glucopyranoside	5.65137	6.05457	5.99061	6.11168	6.14976	6.16344	6.00575	5.78969	5.94826	6.20057	6.3373	6.20125
N-Lauroylsarcosine	5.17327	5.26229	5.17247	5.34499	5.23714	5.28001	5.04365	5.14728	5.00282	5.25433	5.19549	5.17066
Tetranorprostanedioic acid	3.98455	5.07154	3.81847	2.76222	4.61234	5.219	2.73888	4.78063	2.79984	2.74244	4.73206	5.15177
Pa(10:0/pgd1)	3.96281	4.68304	4.00944	4.72074	4.58007	4.45402	4.23994	3.98697	4.70536	4.45667	4.86874	4.63626
DG(i-16:0/TXB2/0:0)	5.34053	5.72546	5.71874	5.77696	5.85386	5.83541	5.6695	5.45053	5.70205	5.8221	5.89549	5.9165
12-oxo-PDA	4.02579	4.98687	4.33315	3.67112	4.78332	5.1536	4.00644	4.78229	4.38068	4.59069	4.84295	5.18634
N,N,N',N',N'',N''-Hexakis(methoxymethyl)-1,3,5-triazine-2,4,6-triamine	6.40632	6.28636	6.30464	6.21239	6.24193	6.25883	6.16031	6.22774	6.2374	6.13776	6.13676	6.18626
25-Desacetylrifampicin	3.22638	3.23706	3.27299	3.2326	3.28194	3.2744	3.20923	3.25053	3.27026	3.2128	3.21266	4.11391
N2,N2-Dimethylguanosine	4.19072	4.2014	4.23736	4.19695	4.24631	4.23877	4.17357	4.21488	4.23463	4.17714	4.177	4.24722
PE(PGE2/DiMe(11,3))	4.14939	4.16007	4.19602	4.15562	4.20497	4.19743	4.13223	4.17355	4.19329	4.1358	4.13567	4.20589
Carboprost methyl	3.8157	3.82638	3.86233	3.82193	3.87128	3.86374	3.79855	3.83986	3.8596	3.80211	3.80198	3.87219
Polyglycerol esters of fatty acids	5.49751	5.05464	5.78239	5.16501	5.03788	5.12118	5.96567	5.33096	4.80424	5.67421	4.73485	5.64154
Lauryldiethanolamine	8.58933	8.02929	8.1328	7.97492	8.0008	8.1024	7.99731	8.03419	8.03571	7.98024	7.90035	8.14161
N-Lauroyl Arginine	3.35549	6.06458	5.70346	6.13539	6.11764	6.11586	5.93466	5.06994	5.83744	6.18488	6.39791	6.08333
2-Aminopurine	6.236	6.15562	6.15901	6.10446	6.14139	6.13781	6.08044	6.12198	6.15003	6.0694	6.08185	6.07534
Heptadecasphinganine	7.73324	7.19527	7.26899	7.02925	7.14045	7.20301	6.99714	7.18707	7.20674	7.07597	7.05307	7.26736
3-ketosphinganine	5.88981	5.1512	5.38185	5.13599	5.15023	5.17374	4.91202	5.30076	5.16491	5.14527	4.94263	5.30718
D-erythro-Sphingosine C-17	5.59068	5.55677	5.42948	5.26072	5.29858	5.38744	5.32359	5.38217	5.38097	5.37392	5.41392	5.2512
Goshuyic acid	5.84442	5.4718	5.23482	5.2438	5.26226	5.19046	5.2559	5.26614	5.32869	5.30682	5.26456	5.43669
PA(8:0/6 keto-PGF1alpha)	3.66451	4.68625	3.71114	4.82369	4.88108	4.91493	5.20971	4.73148	4.38361	4.80356	5.16294	4.77191
N-Myristoyl Arginine	4.55646	4.59998	4.64947	4.41233	4.15005	4.02236	3.95717	4.47218	4.12523	4.13306	4.51873	4.03082
Arachidic acid	6.43082	6.36535	6.34586	6.06776	6.30989	6.20793	6.22826	6.06387	6.20173	6.31838	6.34982	6.18204
1-Cyclohexene-1-carboxylic acid	5.56558	5.16703	5.24979	5.16491	5.1156	5.14189	5.20082	5.16641	5.25656	5.15967	5.08164	5.26172
4-Methylstyrene	6.49229	6.05373	6.16205	6.03084	5.98829	5.95609	6.07845	6.0024	6.17166	6.06856	5.90793	6.16164
Austinoneol	8.2351	7.70732	7.84809	7.6843	7.64714	7.60643	7.71443	7.6499	7.85149	7.68489	7.5655	7.8431
N,N-Dimethyloctanamide	5.8384	5.3648	5.3057	5.18435	5.39112	5.43636	5.26547	5.27837	5.23172	5.21919	5.1828	5.62856
Benzylideneacetone	3.09107	4.8388	3.13768	3.0973	3.14662	3.13908	3.07393	3.11522	3.13495	3.0775	3.07736	3.14754
'9,12-octadecadiynoic acid'	6.23701	6.01084	5.92073	5.82987	5.8009	5.94177	5.85292	5.87318	5.88584	5.97901	6.04907	6.11554
S-methoprene	5.23132	5.60694	5.49925	5.64	5.53939	5.55939	6.01139	5.48293	5.72522	5.74176	5.82462	5.79506
Pc(14:1/0:0)	6.36361	6.23719	6.52889	6.53423	6.52574	6.59892	6.40185	6.64	6.49667	6.43989	6.43208	6.52031
LysoPE(0:0/18:4(6Z,9Z,12Z,15Z))	6.23713	6.697	6.56963	6.66594	6.59694	6.62738	6.92891	6.60523	6.64288	6.71461	6.79593	6.74549
Pc(18:4/0:0)	7.36753	7.58648	7.54541	7.60609	7.58679	7.58845	7.74358	7.60164	7.60353	7.63214	7.66208	7.6427
Nonapropylene glycol	6.86217	6.70421	6.7125	6.68058	6.6857	6.74273	6.59483	6.70742	6.70162	6.65039	6.61668	6.66027
1,2-Cyclohexanediol, 1-methyl-4-(1-methylethenyl)-	5.27596	4.9915	5.12343	5.03117	5.0449	5.13338	4.98889	4.96598	5.10649	5.02182	4.9728	5.06564
Trodusquemine	6.6715	6.384	6.41588	6.37802	6.4554	6.44346	6.149	6.35417	6.41091	6.29761	6.24279	6.35034
Arachidonic acid	6.91257	6.92648	6.94744	6.97402	6.96908	6.96852	7.09857	6.96931	7.02418	6.95092	7.0101	7.00203
1-(9Z-hexadecenoyl)-glycero-3-phosphate	5.66848	6.32664	6.07451	6.20166	6.14055	6.13539	6.44775	5.95785	6.19988	6.25997	6.28686	6.28183
Alpha-Bisabolol oxide A	6.11199	6.13577	6.02268	6.04911	6.02712	6.23995	6.23695	6.27669	6.23594	6.29849	6.42529	6.32702
11-Oxahexadecanolide	3.94457	3.95525	3.9912	3.95079	4.00015	3.99261	3.92741	3.96873	3.98847	3.93098	3.93084	4.00106
LysoPC(20:5(5Z,8Z,11Z,14Z,17Z)/0:0)	8.98917	8.95521	8.97213	8.96089	8.96375	8.9713	9.00943	9.03012	8.95999	8.93597	8.99289	8.95708
Phthalic acid	4.9482	4.67937	4.68095	4.66438	4.66018	4.68775	4.51591	4.63141	4.65312	4.53069	4.53218	4.65187
Dibutyl Phthalate	5.79143	5.4789	5.52531	5.35492	5.42391	5.50228	5.26044	5.41274	5.44559	5.30889	5.21903	5.40823
Linoleic Acid	5.90727	6.31414	6.33678	6.4043	6.4232	6.47457	6.62423	6.44004	6.46492	6.44074	6.5102	6.526
Tributyl citrate	5.61018	5.33254	5.37182	5.30374	5.27624	5.355	4.86512	5.32457	5.37004	5.20782	5.05398	5.20128
Pi(18:0/txb2)	5.75811	6.47783	6.26913	6.43196	6.35846	6.24941	6.69524	6.04233	6.24979	6.39336	6.47177	6.36414
Gonal	6.86088	6.39336	6.24973	6.13108	6.12784	6.22182	6.03234	6.09505	6.2463	6.10954	5.98691	6.35743
O-arachidonoyl glycidol	6.49943	6.52378	6.50384	6.5541	6.55217	6.56363	6.67459	6.54022	6.57038	6.50579	6.55327	6.57317
Lpe(14:0)	5.74349	6.14264	6.18291	6.18838	6.22012	6.15634	5.96128	6.0102	6.04499	6.11419	6.09793	5.99806
Pc(18:3/0:0)	7.86155	8.15818	8.12041	8.17787	8.17447	8.1861	8.25695	8.06208	8.14735	8.20602	8.20616	8.18828
Cer(t18:0/5-iso PGF2VI)	6.93859	6.69133	6.70409	6.6541	6.74248	6.71866	6.50585	6.6721	6.7032	6.61537	6.58793	6.62354
Ppg n11	6.77532	6.55932	6.58196	6.58312	6.61656	6.62384	6.37117	6.50318	6.57264	6.52565	6.45363	6.5001
P-Mentha-1,3,5,8-tetraene	5.49942	5.06614	5.16684	4.71999	5.01009	5.07425	4.86104	5.07427	4.95171	4.9551	4.54937	5.16502
Lpe(18:2)	7.20351	7.23577	7.1989	7.22619	7.20303	7.13154	7.25832	7.20279	7.18062	7.17705	7.19912	7.02855
Pc(17:2/0:0)	6.9198	7.08444	7.08697	7.13731	7.12845	7.12228	7.14388	7.07714	7.06881	7.11887	7.16115	7.04085
4-Piperidinone, 1-hydroxy-2,2,6,6-tetramethyl-	5.87796	5.54843	5.04235	4.98319	5.4131	5.47089	5.04243	5.37581	5.11519	5.00584	4.93496	5.52099
Xestoaminol C	5.75977	5.17644	4.95877	4.62647	4.75579	5.06349	4.69655	4.92436	4.92289	4.71574	4.55601	5.24599
Alpha-linolenoyl ethanolamide	5.41199	6.17352	5.85055	5.96198	6.00606	5.99026	6.10481	5.79893	6.04776	6.05139	6.35671	6.33937
L-threo-sphinganine	5.97487	5.75168	5.80837	5.72828	5.8012	5.80817	5.6091	5.76993	5.85391	5.6566	5.65797	5.73405
Myristoyllysophosphatidylcholine	7.59196	7.50168	7.58968	7.58404	7.5742	7.49659	7.25801	7.53051	7.50994	7.47057	7.43025	7.41714
Poly thf n6	6.00647	5.69244	5.73521	5.62515	5.72068	5.75107	5.59411	5.68096	5.80666	5.6293	5.51919	5.62738
N-(2-hydroxyethyl)tetradecanamide	6.35235	6.31002	6.04781	6.17183	6.23623	6.28548	6.30817	6.33476	6.41932	6.38594	6.4874	6.46577
Palmitoleoyl ethanolamide	6.65196	6.58407	6.33249	6.3666	6.35273	6.43621	6.51777	6.53431	6.56996	6.52505	6.69189	6.68932
Pc(20:4/0:0)	8.71859	8.6778	8.69578	8.68787	8.66506	8.66978	8.70391	8.73487	8.63876	8.64003	8.6318	8.62625
Phytolaccatoxin	6.8749	6.81588	6.90038	6.83288	6.87621	6.68224	7.03479	7.0225	6.80663	6.75158	6.75186	6.66763
Cetylmannoside	6.62311	6.41295	6.41159	6.33856	6.39772	6.43536	6.20148	6.28708	6.34694	6.31616	6.28532	6.34348
Pc(16:1/0:0)	7.89952	8.00985	7.93949	7.98181	7.96726	7.95467	8.07447	7.91739	7.98755	8.00087	7.97093	8.00504
Mg(18:1(9z)/0:0/0:0)	6.45245	6.56723	6.46856	6.50727	6.4994	6.48709	6.57211	6.37964	6.49613	6.48093	6.49134	6.42308
1-Hexadecanoyl-sn-Glycero-3-Phosphoethanolamine	6.99203	7.0218	7.0955	7.04681	7.06769	7.09138	6.82401	7.04176	7.02649	7.02505	6.9396	6.95409
27-Norcholestanehexol	4.69233	4.7075	4.75215	5.00418	5.0807	4.29312	4.50732	4.76405	5.01172	4.9558	4.28874	4.64156
Dihydro-alpha-ionone	5.69255	5.4211	5.32817	5.17086	5.35453	5.40188	5.2183	5.22567	5.34911	5.34917	5.13223	5.51654
Hexadecanamide	7.32238	7.31961	7.33918	7.27614	7.30683	7.34058	7.25817	7.29815	7.34046	7.29543	7.25956	7.29866
Octadeca-9,12-dienal	6.88767	6.68614	6.64517	6.54081	6.60526	6.69561	6.53481	6.56199	6.64659	6.60589	6.48995	6.74409
Geranylgeraniol	5.60498	5.39702	5.27198	5.07224	5.2489	5.46418	5.23924	5.21765	5.27299	5.21688	5.17844	5.47194
'5(z),8(z),11(z)-eicosatrienoic acid methyl ester'	5.41694	5.86726	5.88656	5.85281	5.92466	5.90706	5.88904	5.52641	5.79044	5.7521	5.85906	5.69563
Pc(32:2)	5.59975	5.25951	5.77816	5.59628	5.71709	5.92634	6.0666	5.93494	5.9459	6.03827	6.25304	5.87057
3-Amino-2-methoxynonadec-5-en-4-ol	7.41629	7.39167	7.3966	7.28941	7.39666	7.47948	7.38423	7.37834	7.4415	7.40345	7.26752	7.54449
3,4-Dihydroxydodecanoylcarnitine	4.80661	4.6148	4.49508	4.18504	4.13499	4.89394	4.06225	4.10356	4.12331	4.73683	4.06568	4.34723
Pc(20:3/0:0)	8.43785	8.45918	8.45254	8.46056	8.45003	8.43527	8.56486	8.51195	8.4301	8.45276	8.49397	8.4319
LysoPE(0:0/24:6(6Z,9Z,12Z,15Z,18Z,21Z))	5.46893	5.02345	5.31347	5.03003	4.45216	4.86723	5.28738	5.54619	4.95144	4.90933	5.06714	4.40119
LysoPC(20:3(8Z,11Z,14Z)/0:0)	5.38706	5.74451	5.77155	5.86183	5.80502	5.70869	5.8432	5.88323	5.63007	5.6454	5.81615	5.25078
Dg(18:0/0:0/20:5(7z,9z,11e,13e,17z)-3oh(5,6,15))	6.90356	6.88246	6.86637	6.83991	6.82533	6.85286	6.65034	6.5951	6.79096	6.62814	6.43966	6.73417
Pe(22:2/0:0)	7.04305	6.83157	6.82841	6.85913	6.84612	6.84834	6.93435	6.93853	6.73669	6.85651	7.00978	6.67464
Cer(d18:1/20:3(8Z,11Z,14Z)-2OH(5,6))	6.18261	5.9235	6.02511	5.8499	6.06463	6.03438	5.92585	5.97037	6.00369	5.97781	5.92618	5.98701
Dg(20:4/20:5/0:0)	5.59982	6.37746	6.38674	6.24093	6.33473	6.49193	6.15884	6.44943	6.22438	6.0577	5.74105	6.53769
Cortol	5.33288	4.51279	4.95845	4.76282	4.83762	5.1838	4.98836	4.86267	5.17162	5.12205	5.00405	5.06851
1-phenyl-2-butanone	5.49807	5.34061	5.32927	5.2543	5.36801	5.36019	5.31102	5.33231	5.34005	5.28776	5.33446	5.38124
6-hydroxycaproic acid	5.38496	5.26333	5.28379	5.2624	5.29213	5.30112	5.24105	5.21737	5.28912	5.24714	5.24211	5.26378
Exo-2-Methyl-3-methylenebicyclo[2.2.1]heptan-2-ol	6.32225	6.18512	6.20551	6.15764	6.21169	6.25887	6.171	6.18536	6.24465	6.20172	6.21331	6.20206
Isophorone	7.03497	6.91806	6.93573	6.89478	6.92776	6.94348	6.8868	6.91777	6.93918	6.88801	6.89137	6.90526
(S)-Oleuropeic acid	6.14924	6.00078	6.02739	5.98661	6.045	6.05731	5.96769	5.98375	6.05217	5.98794	6.03576	6.01207
Dibutyl sebacate	7.16904	7.07635	7.0719	7.03418	7.07827	7.09442	7.02122	7.04787	7.08065	7.02255	7.03131	7.0124
Bis(2-ethylhexyl) sebacate	8.72179	8.60617	8.62353	8.5802	8.61739	8.63037	8.56248	8.58752	8.61605	8.56218	8.56412	8.57274
Cyclohexanecarboxylic acid	4.60965	3.94652	4.25778	3.93879	3.96609	4.26787	4.13293	4.22078	4.14966	4.16878	4.11427	4.38501
Eicosadienoic acid	6.00523	6.18969	6.10595	6.18653	6.26861	6.27595	6.43008	6.26799	6.21474	6.20129	6.33939	6.29491
LysoPC(0:0/18:1(9Z))	7.37492	7.37543	7.38794	7.3414	7.21444	7.16936	7.33711	7.38662	7.19942	7.22391	7.10973	7.05423
1-palmitoyl-sn-glycero-3-phosphocholine	8.20763	8.14783	8.19955	8.2042	8.17592	8.13777	8.05706	8.25206	8.16223	8.16702	8.15664	8.06818
Lpc(18:1)	9.02637	8.98009	9.00014	9.00388	8.96828	8.95726	9.04604	9.06076	8.99215	8.97734	9.0555	8.93581
Palmitoleamide	5.14705	5.77538	5.77078	5.80919	5.81264	5.85137	5.51947	5.55811	5.74802	5.70396	5.78557	5.69712
Hexadecadienoic acid	5.7892	6.10764	5.80915	5.94173	5.96241	6.11595	6.165	6.09589	6.24551	6.18642	6.43791	6.30128
9-cis-retinal	5.9186	6.08061	6.21119	6.1903	6.17887	6.16059	5.96048	6.12474	6.13542	6.06584	6.16525	6.07969
GPEtn(22:6/16:0)	6.22319	6.43313	6.29396	6.28401	6.39311	6.42494	6.25667	6.27071	6.47367	6.33475	6.22298	6.50118
GPEtn(14:0/22:5)	6.45506	6.63232	6.54801	6.50892	6.67361	6.70464	6.50704	6.44505	6.69632	6.52536	6.48647	6.71893
GPEtn(20:5/17:0)	6.46499	6.53399	6.59179	6.4162	6.58624	6.63598	6.37949	6.44397	6.51562	6.43983	6.51172	6.6172
'anandamide (20:5, n-3)'	7.51608	7.23323	7.29013	7.2487	7.26036	7.24264	7.24475	7.43089	7.27173	7.21722	7.41465	7.24727
Pc(20:5/0:0)	6.85855	7.0688	7.08576	7.13452	7.08458	7.08434	7.20739	7.1614	7.0875	7.07663	6.71068	7.03296
Val tyr arg	6.52382	6.32692	6.26348	6.1727	6.24327	6.26523	5.95785	5.81524	6.21721	5.92428	5.68721	6.20554
Macimorelin	6.53508	6.4838	6.34774	6.21599	6.27878	6.39631	6.22126	6.24736	6.38971	6.16365	5.36187	6.53471
5-Hydroxy-14,16-hentriacontanedione	5.05062	5.06131	5.09726	5.05685	5.10621	5.09867	5.03347	5.07479	5.09453	5.03704	5.0369	5.10713
GPEtn(18:1/13:0)	4.19226	4.20294	4.2389	4.19849	4.24785	4.2403	4.17511	4.21642	4.23617	4.17867	4.17854	4.24876
(2R,5S,8R)-2,8-Dimethyl-5-propan-2-ylcyclodecan-1-one	6.17574	6.52893	6.64722	6.63682	6.62226	6.55317	6.40739	6.57218	6.62316	6.51023	6.601	6.40486
Pe(22:1/0:0)	8.3669	8.42934	8.52852	8.5002	8.45203	8.40452	8.30082	8.40633	8.34089	8.29565	8.39478	8.20388
GPEtn(21:0/9:0)	3.94889	4.39424	4.32896	4.20016	4.55518	4.33199	4.56513	4.89452	4.82739	4.64611	3.48534	4.43793
GPCho(20:5/18:4)	7.29178	7.59028	7.47699	7.55887	7.60377	7.67306	7.70389	7.64534	7.69392	7.79069	7.74539	7.75435
Cyclosquamosin A	4.38952	4.40021	4.43616	4.39575	4.44511	4.43757	4.37237	4.41369	4.43343	4.37594	4.3758	4.44603
GPEtn(16:0/17:1)	6.39556	6.18705	6.2473	6.20744	6.20002	6.26865	6.02898	6.15267	6.11046	6.26818	6.21781	6.16067
Linoleoyl ethanolamide	5.87574	5.09493	5.37887	5.15272	5.00579	4.89873	5.23397	5.59549	5.10023	4.97613	4.96715	4.75132
'pc(18:3(9z,12z,15z)/18:3(9z,12z,15z))'	7.47174	8.06814	7.94708	8.02172	8.09542	8.12052	8.1628	8.13789	8.1822	8.30971	7.97029	8.20011
PA(18:1(9Z)-O(12,13)/i-14:0)	7.14855	7.11662	7.11812	7.04287	7.10072	7.12809	7.02717	7.05953	7.05694	7.03326	7.05147	7.02256
'n,n-diisopropylethylamine'	7.18104	7.0504	7.06966	7.02249	7.06293	7.07364	7.02119	7.04701	7.06811	7.01267	7.04163	7.02717
N-Methoxysuccinyl-Ala-Ala-Pro-Val	6.9346	6.89599	6.91325	6.89109	6.92743	6.90392	6.89303	6.81932	6.87604	6.80846	6.86186	6.79993
(1R,3S)-3-(6-Aminopurin-9-yl)cyclopentan-1-ol	5.90321	5.83075	5.85784	5.84785	5.86641	5.85289	5.80414	5.82127	5.80365	5.80201	5.76281	5.81259
N-(3,5-dimethylphenyl)-2-(4-morpholin-4-ylphenyl)imidazo[1,2-a]pyrimidin-3-amine	6.10754	5.98379	6.06183	6.01627	6.03293	6.00846	5.93616	5.986	6.00981	5.96397	5.94436	5.98381
Ophiopogonoside a	7.37869	7.24786	7.28112	7.23705	7.25152	7.26312	7.21435	7.23736	7.24851	7.19476	7.24391	7.20156
N-Arachidonoyl Arginine	6.7042	6.62176	6.62303	6.58572	6.59049	6.61147	6.56827	6.61645	6.59812	6.57333	6.58939	6.5599
Pc(38:6)	7.6011	8.13305	8.04479	8.08928	8.12007	8.12411	8.15063	8.3028	8.18728	8.35627	7.87334	8.17485
Pc(p-16:0/txb2)	7.0886	7.59567	7.5314	7.55093	7.62735	7.64262	7.67419	7.8229	7.65893	7.79864	7.35324	7.67476
Triethanolamine	6.26217	6.11738	6.15582	6.12667	6.11849	6.14142	6.13657	6.13527	6.15202	6.03921	6.09961	6.09321
LysoPI(20:4(5Z,8Z,11Z,14Z)/0:0)	5.91567	6.29423	6.3041	6.37962	6.35317	6.29886	6.3072	6.28741	6.31819	6.29867	6.2708	6.20016
'4-{[(cyclohexylideneamino)oxy]carbonyl}-n,n-dipropylbenzenesulfonamide'	6.46681	6.51185	6.58482	6.51865	6.5132	6.56415	6.42231	6.40983	6.4616	6.36196	6.38218	6.49876
Morpholine	4.90616	4.76126	4.77271	4.7547	4.72943	4.74516	4.79877	4.79234	4.79304	4.70865	4.73499	4.79489
3-(1h-indol-3-yl)quinoxalin-2-ol	4.26848	3.59985	3.63579	3.59539	3.64474	3.6372	3.57202	3.61332	3.63306	3.57558	3.57545	3.64566
GPCho(18:4/16:1)	5.71815	5.75487	5.8609	5.7289	5.84496	5.88208	5.95579	5.65692	5.93881	5.80957	6.22767	5.85938
GPCho(20:5/15:0)	5.81517	6.87576	6.96214	6.86916	6.93845	6.90859	6.72646	6.75758	6.86589	6.80798	6.45422	6.71195
GPCho(18:4/20:5)	6.16567	6.05291	6.05336	6.03047	6.13625	6.15025	6.34686	6.03358	6.22207	6.19928	6.68464	6.28476
GPCho(20:5/20:3)	6.73359	6.59887	6.58094	6.52769	6.61877	6.68506	6.74643	6.67005	6.58171	6.62803	6.94327	6.57735
LysoPI(16:0/0:0)	6.53238	6.7046	6.79235	6.79286	6.77787	6.73555	6.60558	6.73094	6.74164	6.6359	6.67159	6.63777
9-hexadecenoic acid	6.03606	5.75416	5.56708	5.35196	5.2567	5.3194	5.35725	5.31866	5.31836	5.28514	5.25568	5.48134
LysoPC(22:6(4Z,7Z,10Z,13Z,16Z,19Z)/0:0)	6.15498	6.19264	6.31366	6.33081	6.36204	6.30261	6.52468	6.48655	6.40626	6.3567	6.48598	6.31594
LysoPS(18:2(9Z,12Z)/0:0)	6.33236	6.3915	6.4175	6.45068	6.47277	6.47211	6.49146	6.51443	6.42792	6.44934	6.53094	6.47652
Beta-Casomorphin-5	5.27968	5.49419	5.64652	5.71864	5.69041	5.69087	5.72681	5.79713	5.62907	5.64145	5.69018	5.65416
Mgdg(3:0/6:0)	5.86983	5.863	6.0175	6.08527	6.03666	5.94763	5.96546	6.28541	5.89426	5.96603	6.07245	5.99452
Acetylphosphate	5.92372	5.80511	5.82212	5.76964	5.80058	5.81399	5.7645	5.7958	5.79286	5.73419	5.73083	5.75375
Imidazolone A	5.56698	5.57766	5.61362	5.57321	5.62257	5.61503	5.54982	5.59114	5.61089	5.55339	5.55326	5.62348
Pa(20:5(6e,8z,11z,14z,17z)-oh(5)/10:0)	3.79335	3.92243	3.83999	3.79958	4.01395	3.84139	3.7762	3.81751	3.83726	3.77977	3.77963	4.02565
Pe(20:5(5z,8z,11z,14z,16e)-oh(18)/20:3(8z,11z,14z))	4.37505	4.38573	4.48269	4.38128	4.83947	4.4231	4.3579	4.39921	4.41896	4.36146	4.36133	4.43155
Caprolactam	5.34651	5.26528	5.22768	5.21636	5.20772	5.16317	5.022	5.05194	5.05483	5.04714	5.10275	5.05869
2-(Ethylamino)ethanol	5.28675	5.29235	5.32796	5.38111	5.4347	5.44197	5.56524	5.60935	5.61517	5.59468	5.627	5.61635
Phenethylamine	5.08084	5.28783	5.27662	5.37876	5.35219	5.32509	5.32155	5.27497	5.32727	5.33886	5.38361	5.31908
4-Aminophenol	6.06629	6.08587	6.15457	6.20386	6.19195	6.17336	6.10609	6.11601	6.16517	6.14558	6.16304	6.13461
Leu Glu Ile Glu	0.60282	2.25647	1.44879	1.68719	0.144969	0.142842	0.125531	0.136279	0.141686	0.12643	1.85739	0.648443
N-Acetyl-9-aminominocycline, (4R)-	4.08034	3.60788	3.64383	3.60343	3.65277	3.64523	3.58005	3.62136	3.6411	3.58361	3.58348	3.65369
'1,3-benzodioxolylbutanamine'	6.18954	6.06297	6.25753	6.12648	6.23522	6.16337	6.03225	6.11781	6.11942	6.07453	6.03355	6.15842
Glutamyl-phenylalanine	4.12693	5.03563	4.50138	5.09172	4.82684	4.97564	5.05976	4.49863	4.9183	5.1533	5.31009	5.03929
Phenylalanyl-Gamma-glutamate	3.54774	4.35591	3.92056	4.49638	3.6589	3.90163	4.67378	3.5719	4.36479	4.419	4.93762	4.74072
2-pyridineacetic acid	5.31656	5.7131	5.83344	5.86705	5.73215	5.7	5.54532	5.61509	5.61843	5.68326	5.78538	5.6189
Linoleamide	7.96852	7.97263	7.84645	7.56243	7.53219	7.57076	7.62067	7.57889	7.56584	7.56344	7.47876	7.55847
Palmitoleoyl-EA	6.28203	6.27905	6.25883	6.09321	6.10901	6.17544	6.39342	6.41887	6.37901	6.31176	6.38523	6.48601
Eicosapentaenoic acid ethyl ester	5.36398	5.55323	5.71122	5.81835	5.82858	5.88389	6.12809	6.13774	6.10727	5.98279	6.02755	6.0168
Dodecylbenzene	6.30978	6.33425	6.32035	6.02602	5.94407	5.99781	6.12292	6.07642	6.04193	6.02494	5.97427	6.00066
Farnesyl acetone	7.02914	7.03219	6.87824	6.62073	6.5812	6.62293	6.69906	6.62201	6.61574	6.57763	6.52269	6.62648
Myristoyl ethanolamide	6.01155	5.92501	5.94867	5.87106	5.95292	5.99179	6.17102	6.18738	6.18676	6.13174	6.17816	6.26744
Serratol	5.9749	5.87856	5.895	5.93109	5.92668	6.01034	6.03519	5.99303	6.06737	5.965	6.02991	6.01173
N-Isovaleroylglycine	5.2104	5.23266	5.27739	5.2713	5.28061	5.30591	5.35059	5.36021	5.37164	5.39044	5.42547	5.31773
Cyanoguanidine	4.31649	4.07051	4.13082	4.0859	4.10679	4.11809	4.1442	4.13173	4.14725	4.09242	4.08513	4.16097
'3-methylamino-1,2-propandiol'	5.43277	5.36703	5.38502	5.35237	5.36121	5.38383	5.36273	5.37223	5.36301	5.34328	5.3665	5.36267
4-hydroxyproline	5.21327	5.09153	5.17133	5.141	5.12535	5.14602	5.15539	5.17073	5.1555	5.1413	5.15198	5.14995
Phthalic Anhydride	6.19715	6.11663	6.11922	6.06805	6.06778	6.0963	6.03844	6.08104	6.09367	6.02902	6.04159	6.07926
Docosahexaenoyl Ethanolamide	6.22279	4.74016	5.25723	4.139	5.441	5.19638	4.35417	4.9773	4.934	5.42488	4.71179	5.36705
Pregnan-20-one, 3,17-dihydroxy-, (3alpha)-	5.32078	5.68787	5.82141	5.87268	5.90375	5.90283	6.2096	6.13786	5.97798	5.9488	6.05719	6.11065
7-Hexadecynoic acid	6.14409	6.37964	6.30853	6.29847	6.35329	6.43797	6.52742	6.51333	6.53173	6.53631	6.69942	6.68074
Despropylspiroxamine	5.65831	5.68226	5.66262	5.64028	5.62129	5.78601	5.92543	5.95336	5.8614	5.88174	6.04351	5.95502
2-linoleoyl glycerol	6.0487	6.13398	6.20345	6.25942	6.274	6.25819	6.41809	6.42114	6.36518	6.26167	6.29007	6.20554
Azacyclotridecan-2-one	5.83744	5.82904	5.74331	5.41737	5.36477	5.39546	5.47574	5.40424	5.40647	5.43082	5.27259	5.38155
(4-Methylphenyl)acetaldehyde	5.2225	4.73881	4.90894	4.6848	4.62522	4.69655	4.91856	4.76319	4.815	4.94733	4.54542	5.08243
5-(azepan-1-ylsulfonyl)-2-chloro-N-[1-(furan-2-yl)propan-2-yl]benzamide	7.07425	6.2879	6.3519	6.30039	6.17388	6.14688	6.17465	6.15821	6.25493	6.15342	6.07747	6.31038
Erythromycin A enol ether	4.12082	4.13151	4.16746	4.12705	4.17641	4.16887	4.10367	4.14499	4.16473	4.10724	4.1071	4.17732
3-hydroxypyridine	5.38303	5.36874	5.36475	5.31318	5.36159	5.33443	5.33409	5.36043	5.35022	5.30619	5.25266	5.32917
(1r,2s)-2-Aminocyclopentanecarboxylic acid	5.76039	5.70449	5.74687	5.755	5.75199	5.73449	5.74108	5.77128	5.77136	5.75723	5.7724	5.76664
3-Methylpyridazine	4.89242	4.83642	4.86034	4.84122	4.84407	4.8479	4.89727	4.89941	4.89146	4.82565	4.86135	4.86099
2-methylpropanal oxime	5.60092	5.55555	5.59225	5.59458	5.58641	5.58631	5.58431	5.59446	5.57295	5.54545	5.56027	5.56674
(2r)-6-methylpiperidine-2-carboxylic acid	6.5294	6.51719	6.57378	6.623	6.62432	6.63564	6.68321	6.66373	6.65419	6.65434	6.68518	6.68351
2-picoline	5.55925	5.43562	5.49051	5.46935	5.4658	5.46047	5.49645	5.49919	5.49332	5.44869	5.45825	5.46641
Cytosine	5.62806	5.52646	5.55091	5.55063	5.53832	5.55154	5.54378	5.54481	5.5636	5.51125	5.51002	5.53466
Ethyl 3-((6-(4,5-dihydro-1H-benzo[d]azepin-3(2H)-yl)-2-(pyridin-2-yl)pyrimidin-4-yl)amino)propanoate	6.70004	5.97448	5.98765	5.89319	5.88286	5.77893	5.83911	5.87025	5.95639	5.80365	5.64733	6.01926
Aloeresin B	5.84552	6.20905	6.25454	6.37612	6.2214	6.1137	6.15586	6.1887	6.12688	6.24095	6.31618	6.12078
Val pro ile	3.6559	4.53328	4.11658	4.35543	4.08314	3.99962	4.54257	3.68006	3.6998	3.79071	4.57013	3.80869
2-(L-Menthoxy)ethanol	4.31905	4.35101	5.27847	4.37631	3.51785	3.76214	5.40364	4.71214	4.36154	4.72564	3.30844	4.90446
(3a,5b,7a,12a)-24-[(carboxymethyl)amino]-1,12-dihydroxy-24-oxocholan-3-yl-b-D-Glucopyranosiduronic acid	1.59216	1.60258	1.63767	2.37866	1.64642	1.63905	3.51977	3.1253	2.42888	3.00555	2.93872	3.01123
L-Proline, 1-(1-L-leucyl-L-prolyl)-	3.33867	3.34935	3.38529	3.3449	3.39424	3.3867	3.32152	3.36282	3.38256	3.32509	3.32495	3.39515
N8-acetylspermidine	4.96792	4.8198	4.46644	4.36768	4.16715	4.19711	3.30742	3.34872	3.36846	3.61704	3.31085	3.38105
Withangulatin A	1.77143	1.78194	1.81732	1.77756	1.82614	3.03054	1.75458	1.7952	1.81464	1.75808	2.30138	1.82704
7-(3,4-diethoxyphenyl)-3-[(4-fluorophenyl)methyl]thieno[3,2-d]pyrimidin-4-one	7.01159	6.31156	6.33078	6.30498	6.23757	6.13393	6.20705	6.20669	6.3148	6.16398	6.05523	6.30007
Licoagrocarpin	3.82073	3.83141	3.86736	3.82696	3.87631	3.86877	3.80357	3.84489	3.86463	3.80714	3.80701	3.87722
Cholylthreonine	5.95598	5.98602	6.05451	6.14425	6.15161	6.15459	6.03555	6.17013	6.04391	6.1002	6.11801	6.13731
LysoPE(0:0/22:4(7Z,10Z,13Z,16Z))	6.25987	6.36001	6.54663	6.54922	6.55541	6.49614	6.52011	6.54228	6.50993	6.42452	6.55561	6.41639
Pc(p-16:0/3:0)	6.56646	6.35344	6.4988	6.44053	6.44404	6.40665	6.32195	6.38938	6.37677	6.2766	6.61235	6.20931
Hexamethylene tetramine	5.05153	4.82193	4.8988	4.70687	4.85474	4.90927	4.79897	4.81637	4.87952	4.76914	4.69618	4.75593
GPCho(18:3/20:5)	5.59764	5.45552	5.41349	5.37905	5.57389	5.63201	5.78244	5.54921	5.70635	5.84176	6.08387	5.72277
GPCho(14:1/20:3)	5.39915	6.25453	6.08577	6.17747	6.30074	6.31523	6.41647	6.26914	6.44358	6.54176	6.35191	6.43374
Rubraflavone B	6.26785	6.13722	6.09799	5.99276	6.00613	6.04287	6.03391	6.02952	6.06864	5.9737	5.89061	6.08499
Didrovaltratum	5.11577	4.799	5.10879	4.79578	4.85544	4.6147	4.6206	4.84598	4.68794	4.83655	4.80755	4.4028
Alfaprostolum	5.38438	5.23125	5.30411	5.18544	5.17659	5.17094	5.08602	5.13119	5.18777	5.03	5.00863	5.06557
Hydroxyrepaglinide	5.6191	5.63479	5.66654	5.51472	5.5895	5.65415	5.56462	5.44333	5.54532	5.26839	5.52611	5.59539
Ser arg phe	5.97406	5.89733	5.98262	5.86737	5.876	5.90682	5.87155	5.79974	5.86611	5.75786	5.7809	5.85622
N-ethyl-n-methylcathinone	5.54703	5.41589	5.53281	5.4287	5.42961	5.44295	5.44749	5.4453	5.46297	5.36539	5.38745	5.38067
4-Hydroxyisoleucine	5.60489	5.44655	5.49765	5.45461	5.44737	5.44993	5.47127	5.43735	5.48302	5.40179	5.44985	5.41716
Adenine	6.8657	6.72895	6.75913	6.7202	6.74291	6.74991	6.71383	6.73105	6.7457	6.69451	6.75021	6.70968
LysoPE(0:0/24:1(15Z))	6.96517	6.80677	6.82757	6.7874	6.81969	6.83897	6.70406	6.73775	6.77612	6.73756	6.79941	6.75565
GPEtn(15:1/13:0)	7.22154	7.10792	7.12347	7.05707	7.11381	7.11783	7.05996	7.06598	7.08448	7.02958	7.08358	7.03755
Hexamethoxymethyl melamine	6.8313	6.71645	6.73631	6.68497	6.70374	6.7238	6.65374	6.66969	6.69128	6.62761	6.69346	6.63341
Aldehydo-ascarylose	6.32667	6.32472	6.35619	6.34807	6.3479	6.35333	6.32812	6.33136	6.34345	6.26662	6.3451	6.31051
Butylisopropylamine	7.28331	7.15775	7.17656	7.13637	7.17054	7.18604	7.13187	7.15901	7.17394	7.12268	7.15531	7.13844
Tryptophol	4.71174	5.41945	5.38022	5.54056	5.39653	5.32554	5.31196	5.14817	5.40314	5.4418	5.66678	5.39366
N-Chlorophenylalanine	6.70981	5.90718	6.00117	5.93042	5.94211	5.91033	5.80746	5.79488	5.94649	5.57954	5.95794	6.02224
N-cyclohexyl-1-[2-(4-fluorophenyl)pyrimidin-4-yl]piperidine-3-carboxamide	4.12705	4.13773	4.17368	4.13328	4.18263	4.17509	4.10989	4.15121	4.17095	4.11346	4.11332	4.18355
GPEtn(20:5/18:1)	5.93691	6.7803	6.78902	6.82439	6.94277	7.02285	6.85433	7.05728	7.0181	7.09437	6.78998	7.08907
Pc(20:1/0:0)	7.21666	6.86078	7.04352	6.86904	6.78867	6.76959	6.8795	7.0455	6.75285	6.77977	6.8191	6.61423
GPEtn(17:1/17:1)	5.05925	4.90788	4.30676	4.1847	4.77599	4.87362	4.16132	4.20264	5.01344	4.16489	4.61045	4.74782
GPEtn(15:0/17:1)	5.08653	5.38151	4.85973	5.1547	5.1461	4.81792	4.54263	4.50096	4.77025	4.53023	4.22361	5.20104
'pc(20:5(5z,8z,11z,14z,17z)/20:5(5z,8z,11z,14z,17z))'	8.80849	8.80769	8.78604	8.77097	8.82101	8.88336	8.85996	8.95289	8.86746	8.91421	8.87838	8.89043
Leu-Arg-Asn-Arg	6.97731	7.39841	7.47447	7.49157	7.4328	7.37738	7.22358	7.37682	7.32031	7.30566	6.95832	7.12608
21-Desacetyl Deflazacort	6.64229	6.60935	6.60676	6.51978	6.5587	6.56731	6.39226	6.30686	6.56121	6.38123	6.08509	6.5135
Vomicine	6.96758	6.93885	6.9045	6.81114	6.82137	6.85956	6.63649	6.56413	6.83842	6.6163	6.36359	6.78656
Lpc(17:0)	8.02972	7.78826	7.98555	7.86275	7.80713	7.73599	7.65716	8.00473	7.76051	7.66189	7.76665	7.54515
6-n-Octylaminouracil	6.3774	6.36509	6.40769	6.33658	6.32634	6.30699	6.06909	6.06235	6.20275	6.01982	5.63068	6.23825
Arachidonoyl amide	6.65451	7.02674	7.15444	7.16425	7.17849	7.09985	6.87925	6.97586	7.0581	6.93526	7.0868	6.98196
(1S,2R,3R,4R,5R,6S,7S,8R,9R,10R,13R,14R,16S,17S,18R)-6,16,18-Trimethoxy-13-(methoxymethyl)-11-methyl-11-azahexacyclo[7.7.2.12,5.01,10.03,8.013,17]nonadecane-4,5,7,8,14-pentol	4.14841	4.01477	3.39955	3.41491	2.94978	3.63568	3.0547	2.01757	3.16158	2.83938	1.65412	4.10445
Ginsenoside Rh5	5.54087	5.60177	5.83712	5.29181	5.59303	5.69158	5.76842	5.64388	5.505	5.04421	5.50568	5.66738
GPEtn(14:0/16:1)	4.78986	4.80054	4.8365	4.79609	4.84545	4.8379	4.7727	4.81402	4.83377	4.77627	4.77613	4.84636
Glyceryl monostearate	7.1988	7.0752	7.09809	7.07171	7.09092	7.10297	7.0473	7.06593	7.09284	7.02734	7.07374	7.03432
SM(d18:1/18:1(12Z)-2OH(9,10))	3.98554	4.95902	4.84673	5.17939	4.04112	5.1529	4.94094	5.23112	5.01457	5.00895	4.51762	4.71539
Ceramide AP	6.00434	5.79958	5.9127	5.69952	5.73079	5.92712	5.70735	5.81886	5.78595	5.71261	5.95822	5.66128
LysoPE(22:4(7Z,10Z,13Z,16Z)/0:0)	6.8589	7.2751	7.34231	7.37024	7.29049	7.25105	7.20555	7.26181	7.21694	7.20678	7.03851	7.10948
3,7-Dimethyl-9-(2,6,6-trimethylcyclohexen-1-yl)nona-2,4,6,8-tetraenamide	5.78285	5.62168	5.79076	5.6863	5.678	5.77959	5.51411	5.90166	5.708	5.59731	5.69246	5.55555
Epinepetalactone	5.14043	4.98428	4.95882	4.92848	5.11842	5.04532	4.97314	5.01534	4.92254	4.96987	4.97962	4.91138
Benzene	4.33587	4.17368	4.18326	3.91247	4.37765	4.26451	4.1313	4.1916	4.32766	4.18227	4.2251	4.0065
Sitosterol 3-O-(6'-O-stearyl-beta-D-glucoside)	6.9211	7.04117	6.97427	6.91505	6.94924	6.94985	6.6569	6.60006	6.90285	6.66445	6.36762	6.73483
5-Acetoxydihydrotheaespirane	6.71451	6.55985	6.58902	6.53741	6.59037	6.61128	6.53486	6.56062	6.59913	6.54504	6.58845	6.5657
Sebacic Acid	6.12648	5.99008	6.0124	5.96507	6.02413	6.05202	5.9644	5.98555	6.02169	5.97244	5.96192	5.96203
1,2-Dihydronaphthalene	5.10017	4.8729	4.96102	4.80874	4.88637	4.95769	4.86585	4.80516	4.98286	4.90381	4.88482	4.99009
1-Methyl-1,3-cyclohexadiene	5.59489	5.43533	5.4373	5.39903	5.44463	5.4678	5.42407	5.41197	5.47711	5.44076	5.43042	5.45667
Cer(d18:1/18:1(12Z)-2OH(9,10))	5.93623	5.62407	5.66475	5.74573	5.79537	5.86485	5.55371	5.82189	5.79123	5.68688	5.68365	5.66712
DG(i-18:0/0:0/PGE2)	6.8688	6.87753	6.89049	6.8393	6.89317	6.87848	6.62129	6.59666	6.89125	6.62657	6.35906	6.82433
Pc(17:1/0:0)	8.3393	8.46609	8.56694	8.53991	8.51059	8.46482	8.38767	8.45315	8.43169	8.37813	8.45718	8.36936
13Z-Docosenamide	6.51157	6.54766	6.58573	6.40995	6.50883	6.53113	6.51143	6.42943	6.47645	6.55009	6.45805	6.4956
'(9z,12z)-octadeca-9,12-dien-1-ol'	5.22555	5.21873	4.86652	5.0427	5.2567	5.21794	4.93549	5.146	5.1242	5.11695	5.24722	5.29239
Octadecanamide	6.35913	6.44069	6.65829	6.83927	6.58767	6.42221	6.5066	6.63986	6.56498	6.53959	6.67678	6.1325
Lysopc(15:0)	7.99225	8.07609	8.19909	8.12932	8.06807	7.9759	7.60991	7.96142	7.94926	7.77769	7.77695	7.74133
Pro Ile	5.6933	6.12648	5.75395	5.98009	5.76537	5.72165	5.97481	5.3346	5.84814	5.87052	6.14176	5.81856
Sphingosine	8.75989	8.57734	8.55184	8.43355	8.48805	8.54217	8.45193	8.46359	8.53122	8.47865	8.39218	8.59708
Pc(18:2/0:0)	8.62336	8.34674	8.41921	8.3305	8.30744	8.23123	8.41395	8.49816	8.32553	8.286	8.27368	8.15194
1-octylpyrrolidin-2-one	5.85317	5.50984	5.43113	5.28143	5.40477	5.49322	5.24133	5.31312	5.50096	5.39888	5.26228	5.61142
P-Mentha-1,3,8-triene	5.11672	4.79576	4.65835	4.48436	4.62432	4.69587	4.4764	4.56516	4.70082	4.69426	4.50957	4.87348
Erucamide	5.42645	5.14191	5.20098	5.09033	5.31781	5.35453	4.78608	5.09011	5.2033	5.12529	5.10053	5.19788
DG(PGF1alpha/8:0/0:0)	4.98902	4.32087	4.3815	4.44358	4.36578	4.37406	4.89859	5.01747	4.79459	4.2966	4.29647	4.50257
Glyceryl palmitate	5.6524	5.65789	5.75863	5.74477	5.76825	5.76598	5.40786	5.6403	5.64838	5.69282	5.65053	5.65795
Cer(d17:1/PGE2)	4.97588	4.3349	4.37086	4.8289	4.79512	4.81262	4.65497	4.40466	4.92371	4.31064	4.50546	4.38072
Poly thf n7	5.21763	4.24163	4.20326	4.28142	4.21221	4.68567	4.13947	4.87212	4.83249	4.14304	4.46	4.21313
Pe(18:1(9z)/0:0)	7.45035	7.51306	7.46713	7.47054	7.45484	7.47156	7.47213	7.41447	7.42148	7.43418	7.44571	7.37628
Pc(22:5/0:0)	6.23929	5.9344	5.94695	5.77622	5.43774	5.63526	5.82739	5.90607	5.63977	5.57403	5.56774	5.50683
4-Vinylcyclohexene	5.53974	5.23073	5.0182	4.91348	5.06116	5.18625	4.93416	5.07003	5.11269	5.06337	4.83955	5.26838
Pa(20:3(8z,11z,14z)-o(5,6)/14:1(9z))	6.32076	5.99987	6.0552	5.95161	5.95565	6.07556	5.94881	5.89639	6.0668	5.94299	5.88459	5.99077
[3h]Thienylcyclohexylpiperidine	6.61424	6.42611	6.43212	6.38555	6.41296	6.45012	6.25173	6.37127	6.41875	6.39528	6.31408	6.39654
LysoPC(18:3(9Z,12Z,15Z)/0:0)	5.20217	5.66783	5.76167	5.75815	5.70785	5.74754	5.66885	5.51295	5.54015	5.69486	5.69902	5.65063
13-(3-pentyloxiran-2-yl)tridec-8-enoic acid	6.01358	6.74106	6.74057	6.8135	6.81354	6.75284	6.86355	6.49362	6.7079	6.6314	6.74823	6.6627
Heptaethylene glycol monododecyl ether	6.06827	5.7021	5.77119	5.68751	5.79623	5.77543	5.54972	5.67011	5.77443	5.68618	5.62744	5.63084
LysoPE(20:3(11Z,14Z,17Z)/0:0)	6.92315	7.10216	7.07427	7.09069	7.09927	7.09339	7.17479	7.04965	7.07456	7.08295	7.1186	7.06381
Chenodeoxycholylarginine	6.66489	6.47232	6.49547	6.43943	6.5212	6.51632	6.29858	6.46135	6.52321	6.41145	6.38303	6.4234
Tangeraxanthin	6.20364	5.9774	6.08893	5.9632	6.05265	6.04246	5.91363	6.01135	6.08641	5.93706	5.92914	5.92456
Ethyl linoleate	5.9589	6.14197	6.08287	6.14017	6.19546	6.15415	6.29627	6.10513	6.20396	6.13161	6.18032	6.11146
Pentadecanoic acid	6.78726	7.02847	6.81312	6.90334	6.90447	7.01819	6.98984	7.02718	7.07387	7.06398	7.23332	7.13268
Cer(d16:1/20:5(7Z,9Z,11E,13E,17Z)-3OH(5,6,15))	6.97924	6.78419	6.79546	6.71639	6.8348	6.79857	6.64385	6.75775	6.77322	6.7265	6.68445	6.71707
(5xi,9xi,13xi,18xi,19beta)-3-Oxolup-20(29)-en-28-oic Acid	5.93881	5.71247	5.73266	5.58726	5.69116	5.76388	5.42564	5.59797	5.63935	5.53436	5.60684	5.64699
Ursolic acid	6.97284	6.77338	6.79602	6.7553	6.82313	6.8204	6.65154	6.7672	6.7948	6.72519	6.69385	6.72917
Acetolein	5.86822	5.54781	5.54117	5.43566	5.58965	5.58607	5.26368	5.52743	5.68572	5.53267	5.42368	5.50956
Glyceryl monolinoleate	6.43787	6.42406	6.4421	6.44407	6.44867	6.33434	6.48376	6.44721	6.43893	6.34831	6.38716	6.26284
Cuminaldehyde	5.45532	4.996	5.06662	4.98341	4.98957	5.14434	4.90073	5.15247	5.12305	4.97515	4.74386	5.13199
LysoPE(16:1(9Z)/0:0)	6.45263	6.96604	6.75561	6.88195	6.83234	6.8011	6.98273	6.61279	6.84963	6.83536	6.85068	6.81336
N-(2-Hydroxypropyl)dodecanamide	5.7959	5.97592	5.75988	5.81674	5.82891	5.89398	5.84385	6.02514	6.07091	5.95633	6.10536	6.01381
Pe(p-16:0/2:0)	7.40991	7.43906	7.42243	7.44026	7.4324	7.4679	7.53342	7.42369	7.41555	7.42686	7.45036	7.43169
Poly thf n5	6.60158	6.4089	6.43943	6.37304	6.45992	6.4479	6.24874	6.3776	6.44351	6.36243	6.31642	6.36095
7Z,10Z-Hexadecadienoic acid	6.28979	6.56293	6.31394	6.40258	6.43664	6.55657	6.47495	6.53429	6.65006	6.62661	6.76504	6.70318
Polymyxin B nonapeptide	5.99206	6.426	6.43558	6.39416	6.31865	6.38687	6.47224	6.16734	6.19535	6.35199	6.34443	6.26872
Pe(22:4/0:0)	6.84327	6.85624	6.83923	6.88843	6.83454	6.89219	6.87736	6.85739	6.75437	6.83365	6.88471	6.80483
LysoPE(0:0/18:3(9Z,12Z,15Z))	6.70592	7.26661	7.14717	7.23657	7.23985	7.26339	7.4236	7.02903	7.21475	7.29436	7.34729	7.27558
(3beta,5alpha,9alpha,22E,24R)-3,5,9-Trihydroxy-23-methylergosta-7,22-dien-6-one	6.03265	5.77091	5.84815	5.75279	5.84144	5.87823	5.53352	5.7835	5.81685	5.74286	5.66751	5.82218
Pinolenic acid	5.92149	5.41099	5.1814	4.972	4.97306	5.10041	4.97097	5.19376	5.23546	5.14607	4.98437	5.31362
LysoPC(22:2(13Z,16Z)/0:0)	5.92005	5.50028	5.23755	5.09354	5.37919	4.84704	4.99325	5.12083	5.23629	5.09671	4.54479	5.25246
Decapropylene glycol	7.12571	6.92435	6.96924	6.90042	6.96759	6.96803	6.7663	6.90507	6.92349	6.86624	6.83645	6.87947
LysoPE(20:5(5Z,8Z,11Z,14Z,17Z)/0:0)	7.93285	7.98483	7.9821	7.98705	8.00197	7.98772	8.09242	8.02801	8.02399	7.98484	8.0268	8.00658
Cis-7-hexadecenoic acid	4.61219	5.46747	5.1984	5.37871	5.19578	5.24357	5.62841	4.88393	5.34117	5.33046	5.43658	5.42608
Choline Phosphate	7.05346	7.04627	7.0364	7.05805	7.05807	7.05836	7.26658	7.16132	7.14544	7.11522	7.2016	7.13078
Nandrolone	5.22465	5.12562	4.90815	4.98524	4.88109	5.12409	4.98646	4.90063	4.98199	5.18782	5.32739	5.23279
LysoPC(18:3(6Z,9Z,12Z)/0:0)	6.06173	6.13693	6.21342	6.25366	6.31416	6.25623	6.42728	6.51379	6.35525	6.28741	6.31729	6.20734
Pe(22:5/0:0)	6.73199	6.94509	6.87348	6.93413	6.84203	6.95184	6.946	6.86285	6.74443	6.86315	6.96476	6.90186
Bucromarone	5.43591	5.64086	5.46275	5.68435	5.66999	5.51986	5.79708	5.38995	5.51193	5.55385	5.78675	5.46854
L-Menthyl (R,S)-3-hydroxybutyrate	6.10768	5.96568	5.98251	5.93839	6.01312	6.00752	5.84502	5.93589	6.00086	5.92574	5.91561	5.94288
3-Oxododecanoic acid	5.51667	5.48052	5.48149	5.40613	5.41359	5.40822	5.32032	5.36655	5.38581	5.3809	5.32628	5.37357
Thr Glu Leu Lys	6.0259	6.75159	6.60626	6.7313	6.75834	6.81683	7.05967	6.6782	6.75131	6.91703	6.9508	6.98382
'1,2-octanoylphosphatidylcholine'	6.31441	6.59087	6.49304	6.55895	6.51028	6.56449	6.6691	6.51131	6.47239	6.58229	6.6587	6.62744
N-Stearoyl Arginine	6.34719	5.99239	5.98365	5.88019	5.72799	5.72469	5.99996	6.33728	5.92834	5.86408	6.11661	5.93248
(22E)-(24R)-1alpha,24-Dihydroxy-26,27-cyclo-22,23-didehydro-20-epivitamin D3/(22E)-(24R)-1alpha,24-dihydroxy-26,27-cyclo-22,23-didehydro-20-epicholecalciferol	5.82803	5.7329	5.65252	5.74021	5.66067	5.70698	5.64432	5.72161	5.69811	5.69078	5.56173	5.74104
Hydratopyrrhoxanthinol	4.43072	4.73588	4.47736	4.70602	4.51819	4.47877	5.13711	4.45488	4.47463	4.81276	5.01666	5.0409
Cucurbitacin B	5.55245	5.89643	5.967	5.94372	5.93664	5.80179	6.38339	6.37599	6.0181	6.04433	6.1554	6.01216
Xi-Linalool 3-[rhamnosyl-(1->6)-glucoside]	6.1131	5.57542	5.63604	5.65333	5.52305	5.38821	5.62676	5.41059	5.71557	5.56335	5.42204	5.64324
Trp ala arg	7.38711	6.92539	7.02966	6.9032	6.85318	6.81669	6.90476	6.87655	7.01338	6.87994	6.76024	7.00572
Arachidoyl ethanolamide	4.98744	5.32461	5.76276	5.47891	5.47938	5.19727	5.60313	5.02371	5.56718	5.4696	4.94233	5.57356
'1,3-dicyclohexylurea'	5.86083	5.87743	5.8616	5.84637	5.87757	5.85235	5.77163	5.84171	5.80842	5.80432	5.8242	5.76794
2,5-Dimethylbenzaldehyde	6.12285	5.59802	5.71019	5.58004	5.51923	5.51072	5.63403	5.57187	5.71383	5.61138	5.48133	5.74522
Thr lys lys	6.89153	5.63022	6.21345	5.67394	6.25116	6.08479	5.77324	6.03016	6.0292	6.29222	5.87406	6.27361
5	5.56799	5.5438	5.46141	5.30118	5.37985	5.46176	5.27583	5.44071	5.43322	5.26797	5.4565	5.28928
Nonadecanoic acid	7.29459	6.77925	6.83973	6.59074	6.69818	6.76159	6.54253	6.73718	6.75933	6.65054	6.62065	6.85167
'n,n-dimethyltetradecylamine-n-oxide'	5.24003	4.95114	5.27359	5.08812	5.17307	4.7802	5.14928	5.0961	4.75381	4.82822	4.81062	5.27303
Mg(19:0/0:0/0:0)	5.10442	5.6206	5.79976	5.52517	5.38771	5.31131	5.85386	5.32259	5.84142	5.8426	5.0502	5.84114
Blumealactone A	8.01781	7.45401	7.51737	7.50008	7.42529	7.38482	7.44412	7.43898	7.51433	7.41291	7.3984	7.51061
Polyoxyethylene 40 monostearate	5.99154	6.24472	6.30955	6.12511	6.09158	6.02676	6.32309	6.01814	6.34882	6.34547	5.79928	6.34116
Tetradecyldiethanolamine	6.18554	6.38564	6.71044	6.48019	6.47418	6.17545	6.6188	6.21245	6.49637	6.41188	6.02466	6.60835
Sorbitan oleate	6.18986	6.25238	6.21932	6.22895	6.19295	6.23309	6.20207	6.17458	6.21803	6.16678	6.22116	6.18436
Anisperimus	5.42695	5.44811	5.36103	5.3658	5.3368	5.2696	5.21098	5.32709	5.26406	5.16592	5.32781	5.16432
(4S,8R)-8,9-Dihydroxy-p-menth-1(6)-en-2-one	5.58244	5.53423	5.52784	5.48886	5.53387	5.54303	5.42863	5.50355	5.51995	5.46259	5.45791	5.44056
Triphenylphosphine oxide	5.52837	5.59123	5.59997	5.52852	5.48895	5.5593	5.47434	5.53897	5.54288	5.50264	5.49951	5.35555
Lauryl diethanolamide	6.17459	5.79611	5.97533	5.76682	5.79528	5.6987	5.8222	5.77272	5.90206	5.90253	5.87986	5.72549
Delmopinol	6.7691	6.49111	6.51972	6.37489	6.41646	6.42315	6.49105	6.54025	6.50586	6.42386	6.39416	6.51447
1-Acetyl-Beta-Carboline	5.09507	5.29381	5.21508	5.32751	5.08944	5.20353	5.48423	5.47817	5.2298	5.3311	5.27295	5.16779
Ergovaline	3.68181	3.69249	3.72844	3.68803	3.73738	3.72984	4.29716	3.70596	3.72571	3.66822	3.66809	3.90635
Gardneramine	5.87864	5.58295	5.70357	5.58806	5.69	5.56185	5.46941	5.55917	5.58139	5.31665	5.31917	5.45601
Oxodipine	5.19043	4.78344	5.02847	5.08971	4.7236	5.51495	4.74543	4.92845	4.58021	4.64796	4.63774	5.5237
Trihexyphenidyl	5.71088	4.76003	4.76763	4.53281	4.77019	4.89394	4.89032	4.66816	4.84907	4.579	4.27275	5.2092
Pe(20:5(5z,8z,11z,14z,16e)-oh(18r)/20:3(8z,11z,14z))	1.59503	4.4313	1.64054	1.6011	1.64929	4.03333	1.57832	1.61859	3.3237	1.58179	1.58166	1.65018
Indole-3-Carbinol	5.69313	5.48824	5.58761	5.65406	5.65043	5.84282	5.71761	5.70241	5.68481	5.74651	5.79369	5.779
12-methyltridecanoic acid	6.28963	6.00356	6.5166	6.06606	6.01975	5.84992	6.6232	6.15248	5.9393	6.20108	5.59023	6.41685
SM(d16:2(4E,8Z)/PGE1)	5.357	5.62499	5.59501	5.76252	5.78411	5.82918	5.47608	5.55791	5.52653	5.65173	5.93167	5.90266
DG(TXB2/a-13:0/0:0)	3.88206	6.53422	6.49977	6.58941	6.64198	6.63199	6.55436	6.36817	6.55008	6.67206	6.78503	6.66868
Cortisone	5.96767	5.82408	6.14347	6.01963	5.80345	5.64495	5.70427	5.96969	5.82354	5.7178	5.74463	5.58397
Galactinol	5.2426	5.08966	5.20809	5.10756	4.74909	5.3649	5.32541	5.85772	5.86487	5.47448	4.95426	5.60593
Indole-3-Carboxylic Acid	5.10769	3.90056	4.23418	3.93578	3.75996	3.55633	4.21484	4.67004	3.80884	3.4802	3.63907	3.92127
Alpha-Carboxy-delta-decalactone	5.61923	5.29911	5.44273	5.34738	5.30584	5.15575	5.00729	5.66037	5.29479	5.11433	5.10835	5.13812
Pi(pgj2/16:1(9z))	3.72606	3.73674	3.77269	3.73229	3.78164	4.17357	3.70891	3.75022	3.76996	3.71248	3.71234	3.78256
Dg(txb2/0:0/12:0)	3.87816	6.59053	6.54424	6.60687	6.70921	6.68316	6.57167	6.3817	6.58102	6.72128	6.84679	6.74194
Ps(20:0/lte4)	4.38456	4.92857	4.22505	4.44173	4.89461	4.62262	5.0028	4.20258	4.52268	4.16483	4.8073	4.43451
Gluten exorphin C	3.49199	4.52759	4.03869	3.49822	3.54757	3.54003	3.47485	4.02003	3.84857	3.74714	3.47828	3.54848
Alliospiroside C	4.21004	5.98844	5.89807	6.03557	6.16856	6.18607	5.91106	5.76018	5.9664	6.16821	6.30548	6.22183
Serylproline	2.95368	4.55779	4.41135	4.80815	4.50352	4.52821	4.51655	4.23532	4.49079	4.55561	4.87427	4.59001
Satratoxin G	4.66075	4.67143	4.70739	4.66698	4.71634	4.7088	4.6436	4.68491	4.70466	4.64717	4.64703	4.71725
Formyl-5-hydroxykynurenamine	4.20216	5.55758	5.6283	5.76531	5.59552	5.635	5.11137	5.25093	5.41932	5.38819	5.53908	5.49336
Val Ile Val Leu Leu	3.77891	6.18924	6.157	6.26384	6.33513	6.29554	6.15626	5.96225	6.18581	6.35682	6.52197	6.3462
Angiotensin IV	2.21576	4.24605	2.26213	2.22195	3.92595	2.26353	4.17538	2.23978	2.25941	2.20226	2.20212	2.27194
Isoleucyl-Lysine	3.12408	2.76598	2.80188	2.76153	2.81081	2.80328	2.73819	2.77944	2.79915	2.74175	2.74162	2.81173
Torvoside F	3.98189	3.99257	4.02852	3.98811	4.43594	4.54424	4.64056	4.00605	4.02579	3.9683	4.27918	4.03838
Metazin	6.09369	5.85066	5.89827	5.84425	5.82637	5.85762	5.86036	5.92305	5.8621	5.83137	5.72332	5.78167
Myelopeptides	4.32212	4.53484	4.37478	4.08916	4.71691	4.36625	4.75026	4.22444	4.22498	4.35365	4.39109	4.32055
Pro tyr	3.37337	4.18332	3.50816	4.22262	3.75903	3.48511	3.793	3.39752	3.41726	3.35979	4.07879	3.47125
2-O-alpha-D-Glucopyranosyl-O-beta-D-galactopyranosylhydroxylysine	3.35176	2.75736	2.79325	2.75291	2.80219	2.79466	3.18821	3.38095	2.79053	2.73313	3.69604	2.8031
Jasmolone	5.25091	4.30658	3.94836	4.08049	4.27524	4.19662	4.43195	4.6367	4.47222	4.45413	4.17578	4.51931
N-phenyldiethanolamine	3.45712	0.309806	3.37521	1.09511	3.42294	0.00495987	0.683488	3.69341	3.38756	1.27176	0.00430554	3.41098
Cyclo(D-Trp-D-Asp-Pro-D-Ile-Leu)	3.37172	3.3824	3.41834	3.37795	3.42729	3.41975	3.35458	4.01948	3.41562	4.1553	4.11346	3.42821
N-Tert-Butyl-3-(4-(2-methoxyphenyl)-piperazin-1-yl)-2-phenylpropanamide	2.97016	2.98083	3.01675	2.97638	3.02569	3.01816	2.95302	2.9943	3.01402	2.95659	3.27195	3.94473
Pyridoxal	3.18508	3.10139	3.46622	3.484	3.29907	3.13872	3.07357	3.12249	3.28409	3.07714	3.15356	3.14718
Tert-butyl N-[(2S,3R)-3-hydroxy-4-[(4-methoxyphenyl)sulfonyl-propan-2-yloxyamino]-1-phenylbutan-2-yl]carbamate	5.11636	5.12705	5.163	5.12259	5.17195	5.16441	5.09921	5.14053	5.16027	5.10278	5.10264	5.17287
Goshonoside F5	3.6027	4.071	3.64932	3.98198	3.65827	3.65073	3.72374	3.62685	3.64659	3.58911	3.58898	4.07274
Paxilline	3.46038	3.84258	3.507	3.46661	3.86585	3.50841	3.44323	4.39038	3.76042	3.4468	4.22415	3.51687
Leu Leu Asp Leu Leu	4.88371	5.43208	5.23798	5.54176	5.8395	5.81287	5.29225	5.17082	5.28942	5.66408	6.01287	5.922
Milbemycin alpha5	3.53383	4.51098	4.25864	3.74517	4.78804	4.05092	4.53081	3.59048	4.22904	4.4956	4.58538	4.047
PGP(20:5(7Z,9Z,11E,13E,17Z)-3OH(5,6,15)/i-17:0)	4.3273	4.82535	3.83344	4.32409	4.57301	2.49572	4.19578	2.47192	4.35009	4.13324	2.43416	2.50415
Pro tyr gln	0.989233	2.84355	2.77961	0.994828	1.03944	1.03259	2.80029	3.57552	3.35903	0.977059	0.976937	1.04027
Ps(20:5(6e,8z,11z,14z,17z)-oh(5)/14:1(9z))	4.36486	4.64865	4.23706	4.2106	4.45801	3.38393	3.20952	0.28003	0.289525	4.28535	4.38012	4.20278
Casomorphin	2.53786	2.54852	2.58437	2.54407	2.5933	2.58578	2.52076	3.49238	2.58165	2.52432	4.44624	2.59421
Sisomicin sulfate	3.76263	3.9973	3.80927	4.15084	3.90353	3.88555	3.74548	3.78679	4.19964	3.98416	3.74891	3.90544
PA(i-16:0/PGJ2)	2.37671	2.38735	4.22626	3.03409	4.42457	3.5998	3.83069	2.40077	3.9747	3.85566	4.02592	3.41917
Milbemycin A3	1.83763	1.84816	1.88363	4.25848	1.89246	2.5375	4.3361	1.86146	1.88093	4.3541	1.82411	1.89337
Tenacissoside i	2.50189	2.51254	2.54839	3.63795	2.55731	2.54979	4.59566	2.52598	2.54566	2.48834	2.48821	2.55822
Lycoperoside D	2.60065	2.61131	4.33362	2.60686	2.65611	4.6547	3.1503	2.62475	2.64445	2.5871	2.58696	3.99913
Pe(20:5(7z,9z,11e,13e,17z)-3oh(5,6,15)/18:3(9z,12z,15z))	1.38908	3.98287	1.43391	1.39506	1.44254	1.43527	4.28289	1.41229	1.43128	1.37606	1.37593	1.44342
Talinumoside I	4.12983	4.33697	4.3606	4.39345	4.37903	2.97196	3.95707	4.62814	3.39935	4.45076	4.55764	2.98041
Kukoamine B	3.54802	5.762	5.68052	5.78284	5.9071	5.89932	5.70216	5.50429	5.7047	5.85166	6.02592	5.8963
3-Phenylpropanal	4.58391	3.01181	4.61644	3.50637	2.89113	3.58961	4.76699	4.52201	4.12488	4.81435	2.99332	5.03706
Glucosyl passiflorate	1.30328	3.83957	4.16154	1.30921	2.93681	1.34906	4.69316	3.65292	3.36674	4.35394	4.6892	3.23298
Mg(0:0/txb2/0:0)	2.27626	3.9752	3.67315	2.28246	2.33157	3.78429	3.92193	2.3003	2.31995	2.26275	2.26261	3.90722
Prostaglandin E3	2.16658	2.17719	4.14838	2.17277	4.22738	4.75152	2.14954	2.19058	2.2102	4.25009	2.15295	4.18211
N(6)-(Octanoyl)lysine	5.08327	5.09396	5.12991	5.0895	5.13886	5.13132	5.06612	5.10744	5.12718	5.06969	5.06955	5.13978
Licoricesaponin C2	4.27963	4.29031	4.32627	4.28586	4.33522	4.32767	4.38387	4.30379	4.32354	4.26604	4.46046	4.33613
Ps(14:1(9z)/20:4(7e,9e,11z,13e)-3oh(5s,6r,15s))	4.72939	5.73004	5.84645	6.24572	6.06605	5.69682	6.19556	5.64328	6.216	6.05362	5.81658	5.85508
Dexamethasone acetate	5.12422	5.02529	5.14912	5.18427	4.99796	5.05093	4.8668	5.37187	5.02365	4.93416	5.1081	5.17452
SM(d16:2(4E,8Z)/5-iso PGF2VI)	2.86315	2.87382	3.74521	2.86937	3.48486	2.91114	2.84602	2.88728	3.91082	3.82999	3.35603	2.91958
Pyridinoline	5.45085	5.46154	5.49749	5.45708	5.50644	5.4989	5.4337	5.47502	5.49476	5.43727	5.43713	5.50736
Digitoxigenin 3-[glucosyl-(1->6)-glucosyl-(1->4)-2,6-dideoxyribohexoside]	0.0494409	4.44467	0.0547066	4.17258	0.0557756	0.0548735	3.23921	0.0521064	3.4168	4.30071	0.0479849	0.055886
Physangulide	3.61104	4.71065	4.26611	3.61727	4.23066	3.88077	4.75793	3.6352	4.64803	4.41911	4.33335	3.66753
Heteroxanthin	2.94173	2.9524	2.98832	2.94796	2.99726	2.98973	2.9246	2.96587	2.98559	2.92816	2.92803	2.99818
2-(4-Chlorophenoxy)propionic acid	5.58124	4.61253	4.74728	4.59725	4.61871	4.66364	4.51195	4.66745	4.6549	3.87571	4.26078	4.73123
Cyclosquamosin G	4.79299	5.99141	4.84522	5.5261	5.33451	4.96305	6.60302	5.54239	6.29937	5.82397	6.02329	5.57277
Vinflunine	2.4848	2.49545	3.54154	2.49101	2.54022	4.15195	5.3255	2.50889	4.67515	4.74489	4.47398	4.38223
Olitoriusin	4.24176	1.57776	4.46268	4.29513	1.62154	1.61418	5.23439	4.71437	4.72801	1.55415	4.88015	4.2043
Dodecanoic acid	6.19282	5.94434	6.7465	5.89542	5.61673	5.67137	6.8191	6.33257	6.00084	6.19108	5.34792	6.41286
Ranaconitine	1.64618	1.65662	1.69182	4.24904	1.70059	1.6932	1.62942	1.66981	1.68914	4.09614	1.63277	1.70148
1-[3-(3-cyclopropyl-1,2,4-triazol-4-yl)azetidin-1-yl]-2-phenoxyethanone	5.76384	4.10027	5.74878	4.60407	3.97284	4.94442	5.80667	5.66069	5.25684	5.88249	3.64875	6.08797
Ipamorelin	5.19955	5.87485	6.04015	5.59915	5.97233	5.96191	6.28446	5.87765	6.28462	5.91286	5.98675	5.83932
(6S,3'S,5'R,6'R)-6,3',5'-Trihydroxy-4,5,6',7'-tetradehydro-7,8,5',6'-tetrahydro-beta,beta-carotene-3,8-dione	4.17237	5.22767	5.58376	5.73423	5.57524	5.19817	5.16333	5.14698	5.68766	5.31338	5.31082	5.13922
2-Fucosyllactose	5.28964	5.28892	5.69261	5.73265	5.82709	5.82023	4.82169	5.36348	5.45376	5.44936	5.71233	5.57547
Cyclo(D-trp-D-asp-pro-D-val-leu)	3.27528	3.28596	4.04785	3.28151	4.1686	3.3233	4.40681	3.29943	3.31917	3.2617	3.26157	3.33176
PS(DiMe(9,3)/DiMe(9,3))	4.33522	4.3459	4.38186	4.5747	4.39081	4.38327	4.82195	4.6215	4.37913	4.32164	4.3215	4.39172
Amaranthussaponin III	4.32266	4.33334	4.36929	4.32889	4.37824	4.3707	4.3055	4.34682	4.36656	4.30907	4.30894	4.37916
Licoricesaponin F3	3.84825	3.85893	3.89488	3.85448	3.90383	3.89629	3.8311	3.87241	4.56314	3.83467	3.83453	3.90475
LysoPI(20:0/0:0)	4.3544	4.87289	4.40209	5.20965	4.58022	4.40245	5.14489	4.42644	4.84055	5.17327	5.17917	4.44272
Coutaric acid	2.16777	4.00964	2.21411	2.17396	2.22301	2.21551	2.15074	2.19178	2.2114	2.15428	3.80208	4.07523
2-Methoxyestrone 3-glucuronide	3.02732	3.038	3.07392	3.03355	3.08286	3.07533	4.16886	3.05147	3.07119	3.01375	3.01361	3.08378
Norfenefrine	5.85083	6.24867	6.22177	6.35469	6.23641	6.25869	6.27647	6.19872	6.24307	6.27887	6.32606	6.29627
Filipin II	5.64399	5.65467	5.69063	5.65022	5.69958	5.69204	5.62684	5.66816	5.6879	5.63041	5.63027	5.7005
Cholylcitrulline	0.202088	4.04944	0.731272	0.204416	3.99846	2.60079	0.195783	4.11135	1.69101	0.822949	4.10501	2.53315
2-Hydroxy-p-mentha-1,8-dien-6-one	5.02827	3.30245	3.82403	3.97521	3.81417	4.01782	3.73966	4.50015	4.10803	3.84289	3.79814	4.18992
Pa(lte4/20:4(5z,8z,11z,14z))	4.28277	4.29345	4.3294	4.289	4.33835	4.33081	4.48197	4.30693	4.32667	4.26918	4.26904	4.33927
PE(5-iso PGF2VI/20:5(5Z,8Z,11Z,14Z,17Z))	3.5606	4.88236	3.60723	3.56683	4.43925	3.60863	5.21375	4.60259	4.80828	4.358	3.54688	4.30046
Milbemycin alpha7	2.97048	4.07755	3.01707	2.9767	3.02601	4.05595	2.95334	2.99462	3.01434	2.95691	4.09338	4.1037
Pip(pgj2/18:3(9z,12z,15z))	4.40345	4.41413	4.45009	4.40968	4.45904	4.4515	4.3863	4.42761	4.44736	4.38986	4.38973	4.45995
Cyclo(Pro-Phe-D-Trp-Lys-Thr-Phe)	3.27095	4.76347	3.31756	3.27718	3.32651	3.31897	5.34557	3.2951	3.31484	3.25737	4.36595	3.37416
Pa(20:4(8z,11z,14z,17z)-2oh(5s,6r)/16:0)	2.7388	3.82038	4.31365	3.87581	4.53091	4.24115	4.22916	3.02762	3.3874	4.13539	4.05915	4.33205
(1S,2R,4R,8S)-p-Menthane-2,8,9-triol 2-glucoside	3.52615	3.53683	3.57277	3.53237	3.58172	3.57418	3.509	3.5503	3.57004	3.51256	3.51243	3.58263
N-[2-(cyclohexen-1-yl)ethyl]-2-[(3-oxo-1,2-dihydroinden-5-yl)oxy]acetamide	3.19333	3.93486	3.23994	3.19955	3.24888	3.47057	3.17618	3.30494	3.43007	3.17975	3.52405	4.13381
Corchorusoside E	5.04008	5.37987	5.62684	5.87576	5.47159	5.41219	5.53219	5.26904	5.82598	5.59312	5.42438	5.48761
Mitemcinal	3.55669	3.56737	3.60332	3.56292	3.61227	3.60473	3.53954	3.58085	3.60059	3.54311	3.54297	3.61318
Capsoside A	4.21447	5.46791	4.69115	5.41899	4.50029	4.26523	5.58921	4.23863	5.24149	5.04653	5.60113	5.1394
Stercobilinogen	1.38803	1.39828	1.43286	1.39401	4.227	4.13559	4.57791	3.83693	4.1344	4.48313	4.97313	4.42153
Riboprine	5.23088	4.95799	4.975	5.11962	4.38115	4.44555	4.55769	4.83975	4.37524	4.14146	4.63314	4.32301
Retosiban	1.33545	1.34564	3.81107	4.19556	1.38862	1.38139	4.31408	1.35852	1.37742	3.70282	2.72423	1.3895
Ile Ile Leu	3.69335	5.71484	5.35461	5.73057	5.86083	5.78182	5.797	5.35185	5.62825	5.97976	6.21781	6.14106
Nicotine glucuronide	5.24645	4.97677	5.20908	5.22813	5.18896	5.13929	4.604	5.24476	4.96005	4.97602	5.10926	4.87754
N-lactoyl-phenylalanine	5.22421	5.71216	5.84641	5.9869	5.82699	5.78249	5.43415	5.73852	5.45364	5.60115	5.74594	5.69997
Amphotericin B	1.56087	1.57126	1.60629	1.56693	3.87456	1.60767	1.5442	1.58439	1.60363	1.54766	1.54753	1.61592
N-(3-Indolylacetyl)-L-isoleucine	2.86328	2.87395	2.90986	2.8695	2.9188	2.91126	2.84615	2.88741	2.90713	2.84971	2.84958	2.91971
Indole-3-Acetyl-L-Glutamic Acid	3.99268	5.02946	5.11133	5.30871	5.20605	5.26745	4.92283	5.16696	5.00679	5.245	5.40844	5.45089
Deoxycholylarginine	6.71933	6.3127	6.4398	6.29104	6.37069	6.3959	6.204	6.43433	6.3535	6.18382	6.08439	6.30381
Phenylpiperazine	4.21897	4.22965	4.26561	4.2252	4.27456	4.26701	4.20182	4.24313	4.26288	4.20538	4.20525	4.27547
2-O-(6-Phospho-alpha-mannosyl)-D-glycerate	5.28696	5.40867	5.60092	5.61734	5.60181	5.35704	5.39334	5.77544	5.64027	5.54018	5.61564	5.44019
Midecamycin	3.96417	3.97485	4.01081	3.9704	4.28644	4.01221	3.94702	4.11347	4.00808	4.50383	3.95045	4.04824
Nodulisporic acid	3.22764	4.29909	3.44639	3.23386	4.29687	3.71592	4.91218	3.69414	4.59244	4.2977	3.54507	3.28411
Heteratisine	2.79864	4.12009	2.84521	2.80486	3.80786	4.09433	3.86744	3.8019	3.88708	2.78508	4.44665	3.82192
Pro Asn	3.01188	3.14844	3.05848	3.0181	3.06742	3.05988	2.99474	3.03602	3.05575	2.99831	2.99817	3.09275
Revefenacin	0.722485	0.731164	0.760664	0.727541	0.768075	0.761828	0.708633	0.742173	0.758409	3.95176	0.711396	0.768834
Eleutherazineb	4.3905	5.07903	4.91616	5.0107	5.19004	5.06746	5.0023	4.41467	4.87629	5.05932	5.27301	5.30032
Dihydroergocornine	2.69873	2.70939	2.74528	2.70494	2.75421	2.74668	2.68161	2.72284	2.74255	2.68517	2.68503	2.75513
Ile val ile	3.89921	6.07887	5.82139	6.16042	6.23127	6.16858	6.30512	5.76509	6.02362	6.32461	6.54296	6.45705
Tert-butyl N-[2-(prop-2-enamido)ethyl]carbamate	3.74373	5.09414	4.60832	5.01173	4.89735	5.00691	5.29673	3.76789	4.99293	5.20115	5.445	5.32404
L-Prolinamide, 5-oxo-L-prolyl-L-norvalyl-	1.26829	3.20594	1.31254	1.27419	1.32106	1.31388	1.25208	1.29119	4.03324	3.91116	1.25532	1.32193
Omadacycline	3.53249	4.68474	3.85191	4.25514	4.42236	4.49559	4.85009	3.81694	3.57638	4.72573	4.93455	4.55312
Acetyl-arginyl-glycyl-aspartyl-serinamide	3.65326	4.6463	3.69988	4.37222	3.92898	3.94527	5.09281	4.30134	4.75635	4.55334	4.75516	4.03153
Ps(20:5(7z,9z,11e,13e,17z)-3oh(5,6,15)/18:4(6z,9z,12z,15z))	2.21981	3.28243	4.42682	4.3857	4.04287	3.47417	3.21558	2.24383	4.57191	4.52867	4.1259	4.21218
Leu Glu Phe	4.40056	5.55284	5.43427	5.7412	5.72165	5.608	5.62649	5.37232	5.5896	5.76049	5.85844	5.78953
Leu Pro Leu	3.99543	5.95894	5.51579	5.90461	5.7445	5.60184	5.99079	5.31652	5.64987	5.77158	5.97542	5.74265
Polypodoside B	4.39855	3.54076	3.5767	3.53631	3.58565	3.57811	3.51293	3.55423	3.57397	3.5165	3.51636	3.58657
Desglucodesrhamnoparillin	2.05693	2.06752	2.10318	2.06311	2.11206	2.10458	2.03993	2.08089	2.10047	2.04347	2.04333	2.11297
Ile thr leu	3.21761	4.92587	4.68368	5.11516	5.27292	5.16191	5.12844	4.40532	4.81917	5.27523	5.60686	5.45255
3-Formyl Rifamycin	2.80489	2.81555	2.85146	2.81111	2.8604	2.85286	4.46112	4.11352	4.20911	2.79132	4.32208	4.28733
Beta-Casomorphin-7	2.42324	2.43388	2.46971	4.33212	2.47863	2.47111	4.78503	2.44731	4.26005	3.44644	2.40956	2.47954
Leu Ser Ile	4.14191	5.10249	4.8953	5.35446	5.34709	5.31295	5.41977	4.77751	5.10769	5.46726	5.73531	5.59741
3-aminoquinoline	4.88972	4.9004	4.93636	4.89595	4.94531	4.93776	4.87256	4.91388	4.93363	4.87613	4.876	4.94622
Ile gln ile	3.70976	5.32854	5.02307	5.3391	5.4496	5.49087	5.53063	5.0434	5.3448	5.56463	5.81816	5.76045
Noradrenochrome	4.39946	4.41014	4.44609	4.40569	4.45504	4.4475	4.3823	4.42362	4.44336	4.38587	4.38573	4.45596
N-Nervonoyl Cysteine	5.688	5.13729	5.35328	5.03222	5.17551	5.29118	4.70213	5.43469	5.21545	4.98335	4.63571	5.11144
Ile Thr Ile	3.50796	4.82478	3.88776	4.84964	4.83023	4.72546	4.94545	3.91213	4.63715	4.93796	5.33553	5.19211
Quassimarin	2.84629	2.85695	2.89286	2.85251	2.9018	2.89427	2.82916	2.87042	2.89014	2.83272	2.83258	2.90272
N-Succinyl-Leu-Leu-Val-Tyr-7-Amido-4-Methylcoumarin, >=90% (HPLC)	2.17886	3.62214	2.22521	2.18505	2.2341	2.22661	2.16182	2.20287	2.22249	4.21292	3.66607	4.48054
Lurasidone	3.80974	5.67192	5.03863	5.54735	5.80111	5.77604	5.69785	5.15889	5.67443	5.81827	6.04257	5.93999
Ile gly phe	4.03504	4.9405	4.74956	5.16103	5.27578	5.08551	4.9137	4.56309	4.73371	5.0879	5.42426	5.27944
10-Hydroxydecanoic acid	5.36225	4.31382	3.39944	4.42656	4.61584	4.73272	4.23019	4.7671	4.22281	3.42941	3.93859	4.87819
Leu pro ile	5.92399	6.85142	6.51791	6.81294	6.60495	6.53127	6.88238	6.28738	6.57612	6.61614	6.84796	6.62691
Pro trp val	2.05758	3.76983	2.10383	2.06375	2.11271	2.10523	3.74925	3.74451	3.16247	2.04411	3.21542	3.15435
Pro-leu	5.76761	5.78737	5.56202	5.38383	5.51249	5.69072	5.26023	5.61132	5.05512	5.24469	5.53953	5.75825
Pyr-phe-oh	5.83764	6.48906	6.36105	6.54445	6.48799	6.51133	6.54861	6.31773	6.46721	6.5563	6.66026	6.56339
6-(2-Hydroxyethoxy)-6-oxohexanoic acid	4.08611	4.05408	4.36385	3.54798	4.44444	4.46657	3.76743	4.61922	3.43318	0.909325	3.78048	4.20282
Val val tyr	1.80887	5.67911	5.15428	5.5188	5.64134	5.65613	5.57118	4.99866	5.51044	5.55265	5.75423	5.71926
Hexyl-agarose	2.96037	5.02625	4.62133	5.06701	3.0159	4.16947	2.94323	2.98451	4.45564	2.9468	2.94666	3.01681
Enkephalin L	4.15081	5.01046	4.19745	4.70853	4.47597	4.47885	5.17455	4.17497	4.87913	4.73215	4.98278	4.92341
25-Acetyl-6,7-didehydrofevicordin F 3-glucoside	3.30342	4.3157	4.17647	4.53324	4.23937	3.35144	4.90754	3.32757	3.34731	3.28984	4.28787	3.3599
Ile Gly Leu	3.47589	5.36477	5.05717	5.44925	5.49156	5.45699	5.39126	4.92068	5.20338	5.47868	5.82369	5.68497
Goshonoside F3	1.77095	1.78145	1.81683	1.77707	1.82565	3.22475	3.41888	1.79471	1.81415	4.19081	1.75746	3.37453
Lucyoside R	0.363476	2.58957	3.56071	0.367019	3.53753	0.391366	0.353833	0.377341	0.388913	0.355825	0.355749	0.396409
4-Deoxypyridoxine	4.6421	3.30049	3.33643	3.29604	3.34538	3.80377	3.32268	3.47994	3.3337	3.45065	3.65698	3.51894
Peridinin	3.92868	5.62988	4.77657	5.41003	5.69898	5.68918	5.74696	4.93615	5.61026	5.76566	5.90129	5.85849
5-Phenyl-1,3-oxazinane-2,4-dione	5.11612	5.22239	5.2953	5.30375	5.2488	5.39596	4.66287	5.17852	4.99279	5.02351	5.14822	5.23886
Peg n12	5.96269	4.65669	4.82827	4.5454	4.50693	4.74838	4.15016	4.68796	4.1516	4.62814	5.21945	4.59961
His ile ile	3.25716	3.26784	3.42225	3.46514	4.20837	3.49824	3.49121	3.53197	3.90724	3.66599	3.7144	3.31363
Ile pro ile	5.26482	6.1602	5.86968	6.13094	5.9447	5.88431	6.18494	5.69692	5.95081	6.01058	6.22162	5.91864
Isovalerylglutamic acid	3.46755	4.01268	4.04216	3.51937	4.3443	4.50803	0.00140966	4.5753	0.00162209	0.00142128	3.66737	4.32556
Lysyl-aspartyl-glutamyl-leucine	1.84247	4.07748	1.88847	3.96674	1.89731	1.88986	4.60773	3.72236	4.50469	4.39131	4.72309	1.89821
Acetyl-DL-Leucine	4.98019	4.95543	5.06655	5.10754	5.11289	5.17686	4.90346	5.15849	5.07023	5.02682	5.00998	5.1782
Leu gly leu	3.60311	5.46029	5.20541	5.65205	5.67051	5.59005	5.62558	5.19581	5.38363	5.72347	6.00514	5.87221
N2-Acetyl,n6-methyllysine	4.32564	4.96917	4.72474	3.47431	4.61816	5.15567	3.45093	5.07088	3.51197	3.47789	4.70208	5.1475
Val Val Ile	3.77845	6.08222	5.81726	6.15638	6.26924	6.19793	6.18557	5.78415	5.97661	6.28078	6.51792	6.45988
5-Hydroxyindoleacetylglycine	5.0666	5.11776	5.30759	5.14592	5.12595	5.15759	5.13693	5.36671	5.04665	5.04479	4.95358	5.06877
Val-leu-pro-val-pro	5.75464	4.88862	4.72865	4.90842	4.38161	4.76913	5.38095	4.75581	5.16648	4.73458	5.08852	4.5188
Anthranilic acid	6.33619	6.64181	6.82558	6.77072	6.66848	6.63397	6.40654	6.56149	6.52843	6.54944	6.62257	6.52277
Ceanothine D	4.01162	5.27423	5.14496	5.35353	4.8948	4.9872	5.56666	4.94158	5.47074	5.51779	5.54807	5.39028
Aplysiatoxin, 17-debromo-	3.95218	3.96287	3.99882	3.95841	4.00777	4.00023	3.93503	3.97635	3.99609	3.9386	4.56774	4.00868
Indole	6.52293	6.11593	6.32143	6.23796	6.1618	6.11884	6.12603	6.50481	6.16418	6.19441	6.13328	6.19654
Pa(p-16:0/18:3(9,11,15)-oh(13))	5.21784	5.22852	5.26448	5.22407	5.27343	5.26588	5.20068	5.242	5.26175	5.20425	5.20411	5.27434
Rhizoxin	2.09452	3.83108	2.1408	2.1007	2.14969	3.31632	2.91507	2.11849	3.0337	2.08104	2.0809	2.15059
Val glu phe	3.40473	5.16384	4.75095	5.26848	5.40185	5.37684	5.16317	4.60575	4.95546	5.30085	5.69355	5.50311
2,3,5-Trimethacarb	6.98051	6.48387	6.99621	6.65909	6.89099	6.78641	6.50325	6.79232	6.70295	6.54973	6.44039	6.78372
Acetophenone	6.21466	6.08909	6.37	6.20152	6.23043	6.12977	6.00345	6.13322	6.12723	6.04341	6.02071	6.1566
Pro-Pro-Phe	5.34889	5.68413	5.48322	5.68656	5.3921	5.32361	5.75124	5.48042	5.33926	5.52516	5.63186	5.48805
Tyr-leu	4.46056	3.97656	3.24422	1.72971	4.00922	2.73237	1.70677	1.74732	3.55617	1.71027	3.5667	2.63419
Cholylarginine	4.56623	5.60548	5.64891	5.69034	5.73014	5.29538	5.65606	5.35021	5.85704	5.63507	5.58365	5.53226
Leu ser phe	4.25322	4.86639	4.68831	5.19433	4.99898	4.89291	4.90249	4.27738	4.80633	4.9287	5.3185	5.20132
Ile Val Leu Glu	3.08803	6.52142	6.02691	6.30752	6.74076	6.77211	6.52796	6.15713	6.59347	6.74412	6.97301	6.93192
Gly-val	4.89032	5.32075	5.20294	5.25184	5.28231	5.34318	5.2825	5.23876	5.34504	5.31707	5.43527	5.41516
N6-(delta2-isopentenyl)-adenosine 5'-monophosphate	4.11068	3.82231	4.59276	4.3935	4.5992	3.85966	3.79447	4.74748	3.85553	3.79804	3.94865	4.5107
Chapso	2.15502	2.16563	2.40737	2.16121	2.21024	3.44587	2.13799	2.17902	4.35875	2.14153	4.20726	2.21115
Tyr pro ile	4.62191	5.50162	5.188	5.58173	5.33873	5.13774	5.47014	5.19045	5.24012	5.33377	5.50328	5.24689
3-[3-(2-methylpyrazol-3-yl)phenyl]-5-pyrazin-2-yl-1,2,4-oxadiazole	4.72902	5.71065	5.66633	5.61499	5.8154	5.69817	5.68549	5.60617	5.60338	5.73049	5.96125	5.88091
Etimicin	3.78822	5.53161	4.76352	5.01899	5.32218	5.38753	5.59478	4.71998	5.42274	5.55298	5.81129	5.68409
Zoniporide	4.7705	3.58874	4.43319	3.58429	3.75487	3.62609	3.56091	4.56061	3.62196	3.56448	3.56434	3.63455
P-Cttlvc-T	6.48584	6.49652	6.53248	6.49207	6.54143	6.53389	6.46869	6.51001	6.52975	6.47225	6.47212	6.54235
Goshonoside F1	2.15315	3.01896	3.86063	3.93647	3.44124	3.68893	4.33974	4.41878	4.0904	3.31269	2.13952	2.20928
Pectenotoxin 7	4.46702	4.4777	4.51365	4.47325	4.5226	4.51506	4.44986	4.49118	4.51092	4.45343	4.45329	4.52352
Adenosine monophosphate	6.94621	6.97344	7.1212	7.04909	7.09143	7.08461	6.88613	7.09091	7.08325	7.02741	6.99458	7.06088
Methionyl-Threonine	4.9691	4.97978	5.01574	4.97533	5.02469	5.01714	4.95194	4.99326	5.01301	4.95551	4.95537	5.0256
Met phe	3.48032	4.60529	4.56675	4.74987	4.93099	4.90492	4.81962	4.47024	4.58016	4.70423	4.99354	5.01611
Tenuifolin	4.22386	4.85122	4.2705	4.23009	4.27945	4.27191	4.36149	4.24802	4.26777	4.21028	4.21014	4.45397
Ile glu leu	4.62712	5.72265	5.63925	5.86961	5.79039	5.74849	5.57454	5.20194	5.5333	5.78505	5.8899	5.67899
Vitamin b7	5.11506	5.17722	5.4007	5.36426	5.22092	5.25336	4.8627	5.28223	5.09804	5.07002	4.95139	5.20405
Val asp leu	4.9233	5.78586	5.5327	5.77189	5.78976	5.78102	5.95079	5.42925	5.67746	5.82742	6.0479	5.89433
Pro val leu	5.12726	6.25123	6.03737	6.2823	6.19381	6.04266	6.21095	5.7187	5.96199	6.0741	6.30229	6.14496
Riboflavin (Vitamin B2)	6.81497	6.80896	6.93606	6.79326	6.85476	6.81138	6.84968	7.16085	6.85704	6.87596	6.94223	6.98786
7,8-Dihydrovomifoliol 9-[rhamnosyl-(1->6)-glucoside]	4.15064	4.1907	3.90799	4.72436	2.19941	4.10834	4.07916	4.65139	4.65938	4.15907	3.82973	3.97382
Indole-3-acetyl-l-leucine	4.23105	2.28137	2.31714	2.27694	4.01439	2.31854	2.25368	2.29478	2.31443	3.1476	2.25709	2.32696
Glu asn leu	3.72903	4.83309	4.39886	4.77562	4.82202	4.65804	4.70211	3.91123	4.7531	4.70891	4.76133	4.83833
(3S,6S)-3-Methyl-6-(2-methylpropyl)piperazine-2,5-dione	5.12406	3.81461	3.94345	3.97243	4.12125	4.29865	3.6495	4.37625	4.21545	4.1695	4.04953	4.46551
Tenuazonic acid	5.09871	4.84085	4.80704	4.84263	4.87688	4.6915	4.95951	5.33531	4.85795	5.00969	4.66604	4.94025
Asp pro phe	5.11515	5.74511	5.55796	5.79375	5.52673	5.32123	5.78979	5.29889	5.54811	5.58809	5.695	5.30613
2-Aminobutan-1-ol	6.18771	6.73109	6.72183	6.81424	6.74733	6.72877	6.67746	6.60962	6.72217	6.75238	6.82423	6.7526
Ile Pro Tyr	4.08324	4.78115	3.91828	3.88414	4.56523	4.41095	4.7426	3.8539	3.87364	4.77194	4.80374	4.45241
Leu Thr Val	4.79739	5.66956	5.43346	5.75768	5.94525	5.87988	5.74533	5.39144	5.56567	5.91531	6.22316	6.11524
Rimegepant	4.68551	5.76948	5.67079	5.88823	5.74713	5.5646	4.44147	5.60234	5.67594	5.18232	5.50861	5.4447
5-((6-((Aminomethyl)amino)-1-oxohexyl)amino)pentanoic acid	2.56278	3.18378	2.60929	3.04081	3.44042	3.28421	3.63488	3.28696	3.73165	3.73181	3.55205	3.21305
PE(14:1(9Z)/5-iso PGF2VI)	0.0100721	4.4144	2.84707	0.0102159	0.0114295	2.78799	4.35203	0.0106414	0.0111301	4.16201	4.7706	0.0114533
PIP(6 keto-PGF1alpha/18:0)	4.3763	4.38698	4.42294	4.38253	4.43188	4.42434	4.35914	4.40046	4.42021	4.36271	4.36258	4.4328
4-nitroso-n-phenylaniline	4.18301	3.89317	4.22504	4.02682	3.99221	3.92884	2.48631	4.05022	3.59017	3.90871	4.05803	3.9275
N-Lactoylvaline	4.89328	5.22144	5.45217	5.52933	5.39898	5.43322	4.84816	5.30668	5.09806	5.18071	5.24579	5.23571
Pc(2:0/20:5(7z,9z,11e,13e,17z)-3oh(5,6,15))	2.84054	4.70764	2.88711	4.72661	3.74202	2.88852	4.56707	3.96694	2.88438	4.18487	5.00811	2.89696
(2R,4S)-4-Carbamimidamido-3-acetamido-2-((1R,2R)-2-hydroxy-1-methoxy-3-(octanoyloxy)propyl)-3,4-dihydro-2H-pyran-6-carboxylic acid	4.42113	4.98504	5.0674	5.26787	5.12587	4.97323	4.9759	4.50621	5.04238	5.15829	5.1644	5.1402
Fruleuile	5.76416	6.28014	5.76915	6.18445	6.18774	6.07546	6.12294	5.76867	5.93113	6.02079	6.09853	5.91203
Ile Ala Val	4.69814	5.94828	5.70356	6.02025	6.12252	6.07986	6.13344	5.74237	5.85855	6.17645	6.441	6.35455
Cyclosquamosin F	3.83872	4.29166	3.88535	3.84495	3.8943	3.88676	4.92834	3.86288	4.49078	4.4182	3.825	3.89522
Phe Pro Glu	4.57966	5.8062	5.5257	5.9175	5.74178	5.63841	5.8098	5.15924	5.55424	5.68308	5.94888	5.63695
Ser leu val	3.73757	5.42154	5.0546	5.46581	5.53233	5.50969	5.62593	5.01591	5.2886	5.62216	5.94727	5.78848
6-Hydroxy-3,4-dihydro-2(1H)-quinolinone	4.37483	3.94134	4.10192	4.27555	4.29709	4.18848	3.9922	4.38678	4.18202	4.26208	3.95524	3.72821
Ile gln val	4.55253	6.2598	6.09632	6.26492	6.3508	6.27459	6.29916	5.89404	6.28166	6.33964	6.47952	6.41092
Gly pro phe	4.98088	5.92619	5.56852	5.86317	5.63698	5.58645	5.86714	5.32655	5.63116	5.67338	5.89627	5.54299
Palmitoyl 3-carbacyclic Phosphatidic Acid	4.84787	5.39912	5.50106	5.53374	5.43101	5.16694	5.6618	5.37159	5.61204	5.43865	5.53727	5.39116
Tyr val ala	4.79098	5.65437	5.33717	5.63001	5.45307	5.3921	5.8117	5.19927	5.34761	5.49578	5.79734	5.4648
19-Hydroxycinnzeylanol 19-glucoside	4.0061	4.01678	4.05273	5.01223	4.06168	4.05414	5.09108	4.03026	4.05	4.47021	4.61732	4.5922
Leu pro tyr	5.14283	5.1677	4.99636	5.17636	5.17882	5.00069	5.5589	4.78386	5.02857	4.98532	5.35759	5.22285
Galnon	0.0377925	4.627	0.0418766	0.0383151	0.042707	4.08755	0.0363883	0.0398585	0.0416263	0.0366762	0.0366652	0.0427928
Ile asn val	4.34415	5.78501	5.63499	5.86325	5.94041	5.86867	6.00432	5.37666	5.77414	5.95487	6.18806	6.10666
Pro trp asp	3.30369	3.31437	3.35031	3.30992	3.35926	3.69666	4.10251	3.32785	3.34758	3.29012	3.28998	3.36017
Lys Leu Gln	5.88859	4.63013	4.93417	4.56705	4.55556	4.68448	4.77856	4.98618	4.58853	4.8447	4.85502	4.6447
Leu phe asp	3.79027	5.92731	5.50142	5.89567	5.97102	5.92272	5.96366	5.52176	5.72126	6.04868	6.28428	6.14837
5-methoxy methylone	6.70465	6.50852	6.97828	6.6439	6.58595	6.31527	5.68598	6.36534	6.32347	5.81718	5.71912	5.85203
Cinncassiol C1 19-glucoside	2.23655	2.24717	2.28293	2.24274	2.29183	2.28433	2.21949	3.89489	2.28021	2.22304	2.22291	2.29275
Tetrahydrofolic acid	6.37564	5.95557	6.07469	5.95536	5.99904	6.31022	6.49921	6.74451	6.32005	6.40258	6.3059	6.71841
Tyrosyl-Isoleucine	5.18753	6.01535	5.63903	5.89292	5.8934	5.91953	5.83296	5.41701	5.80044	5.95074	6.15208	5.80709
Murabutide	3.69165	4.54011	4.34804	4.73049	4.58477	4.44355	4.81677	4.60869	4.19153	4.48373	4.26864	4.37967
Glu ala phe	3.60078	5.41363	5.23342	5.61165	5.41621	5.46908	5.39995	5.1901	5.37665	5.48578	5.62885	5.48944
N-(1-benzylpiperidin-4-yl)-1-propyl-4-pyridin-4-ylpyrrole-2-carboxamide	0.0447227	5.401	5.31288	5.30365	5.6744	5.70685	5.46845	5.10199	5.4762	5.57895	5.78723	5.83924
Pro ala phe	3.71379	5.12321	4.89244	5.01792	4.78507	4.85438	5.13604	4.54604	4.77703	4.95008	5.19731	4.92987
N-(1-benzylpiperidin-4-yl)-2-chloro-11-oxopyrido[2,1-b]quinazoline-8-carboxamide	7.14769	6.45438	6.80612	6.60283	6.67743	6.66803	6.34486	6.97803	6.53185	6.473	6.39003	6.58967
Tyr Arg His	4.56598	5.47308	5.2603	5.21769	5.34231	5.37707	5.70428	4.71729	5.20944	5.50299	5.54387	5.40472
Glu Trp	5.22131	5.89541	5.77597	5.74571	5.9565	5.91771	6.13077	5.7269	5.88059	5.91556	6.03432	5.99216
Metkephamid	2.49066	4.13364	2.53715	2.49687	2.54608	2.53856	4.60172	3.14356	2.53443	2.47711	4.24888	2.54699
Glu arg ile	4.6702	6.031	5.89502	5.98975	6.1311	6.11004	6.04031	5.6655	6.09685	6.06695	6.15905	6.15098
Capsianoside I	2.58052	2.59118	2.62705	2.58674	2.63598	4.23941	2.56341	4.12881	2.62432	4.39113	4.58211	2.63689
Cyclo(l-pro-l-val)	6.12279	6.30444	6.17656	6.07805	6.21259	6.30595	6.0173	6.21774	5.9395	6.07076	6.22438	6.34245
Ser Glu Glu Glu Ile	6.14278	5.17315	5.12002	5.25949	4.96231	4.8236	4.66852	5.32754	4.99408	4.93645	4.45125	5.09129
Glu leu asp	3.71756	3.72824	3.76419	4.45946	3.77314	4.11521	5.04449	4.89548	4.26099	4.98159	3.8499	4.51803
3-((((-Oxoheptyl)amino)acetyl)amino)methyl-7-oxobicyclo(2.2.1)hept-2-yl-5-heptenoic acid	4.56542	6.73629	6.35779	6.58013	6.84371	6.87003	6.72135	6.28813	6.75525	6.84081	7.01366	6.98802
Leustroducsin B	4.62229	5.2269	5.30238	5.33433	5.50786	5.57885	5.51279	5.2723	5.56611	5.3864	5.56266	5.27142
Pro Val	5.13692	5.80585	5.40452	5.64476	5.44145	5.41447	5.56767	5.2713	5.5069	5.49037	5.67855	5.52086
N-(R)-[2-(Hydroxyaminocarbonyl)methyl]-4-methylpentanoyl-L-t-butyl-alanyl-L-alanine, 2-aminoethyl Amide	4.02111	5.24944	4.87549	5.29323	5.17497	5.09878	4.90584	4.68379	5.23958	4.90032	5.23324	5.20579
Kynurenic Acid	3.38494	3.39561	3.43156	3.39116	3.4405	3.43296	3.36779	3.40909	3.42883	3.37135	3.37122	3.44142
Pro Ser Phe	3.24351	3.79618	2.73197	2.69164	2.7409	3.9537	3.70263	2.70954	2.72924	2.67186	4.60886	3.77443
Pro tyr val	4.18228	5.30752	5.10397	5.42373	5.28836	5.19178	5.33172	5.00663	5.18272	5.0057	5.31684	5.0872
Ile leu	6.28795	7.38581	7.24691	7.38564	7.47529	7.42766	7.47856	7.1963	7.38538	7.48005	7.56841	7.52755
Trp Gly	5.64049	6.50836	6.37245	6.44577	6.51653	6.45405	6.50393	6.25014	6.4329	6.49407	6.59695	6.53154
Pro Phe Gln	3.7107	4.6423	3.79551	4.11309	4.52021	4.31235	4.92672	3.73486	4.59565	4.8695	4.95496	4.80464
Pc(5:0/0:0)	5.54707	5.69682	5.89636	5.96772	5.73416	5.59889	5.66639	5.83445	5.63638	5.63017	5.47637	5.46026
Asn Trp	5.9488	6.37623	6.31623	6.30871	6.46565	6.43481	6.4365	6.27752	6.38934	6.39545	6.49638	6.50361
Trans-p-Menthane-1,7,8-triol 8-glucoside	4.53202	5.74062	5.35662	5.72358	5.35429	5.29537	5.87379	5.30422	5.55416	5.70848	5.88252	5.55683
Neopetasitenine	5.36673	5.2471	5.31205	5.43761	5.46449	5.76544	6.16251	6.16637	6.20813	6.20059	6.08905	6.17649
Pro ser glu	3.36791	3.58414	3.59461	3.83916	4.15432	3.41594	4.32303	4.16981	3.5708	4.29402	4.19706	3.51245
Asp ala phe	4.31293	5.80118	5.63761	5.90288	5.81816	5.77285	5.76681	5.48924	5.75503	5.83446	5.96668	5.81471
Maculosin	6.07191	5.93119	5.7253	5.76625	5.75613	5.76844	5.82588	5.63864	5.71911	5.80699	5.89295	5.78917
Trp Arg Gln	5.97568	6.43663	6.21753	6.36379	6.46753	6.44485	6.37208	5.99985	6.41855	6.4934	6.58161	6.50137
Val glu val	5.27697	6.58422	6.50847	6.71474	6.61624	6.60154	6.51512	6.39343	6.6274	6.6365	6.71293	6.61672
Ozolinone	4.5668	5.96373	5.42448	5.35045	5.31554	5.21957	5.31032	5.26671	5.14585	5.13375	5.08202	5.24628
Taurocholic acid	1.71883	1.72931	1.76462	1.72494	1.77342	1.76601	1.70201	1.74254	1.76194	4.12868	1.70537	2.10036
Asn pro leu	4.92804	5.45893	5.17168	5.48279	5.39558	5.19806	5.44496	4.95221	5.34526	5.5223	5.57311	5.48489
Ile leu thr	4.70433	5.2793	5.09099	5.31482	5.43958	5.40379	5.6109	4.9176	5.17118	5.48463	5.8341	5.70631
Pressinoic acid	4.31282	4.43613	4.52583	4.31905	4.36841	4.36087	4.76367	4.39166	5.1581	4.7635	4.2991	4.65621
Aerobactin	3.57723	3.58791	3.62386	3.58346	3.63281	3.62527	3.56008	3.60139	3.62113	3.56365	3.56351	3.63372
4-indolecarbaldehyde	6.17663	6.46419	6.50774	6.56445	6.48433	6.51272	6.39053	6.44549	6.46291	6.49914	6.51982	6.52698
Withaperuvin D	2.30976	4.42425	4.18606	4.2408	2.36509	4.36883	4.65527	2.3338	4.0155	4.78331	4.27901	2.97917
Trp Ala	4.4531	0.000242062	0.00026295	3.85778	0.000268423	0.000263803	0.000227037	3.98815	3.79184	4.13073	0.000228838	0.000268989
Trigonelline	5.60916	5.90671	6.0655	6.07201	5.95317	5.92214	5.48517	5.68578	5.74227	5.71459	5.78362	5.62726
1-[4-(4-fluorophenyl)piperazin-1-yl]-3-(1-methylindol-5-yl)propan-1-one	3.79086	3.9266	3.83749	3.79709	4.79013	4.20768	4.92988	4.25204	4.13901	5.14932	5.1961	4.80117
Val thr val	3.52493	4.6217	3.57155	4.80141	5.1537	5.10328	5.16871	3.92403	4.68831	5.22699	5.61553	5.49126
Lactosamine	5.89238	5.95945	6.06284	6.60687	6.04807	5.99125	6.31751	6.63095	6.41072	6.46662	6.17975	6.0726
Enallylpropymal	1.74843	4.6573	4.02648	3.26389	4.01829	4.72574	1.73159	4.74587	1.79159	1.73509	4.09545	4.79103
1-Oleoyl-2-{6-[(7-nitro-2-1,3-benzoxadiazol-4-yl)amino]hexanoyl}-sn-glycero-3-phospho-L-serine	3.20681	3.21748	3.25342	3.21303	3.26236	3.25483	3.18966	3.23096	3.25069	3.19323	4.26887	3.26328
Ile Ile Ala	3.67057	5.09132	4.48198	5.12494	5.28382	5.1744	5.26943	4.68101	5.02784	5.23362	5.53348	5.4401
Thr-pro	3.9957	4.79743	4.56427	4.66849	4.14767	4.34989	4.76223	4.15956	4.68344	4.57461	4.63178	4.39541
Nomilinic acid 17-glucoside	6.4861	6.49679	6.53274	6.49233	6.54169	6.53415	6.46895	6.51027	6.53001	6.47252	6.47238	6.54261
Thromboxane b2	6.08659	6.38485	5.77158	6.14498	6.18003	6.07918	6.20917	5.76138	5.91197	6.05894	6.06234	5.87046
Pro phe	6.29281	7.05626	6.86785	7.0606	7.01141	6.95797	6.99799	6.66179	6.86142	6.93067	7.11074	7.02087
Ile Leu Gly	5.36394	5.6517	5.59824	5.61782	5.69802	5.7453	5.59731	5.77285	5.5269	5.67313	5.82968	5.82748
Leu Ile Ser Glu	4.61357	6.24986	6.0375	6.17597	6.31476	6.1757	6.10582	5.93321	6.18108	6.22636	6.26534	6.34641
6-Deoxy-4-O-(3,6-di-O-methyl-beta-D-glucopyranosyl)-2,3-di-O-methyl-alpha-L-mannopyranose	3.92492	5.44414	4.88993	5.4721	4.93381	4.81269	5.42724	4.87619	5.36925	5.38587	5.54871	5.06199
Val asp val	5.39943	5.70569	5.44607	5.72197	5.70589	5.62192	5.72917	5.46349	5.62114	5.78778	5.90015	5.75697
Ile arg val	5.03428	5.57513	5.08092	5.58509	5.8513	5.80253	5.83518	5.15994	5.56807	5.85975	6.18735	6.02332
Glu phe	5.81919	6.40441	6.33465	6.38136	6.50597	6.47774	6.45498	6.29944	6.38731	6.40829	6.47209	6.44983
Asp phe	6.04941	6.26188	6.16279	6.13574	6.19445	6.18005	6.48731	6.15648	6.24188	6.25428	6.2974	6.21905
Ile Val Asn	5.26883	5.82976	5.68669	5.87854	5.91869	5.77619	5.78834	5.50121	5.86074	5.86645	5.90206	5.83624
2-aminoacetophenone	6.84208	6.67526	6.69126	6.7302	6.68298	6.68822	6.62386	6.62375	6.67487	6.66876	6.68447	6.71081
Alpha-Ionol O-[arabinosyl-(1->6)-glucoside]	3.2204	4.12829	3.26701	3.22662	3.27595	3.26842	3.20325	3.24455	3.26428	4.20189	4.3378	3.27687
Glu val trp	4.60371	5.84521	5.67571	5.99207	5.8166	5.69285	5.84772	5.39176	5.78396	5.88065	5.86104	5.84729
Leu Asp Leu	4.33028	5.48666	5.04708	5.43914	5.25153	5.10566	5.5391	4.35444	5.32734	5.48479	5.71453	5.44352
Ala pro leu	4.96974	6.01916	5.64579	6.02013	5.83096	5.69277	6.0706	5.60356	5.73793	5.94939	6.12839	5.80037
Pyroglutamylmethionine	4.18141	5.45911	5.17694	5.40214	5.43719	5.47998	5.58841	4.95996	5.34327	5.53968	5.59269	5.5368
5-oxoprolylvaline	5.89653	6.37152	6.35455	6.45149	6.39666	6.35182	6.4464	6.24575	6.38821	6.42496	6.42343	6.39096
1-cyclohexyl-3-[[1-(hydroxymethyl)cyclopropyl]methyl]urea	6.92104	6.63672	6.70715	6.58708	6.64706	6.67657	6.57016	6.74368	6.65656	6.57716	6.49585	6.60827
Tolfenpyrad	4.57386	4.57184	4.24848	5.4674	4.58047	4.75255	5.56672	5.6606	5.53079	5.43836	4.6602	4.68425
Thr phe	5.46717	5.93281	5.90956	6.00382	6.11103	6.16769	5.98137	5.91352	5.92163	6.02743	6.19978	6.19319
5'-Methylthioadenosine	6.23303	6.5081	6.64704	6.54029	6.70129	6.54464	6.22548	6.30063	6.41228	6.40768	6.41274	6.43561
1,2,10-Trihydroxydihydro-trans-linalyl oxide 7-O-beta-D-glucopyranoside	4.55917	5.13086	4.45369	4.83398	4.58371	4.71596	5.56157	4.50288	5.00798	4.88868	5.13108	4.86782
(+/-)-Tryptophan	7.60076	8.06466	8.042	8.12842	8.05526	8.04101	7.99242	7.93714	8.02296	8.05657	8.10476	8.07034
Trans-3-indoleacrylic acid	7.74428	8.20527	8.19543	8.28253	8.2073	8.19645	8.14151	8.09321	8.17737	8.21602	8.25895	8.21932
'1,5-naphthalenediamine'	6.06189	6.50626	6.49048	6.57466	6.50842	6.48422	6.46879	6.4023	6.49348	6.52731	6.55575	6.50773
2-naphthylamine	6.25625	6.70694	6.69787	6.78542	6.70919	6.71017	6.65374	6.61045	6.68915	6.72495	6.76315	6.72567
2-Methylindole	5.83026	6.29986	6.28637	6.37798	6.30131	6.29626	6.25726	6.21772	6.28722	6.32349	6.35584	6.3235
Gln glu ile	3.12272	5.80242	5.33665	5.75048	5.64345	5.57727	5.92069	5.34375	5.70828	5.84382	6.00939	5.78049
Thr Ile Thr	3.84288	3.85357	3.88952	3.84911	3.89847	3.89092	3.82573	3.86704	3.88679	3.8293	4.23325	3.89938
Ala-phe	5.95354	6.59094	6.36276	6.61782	6.63038	6.62753	6.71706	6.45625	6.49225	6.71165	6.86232	6.76528
Glu Asp Ile	5.18034	5.47555	5.64574	5.43352	5.23218	5.21649	5.42832	5.44111	5.2933	5.03035	5.10544	4.99704
Ser gln phe	3.7105	5.54875	5.38492	5.11311	4.95608	4.53507	5.29716	5.17588	5.50343	4.94895	4.60713	5.0488
2-(beta-D-Mannopyranosyl)-L-tryptophan	6.05767	5.83094	5.06744	5.64349	5.58147	5.40843	5.39163	4.78164	5.20393	5.28769	5.42498	4.87295
Ile tyr	5.53558	6.54413	6.40535	6.57003	6.71688	6.66788	6.7176	6.47961	6.54189	6.69146	6.81143	6.77789
Val Gly Val	4.28445	5.59811	5.25929	5.63418	5.7575	5.6845	5.70843	5.23442	5.45608	5.69932	5.90113	5.86402
Lewis y Tetrasaccharide	5.71824	5.72893	5.76488	5.72447	5.77383	5.76629	5.70109	5.74241	5.76215	5.70466	5.70452	5.77475
Leu Val Ala	4.32132	5.53882	5.14615	5.58666	5.64249	5.60031	5.6574	5.33805	5.34989	5.72792	5.87775	5.8954
4-Amino-1-[(1S,2S,4S)-4,5-bis(hydroxymethyl)-2-bicyclo[3.1.0]hexanyl]pyrimidin-2-one	4.46035	3.95863	2.9825	3.89218	3.88012	4.2101	4.29927	4.35304	4.32796	4.64561	4.29452	4.02199
Glycerophosphocholine	7.02625	6.65304	6.73952	6.71973	6.60358	6.52728	6.60197	6.65707	6.47579	6.54445	6.57061	6.4468
Asp Gln Val Leu Ser	4.19057	4.76196	4.23721	4.1968	4.35076	4.23861	4.42779	4.21473	4.4186	4.17698	4.95503	4.6463
Tryptophyl-Threonine	3.65351	3.66419	3.70014	4.28168	4.00033	3.89033	3.8149	3.67767	3.69741	3.63993	4.15894	4.57846
Val Leu Asp Glu	3.81385	5.85146	5.48298	5.69644	5.8513	5.97452	5.76087	5.42162	5.78217	5.8471	5.96818	6.04963
Emideltide	6.07748	6.08816	6.12412	6.08371	6.13307	6.12552	6.06032	6.10164	6.12139	6.06389	6.06375	6.13398
Pro arg gln	5.39602	5.66189	5.46401	6.12263	5.71328	5.74734	6.3092	6.20661	6.22051	6.32856	5.98174	5.98175
Trp-glu	5.21456	5.56389	5.16992	5.55315	5.49776	5.51461	5.72248	5.46938	5.53119	5.6775	5.79205	5.70843
Diglykokoll	5.23003	5.3085	4.85121	5.33861	4.63232	4.68184	5.1654	4.84788	5.19841	5.03026	5.08861	4.57418
Lys Tyr Asn	3.92693	4.73681	4.71858	4.57016	4.63232	4.37887	4.97574	3.95109	4.77481	4.89699	4.6251	4.57953
D-glutamine	6.36068	6.56777	6.48098	6.66834	6.56676	6.50404	6.50925	6.40482	6.51234	6.59701	6.63999	6.51456
5'-Guanidinonaltrindole	4.58364	6.16941	5.92152	6.15045	5.92733	5.86634	6.33151	5.64256	6.10315	6.18123	6.31876	5.89396
Thr val val	3.80261	5.31031	4.7247	5.37292	5.45462	5.43572	5.45864	4.88459	5.05382	5.55799	5.79285	5.74473
Asn phe	5.39488	5.50931	5.33109	5.51716	5.5654	5.63666	5.5676	5.42541	5.46887	5.52932	5.70937	5.72211
N-desmethyl loperamide	0.0255312	0.0261483	0.0283332	1.7303	0.0289039	1.91367	4.37254	3.72561	0.0281613	0.0247669	0.0247593	4.08108
Pro val glu	3.67809	3.9128	3.77167	4.51597	4.50364	4.31857	4.70941	3.76337	4.1895	4.54295	5.01046	4.8398
'1-(4,6-dimethoxy-1,3,5-triazin-2-yl)-8-methyl-1,2,3,4-tetrahydroquinoline'	2.46228	4.01539	2.50876	4.05729	4.3282	4.53537	3.90849	3.72644	2.93852	4.70924	4.86258	4.5869
Phe his	3.59778	4.60213	3.64441	4.58061	4.06796	4.61691	4.2009	3.62194	3.64168	4.54523	4.49084	4.54949
Ile val lys	3.72011	5.47214	5.13749	5.51419	5.50614	5.52738	5.58877	4.8122	5.32619	5.72155	5.97243	5.83452
Leu val thr	3.73319	5.84232	5.42957	5.88497	6.04627	6.01532	6.06372	5.43293	5.74143	6.12806	6.43742	6.3568
O-Desmethylverapamil (D-703)	5.47488	5.84196	5.44735	5.8329	5.51857	5.50838	5.77383	5.62966	5.65441	5.78541	5.9997	5.62239
Leucyl-Arginine	3.51876	3.52944	3.56539	3.52499	3.57433	3.59237	3.50161	3.54292	3.58997	3.50518	3.68569	3.65322
Ser-ile	5.03417	5.27745	5.03954	5.14293	5.1131	5.16909	5.47591	4.96837	5.20959	5.30872	5.3724	5.23761
Fenvalerate	5.55393	5.34444	5.39517	5.42593	5.34978	5.40263	4.85706	5.17876	5.16259	5.19448	5.17987	5.05679
Pro pro val	4.86261	5.86584	5.40258	5.80578	5.30529	5.48621	5.81566	5.05096	5.58624	5.54047	5.80658	5.5872
Glu Leu	6.41441	6.8463	6.68076	6.76859	6.79167	6.7629	7.00177	6.60816	6.79646	6.83567	6.87466	6.80342
3-(1-Pyrazolyl)-Alanine	6.41795	6.73951	6.71833	6.84177	6.72818	6.70277	6.66088	6.6112	6.69936	6.76869	6.81685	6.71518
Mulberrofuran T	5.2498	5.26048	5.29644	5.25603	5.30539	5.29785	5.23264	5.27396	5.29371	5.23621	5.23608	5.3063
Trp gln phe	2.79042	4.2923	2.83699	2.79664	4.49112	4.15718	3.78799	3.89016	4.32059	4.28311	4.66633	4.01611
Blumenol C glucoside	3.54995	4.15981	3.65008	4.44789	3.99935	3.59906	4.53447	3.71123	4.02175	4.49628	4.19313	4.0104
'n-(1,5-dimethyl-2-phenyl-2,3-dihydro-1h-pyrazol-4-yl)-n'-phenylurea'	4.3696	3.99	3.71562	4.27701	4.59509	4.06074	4.35237	3.64582	3.74588	4.39181	5.00475	4.67827
Ile val	6.12147	7.06768	6.91823	7.02418	7.17141	7.10791	7.24961	6.87483	7.11641	7.16038	7.28548	7.22026
(3S)-3-hydroxycyclocitral	5.76957	5.43441	6.09347	5.82939	5.98208	5.92133	5.10273	5.75956	5.34287	5.47619	5.5209	5.84805
Zeatin	6.34681	6.38832	6.43888	6.54374	6.44634	6.15434	6.34585	6.55874	6.46494	6.45454	6.48357	6.39546
N-[2-(4-fluorophenyl)imidazo[1,2-a]pyridin-3-yl]naphthalene-2-carboxamide	2.11102	3.86617	2.15732	2.1172	3.8922	2.15872	2.094	2.135	2.15461	2.09754	3.95071	2.16712
Pro glu val	5.78636	6.45525	6.23723	6.4708	6.23581	6.1388	6.41296	6.03801	6.26303	6.32757	6.46497	6.20785
Ser ile thr	3.69982	3.71757	3.74645	4.34823	4.11137	4.08788	4.29419	3.7531	4.33426	4.79078	4.56644	4.54469
Val Glu Thr Glu	2.4492	2.45984	3.98695	2.4554	4.33051	4.05424	4.48576	3.01303	2.49296	4.40956	4.51672	4.08691
(s)-(+)-n-boc-3-pyrrolidinol	5.89251	6.60658	6.31427	6.5542	6.31101	6.20993	6.61425	6.10656	6.51296	6.43465	6.6101	6.32173
2-phenylethylamine	4.29074	3.39785	3.43717	3.14373	3.06086	3.71025	3.52672	3.04395	3.82838	2.99175	3.13199	3.41486
His Trp Phe	0.507033	1.77024	0.53969	0.511334	0.546076	0.540692	3.70248	0.523822	0.53775	3.8897	0.497627	0.546731
Arg thr gly	4.79925	6.10195	5.69387	6.0031	6.08328	6.06852	6.28196	5.6805	6.085	6.25656	6.40685	6.26927
Gln Ile	6.04953	6.55852	6.38658	6.60845	6.71771	6.68642	6.6677	6.45311	6.59082	6.6653	6.84995	6.82728
Pro gln arg	5.53695	5.62687	5.28543	6.14549	5.6847	5.61391	6.39847	6.31247	6.27609	6.34092	5.9703	5.955
Phe gly	4.86411	4.85363	4.52688	4.91111	4.91925	4.95406	5.16238	4.79749	4.84462	4.96928	5.16989	5.2034
Benzenecarboximidic acid, 4-((2S)-3-(cyclopentylmethylamino)-2-((2-naphthalenylsulfonyl)amino)-3-oxopropyl)-, hydrazide	3.65992	3.6706	3.70655	4.33282	3.7155	3.70796	3.64277	3.68408	3.70382	4.2021	3.6462	3.71641
Leu glu thr	3.6682	5.48479	5.09011	5.50829	5.44809	5.42343	5.70323	5.06062	5.49616	5.66734	5.83529	5.61379
Pro ile thr	3.58171	4.82635	5.06594	4.3161	4.92421	3.62975	4.78317	4.90244	4.85541	3.86833	4.15409	4.05304
2-(2-ethyl-6-methyl-n-oxaloanilino)propanoic acid	4.70983	4.75251	3.8439	4.61871	4.20602	2.86504	4.89592	4.92862	3.99486	4.38603	4.54321	4.15946
Ser leu	6.21532	6.82457	6.61919	6.75486	6.80101	6.77194	7.02373	6.65782	6.82242	6.92961	7.00966	6.94808
Leu asp ala	4.96326	5.80548	5.59929	5.89123	5.71573	5.74579	5.83327	5.53903	5.73336	5.95494	5.99451	5.87656
Pro leu gly	5.44501	6.08293	5.75673	6.04969	5.91952	5.81951	6.18698	5.73028	5.83894	6.01262	6.23576	5.95408
6-aminocaproic acid	5.09057	5.40926	5.28159	5.47203	5.61806	5.57803	5.52311	5.35275	5.44183	5.57775	5.72033	5.70753
Thr pro val	5.13865	5.85178	5.49463	5.823	5.76846	5.56057	5.97094	5.29909	5.63992	5.76114	5.97822	5.83179
N-(3,5-dimethylphenyl)-2-(5-pyrazin-2-yl-1,3,4-oxadiazol-2-yl)acetamide	6.19276	6.07903	5.44154	5.92281	5.66268	5.41475	5.7262	5.36465	5.47781	5.49078	5.62351	5.34583
Phe glu	6.20681	6.64485	6.41557	6.57983	6.62308	6.59189	6.77055	6.465	6.67204	6.70799	6.8144	6.72111
Leu glu glu	3.97477	5.33693	4.02141	5.30185	5.39032	5.25215	5.38042	4.17256	5.36217	5.59031	5.81064	5.5721
N-fructosyl phenylalanine	6.47688	6.39203	5.78991	6.14857	5.93406	5.8074	6.00643	5.70953	5.6938	5.82543	5.95921	5.66726
Valylmethionine	4.7891	6.14427	5.99237	6.0877	6.32173	6.19288	6.10453	5.71347	5.92379	6.04061	6.37291	6.3085
Val Glu Asn Glu	4.12395	4.13463	4.17059	4.13018	4.17954	4.17199	4.1068	4.14811	4.16786	4.11037	4.11023	4.18045
Canagliflozin	4.49358	4.50427	4.54022	4.49981	4.54917	4.54163	4.47643	4.51775	4.53749	4.48	4.47986	4.55009
Pro tyr lys	6.45876	6.55143	6.36496	6.6438	6.34218	6.31337	6.64059	6.51679	6.44689	6.5908	6.72846	6.39093
Gln val his	4.69019	5.43996	4.67515	5.42739	4.83182	5.08982	5.56744	4.92836	5.07052	5.43557	5.65958	5.37391
Leu gly thr	4.18857	5.52453	5.19446	5.4373	5.45322	5.41461	5.71364	5.13398	5.42248	5.57844	5.68936	5.59733
Biotin	3.8377	3.84838	3.88433	3.84392	3.89328	3.88574	3.82054	3.86186	3.8816	3.82411	3.82397	3.89419
5-mapdb	5.99566	5.59845	5.71262	5.55027	5.60375	5.60581	5.52403	5.71303	5.60731	5.44373	5.38645	5.54965
3-Methyl-1-phenyl-1-butanone	5.27327	5.58143	5.596	5.5911	5.59023	5.51756	5.56364	5.5336	5.57157	5.54416	5.62369	5.55862
1-[5-(trifluoromethyl)-2-pyridyl]piperidine-4-carboxylic acid	3.91205	3.92273	3.95868	3.91828	3.96763	3.96009	3.89489	3.93621	3.95595	3.89846	3.89833	3.96855
Indoline	7.92279	8.22842	8.18808	8.28531	8.22476	8.21421	8.21595	8.16007	8.21902	8.25301	8.30143	8.24631
'trans,trans-2,4-heptadienal'	5.44158	5.63474	5.62047	5.68462	5.64891	5.62795	5.6246	5.59557	5.63677	5.6502	5.69094	5.63535
1-(oxolan-3-ylmethyl)-1-propyl-3-[3-(trifluoromethyl)phenyl]urea	4.00993	5.14366	4.44977	5.38718	5.06751	5.0586	5.08805	4.87222	4.98318	5.42076	5.40907	5.34349
5-(3-Pyridyl)-2-hydroxytetrahydrofuran	8.38831	8.70428	8.67443	8.75797	8.69863	8.69147	8.68122	8.62927	8.69064	8.72295	8.7665	8.71526
Isoindoline	5.39615	5.69811	5.69483	5.80089	5.73521	5.73034	5.7354	5.60683	5.70341	5.78181	5.84524	5.76517
Phe Phe Tyr	1.20154	2.91475	1.24539	2.87835	1.25384	2.30225	3.03551	1.72787	1.24281	1.21306	3.64316	3.66623
2-cyclopropyl-1-[1-(3-fluorophenyl)sulfonylpyrrolidin-3-yl]-5-methylimidazole	3.60786	3.61854	3.65449	3.61409	3.66344	3.65589	3.59071	3.63202	3.65176	3.59428	3.59414	3.66435
Phe asp	5.50537	5.87224	5.55495	5.80962	5.83536	5.8536	5.94833	5.64266	5.86095	5.89186	6.02105	5.92059
Ser ile ser	0.000150265	0.000154007	0.000167298	0.000152436	0.00017078	0.000167841	0.000144446	0.000158861	0.000166249	0.000145638	4.25506	3.90373
1-Methylguanosine	4.96622	5.13094	5.05842	5.61072	5.07683	5.0977	5.84739	5.802	5.68344	5.764	5.3878	5.39639
Leu glu asp	3.73466	5.21078	4.81502	5.20205	5.22335	4.97442	5.23427	4.64344	5.07171	5.33078	5.59788	5.27972
5-Hydroxyindoleacetic acid	4.89596	5.83807	5.97103	6.03024	5.91734	5.95441	5.41624	5.61344	5.70901	5.74818	5.75998	5.83022
Arg pro val	5.13967	5.04639	4.68915	4.99976	4.98265	4.9039	5.33965	4.71601	4.84945	4.87698	5.22056	4.99377
Phe arg	5.72013	6.02517	5.98487	6.05801	6.18467	6.19383	6.15341	6.0106	6.01206	6.09748	6.27668	6.27081
Val val	6.47741	7.32901	7.17142	7.28975	7.42584	7.37233	7.51705	7.18381	7.38495	7.4284	7.4973	7.48375
Pentaerythritol mononitrate	5.81273	5.18349	5.34038	5.16191	5.27919	5.3999	5.18385	5.58144	5.35568	5.29746	5.26167	5.36739
Devd-cho	3.9224	3.93308	3.96903	3.92863	3.97798	3.97044	3.90524	3.94656	3.9663	3.90881	3.90867	3.97889
Pro-Pro-Pro	6.97766	7.06323	6.90078	7.11152	6.84679	6.81743	7.10536	6.96424	6.98272	7.01639	7.1	6.88463
O6-Carboxymethyl-2'-deoxy-guanosine	4.64209	5.06403	5.10863	5.59628	5.24194	5.21537	5.40342	5.45639	5.45786	5.53911	5.30184	5.31893
7-ethylguanine	6.12493	5.23069	5.60606	5.29911	5.35628	5.40549	5.5011	5.79505	5.64306	5.3096	5.23224	5.31029
Pro pro lys	3.51333	3.52401	3.55996	3.51956	3.5689	3.56136	3.49618	3.53749	3.55723	3.49975	3.49961	3.56982
2-(2,4-dioxo-1,3-diazaspiro[4.5]decan-3-yl)-N-(4-fluoro-2-methylphenyl)acetamide	5.27357	6.07421	5.89709	6.09819	6.00174	6.02175	6.05836	5.83882	6.03034	6.10649	6.17632	6.10724
His phe	5.24673	5.40175	5.32366	5.37121	5.50986	5.46668	5.59177	5.32891	5.40723	5.54143	5.65531	5.64247
Val pro ala	4.212	5.25232	5.00633	5.19367	5.1864	5.1385	5.35045	4.74879	5.05959	5.1049	5.3417	5.14917
Pro-gly-pro	5.42704	5.3596	5.32961	5.5369	5.25125	5.12157	5.44306	5.46083	5.18109	5.40446	5.49926	5.16071
Ala tyr	5.32467	5.87908	5.57252	5.87277	5.9156	5.9126	6.04417	5.68957	5.81579	6.02589	6.16315	6.11278
Gly tyr	5.73749	6.26415	6.09759	6.20718	6.26951	6.2194	6.33536	6.08007	6.23406	6.27539	6.34633	6.28812
Prolylproline	5.04685	4.11336	3.63599	3.5638	3.57853	3.45823	3.4204	4.30717	3.74337	3.83674	3.87895	3.46669
O-6-deoxy-a-L-galactopyranosyl-(1->2)-O-b-D-galactopyranosyl-(1->4)-2-(acetylamino)-1,5-anhydro-2-deoxy-D-arabino-Hex-1-enitol	3.98089	3.99157	4.02752	3.98712	4.03647	4.02893	3.96373	4.00505	4.02479	3.9673	3.96717	4.03739
His pro ile	3.70313	4.98826	3.74976	4.5431	3.95534	3.75117	4.87581	4.0188	4.23035	4.44081	4.95383	3.75963
Glutarylcarnitine	6.35431	6.49874	5.727	6.02833	5.66211	5.53493	5.94643	5.52431	5.5216	5.50822	5.63677	5.3275
Leu-glu	6.58684	7.04928	6.83352	6.9708	6.99386	6.92163	7.23268	6.90737	7.07594	7.09468	7.15294	7.07149
Beta-L-Dioxolane-cytidine	4.82173	4.83242	4.86837	4.82796	4.87732	4.86978	4.80458	4.8459	4.86564	4.80815	4.80801	4.87824
Ala-ile	6.21451	6.64416	6.57065	6.6408	6.81252	6.79721	6.85594	6.71386	6.7118	6.77376	6.88293	6.91255
Leu ser gln	4.66415	5.80104	5.88334	5.62305	5.60881	5.55361	5.75711	5.60784	5.74398	5.60689	5.7032	5.73311
Val Pro Asn	4.1473	5.42138	4.6896	5.26803	5.19531	5.19392	5.5062	4.76136	5.20011	5.43764	5.5416	5.48763
Propionylcarnitine	7.05113	5.93059	6.40595	6.1185	6.39633	6.3594	5.82643	6.83323	6.47111	6.288	6.15885	6.46655
Gln Phe Gly	3.9349	4.61934	3.14596	4.18337	4.15985	4.17693	4.79515	3.16632	4.13515	4.31642	4.74111	4.62899
Pro pro glu	4.40124	4.90472	4.5423	4.83729	4.43962	4.44087	4.77783	4.37941	4.62947	4.70026	4.77088	4.54049
N-fructosyl isoleucine	6.44319	6.56474	5.74897	6.09922	5.76937	5.68076	6.03901	5.60924	5.57543	5.61819	5.76217	5.47434
Thymine	4.9379	4.04657	4.06017	3.40403	3.74989	4.16777	3.75824	4.38699	3.70984	4.12443	3.29075	4.0444
Lys Ile Asp Asn Glu	5.30008	5.31076	5.34672	5.30631	5.35567	5.34812	5.28292	5.32424	5.34399	5.28649	5.28635	5.35658
5-Acetylamino-6-amino-3-methyluracil	4.62712	4.89268	4.89721	4.85856	4.92849	4.97036	4.91985	5.15464	5.03962	5.12908	5.07081	4.89654
DL-2-Aminoadipic acid	5.72538	6.2374	6.30687	6.31549	6.24437	6.22907	6.00464	6.1861	6.19022	6.14361	6.08345	6.18952
[truncated: 1,553 more rows]

## Sheet: C.elegans_RNA-seq_ΔyojI
gene_id	gene_name	yojiN2_1_count	yojiN2_2_count	yojiN2_3_count	yojiN2_4_count	yojiN2_5_count	yojiN2_6_count	BWN2_1_count	BWN2_2_count	BWN2_3_count	BWN2_4_count	BWN2_5_count	BWN2_6_count	yojiN2_1_tpm	yojiN2_2_tpm	yojiN2_3_tpm	yojiN2_4_tpm	yojiN2_5_tpm	yojiN2_6_tpm	BWN2_1_tpm	BWN2_2_tpm	BWN2_3_tpm	BWN2_4_tpm	BWN2_5_tpm	BWN2_6_tpm
[truncated: 46,926 more rows]

[truncated: 1 more sheets: E.coli_Proteomics_ΔyojI]
